# Supplementary material for: Creating PWMs of transcription factors using 3D structure-based computation of protein-DNA free binding energies
Source: BMC Bioinformatics. 2010 May 3;11:225. doi: 10.1186/1471-2105-11-225 (PMC2879287; doi:10.1186/1471-2105-11-225)
Supplement: Additional file 1 — All PWMs used in this work, both computed and from literature. All Matrices. [file 1471-2105-11-225-S1.DAT]

p53 tetramer matrix computed in the present work
from the crystal structure with PDB entry 2ACO

P0      A      C      G      T
01   0.10   0.20   0.19   0.50
02   0.16   0.13   0.55   0.15
03   0.16   0.07   0.48   0.29
04   0.08   0.86   0.03   0.04
05   0.63   0.12   0.11   0.14
06   0.21   0.07   0.12   0.59
07   0.04   0.02   0.87   0.07
08   0.31   0.41   0.13   0.15
09   0.10   0.72   0.09   0.08
10   0.23   0.18   0.29   0.29
11   0.08   0.18   0.51   0.22
12   0.07   0.06   0.77   0.10
13   0.08   0.13   0.57   0.22
14   0.09   0.86   0.02   0.03
15   0.67   0.09   0.08   0.16
16   0.14   0.11   0.09   0.67
17   0.04   0.02   0.84   0.10
18   0.30   0.42   0.15   0.13
19   0.11   0.66   0.09   0.14
20   0.35   0.41   0.12   0.11


p53 tetramer matrix recomputed using the DDNA2 server and
crystal structure with PDB entry 2ACO

P0      A      C      G      T
01   0.16   0.21   0.33   0.30
02   0.26   0.15   0.51   0.08
03   0.14   0.08   0.55   0.23
04   0.02   0.96   0.00   0.01
05   0.85   0.07   0.04   0.05
06   0.04   0.03   0.08   0.85
07   0.01   0.00   0.96   0.02
08   0.28   0.46   0.12   0.14
09   0.05   0.74   0.09   0.12
10   0.22   0.21   0.21   0.36
11   0.24   0.14   0.51   0.10
12   0.11   0.07   0.79   0.04
13   0.09   0.11   0.61   0.19
14   0.02   0.96   0.00   0.01
15   0.85   0.06   0.04   0.04
16   0.04   0.04   0.05   0.87
17   0.05   0.00   0.92   0.02
18   0.23   0.49   0.16   0.12
19   0.06   0.69   0.09   0.15
20   0.15   0.50   0.10   0.25


p53 matrix recomputed from the binding affinity data
presented in Veprintsev and Fersht 2008, Nucleic Acids Res. 36, p1589.

P0      A      C      G      T
01   0.36   0.08   0.40   0.17
02   0.27   0.03   0.57   0.14
03   0.64   0.00   0.33   0.03
04   0.00   0.99   0.00   0.02
05   0.81   0.01   0.05   0.14
06   0.23   0.02   0.03   0.73
07   0.00   0.00   0.99   0.00
08   0.04   0.38   0.00   0.59
09   0.08   0.71   0.02   0.19
10   0.14   0.40   0.07   0.39
11   0.40   0.05   0.41   0.14
12   0.17   0.01   0.74   0.08
13   0.60   0.02   0.37   0.03
14   0.00   0.99   0.00   0.00
15   0.69   0.03   0.02   0.26
16   0.14   0.05   0.01   0.81
17   0.02   0.00   0.98   0.00
18   0.04   0.35   0.00   0.61
19   0.14   0.54   0.02   0.30
20   0.16   0.41   0.09   0.35


p53 tetramer matrix with Transfac entry M00034 compiled from 17 SELEX binding sites 

P0      A      C      G      T
01      4      0     13      0
02      5      0     12      0
03     15      0      2      0
04      0     17      0      0
05     17      0      0      0
06      0      0      0     17
07      0      0     17      0
08      0     13      0      4
09      0     17      0      0
10      0     17      0      0
11      0      0     17      0
12      0      0     17      0
13      2      0     15      0
14      0     17      0      0
15     17      0      0      0
16      0      0      0     17
17      0      0     17      0
18      0      2      0     15
19      0     13      0      4
20      0      7      2      7


p53 tetramer matrix compiled from 100 experimentally proven binding sites ( Ma et al. 2007, Nucleic Acids Res. 35, p2986.

P0      A      C      G      T
01     31      7     52     10
02     28     11     57      4
03     37     14     39     10
04      1     95      1      3
05     55     11      3     31
06     32      2     10     56
07      3      1     96      0
08      7     48     12     33
09      6     69      6     19
10      6     45     12     37
11     27     17     48      8
12     28      8     62      2
13     36     13     48      3
14      1     90      4      5
15     48     12      7     33
16     30      6      9     55
17      4      2     92      2
18      6     41      6     47
19      5     52     11     32
20      5     39     14     42


p53 dimer matrix (single site) computed in the present work
from the crystal structure with PDB entry 2GEQ

P0      A      C      G      T
01   0.26   0.26   0.24   0.24
02   0.31   0.21   0.22   0.26
03   0.31   0.17   0.19   0.33
04   0.22   0.72   0.00   0.06
05   0.46   0.23   0.13   0.19
06   0.21   0.08   0.24   0.47
07   0.07   0.00   0.69   0.23
08   0.27   0.29   0.17   0.27
09   0.26   0.20   0.27   0.27
10   0.20   0.28   0.24   0.28


p53 dimer matrix with Transfac entry M00272 compiled from 20 genomic binding sites


P0      A      C      G      T
01     40     13     23     23
02     20      3     70      5
03     55      3     40      0
04      0     93      0      5
05     53      8      8     30
06     15      0      3     82
07      0      0    100      0
08      0     50      0     50
09      0     68      0     30
10     12     35      3     48


p63 matrix computed in the present work


P0      A      C      G      T
01   0.13   0.30   0.36   0.21
02   0.28   0.19   0.34   0.20
03   0.34   0.13   0.19   0.35
04   0.26   0.45   0.11   0.19
05   0.33   0.30   0.13   0.24
06   0.19   0.04   0.39   0.38
07   0.17   0.12   0.47   0.24
08   0.32   0.22   0.20   0.26
09   0.15   0.44   0.17   0.25
10   0.25   0.37   0.24   0.14


p73 matrix computed in the present work


P0      A      C      G      T
01   0.12   0.34   0.32   0.22
02   0.30   0.18   0.32   0.20
03   0.39   0.18   0.12   0.32
04   0.25   0.70   0.02   0.03
05   0.32   0.24   0.15   0.29
06   0.23   0.16   0.22   0.39
07   0.04   0.01   0.71   0.24
08   0.25   0.21   0.17   0.37
09   0.17   0.41   0.17   0.25
10   0.25   0.33   0.30   0.12


p50p50 homodimer matrix computed in the present work
using crystallographic structure with PDB entry 1NFK


P0      A      C      G      T
01   0.01   0.04   0.93   0.02
02   0.04   0.01   0.93   0.02
03   0.03   0.00   0.96   0.01
04   0.77   0.02   0.15   0.06
05   0.33   0.16   0.15   0.37
06   0.38   0.20   0.13   0.29
07   0.02   0.06   0.03   0.89
08   0.04   0.80   0.02   0.14
09   0.05   0.87   0.03   0.05
10   0.01   0.96   0.02   0.01


p50p50 homodimer matrix recomputed with the DDNA2 server
using crystallographic structure with PDB entry 1NFK

P0      A      C      G      T
01   0.02   0.03   0.87   0.07
02   0.05   0.01   0.90   0.03
03   0.08   0.00   0.92   0.00
04   0.63   0.08   0.14   0.14
05   0.35   0.11   0.20   0.34
06   0.40   0.21   0.13   0.26
07   0.08   0.07   0.06   0.79
08   0.01   0.81   0.01   0.17
09   0.06   0.84   0.02   0.07
10   0.06   0.90   0.02   0.02


p50p65 heterodimer matrix computed in the present work
using crystallographic structure with PDB entry 1VKX


P0      A      C      G      T
01   0.08   0.07   0.80   0.06
02   0.00   0.00   0.99   0.01
03   0.09   0.05   0.76   0.10
04   0.04   0.02   0.92   0.03
05   0.73   0.10   0.05   0.12
06   0.17   0.16   0.26   0.41
07   0.00   0.06   0.01   0.93
08   0.04   0.83   0.04   0.09
09   0.01   0.95   0.01   0.03
10   0.01   0.97   0.02   0.01


p50p65 heterodimer matrix recomputed with the DDNA2 server
using crystallographic structure with PDB entry 1VKX


P0      A      C      G      T
01   0.13   0.13   0.66   0.07
02   0.00   0.01   0.98   0.01
03   0.12   0.03   0.77   0.09
04   0.22   0.03   0.69   0.06
05   0.37   0.29   0.07   0.27
06   0.13   0.30   0.12   0.44
07   0.08   0.06   0.04   0.81
08   0.04   0.66   0.08   0.22
09   0.03   0.91   0.01   0.06
10   0.02   0.95   0.01   0.02


p50relb matrix computed in the present work
using crystallographic structure with PDB entry 2V2T


P0      A      C      G      T
01   0.08   0.05   0.76   0.11
02   0.01   0.01   0.97   0.02
03   0.32   0.06   0.50   0.12
04   0.06   0.01   0.90   0.03
05   0.93   0.03   0.01   0.04
06   0.12   0.16   0.11   0.61
07   0.01   0.04   0.01   0.93
08   0.05   0.71   0.06   0.18
09   0.14   0.65   0.06   0.15
10   0.02   0.96   0.01   0.01


p50p50 experimental matrix with Transfac entry M01223

P0      A      C      G      T
01      7      3      9      4
02      9      2     10      2
03      0      0     23      0
04      0      0     23      0
05      0      0     23      0
06     19      1      2      1
07     10      9      0      4
08      5      0      0     18
09      2      6      4     11
10      1     15      0      7
11      3     18      0      2
12      5     14      1      3
13      2     11      6      4


p50p65 experimental matrix with Transfac entry M01224


P0      A      C      G      T
01      1      0     18      0
02      3      2     14      0
03     12      1      5      1
04      8      3      3      5
05      1      1      5     12
06      0      0      2     17
07      0      7      1     11
08      0     18      0      1
09      0     19      0      0
10      0     18      0      1
11     10      3      1      5
12      4      9      2      4


ERalpha matrix computed in the present work
using crystallographic structure with PDB entry 1HCQ

P0      A      C      G      T
01   0.41   0.18   0.12   0.29
02   0.51   0.14   0.10   0.25
03   0.01   0.02   0.96   0.02
04   0.01   0.00   0.99   0.00
05   0.05   0.00   0.63   0.31
06   0.01   0.98   0.01   0.00
07   0.56   0.02   0.33   0.10
08   0.32   0.36   0.14   0.18
09   0.27   0.27   0.23   0.22
10   0.20   0.16   0.35   0.30
11   0.03   0.42   0.01   0.54
12   0.00   0.01   0.96   0.02
13   0.66   0.26   0.01   0.07
14   0.00   0.98   0.00   0.02
15   0.01   0.99   0.01   0.00
16   0.16   0.18   0.08   0.59
17   0.27   0.12   0.09   0.51


ERalpha half-site matrix with Transfac entry M00959


P0      A      C      G      T
01      9     16      8      6
02     29      3      7      0
03      1      0     36      2
04      0      0     39      0
05      1      0      3     35
06      1     35      3      0
07     37      1      0      1
08      6     17      8      8
09      7     11     16      5
10      7     11     17      4
11      4     11      3     21


GABP matrix computed in the present work
using crystallographic structure with PDB entry 1AWC

P0      A      C      G      T
01   0.75   0.01   0.03   0.21
02   0.27   0.57   0.06   0.10
03   0.02   0.72   0.03   0.23
04   0.00   0.01   0.98   0.01
05   0.00   0.03   0.96   0.00
06   0.74   0.07   0.17   0.02
07   0.98   0.00   0.01   0.01
08   0.19   0.05   0.74   0.02
09   0.04   0.61   0.05   0.30
10   0.29   0.21   0.16   0.35


GABP matrix with Transfac entry M00341

P0      A      C      G      T
01   3.97   2.49   2.71    0.0
02    0.0   7.24   1.94    0.0
03   1.21   6.66    1.3    0.0
04    0.0    0.0   9.18    0.0
05    0.0    0.0   9.18    0.0
06   9.18    0.0    0.0    0.0
07   9.18    0.0    0.0    0.0
08    0.0    0.0   9.18    0.0
09    1.5    2.2   0.93   4.54
10    0.0    0.0   8.25   0.93
11    0.0   5.99    2.1   1.08
12   4.41   0.83   2.97   0.96
