# Supplementary material for: Creating PWMs of transcription factors using 3D structure-based computation of protein-DNA free binding energies
Source: BMC Bioinformatics. 2010 May 3;11:225. doi: 10.1186/1471-2105-11-225 (PMC2879287; doi:10.1186/1471-2105-11-225)
Supplement: Additional file 2 — Oligonucleotide sequences from literature, their experimental binding affinity values and calculated affinity scores. Binding Affinities. [file 1471-2105-11-225-S2.XLS]

## Sheet: Sheet1
p53 tetramer values				NFKB values
Tan & Chu, Mol.Cell.Biol. (2002)	exp lnKd	calculated score		Matthews et al., Nucleic Acids.Res.(1993)	exp lnKd	calculated score
GAACAAGCCCGGGCATGTTT	-17.68	-790.013		CTGGGGACTTTCCAGG	-20.72	-875.627
AAACAAGCCCGGGCATGTTT	-18.08	-770.073		GATCTAGGGACTTTCCGCG	-20.13	-875.627
GAAGAAGCCCGGGCATGTTT	-14.23	-704.663		GATCAAAGTGGGAAATTCCTCTG	-20.42	-895.505
GAACCAGCCCGGGCATGTTT	-14.31	-746.933		GATCTGGGGATTCCCCAG	-21.64	-897.789
GAACAAGCCCAGGCATGTTT	-17.89	-800.646		GATCATGGGGAATTTCCCCAG	-21.93	-895.505
GAACAAGCCCGGGAATGTTT	-14.2	-732.853		GATCTGAGGCGGAAAGAACCAGCTG	-17.06	-720.474
GAACAAGCCCGGGCGTGTTT	-15.22	-741.103		GATCTAGGGTGTCCAAAGTCCCG	-16.73	-729.678
GAACAAGCCCGGGCACGTTT	-15.68	-750.653		GATCTAGGGTGTGGAATGTCCCG	-17.49	-880.983
GAACAAGCCCGGGCATGTTT	-16.21	-790.013		GATCTAGGGTGTGGAAAGTGGCCG	-15.43	-693.165
AAACAAGCCCAGGCATGTTT	-16.13	-770.746
AAACAAGCCCAGGCATGTTT	-18.02	-770.746
Veprintsev & Fersht, Nucleic Acids.Res. (2008)	exp lnKd	calculated score		Wang et al., Anal. Biochem (2003)	fluorescence intensities	calculated score
CGCGGACATGTCCGGACATGTCCCGC	-17.29	-835.861		CGGACTTTCC	22	-812.573
CGCAGACATGTCCGGACATGTCCCGC	-17.18	-820.13		AGGACTTTCC	21.96	-785.585
CGCTGACATGTCCGGACATGTCCCGC	-17.13	-857.218		TGGACTTTCC	21.93	-796.357
CGCCGACATGTCCGGACATGTCCCGC	-17.04	-836.253		GCGACTTTCC	22.5	-773.749
CGCGAACATGTCCGGACATGTCCCGC	-17.22	-807.596		GAGACTTTCC	22.28	-812.764
CGCGTACATGTCCGGACATGTCCCGC	-17.06	-806.144		GTGACTTTCC	22.33	-799.488
CGCGCACATGTCCGGACATGTCCCGC	-16.88	-803.286		GGCACTTTCC	22.11	-763.123
CGCGGTCATGTCCGGACATGTCCCGC	-16.95	-856.162		GGAACTTTCC	21.52	-804.295
CGCGGGCATGTCCGGACATGTCCCGC	-17.29	-863.895		GGTACTTTCC	21.12	-778.194
CGCGGCCATGTCCGGACATGTCCCGC	-16.35	-839.263		GGGTCTTTCC	21.61	-825.231
CGCGGAAATGTCCGGACATGTCCCGC	-15.96	-787.158		GGGGCTTTCC	21.01	-842.654
CGCGGATATGTCCGGACATGTCCCGC	-16.14	-766.049		GGGCCTTTCC	22	-806.196
CGCGGAGATGTCCGGACATGTCCCGC	-16.03	-754.72		GGGAGTTTCC	20.89	-874.637
CGCGGACTTGTCCGGACATGTCCCGC	-16.79	-800.897		GGGAATTTCC	20.83	-890.149
CGCGGACGTGTCCGGACATGTCCCGC	-16.62	-796.501		GGGATTTTCC	20.83	-892.521
CGCGGACCTGTCCGGACATGTCCCGC	-16.21	-796.99		GGGACGTTCC	21.66	-859.599
CGCGGACAAGTCCGGACATGTCCCGC	-16.9	-812.15		GGGACCTTCC	21.93	-868.616
CGCGGACAGGTCCGGACATGTCCCGC	-16.49	-798.123		GGGACATTCC	21.64	-880.983
CGCGGACACGTCCGGACATGTCCCGC	-16.56	-786.951		GGGACTGTCC	21.5	-806.515
CGCGGACATATCCGGACATGTCCCGC	-16.03	-763.985		GGGACTCTCC	21.83	-821.727
CGCGGACATTTCCGGACATGTCCCGC	-15.86	-782.91		GGGACTATCC	21.8	-799.014
CGCGGACATCTCCGGACATGTCCCGC	-15.89	-750.262		GGGACTTGCC	22.03	-835.961
CGCGGACATGACCGGACATGTCCCGC	-16.81	-858.383		GGGACTTCCC	20.76	-910.884
CGCGGACATGGCCGGACATGTCCCGC	-16.33	-846.537		GGGACTTACC	21.59	-851.032
CGCGGACATGCCCGGACATGTCCCGC	-17.41	-880.015		GGGACTTTGC	21.93	-805.669
CGCGGACATGTACGGACATGTCCCGC	-16.92	-791.394		GGGACTTTAC	21.32	-820.059
CGCGGACATGTTCGGACATGTCCCGC	-17.02	-785.94		GGGACTTTTC	21.54	-817.038
CGCGGACATGTGCGGACATGTCCCGC	-16.56	-788.055		GGGACTTTCG	21.74	-799.636
CGCGGACATGTCAGGACATGTCCCGC	-17.02	-840.925		GGGACTTTCA	21.69	-784.161
CGCGGACATGTCTGGACATGTCCCGC	-17.18	-846.494		GGGACTTTCT	21.86	-774.049
CGCGGACATGTCGGGACATGTCCCGC	-16.99	-846.638		GGGACTTTCC	20.72	-875.627
AGACCTGCCCGGGCAAGCCT	-16.16	-810.636
AGGCATGTGCCACCATGCCC	-15.77	-760.263
GAAGAAGACTGGGCATGTCT	-15.89	-744.811
TGACATGCCCAGGCATGTCT	-16.92	-894.508
ACATATGCCCGGACTTGTTC	-15.704	-681.381
GAACATGTTGAGGCCTTTTT	-15.865	-619.231
CTGCAAGTCCTGACTTGTCC	-15.842	-755.31
AGGCTTGCCCCGGCAAGTTG	-15.957	-813.178
TCTCTTGCCCGGGCTTGTCG	-15.934	-813.399
TCACAAGTTAAGACAAGCCT	-15.358	-676.528
AAACAAGCCACAACATGCTT	-15.589	-703.793
GAACTTGGGGGAACATGTTT	-15.611	-612.42
CTCCTTGCCTGGGCTAGGCC	-15.658	-763.428
AAACTCGCGCAGGATCAAGCTCT	-13.72	-626.949
GGACAAGTCTCAACAAGTTC	-14.89	-671.732
AGACAAGCCTGGGCGTGGGC	-14.37	-781.695
AGACAAGCCTGAACTTGTCT	-14.71	-712.137
CAACATGTTGGGACATGTTC	-16.44	-733.177
GGTCAAGTTGGGACACGTCC	-14.89	-745.289
GAGCTAGTCCTGACATGTCT	-14.76	-747.647
