# Supplementary material for: Creating PWMs of transcription factors using 3D structure-based computation of protein-DNA free binding energies
Source: BMC Bioinformatics. 2010 May 3;11:225. doi: 10.1186/1471-2105-11-225 (PMC2879287; doi:10.1186/1471-2105-11-225)
Supplement: Additional file 3 — The promoter sequences of the p53-regulated genes used in this work. Included are promoter windows of [-900, 100] bp, [-1900, 100] bp, and [-4900, 100] bp in respect to the promoter TSS. [file 1471-2105-11-225-S3.ZIP]

Archive with 4 entries (4 files):
- p53_p73_2000bp.fa
- p53_p73_1000bp.fa
- p53_p73_5000bp.fa
- p53_p73_regulated_genes.xls
