# Supplementary material for: Creating PWMs of transcription factors using 3D structure-based computation of protein-DNA free binding energies
Source: BMC Bioinformatics. 2010 May 3;11:225. doi: 10.1186/1471-2105-11-225 (PMC2879287; doi:10.1186/1471-2105-11-225)
Supplement: Additional file 3 — The promoter sequences of the p53-regulated genes used in this work. Included are promoter windows of [-900, 100] bp, [-1900, 100] bp, and [-4900, 100] bp in respect to the promoter TSS. [file 1471-2105-11-225-S3.ZIP › p53_p73_2000bp.fa]

>ABCC1
TACCATAAGAAACACTTAAAAAAATCCCAATCCAAAAAAATTCCAATCCTTtaagctata
taagagtagcaattttatcttgttcctagcaagacatctggcatatagtaaatgctcaat
aaatatttgttgacagtataaaGGTCAAGCAACAGCATAACTGGCATTATTACATGAAAG
TAATTATCCCTTAGAAACTCATTCACCCTTGGGGGACCCGGGCCAATAAAAAAATCACAG
AAAACAATCCTATCTACCTTCCTCCTTCCTCCTTCCCTCGCTAGGTCCTTTGATTGGGGG
GAGGTCTCAAATGCACACACTGTTTCTGTTTTATTTGGTGCAGCTGTTGTGTGCATGTGT
TATGGAAACCCACATCAGGCAGGAGATTAAGGAGGAGAGGAGAAAAGAAAGGCATCGCTG
GTATCACAGTGAAATTTACACTCTGCGGCCTCGCCCTAGCTCCTCTGTCTCTACCTGTCT
GCCTATGAAACAGTTCAAAACTAATATGGCGCAATGGATGGTATTATAGACTTCCCACCT
CCCTGgccagacttcttgggttcaaagtttggcttaatcacttaccatctaaataatccc
tgacaatgtactctgtctttctgggccttagtggcctcatctgcaaaatggggataatac
tacttcttacctcatggggttgtgaggattgcacaagttaatttgtgtaaattgctaaga
acacagcctTAGGAAGCCTTGTCACTGTGAATGCATATTAAttttttttattattatttt
ttgagacagagtcttgctctgttgcccaggctggagtgcagtggtgtgatctaagctcat
ttcaacctccgcctcccaggttcaagtgattctcctgtttcagcttctcaagtagctggg
actacaggtgcccgccaccatgcccggctaatttttgtgtttttagtagagacagggttt
tgctatgttggctaggctggtcttgaactcctgaccttatgtgatcggcccgcctcggct
tcccaaagtgcttgattacaagcacgagccaccatgcctggccTACGATTATCATGtctc
caggcttcagtttccttacctctgaggtgaggatcaataacctggttatttctaagtgat
gcttaaagaggttgagaagaagcaaaggcgctctgcacaCAGGTGAGGTCAACAGCTGTT
AGTGATGGAGACTGGCGCCGTCTGGGTCATCAGTGctccggaatcaggctgctcacgggt
ttgaatctcacttccactttcactccttattaactgtgtgacctcgggcaagtcacttcg
cctttctgaacctcagtttccccatctgtaaaaggtaggtgaataacagtattcacctcC
TTCTGTGTGACTCAgctttggagtcagcggaccgggttcaaatcccagccctgcaagtga
ttagccaggtgaccctgggcagagggaatcactcaacctctctgcacctgggtttcttcc
ttcatgaacgtggagactttacaggatgaaatgagggcaCAGTTAAGGCGCCCGGTACAC
TCCAGGCAGGTAGGGGGCTCCGTTCACGTTATTTTCCCCTGGTGACGGATACTGTCCTTA
AACAGCATTTGAAAAGTGGTCGCAGGGTGTGTGGCCCCAAAGATCCCAGGCGCTTCCGGA
AGGCGAGCCAACGCTCCCCAGGCCCGTCCGCGAGCGGGTGGGCCTAAGCCTTGGAGGATC
TGGGGTGGGGGTGGCGCGGGGTCCAGGCCCGGGGCGCCGAGAGGTGGCTGGTCCGGCTGC
CCACGCCGAGACGCGCGAGGTGAGCGGGCGCcggggcggggcggggtggggcggggcCGC
CGCATCCCCGTGACGCGCGGGCCAACCAGGCGGCGTTGCGGCCCCGGCCCCGGCTCCCTG
cgccgccgccgccgccgccgccAGCGCTAGCGCCAGCAGCCGGGCCCGATCAcccgccgc
ccggtgcccgccgccgcccgc
>ABCC1
cagtgagccgagatcgcttgaacccgagaagcagagattgcagtgagctgagatcatgcc
actgcattccagtctgggtgacaaagcaagactctgtcaagaaaaaaaaaaataaaaata
aaaagccggaaatcaaattttaaatgttgggatctaatctaatttttttaaaaacaAAAA
GTATGCCTAAAACAACAGCAATAACAACAAGCCATCTATGGGCCAAACTGTGGGTGGGGA
AACCTATTTTGTACTTCTTATTTTATCCGATTGAATTGTGGTGGAGATAGGAAATTGAGA
CCCCAAAAAGGGTAGTAAGTTTTCCCAAAGTTATTTAGTCAGTTGCCAGATTATGGCTTG
AATTAAATTTAAATTCTTCAgctgggcatggtggtgcacacctgtagtatagctgcttgg
gaggcagaggtgggaggactgcttgagcccaaaagttcaaggcacaggaagctgtgatct
taccaccacacttcagcctgggcaacagagcaagacctcatttcaaaaaaagaaaaaaaa
aagaAAAATTTAAATTCTTCATTACAGAACAGCTGATGGTGGAGGTTTATTCTTGGGCAG
GTACATCTGATCTATTTATGTATGTATCTATGAATTTGTCTATTTGGCATGGCTCTTTAG
CAAAATACAGGCTTTTTTTTTTTAAGTAAAAGTAATTGAAACAAAATTTGTTTCCAAGGC
TGGacagctcagtggcaaaatgcagacttgaacaacattgcccgagtttgaattcagctc
cagagcttaccagctgtgtgatactggacacagtatttaacccttctgtgcctgagtttc
acatctgaaaaaggagatgataaaaataattacagaatgaaaggagataatacacatgag
gtacttagaataaagcctggcatacagaactgcagtttggttgttatCCgtggtggtggc
ggtggcggtggcggtggcggtggcggtgatggtggtggtgatggtggcgatggtgatgat
gatggtggtgatggtggtgatggtgttggcagtgatattggtggtggtgatggtCATAGT
GGGGAAGGTGATGATGATGAATGAAGATGATTAGAAAGTCCTCAGTTCACAAGGTCAGAG
TGATCTAGATGACACAGGGCTCTTCGGTTATAAGAGAATATCCTTCAGGGTTCCTTTAAA
TGGCTCTCTCCATCTTTCGTACTACAGTGGGACTTGCCACAGGTTCTGGGGACTGTTAAT
GTGAGATGAGATGCTACATACCTTTTTGTTGTTGGTGGGTTTTTTTGTGTGTATGCACTG
TtgtgtgtgtgtgtgtgtgtgtgtgtgtgtgAgagacagggtctcgctctgttgcccagg
gtgtagtacagtggcatgatctcagctcgttgcaacttccgccttccaggctcaggcact
cctcccacttcagccgcctgagtggctgggaatacaggcacgctccatgctcagccactt
tttgtgtttttcatagaggcagcatctcactatcttgcctaggctggtctcgaactccca
gcctaaagtggtctgcccacttggcctcccaaagtgctgggattacaggcatgagccact
gcacctgaccTGTATGCTCCTGTTAAGAGAGCTTTAtttttatttatttattttgagaca
gggtctctgttgctcaggtgggagtgcagAAGACACCACATACCTTTATCCCTTGTTCCT
CATTTCTTAGTCTTTCTGGCTACTGATCTTTTTAGTTTGCGTGTTCATCCTGAAAGGTCC
TTGGATATATAGGAGCCTTGTCTGTTTCTTCAAACCCCGTGGCAGCTGGTTTCATGCTCC
AGGCGAGCTCCTGTCCTCTGGGGTGTGTCCTGCTGACCCCTCGCCTGTGTTTGTGTTCGC
AGGACTGGAATGTCACGTGGAATACCAGCAACCCCGACTTCACCAAGTGCTTTCAGAACA
CGGTCCTCGTGTGGGTGCCTT
>ACTA2
GTAATTAAAAGAGCCACTGGAATCTATAAGTCACATCCTTGGCCTGGCGCCACTTACCCT
GACAGTGCTTGGCTGGGCTGCTCCACACTGGGTGGTGTTCAGGGAAGCTGAAAGCTGAAG
GGTTATATAGCCCCTTGGCCTGCTCTCCTCCCACTTGCTTCCCAAACAAGGAGCAAAGAC
AGACTTGAGCCTGTCGTTCAGTCTAACACAACCATATAGGGACCTCAGCACAAAACTCTC
TAATCTGGGTGGCCGGAGGCCTGGGTCTCTTCCACTGCATTCCACTGGTCTGCTCATGAA
ACGGGAGGCGGTTCAGCCGCCTGTGGGAGATAAACACGCCAAGCCTTCAGAACAACTGCA
GAAATGCCCAGAGACACTGAGCTAGGGTAATGGGCAGATGCAGGCATGGTTTGCACATTC
CACAGAGGATGCCAGCTTGCTATCATGCTGGAATTTCAGGCCATTTCCTAATAAACTGAG
AACAGAAAGGGGCAGAAAGGGCTGCCTCTGCCTAGCACGGACTTTTAAAACCCTTCTACC
ACGGTAGCATGCAAAGAAGAAAGATATTCCTTCAGTCGTCTATAAATACATAGAGGGAGT
GATGATTTTATGGTAGGCACACTGTTTATAAATCAAGTTCTTGAGGGAGGTGAGTGGAAA
TAGGAATTGAAGTATGGAGACAAGGTTGACAGGCCTATGTCTTACAAAGAGGAATTTGGA
TGTTAGCATTACTATAACTACATTCATTTTTTTGGTGCATTAGCTTTGTCTACTAATTTG
TCACCGAGCAATTTAGCAGCATAAGTAGGGACCATCCTTTGACCAGAGAGTCTACCCAGC
AGCCTGTCAAAGAAGTAGTTTGGAAAAGAAAGGAGATTGTTCAAAGGAAGCCTCTGTAGC
CCTCCTCTCTGCCCACTAACCTCCTTGACAGGAAGTAGAGAGACCAGGtgatatggtttg
gttctacgtccccacccaaatctcgtctcgaattctaatctccataatcccatgtccaga
gaaaggctaggtgggaggtgactggatcatgggggcgttttctcccatgctgttctcatg
aaagtgagtgagttctcacgatatctgatggttttataaggcagttttccctgctcttgc
ttgctctctctcgcctgctgccatgtaagacacgcctcttccccttttgccatgagttta
agtttcttgaggcctccccagccatgcagaactgtgagtaaattaaacctcttttcttta
taaattacccagtcttgggtatgtctttatagcaatgtgaaaatggactaaGATACCAGG
TGACCCTCTCATTTCTCAAAGATATAAGCCCTCATCTCAAGCATCAATGAATAGCTTCAG
TGATTTTATATTTGTCTACTAGGTTCTCACTAAACTCATAAAGAAATATTTTTGTGGGTA
CTGTGAGTATTTCTGGACTGTGGACATGTGAGAAAAATCCCAAAATGAGTGGCTTTATTT
TACAGCCATGACCAGCTGTTCACTCATGTTACTATGTCAGATCTGTTTGATTAATGGTGC
CCACACATATACATACATATATATCTTTGAAGAATTGCACTATTGATTAGAAAATTTTAA
ATAGCTTAAGACTAAATCATAACAGGATTTCTCTATACTGCTCGGGATTTGTCTAGCTTT
TACCAACCAGAAAACACGGCCATTAGAATGTTAAAATATAAAATCTACACAGTACAACAT
AAAGTTGGGCATTTGGGGTTAATTCATTAATTTTCATCACAGGAATCATGTGAAGCAAAA
TTTCCATATTTTCTTGAGTAGGAGGGCAATTTGAGTAGAGGAAGGATTCCCCTTCCTCCT
GCTTTTGACTCACGCAGTGTCTGTGTAGTCCTTGCGATCTTTATGAAGTGACTGTTCATC
TAAACACCAAAGAGAAGAGTTTTTGCATTCACTTTTATGATTCTTACATCATTTCTACCA
TTAGTGTACATCCAAAGCTCT
>ARNTL
tggacctgggagagaggcttctgtcattcTGAgggtaactggtgtggtatagaggctttg
aaataaaaagaaaaagtctagtttgaatcacggctctgccacctactgtgtgacctttgg
ccagctagctaaattctgagtttcagtttccccatctgtaaaatggggcaataaaagctt
cctcacagtgtggttataaagattaagggagaacatgaggggaaagtacttagcacagtg
tctggtacgtagtaggtgctGCTGGAATGCTGactccctgcaatcttcttttcggtcaac
gtcgactcatcaatcagcatctttaggttatggttacttaaccagttattagtccaatta
atgatactagcatccagcccatatttcttcatcttgtctatgatatcttgtcaagtgctt
cgcttaagtcccacttacctagagtgatctcctcatGAAATGGGGGCAGAGACAAAGGAG
CAATAAGATTCCACCTGCGTGTAAACTTCGGAAAAATAGCAAGCTACCGACGGAATTGCT
TGACCTCGAAAACAGTCAGcattcagaccacaagcacatattgggcactccgtgcctgtc
aatgagctggggatgggcaatggtgttacagagattaaaaaacgcagtgtctgtgttcaa
ggaacttaccaggctagAAGTCTAGAGTCACGGGGGCCAGTCTGGGTAACAGAATTAGGC
CAATTTATTTAATTCCATTTGTTCATGTatccagccaacagatatttatggtgcacttgt
tgggtgccagCCCCGCCCCCACCACTCCACCCTACCCCAGCAGGCGCTAAAGGAGAGCTG
ACATGATGGATAACGAAAAAGAAGACGCTGTCCTTCTATTCAGGGAGTTTAACATCTGGA
AGAGCCGGGAGTTCTTTGTGCTAAAGGCCCTCTACAAAGTGCCTGAGATGCAAAAATAAG
TCACTTTCTCTGTCCTCTCAGCAACCGAGTCGCATGTCGTTATCAAATTTTTATTTTCTG
TAACTGTTTCCTTCCGTCTTGCTCCGTAGACAGCTTTTTGCAGCAGAGAGCGCTGCCGCG
GGGCTGGTGTCTACTCTTCAGTAAGTGGTCAAAACCTGGCTACTGGAAGGAAATGCAATG
GAATCGCTCCGCGCTCGAGTATTCTCTTTGGAACTACGGGAATGACAGCTCCAGTGGGAC
ACTTGGAGGTCATGATGAACGCAAAGAACGTGAGAACACTTGCAGTCCTCGGGGTGGAAA
TGCCTTCTAGAAATACTAAGTATCCGTTCTCTCGTTGAGACTTTGGCAAACCAGGGATTT
TAGGAAGGGTCTGGCACTCAACGTTCCTAAAATTGGTTTCCTAGATGGAGCCGGAGGGAG
AGAGGGAGTCAGGAACTGCTGCTTTTCGTCGGAATGCCCGGAGGGGAGAAGAAGAAGGAG
GAGGGGTGAGGGCGGGCGGCCAAACGCCAGCCGGCAGGGGACCCAGAGAAGAGGGACATC
CCGGGCGACCCCGAGGAGCGCGGCTTGGGCACCGCAGTGGCCGCGGCTAGTGGGAGACCT
GAGGGGAAAGGGAGAGGGCAGGGGCGAGGAACCCAGGGAGCGCGCGCGGATTGGTCCTCT
CCTCGGGGCGTGCGCTCCTGTGCGCCAAATGATTGGTGGCAGGAAAGTAGCAGGTAAACC
GGCTCCCGCCGCCTCGCCATTGGTCAGCGGCCTCTCTAGCCGCCACACAACTGGCCAGCG
GGCTGCCGAGCCGCGCGCGGATTGGCTGGGGGCGGCCGCCGGGACCGGCTCCCTTCGGGC
GTTCGGATTGGCTGGCGGGAAGAGGCAGGTATCCGGGCGCTGCGGCTCCTCCATTGGTGG
GCGGGGAAGGGGGGTTGGGCACAGCGATTGGTgggcggggggccgggcctgggccggcgg
ggAGCGGATTGGTCGGAAAGTAGGTTAGTGGTGCGACATTTAGGGAAGGCAGAAAGTAGG
TCAGGGACGGAGGTGCCTGTT
>ARNTL
tcttgtaacaattccagatcatccaatggcagaccagagaatggacatttcttcaaccat
cagtgatttcatGTCCCCGGGCCCCACCGACCTGCTTTCCAGCTCTCTTGGTACCAGTGG
TGTGGATTGCAACCGCAAACGGAAAGGCAGCTCCACTGACTACCAGTAAGGCCTTTGGGG
CATGTCTTCCTCTTGTTAAACTTGGTGTCAGTTCTCGGGCATGGAACATCTAGCAGCCAG
CTACTGTTTCATCCTGGAAAAGGGGATGGGAATAAAAAACCCAACTCTAGGTGGCGACAC
AGTTGGTTTTTGGCTTTACCTTCCCCTAGTTTGTAAGCAAGAAGGAGCCTTCAGCAGTGC
TGAGGCATTTAACTTCCACTTCCTGTCCCCAAAATGTTCTACACCCAGAGAAAAAGAACA
GCCTTAAGGCCAAGTTCTGTCTTTTACCCCTTTCTTCGTCTTCTTTCTTTGCTCCTTTGA
GCAAGAGGGTTAAGTCTATGGGTGTCATCTCAGGGGGTTCAAAGAGAGCTTTGCCTGAGG
GCCTCTCTGAGGAAGACAGCAAGTGTCAGGTGCTTAATGAATGTTTATGGAAGGAATGAG
TGGAGGTCCTCTCTGAAAACAATTTAGGAACATTGATGTTGTCCTTAAACATTATTTAAA
TTAGTATGAACTTGTTATATTAAATAGTATTTTTGTTTATTTTTAGACTTGTTGACTTTT
CGTTTGAGTAAGTAAATTTTCACACTTACAGTCATCCCTTCTATATATGTACAAACACCT
AGGGAATAAGGCAGTGTAGAATATTCAAAGGCACATTTTGTTTTGCCGAAGCACCTGCGT
GGAATCTTACCCAAATGTCCATTTAAGAGGTTTTCTTTTGTTTAATGAGGGAAAATCTCC
GAGGAGGTATACCCCCTACAGCAGATGTCCTTTCTGCTGAAGTTCACAGGTCGAATTTGG
GGAGCACAATGGCTGGAGGTCAGATGCCCACTAGGAGATGCTATGATTAATATGTAAGTT
ATCCCAGATGATTAAGACAGCCAACACCCAGGGGCTGGAGAGTGGGTATGAGGGCTGTGA
GGGCGTTCTTCCATAGCAGTAACTCCCCAGCAGAAAGACTGCGAGATGTTGGCCACAAAC
CCTTTGTCTTGAGCAAGCGCTAAGGGAGCCACTGATGTGTTCTAAGGCCTCTGTCATCTG
GACCTGTGGGTTCCAGCCTGGTCACCACCCAAGATTTCCCTTGTGGACTCTGGTTTGCTA
ATCTTCTGTAATTCATGGAGACTCAATTAATTAAGCAACCTTAATCCCTTTCACTATCAT
TTTAATGTAACTGAAGTCATCTGTGACTGTCAGGCAGAGCTTTTTCTCACCTGAGATTAT
CACCTGGCCTCAAGGAACAGATAGAATTCTAGACAAAAGGGAGAGGGGAGTTTTTGTCCT
TCCGTGCGGCCTGCGTGATCTCTGAACTTTAGAACTAGCTGGGGAAACTCTCTGCCTGTG
AGGAACCCCAGGGCGTCTAATTGGGAACACTGTTCTAGAATGCCCATGATATGATCCAGT
GCTCCTAGAAACAGCTATTTTTGCCCTTGGGATTACATTGTTTGAAGGGCCATGCTCTCT
CCTTTCCTGTGGGATAAAGGAAAAAGGAGAGAGGCCCAGCTGGCAGTCCATGCCCTCCTG
ATAAATGTATGGATTGGAGAAGGCGGTGAGGGGGATTTGGAACTCCTTCCTCTGGGGATT
TCAGTCTGTTTTCTTCTACTGAACCACAGGATGCAACGAAACTTGGTTTTCTGAAGTCTG
TGAAAGGGAGGGAGATCCTTGCTGTGACCCCAGGACTTCTGTGGCCCTCAGCCCCACTAC
GCCCCTCCATCCCAATTCCTAAAATCTAGGGGTTCCCACCTACCTGAGAAGCAGAATATT
TGGCAGTAGTGCCTTTGAAAAGCTGCCTGGGGCTCTGCTCAGTACTTTGTTGGTACTTTA
ATTCCACCCTCCTCACTTCGT
>ARNTL
attggacagcacagatctagaatggggtccaggaatctgtaggttgatcatgcatccagg
gtattctggcctacaagccaggttgagaacTTAAGGCAGTCCGGCTCCCACCTTGCCTTC
CCAATATCCATATCCTACCCATCCTTCAGTGCCAGCCCAAGTTCCTTCTCCTCTGGGAAG
CACAGGTTGTCTTTGCCATTTATTTGGCACTAATCATACATCACCCTGTCCTATTATTAA
TCTTTTCTTGGTGCACCTCCATTTGCCCTTTGTTAGCCATAAGCGTCTATTGGGCAAGAA
CCCCATACTATATTTCTTTTCATCCCCAGAGTACCTAATCCATTTATTTAGTAGCACACT
CTGTGATTTATAAACATTTCCAGACTGACAACACACCTGTCCATGCTGCATCTGTTAAAG
CCTAAACTTGGGAGATATTTATCTCATGTCATCATTATAAAACAGTGAGGCAGGCAAGAA
AAGGCTTTGCTCAAGGTCACACTCCCCCTCCTGACAGACAACACTGCTCTCAGTTTATCA
CATTTTGTGTATTGATTTGCAGCTGGACTTCCAGTTAAAACAGATATAACCCCTGGGCCA
TCTCGATTATGTTCTGGAGCACGACGTTCTTTCTTCTGTAGGATGAAGTGTAACAGGCCT
TCAGTAAAGGTTGAAGACAAGGACTTCCCCTCTACCTGCTCAAAGAAAAAAGGTAACAAT
TTAACAGTCCATTAAAACCCTGTGACAGGTGAAGCATGCTTTCTGCAGCGGAGCTCTCAG
CTGGGCGTTGGTTCCATGGTTTCTGGCTGGCCAGAGTGGCAGGTCCCAGGACTGCAGACA
GGACCCTGCAGTCCTCCCTATGTGTAGGGCAGTTGGGAGCAGAGGAGAGAGCTGAAAAGC
CTGATGGCAGAGATTTGTGGAGAGGCCTCCTCTGTTTAAATTGTGTTTCTTTTAACATGA
TTGAGGAAGAATACTCTCAGCCACAATCCTAACTGCCTTATGAACAGccaccagtccacc
aaaattactctgagctcaccagtgaccttgatgttgttaaatgcgatgaacatttttcct
ttgtcttccttcttgaagtgttctcttctcctggattccatgaaaccacattcttcttcc
tcctccccgaccccctgctgctacaggctctcttgctggcccctttgctggctgcccctc
tctgtcctgggctgcatctctgtctgcagtctctctctgttggtcatgtcatctactccc
tcagctttaaatgccaacaacttccacattcatatttccagcctagacttgtcttttgaa
ctccagattcataaatatactgcttactaaatcaacctgctttggatatctcaggggagt
ctccaacaggatacgtgccgaagtaatcacctgagcctctcctccagcataaatggcact
gccattcagctggctgctcatgctagaagccggggaggtgccctcacttctgcttcacca
ccccactcttcaatcccgttagttatgaagtcctgccacaatgagtcccatctgcaaaag
ttctctgaaatgtttgtccctttccatgctgcctactttcactcagctccaggctgcccc
caactctcaccaggtctcataaagtgtagacccacatgctccccacccccaacacagcag
ccaggatgatctttttatcagtccccttttaaaaacccttcagtgttccctattgttctt
gaagaaaagctcaaaatatttaacgtgaccATGCAGCCCCCGACCCTGCCACTAAGCACA
TGTGAGCCATGTTGACTTCCTTTGATGCCTCAAGCCCCTTCTGGGCAATGCTTCTGCACA
TGCTGTCGCTTCCTGGTTGGAATTTCTTCCCTCTCCCCATGAACTCCCTTCACATGGctc
tctccaacctcagactgccttatgtcttatagcaccctactggtttgctttctagtgctt
tcttatacttgctgttatata
>AUH
CAGAGCCACGCACTGCAAGCGGCCACCAGGCGGGCGCCGCCAGCATGCAGGGATCCCAAG
GCCCCAGGTGCCGCCGCCACCGCGGCCGCCATGTTGTCTGTTTACGGCGTGGACCTGCGA
CGGccgctccgcccccgcccggcgccgacctgccgcgcgcacgcgcacggcgtccggacc
cgccgcctcgctccggcttggccccgccctccggagccgtgttcccgcccctcactgccc
cgccGAAGCCCGGTGACCCGAGGCCTTGCCCCATTCTCCAAGCGAGATTGGATGGTTTGT
CCAATACAAAAGGAAAGAAAGTAGTTTTCCAAGGTTATGGAATAATTCAGGGAAGACTTT
TCTATAAGAACCACCCGGAGGGAATTATCTCCCCGTACTCCCTGGACCATGCCCTGCGGT
CCTGTGTTAAGTAAGCTGCAAAAGTGAACAAAAAAGTTTTGTCTCCTCAAGTTGGCTGAA
AGTGTGGCAGCCCATCGTTGGTCACTGCCTTACTTATGGATCTCAGGTTGTTGGTTTAGC
GTCCCTGATAAGCATAAATGATGTTTACTACGTGGCGTTCAGGAAAAGGATGAGAACAGC
AAACAGGCAAAGGAGTTCTTTCTCCAGCCCACCCACTCGTACCGATGTCCCATGGCCCTT
CCTGGACGGAAAGAGTCTTACAGGGGTTCAAACAAGCCATACGCTGAGATGGGATTTAGA
GTATGTAGCTCTTCCAGAAACTCGGGATATCAATTTAGTGTGTAGGTACTCATCAAAGCA
CGTTGCAGTATAATTAATGCTACCTAGCTTTTATCAGATCTCTAATGGGAAAGCTTGCAT
TTAAGAATACTGggcagggggcggtggctcacgcctgtaatccaagcactttgggaggcc
gaggcaggtggatcacctgaggtcaggagtttgagaccagccgggccaacgtggtgaaac
cctgtctctactaaaaatacaaaattagccaggtgtggcggcacacgcctgtaatcccag
ctactcgggaggctgagacaggagaattgcttgaacccgggaggcggaggttgccctgag
ctgagactgcaccattgcactccagtccaggcaacaagagtgaaactctgtctcaaaaaa
aaaaaaaaaaaaaaaaaagaaTACTGTTTGAAAAGTGTGCTGCTATGAGCATACGTCTAG
TGCCACAGAAATTTCTTGTATTTTTTAGTCCTAAGCAAAACATCCTTCAttatgtcctca
acttttatccaatgtagaaacaaaaagtagactgaattccattactgcatctgctgtaaa
atgatgttgaaggcacttttatttttatttttattttttattttttgacaggttctggct
ctgtcggccaggctggagtgcagtggtgtgatcgcctctcgctgcaacctctgcatctca
ggctcaaatgatcctcccacctcagcctcctgagtagctgggatcacaggcacacaccac
cacacctgggtaatttttgtatttttagtagagatgggtgtttctatgttggccaggctg
gtcttgaacacctgacatcaagtgatccacccaacttgacctcccagaatgctgggatta
caggtgtgagccaccatgcacagcccactttttattctatcttttgtaaagttccatgca
ggaaaattttcctgaagtttactacaaggaaaactttgcttcctttgtatctttcctctt
ttctgataatgaTGTACATGTTGACTGCTGGGtgttgtgatttttattgttatggtttct
ttctaatttggtcttgtggtcaccagagggagggtaaatctggaggtgacagggagttca
gccagtggaagggggtcaaggaaggggcacttgtggagctaaagcctctgttggggtcca
gcgtgttacccaagcagtttcccatggaagttctaattggtgagtttagaacaagcaggc
acaagttccatggagtcaccc
>BAP1
CTCAGTCCCACACACAGACAACGGGCCCAGTCGCGTCACCCGCCCGCGCCGGCGGCAGAC
GTCACCAAGGCGCGACGGCCCTGCTCCGCCTCTGGGCTCGTCTTCCGCCTGTCGGACAGC
AGATGCGGGCATGCGCTCGAAGGCGAACGCGCACGCGCGGAGGGACGGGGGCGAAGGGGA
GGGACGGGGGCGAAggggaggggcggggcgggacgggacgggggcgaaggggaggggcgg
ggcgggacgggggcgaaggggagggtcgggacgaggcgggCGAAGGGAAGAGGGGGTCCG
GGCGATGCTGAGCGCTGAGGCTCGAGAGGAGGGGCGGGACGGGCAGTACTAGGCCCGGGT
GCTGCGAggggaggggcggagcgggcgaggggaaaaggcggggccgggaagtgctgggcg
caggtggggcgagaggaggggcggggcaggctaggggaaaaggcggggatgggcggggct
gggcgcggatggtgggagaggagggacggggcggggcggcgaacggaaggggcgggggcg
ggTGTTGGGCGCTGAGGCGCGAGAGGAGGGGATGGGCGGGGCGCGCGGCCGTTAGCGCGC
GGCCGTTAGCGGTCGGTTTCTACTAACGGTAGGCGTCGCCGCGATTCCCGAAGGTCATAG
TCCGCGTGACCCACCCCCGTTTGCGCGCTCGCAGTCTTCGCCGGCGCAGTCACCGCGCAG
GGCGGCCGCCCGGAGGTAGCTACCACGGCCTGTGTCAACGACTAAAGCTCCAGTACAGCG
GCGCCCTCAGACAGCTGGGAGGGTGGCTCTGGCCGGGAGCGGCGGCCGGTGAGCTACCGC
GAGGAGGAGCGGCGGAGGCGACCTCGGCCCGGCCCTGCACTGGCCGCCCGGCAGGCGCGA
CATGAGCCTGGTCTGGCATCCGCGGGATGCTCCTTAAGCCCCTTCTCCGGCTGTTAACCT
CCGGGGAACGGTTGTGACCACACCGACACGTATTTTACAGATAAATCATTCTTGCGGCGG
CGGGTCGAACACGTTTATTTATTTTTTATTTTCTCAACAAGCTTTTACCCAGCACCTGTC
CAGTGAAACAACTTGATAATCGTTTCGAGGGGCGTCCGCCGGGTTAGGAAGCCACTGCCT
GGCAGCTTGTGGAAGCCTCATTTGCAAAGCCACCCCTCAGATGTTTTGAAGATCGTGACG
TCTTGTAACTAGCAGTGTGTGCACAGAATCCTACTCAAGGAACGTCTTGGCCCAGCGATG
CAAAGAACTGAAGTTTCAAGGTTTTATGTCTATTGCTGGATGGTCGGGGTAGCCCCAGTA
ACTGGGAACTGCTCCGCAGTCCGCTCACGTGGACCCCTGTGGGAATAGCAAGGTCAGGAC
ATGCCCTTCTCTCTCCTCTTCCAGCCTGTCCAGTGTTTTCCTTAAGGAAGAAGCCATCAG
ATGTCATTGCTTCTGCAACTCCTGGGTTAGAGGAGGAGACAGAACAAGCACAAAGAAGGG
GAGGGCAGGGTGGCTTTGGTTTCTTGAACAGTAATTTCCTCAGTCGTCCTTATTCATGCA
GAATAGTTTAAAGTCCCTGAAGATATTCCCGATCTCCAGCCGTGATCGGAGGCCATGGAT
ACTGGAGTGTCTCTGGAGTGACCTGATTCACCCAGCCCTCCTTCTAAGAAATGCTGTCCT
TCTCCTCTCCCCTGACTAGACAGTCCTTGCTTCACAGCGGTGGATTTTCTTTCGTTCCCG
TTCACTTTCAGGGATCTCCCCGTTAACCAGTGAAACTGTACATTTGTTTTACAGTTTGTT
TACTAATGAAAACAGGTAACAGCCGGAGTTGGCTGACATTGGAAATAGGAGACAAGGTAC
CTTCTGCACTTTTGGCTATTGTACTCGGCTCAGATGGAGACAAAGGTTGGGTACAGACCA
TATCTCAGTGGCCACCTGAGCCTAGGTGAAAAGAATTGATAGGAGAggtcaggcctggtg
gctcacgcctgtaatcccagc
>BAP1
CACTTGGCCACTTCCCTCCTCCCTCCTGGGTGCACCAAGTGGCCAGTGAGCCAGTCCAAG
GCCCACCTGTCAGCGCCAGGGGACTCAGCACCCCATCCTCAGCCAGGTGCAGCAGGCCTG
TGCTGATGACAGGACCCAGATCACGGACAGCACGGTTGTAGCGTATGCAGTCAACACGCA
GCAGGCTGTCATCCTCTCCAAAAAGCACCTTGGAGATGTGGGAGGTGACAGGGCTGGAGG
GCCGCGTCGGGTTGGCTGAGCGGATAGGCGAGCGCAGTGGCGAGTTGAAAGCACTGCCGA
TCTCAGAGGCCGTGTCTGTACTCTCATTGCTGGGGGTGGGTGAGGGCTGCGAGTGTGTGG
GCACTGCCACAGCCGGACTCCCAGCCCCGCTGCTAGTCTTGATGGACAGAGGAATTGAGA
GGTCCTTCTGGGACTCTTTGAGCTTCTCAGCCAAGACGTTGATGGTGTTGGGCTGCAGCA
CTGACAGTTGCCCATCAGCAGAACCGCTCAATGCCCCTGGCTTCCCTGTTCCCTTCCCCT
TATACCTGTGGGGCCCGAGAAGATGTGAAGCAAGGGAACGGGCCAGGTGACCATACCCAG
CAGTACCCAGAATGGCTTAAATACATCCCGACCTCCAGGGGCTGACCCTAAAACTCCTTA
TACTTGGTCCAAGCAACTTGAACTAGCCATGCTAAGCCTGGCATCAAGTTCTGACAGCTG
CAGCCAAGTGTCCTCAAAAGACACTTCCTCTATTCCAGCCATCCCACTCCTGGCCTTTTG
CCAATGCCCTGTGTTCCAGCAAAGCTGCCTCCCCACCACCCACATCTCCTCCATCCCTGC
CCCAACCAATCCTTCAAGGCCTGGCTAAAAGGCCACTTCCAATAGGACATGATATAAGCT
TACGTGCTCAGCCTTACCCCCCAGCCCACCAAAAACTTCCTGGGGACCTGGGGTCAGCCC
CATCATGCCAGCCTCCCCCAGGGCCCCAAACTCCGCAGGTGCTCAACATTATCTGCTGCA
GGGCATTCTCAGACACAGACTGAGATATTCAGGATGGGATCCGAAGCACCTAGAACCTGG
TAGCCTTAGAAAGCTGGGCTGACCTAAGGGCAGAGTTGGTGTTCTGCAcgtcatcctcct
cgtcatcctcatagtcatcctcatcATCTGAGTACTGCTGGGGTGGGCGGACTGGAACTC
GGCTGCGGCCCACACCTGCCGCCAGGTCTTCTTCCTCCTGGGACAAAGACCAGGGCAGTT
ACAAACAAGTGCTGCTCGGCCCAGGCTGAGCCTAGACACTCACAGCCAGAGAGAAAGCCA
ACATGGTTTTCCAGACTGAGTCAGCGGAACCCCTCCAGCTGTTCCATGGCCTGTCCTTGG
CTTGTGGGGAGGCTGCCACCCACTTACACTGGATAGAACCCCACGGAGGGGTTTTAAGAG
AAACAGAGTGCCCTGAAACACATGCCTTTATTTTGCCAGTAAAACCCAACCCATGAAGTT
GTACCAAGGAGCGTGACCTAAACATTTAATCCCACAGCCACGTAACTAGATTAAATTCAA
AGGAGCTCTCCCTGCCTCCCTAAGCTCCTGCTGTTGTGGGGGCCTTTTCATATCAGGCAG
AGGAACCTAGCAACCCAGGCCCAGGCAGCTTGACCCAGCCATGCCAAGGATGAACACCAA
GGAACCACATGGGAAAATTGCCTGTTGCAGCCTCTCAAGAGAATCAAGTAGAGAATCCTG
CAAGGGTGCTCCCAGCTTACCTGCATGGGGGACTTGGCATAATTGTGATTGTCTAGAAAG
GCCGGCAGCCGCTGGACAATGGGAGTGGGGTTGGGGTGAACCCCATTGAGGCTGCTGCCT
GGAGGCTTCACCACTAGCTTGGGTTTGTTGGGAGGGCTGTGGGATGGGGCTTGTGCGCAT
GAACCAGCCGCCTCCTCTGCACCATCTGAGACAGGGCAAGAACACAGGCAGGACCTCCAG
TAGGATCTCCAAGAAAAGCTC
>BLZF1
TATGAACCtcagttgtcacaaagagactaagtaatgtaaattttgagaagtaattactgt
atttggtatttaaaaggccattagaaacttaagcaagaacaactttcttgaagCCATTAA
AGAAGCCAGACAGAAGACTTTTGTCTGTTTGATATAAGTAAAAATAATATCCTTTCAAGA
AGTTTACTGATAGATAGGAGGACTAGGAAATAACTGGATAAACACAGGATGGAGGACATG
GTTTTGCTTTATTTAATTTTCATAAGATGTGTGACTTGAGCACTGAAGAGAAGAAACTGG
AGAGGAAAAGGCTGAACGCACAGGAAAGAAAAAAACAACTGGAAGCGAAATGTAACAGAT
GGAAGCAAATGAGATCAAGAGCAAAGATGGATGGATTATCCTTTAATATCCCTTTCTCTA
CACTAGAAATACAAGACTAAAGGCTCGGCAAAAATATAGAGCAATGTGTAGGTTGGGGGC
ATGAGGTTGAAGAAATGGCCTGTTATACTCCATCATGTTTAGAAAGGAGAAATGAAGAGG
GCAAAAGACAGGGTTTGTAAAGGGAAGGTTTGAAAATGTCTTCACAGAGAATGGGTCAGG
GGAAAACTGGGGTAACCAAAAGGATTGCTGAGTAGTATGAAGAAACAAGGGGTGGTGGGT
GAGGGCTCTGTTTCTAAATTCATAGCTATAACTATCTAAAGATCTTTCTATCCTCCAGTC
CGTTATCCATAAGTGCTTAAAAGATATGGTAGTTAAGTGAATTAACTAGAACCCtctcaa
acataggggtgaattaaaataacctataggcttatttaaaatgcaaataccgagctccat
tcctttcattcagaatttccaggggtgaagcccaaACAGTGAATTCCAGAAGCTCTCCAA
GCAATCCCAGGAGAAATTTCTGTTTAaaaaaaaaagaagaagaaagaaaagaaaagagaa
aagaaaagCAAGCACAGACCTAGAAGGTAACCAACTGGATAGAAGAGCGCTGATCCAACA
TACACCTGTTAATGGCCCTCGTGGGGGCGTGGGGCAGTGCTCTGCCACTCAGAAAAGCAA
AAAGACTCCAAGATCTAGGGAGATTCAGATCAGTGTTGAGACAGTCACATACACACCACC
CCATACTCTTAATAAAGCGCGTTAATGTGAATCTGTGAACATGAAAAATGCCATGATGAA
CAATGCAAACACATAATGTTTGTTCAAAACAGGTTATTAGACTCGATGCCTTACCCTAAA
TTTTCTGTTTCATTACTCTAGAGACTTAGTAACATTAGTGGAATTCAGGGTGCTGTAAGA
AATACGGAGAGCGAGGAGACTGCAGGAACAGCCCGTGGGAAGGGGGAAAGAGATAACGGG
GAGAAGGTCGGGAGGACCGGACAACTTTAAGTGCCCATCCGCCCGAAGACTTGGAAAGCT
AAGTAAGTAGGACCCCAGAGCCGTTCTTCTGGCATCCCCTGGCACTCACCATTGTCTCAG
GATCTCAGCACTAGAAAATAGGTATCGTTGAGACAGGAAGACACCACCACCACCACCATC
ATACGGTTACTCAGGCAACAAAGCCCCGCCCACTGTCGCACGAGGCGTGGGACGCCACCG
CCCCACCTCTTCGTCCTTAGTGGCTGGGAGTAATCTCAGCTGCGTTCATCCAATCGACAG
ACCCGCCCCTCCACGCTGTCGCCTGGGGCTACGAGACGCCATTATTCTGTTTCCGGCAGT
TTTACTTCCGTTTGTTTAACAGCTGGCCCGGAAGTTTAAGTGAATATGCGGCTTGGGCTC
CAAAAGTTGCTGTACGGTATTTTATTTTAAAGTAGAAATCTGTCCGCTTTTCACTTACGG
AGGCCTTACAGTGTGTGTTCTGTGTTACTTGAGTTTATACGCACTGCAGAATTTGTTTAC
CCTGCTCTTTTGGAAACGTATTCCGGAAGCGAAACCCTGAGTAATCGGAAGTGGTTAGGA
GTGAGAGAGCTGCTGGATATG
>BLZF1
TATTTATTCACTTAGAATGAAAGTTAATTGAGTTAATTCTCATTGTACATTTTAAGAGGC
AAATCATGAATATATTGTACAAATTTTTGCAATATGCAACTTTTTAACATCCTGATCAAC
ACCAATAGTAACATTTCATTAGatttttaaataaaaattaaatatGACTTTATTGGTATT
TTAATTGATGTAATCTTCTAATGTCAACATTGTTTTCATTTTGAGGAATTTGGTAGTAAC
TGCAGTCTCAGACttaaattttaattttaaatttttCAGCCGATTAACCATACTTGAACA
TTTTGCTTCAATtccatcaatagaaaactggttaaataaaattttgtgtatccaatcagt
agaaaacatgaagctaatttttgaaaaaagggaatgagatagctgtatatgtgctaatat
ggataagtctctaagataaattattaaatgaaaaactaagatttagaaaagttcgtattc
agtatctctttttgtaaataaagTGGATAAATTTATTTTTAACACATGTATATGTTGAAA
TATACATAAATTTTTTTTTGAGAAGTGTAAAAAAACTTTGTTGACTGCATATAAAAGGAT
AGGTATGCTGGGCATGACAAAAGACtttatataaatctttttatattaatatttttCTGG
GGGCAAAGAGGTAATTGAGTGAAGAAGATAATTTAGTTTTGTTTGTCTCTTTAAGTTTTT
CTGtatttaaaaatatttaataattttttCTTTCAAATTTTGGTCAATCTAGAGTAAGAT
TGAGATGTACTCCAAAAGTCATTATATAGGAAAGTTGAATAACTCTTGCCTTTGTCATTG
TCTAAATGAATATTTTAACTGAATCCCTTTAATGAACTCTAAGCTAATAAGCATTTTTAA
TGCTCTTTAGCTAAAATTTAAAAACTGTGAAGTAACTATACTGTTAAATCTTTGTTAGCT
TCTGAAAGTGACAGTCACAAAGTAGTATATTCAATTTTTTACACTGTATTATTGTCAGCA
AATTTATATGTAAGATTTTAATCTTTTTCAGGGTAATGGCAGATGAGTTAACCAACTCAA
GAGCAGCTTTACAGCGTCAAAACCGTGATGCACACGGGGCTATACAAGATCTCCTAAGTG
AACGGGAACAGTTTCGTCAAGAAATGATAGCTACCCAGAAGTATGGCACTTGTTTACATT
CTGAACTCTTCTGCTTTCTCCTGCAAATTAAGTTATTGTAGTTTTGGTTTTTTTGTTTGT
TTGTTTTTGTTTTGGGTGTGTCTACATTTGATAACTTACTGAGCATATACTTTTAGTAGC
ATTTTAAAATAGATGCTCTGGGAGGGAAGAGGACTGAAAAAATAGAAGGCATGCTTTTCA
CATTCTTAATTGGGGAAATAATTAGTTATATCTGTAGTAGAAGGATTCTCTGGATTTAAA
AGCAATTGCTGGTAATAGTTGTAGTCGTACAGTTTTCGGTAGAAGCCAAGGAGTGTACCT
GTCTCTCCTGTGGAAAGAGATCTTTTTGAAGACTTCCTACAGTATTAGAGCTTGTTTTCA
TGTCCATATACTCCAGAACTATCAAAATTGATGGTCTTCCTTAAAAGCCTTTTGCATTTT
TATATAGTTGATTTATTACACGTAGAATCAGTAAGTGTCAAAGAGCAAATTATAGGGGAA
ATTAGAAGAATGAAAACACAAGaaacgtctaaccagtttaatcaggaaaaaaagagaaga
tatacattaccagtatcaggaatgaaggggggggtacaatatagactctatacacataaa
aaagataatacagaaatgttatgaacaaatccatgtcaataaattcagtaatttagatga
aatggacaaactccatgaaagacaaactaccaaaggttactcaagaacaaatagataacc
tgaatagccctaacctattaaagcaaatataatttatagttaaaaattaaatattttcca
gtaaaggaaattccaggtcta
>C11orf9
agtgctgggattacaggtgtgagccactgGAGCCTGACTGGATTCGGTAGTTTGAAGATG
CCACCatacattcattcaacacatttattgagcacctactgtgtgccaggtcatgttctt
ggtgttgaagctatagcagtgaccgatacagaaaaatatcttgccctcgtagggcttcca
ttctagagcaagaaggataataacagaaactaaataggaatcttttacatggtgagcaag
aaaggcctaggtagggagaactgctttaggtaggctggttggggacatgacatttgagct
gagaccaactgctacaaagaagtagccatgtggagacaagcattgtaaacagatggaata
gcatgtgccaaggccctgtggcaggtgtaggccttgcatgtttgagcaatggcaaggagg
tcttggtggctgttattcagtgagcaatggagagaggggaagagctgaggccagtggtag
aggcggggcctgagaaaccagagcaagacattcagatattgttttgagtgcaaagggaaa
cttagttttgcaaaggaatgacatgatcggatgtatgtttcagaaagggtgatttgggag
aactgaaggggatatcagtgagacgagaggctgtgcaagttgggcaggacagagatgtgg
aggcagtcagtcataagggtgaaggcaggggcacaaggacaaccgctttatcctggactt
atatcgagttagaacctccaggtttcattATACCAGACAGGGCCACGGCAAAGGAGAGTT
CGGATTCCCGGGGCAGCCAGGATTTGGCTCTGAACTTTAATGACCTTGAAACTCTTAGGC
AGggcggggagcggtggctcatgcctgtaatcccagcagtttgggaggccaacgtgggct
gatcacctaaggtcaggagttcgagaccagcctggccaacatgaggaaaccccgtctcta
ctaaaaatacaagttagcccagcgtggtggcgcctgtaatcccagttactggggaggctg
aggcaggagaatcgcttgaaccgaggaggcagatgttgcagtgagctgagatcgcgccat
tgcactccagcctgggcgacagagccgaactccatctcaaaaaaaaaaGGAGCTTTTAGA
Cctgcattgtccaataccacagccacacgtaactgtttaattacaattaaacaaaatgaa
aaaatcagttcctcagtctcaataggcacatttccagtgctcacttgtggccagtgacta
ccatactgaacaacacagggaacatttccatcatcacagccacaggacagggctTCCTGG
Cagtccttaatgcattgagcctcagtttccccatctgtaaaatgcaggtaacaacagcat
ctccttgataaggtgcctgtgaggagtacatgagataatgcctgtgtggcctggcacata
acacacgttccctaaatgcaggttgttattgttGCTGAGCGGGGTGTGTGGGTGGCTAAC
GAGAGGGATGGGGGCTGTCTCTGAGGTTTGGATTCGGAATCGTGACATCTTGTCCCGTGC
AAGACGAAGGCGAGGACGGCGAGGGCACACCCTTCCAGTCCCGACCCCACAGAGGCCAAG
CGGCCCTTCGCCCCCACCCCGACCCGGGAAGGCCCCGCGCCCCTCAAGCCTGGGACGGTC
TCGCGTCCCCCGACCCGGGACGGCCCCGCGCCCCGCAAGCCTAGGACTGCCCAGCGCTGA
GCGCCGCCTGCAGGAGTCGGGAGCGTGGTGCCCgcggccgggctgggcgcggcgcgggcc
ggcagggggcgctgggcgcggcgggcggggcgcgtggggcgggcaggggccgggccaggg
acgcgcggggggcaagcgcggcggcggaccgggcgggaccgtagccggagcccagccggg
actgtcgcgcgggccgcgccggcgatgccgcgcccccgggccgggctgTAGCGGGGCCGC
GGCTGGAGTGTGCGCCGGGCA
>CAMLG
AGCCTCAGGTGTGAACTGGCCATGCTCCCTGTTAGCAAGGGTTGATGGATTCAATTCCTT
CATTCATCTAATCATTCACTTAGTAAGTCATTACTGAATGCcaaggctgcattatgactt
tcaagggccctaagctcttttgcctttgtggctccttcctgcctgaaaacatacttaaaa
ttatattttatgactgtattgctattaatgatgactataATCCAGACTGGATCCATTACA
ATATAGCAAATATATTATTTTTTTCTGAAAAAACttttttgagatggggtctcactgtgt
cacccagtctggagtgcagtggcccgatcattgctcactgcagcttcaacctccccagga
tcaggtgatcctcccaccttagcctcccaagtagctgggaccacaggcacacgccaccaa
gcccgactaatttttgtatttttagtacagtcagggttttgccacgttggccagactggt
ctcgaattcctggcctcaagtgatccacccatctcagccctcacaaagtgctggaattac
aggcatgagccaccgcgcccagtcATTTGTTCTGattttattttatttatttcttttata
tatGTAtttttgagacggagtctccctctgtcgcccaggctggagtgcagtggcatgatc
tcggctcactgcaatttctgcctcccaggttcaagcgattctcctgcctcagcctcccaa
gtagctgggattacaggtgcatgccaccaggtcaggctaatttttgtatttttagtagag
acggggttttgccatattggccaggctggtctcgaactcctgacctcaggtgatccgcct
gcctcggcctcccaaagttaggattacagacgtgagccaccgctcccggccTTTTTGTtt
ttttcttttcttttccttttttttttttgagacggagtctcgttctgtcgcccaggctgg
agCATCTTTAGCATGCGAGGTGGTCATGAACGACAAGGAGAAAAAACAAGGTGAAGGGGA
ATGGGGAGTGTTGGCAATTTAGATAGAATGTGCACGAAAGGTTTCAATGGGAAATTCTAA
TTTGAATAAAAACGCACAAAACGCGAGGAAAGCCTAGGAACACATCAGCCGTATACTTTG
CCGTAGAGAAGTTAAGGATGAGGAACAGGCACCAAGAACAAATCCCAGCGTAAGGCTCCC
TTTAAGTGCGGCTCCCAGGGTTACGTATTCCCATTGCCTACAGGCGAGGCCGCGGGTCTG
TAAACAAGCGACTGCCGCTGCAACCTCCATTTTGCTTCCTGGCACCAAATCTAGGCTGAC
CTACTTACTGCCATCCCTTTCCCACTCCCGGttttcttttctttctttttttttttctcg
agacagagtctcgctctgtagcccaggctggagaacagtggcgcgatctcggctcactgc
aacctccgcctcctgggtccaagagattctcctgcctcagcctcccgagtagctgggatt
acaggcgcgcgccaccccgcccggctaagtttttgtatttttagtagagacgggtggggg
gaggggggagggggtcaccatgttggccaggctactctcgaaatcgtgacctcgtgatcc
gcccgcctcggccttccaaagtgctaggattacaggcgtgagccaccactcccggccCTG
GGTGCTGGTTTTCTTCACCTCCGAGTGAACAGCAGAGGGGGCTGTTGGGTGAGGGCCAGA
AGAGTTGGGGAGGCACGAGGGCGTCCAGCGCTGCCCTCACTCAAGATGGCGGCCAGAGCC
TCGCGCTTGGTCGCGTGGGGCGGTGCGTGAGTGCTTAGCTCACAGGCTCCGGGACCGCGC
TCGGGGGCGGGTCTATAGTGGGAAGGGGACGCGCGCCCTGCGGCCCGGCCTCTAGTCATC
GCCCTCGCAGCGGCGGCCAACATCACCGCCACTGCCACCCCTCCCAGACTGTGGACGGGA
GGATGGAGTCGATGGCCGTCG
>CAMLG
CGAAGTGCACACCTGAGAGTTTCCTCTCCTCATGAGGGGATATTGTTGTGATTGATGTCT
GGAGCTGCATTTCTAAGGAGAGCGCCTCCTTCCTCCCCCAAACACATGTCCAATGATTTT
CTTTAAAAAAAATTTATTTCACGTGAGTATAATTGAGCAATTAGCGCGCCCTAGTGTTAT
CTAAGTTTCCAGTGTTTCCTTTAGTAATTGGCCTTTAGTCACTGGTCGCAAGCTCCTTAT
ATCTTTGTGACTTTTGTTCTGTAAGGCTTTAGGTGTATAGCTCTGAACTTTTAGGCAGTT
CAAATGAGAGGTAAGAAAACCATTTCAAATTCTTCTAGAACAATAGAAGAAACATTTTTC
TATCGGGCTATTTATTCTTAAAGCATTATTTATGATCTTACCTGAGGTACTTTCTATATT
TTGTTCTTTTGCTTTGAAAATTTTATGTCTTTAAAGGTTGttttattttttgagacaggg
tctccctctgtaggccaggctggagtgcagtggcatgatcatagcttactgcagcctcaa
actcctgggcttaagcaatcctgctacctcagcctccggagtagctaggaccacaggtgt
acaccaccatgcctggctaatttaaaaaaaaattgtgtgtgtggagatgggggggtctca
ctatgtttcctaagctggtctggaacttctgggctcaagtgatccaccagccttggcttc
caaaagtgctgggcttacaggattacaggtgtgagccattgtgcctggccTTTTTTTTaa
aacaaaaacaaaaacaaaaCCCCAGAGTAGTGTCTTAAAACTGCTGAAGTGCCTACTAAT
GGCTGCCTGACTACATAAACAGTAGCTTTGGGATATGCCACACCCTATGCTCATAGGGCA
CTGGATTCAGAAATCTAATTTTAAAATATAGATTTTAAAAGGCTTTACTGATTTTATATT
TTTAACCAAATAAGCTAAGGCAGGCAATGCAATCATACATCTGGGATATATTATCCATAA
AAAGTTGGTCTTTTCAGCTTGCTCCATCTCTGAATATCTTTCCCAGTTTGTCTACTAATC
TTATCTCCTACCCACAAAGTTTGGGTTATTTCCTCTGCAGAATATTCATTTTGGGTGATA
CATTTTGAGGGTGTAGAGGAAGAATCCAGCttttttcttttttttgttttgagatggagt
ctcactctgtcgccaggcagatgcagatggagtgtagtggcgcagtgtctgcaacctcct
ccccccgggtttcaagtgattctcctgcctcagccagagtagctgggactataggcagct
gggactacagacacacgccaccacacccagctaatttttgtatttttagtagagacgggg
tttcaccatgttggctaggatggtctcaatctcttgacctcatgatccgcccgcctcagc
ctcccaaagtgttgggattacaggcgtgagccacggcacctggccGAAACCAGCTTTTCT
TTAATGCAGAATCGGTATTTATTTATTTTGATGCAGAGGCTGCTGAGTTCTAGCTGCAAC
AGCATATTTTAAAACATAAACATGTAAGGTGTTTGCCAGTATGGAATAAATACATAAGGC
TTTTACATTTCTTTTCTCAGAAGAAGAAAGTCAAACAAAATCAAAGCAGCAGGACAGTGA
TAAACTGAACTCCCTCAGCGTTCCTTCCGTTTCAAAGCGAGTAGTGCTGGGTGATTCAGT
CAGTACAGGAACAACTGACCAGCAGGGTGGTGTGGCCGAGGTAAAGGGGACCCAACTGGG
AGACAAATTGGACTCGTTCATTAAACCACCTGAGTGCAGTAGTGATGTCAACCTTGAGCT
CCGGCAGCGGAACAGAGGGGACCTGACAGCGGACTCGGTCCAGAGGGGTTCCCGCCATGG
CCTAGAGCAGTACCTTTCCAGATTCGAAGAAGCAATGAAGCTAAGGAAACAGCTGATTAG
TGAAAAACCCAGTCAAGAGGA
>CAMLG
ccaggctggagtgcagtggcacgatctcggctcactgcagcctctgcctcccagattcaa
gcaattctcctgcctcaggctcccaagtagcttggattacaggcatgtgccaccacgcct
ggctaatttttttgtatttttagtagagacgaggtttcaccatattggccaggctggtct
cgaactcctgaccttgtgatccacccacctcgacctcccaaagtgctgggattacaggca
tgagccgctgcacccggccAACTATAGGtttttatatttaaaaatattttaaaCCGTATG
ATTGGATTTTGTGATAATAAAGAAAAATTCAGCTTTTAATCTCTTAAAAAAATGAGACTA
GAAAATTAATAAGTAAATGTTCTCTCTTCCACCAGAAGTATACTGAATTGTTCAGTGATA
CCCTATTGGATGTGTAATCAAGTGTGGATTCCTTTGCATAACAATTAGGGCCCTACATTC
CTATAAGTCTGTGACAAATTACTCATTGTTCTCCAAGCATTCTTCTGCCTCTAACTTGTC
CTGAGACTTAACGCTTCAAAAAACTTTCACTTCTGCCAGTCTAAATCCTGCTCTTCTTTG
AAGGTCTGtttttagttgttgtttttggagacgggggtctcactttgtcatgtgggctgg
agtgcggtggtgcagtctcagttcagtgcagcctcaacctcttaagagatcctcccacct
cagcctcctgagtagatgggactacaggctcatgctcagctaatttttgtatttgttgta
gagacagagtctccctatgttgcccagagtggtcttaaactcctaggctcaagccatcac
ccagcctcggcatcccaaagtgctgggattagaggcatgagccactgcacttggccTGAA
GGCCTGTTTTTAATTTTACTTCCTCTGAAGTCCTCCTTGTGCTTTATTTACATAAAACAC
TGGAGTAATTTATATCTCCTGTGAGCTCCTATGTCACACATTATCCATGTCAGTCATTTA
GCAGTTATTTATGTCCTGTCTAGTAATATTTTTCTTGTTTTTATATTGTACTGTTGTATA
TATCATAAATTGTTATTTATGTCATACTTCCAAGATAACACTTTTTAAAAACTTCTAATA
ACAAGACTGggccaggtgcagtggctcacacctgtaatcctgacactttgggaggctgag
gcgggcagatcacgagatcaggagtttgagaccagcctgaccaacatggtgaaatcctgt
ctctactaaaaatacaaaaattagccgggcatggtggcaagcacctgtaatcccggctac
tcaggaggctgaggcaggagaatcgcttgaacccgggaggcagaggttgcagtgagccga
gatcgtgccattgcactccaacctgggcaacagagcgagactccatctcaaaaaaaaaaa
aaGCAAGACTGATGTCTGCTATTGCCTAGCAGATTGATGAGTTACATATTATATGCTCAG
TAAATGTTGGTATCTTACTGATTGTTTTGAAACATCATTAACAGTTTTTAAATCATTTCG
GTTAAAAACAGCAGTACTGATCATGTTTGTATAGAGCTTAATGTAGCCTGCTGAAACTTT
GAAGATTAATTTGAGTCTTTCTCTACACAGAGTGAAAAGAAGATAAAGACAACAGTACTA
ACAGCTGCACTTCTATTGTCGGGAATTCCTGCCGAAGTGATAAATCGATCAATGGATACC
TATAGCAAAATGGGCGAAGTCTTCACAGATCTCTGTGTCTACTTTTTCACTTTTATCTTT
TGTCATGAACTGCTTGATTATTGGGGCTCTGAAGTACCATGAAGCCTGTAGAACTGAGAA
GGAGAAGCTTACAAAAAAAAAAAAATCCTCTTCTATATTGCAGTGTCTCTAAAGGAGGCA
AATTGGTTTACACCTTCATGTAATTCTTTTACTTTAGGGGTTGTAAAGCTACTTTATTAG
ATATAGAATGGCAGATTCTCT
>CCNG2
ATAGTTGGTCGAGCTGCTTTCTGTCTGTGGGCCCTGTCCACTCAGCCTATTGATGCTCTG
TACAATGAGCTGTCATCTCTGTAATTTTAATCTTAGCTCTAGTCTCTAAGTTAGTTTCAT
GCTCCTATTATGTTTATCAGCATAGATTTCCAGCAAGATGATTATGTCAAATAAAAGTTA
TCACTTAATGTTTAAAAGATAAAACAAGCATTGGATAAAATTATGTAGCCTGTAAATCAT
TTAAAACTGGTGTGCTAATTTTATCTTATTTTCCAAAACCCTCACCAAGCTCACACCTCT
CTGAAATAAGTGTTAGCTTTTTGGGCTGCCTTCCCCCAGTTGCTCTGTGCTCCAAACAGA
TGCCTGTGTTTAGTCCGAGCTAATATGCAAAGGGACCTAGTTTTAAAATTCCTTAGCTGC
TCCGCAAAGAAGAGCGCTGCCAAAGCTATGTTGTGTGCCTTCCCATATTTCACAAGTAAC
AAAATAATTCACAGAAAACACATAGAAGAACAGAAAGGAGAAATCTCTTCCCAGGGACTA
TCTGATTATGTAGATTAGAACTCACGAATATGGTATTTTCTAATTTAGGAGGGAGAGAGT
AAACAAATAAATGTTCCAGGGCAGTCAACCACATGCCCCATTGATATTCCGTGTGAAAGT
GTCTCTGGCCTAAGGCACCTGGTTTGTTTGCTTTTTGTCCCGTCCTGGGAGACGTGTCGC
CTATAATAACAACGCTAATTATAATGAACAATAAATGATAATTTATGGGTTACCAAGGAC
CAAGAAGCTCTGGGAGTCTTCATTAAAACAACAGCACTACAACCTCTGGAGGTACGCCGT
AATTATTAGATGTTTACGTACCCTCATCAGCGTGCTAAGTTTTTATTGAAAAGCCCCTCC
TTCAGTCCCTCCTGAATTtttttaaattatggaaaaattccaagacacagaactagaaag
aatactgtaatgcagcctcgagtacccatcacccagcttcgaccctcaactttttgccta
tcttatttcacctctcttctccatttttttttctcttggactgtaaaattttaaagcaaa
tacccaaacttgtagcatttattgaatattttagtaAACGCCCCGACAATGTTATAATAA
TTTGGTGGGTTATTGCAAAATGGAACGCCAAGACAAAATAAAGAAGGAATGTAGAAAACT
CTCCCGTGGCTGAAAAGGCTGTCACAAAGGTTAGCTGTTAGGAGAAGCGCCGCGAGCGTG
ACATTCCCCCAAGAAAGGCGGAGGCAGCCAGGCGAGAAGGCACAGCCCCGCAGGGCAGGT
AACTGAATACCTTCTCCGCTGCACACCCAGGCATGCGCAATCCAGACCCTGGAGTTGCTA
AGGCCCCAAGGCAGAGAGAGGCTCAGGCTACGGAGAAAGCCAATCAGAGGGCTCCAAGAC
TGATAAGTTAGCCAATCCAGATTCGAGGGTGAATCAGGTCCTCAGCATGCCCATCGCCCC
ACCCGCATCCAATCAGAGAGCCGGCTACTTTGGGCGGACTTTTCAAAACAGCGAAAACAA
AACAAATCGGGGACCTTTAAAAGGCGTAATGAGACCAGAAACGATCTCCTTCCGCCCCTC
TGTCTTCCCCCGTTCCCCAACGCAGATCAATCGCGGAATAAGCCCGACGCCCAGATTCCG
CTCTCCGCCCTAGCGCCAGGCGGGAGGACTGGCTCGGCAAAGCCAAGGAGAGCTAGGGAG
GCCGCGAGAGAGGCTCGAGACGGCAGCTTAGGGGCGGGACTCTTTTTTAAAGTCCGTGGA
GGAAGTGCAGGATCCCTCCGCGGGGAGTCACGTGCCCCGCCCCCTTGGGGGCGTCGAAAC
TCTTAACAAAAACAAGGGGCTCGGGGAGGTTTCCGCTGAGGCGGCGGGGGTGCGGCGGTG
GGCTGGTCTTCCGCGGCCGGCGTTGCGCCGCGGCGGAGGGTGGGCGCGCGGGGAGCGGGA
TGGAGCCGGGGCTGTGAGGCC
>CDC42EP2
agtagagacgggatttcaccatattagccaggatggtctcgatctcctgacctcgtgatc
cacctgccttgacctcccaaagtgctgggattacaggcatgagccacggcgcccagccct
cattggcaattttcatttccatttctcatgtaacaaaacatattcatagattacacaggt
tcggatgtgggctttttttcttttctttttttttttttacatgggtttttgctctattgc
ccaggctggagtgcagtggcgtgatcacagctcactgcagccttaacctcccaggttcaa
gcaattctcctacctaagcctccagagtacctgggactacaggcttgagccaccatgtcc
ggctaatttatttgttgtagaaacagggtctcactatgttgctcaggctggtgtcagtgt
caaactcctggacccaagcaatcctcccaccttggcctcccaaagtgctgggattatagg
catgagccacagcacctggctagatgtgaacatatttaggggggctgttattttacctac
caTGATCCCCTTCTTCCCATCCGGACCTCCCAGCTTGTCTGGCATCTTCCCCCACCCCCA
GCATCCTGCCTCCCCCACTGAGGTCTTCCCGGCTCTGCCTCCCTAAAAGCCCTTCCCACA
CTGACAGCATTGAAGCCAACCATCCTGGTCACACTGAGCTGGCATAGCTGTCATCCTCTA
GAAAGTGAGGTCTGTCCACCCCGTCACTACCCACCACTTCCTCTGCCCCACTCTTCTTAG
CACTTACCCACCTGGAAGGGTATCATGATGTACCTGGGAACTTGGATTTCCCCCATTTCC
CTTCTCTGGGCTGCAGGTCCCAATCCAGAGgctgaatccccagggacaagaacagcgcta
ggcacttggtagatactcaacaaatctctcttgagtcactgaGAGGTGCAGTTTCCTTCA
GTCTGTCTCCAGCACCCTGTGCGGTGCCTGCCCTTCAAAACATGTTTCTGggccgggcgc
ggtggctcacgcctgtaattgcagcacttcgggaggccgaggcgggcagatcacttgagg
tcgggaattcgagaccagcctggccaacatggagaaactccgtctctactaagaatacaa
aaattagccaggtgtgctggcacatgcctgtaatcccagctactcgggaggctgaggcag
gagaatctcttgaacccaggagacggaggttgcggtgagcagtctgggcaacaagagcga
aactctgtctcaaaaaaaaaaaaaGTTTCTGGCCCTGTAGGAATGACTGACTGACTGACT
GAAAGAATGAATGGACCAGGAACTAGTCTGAATATGAGCCCCACCTTCACTCTGGAAGCC
TGACAGCAAAGACGGGGGTCCAGGCCACGCGGCCTCTGCCTTCCCATACTGTCTTTTCTA
GTGGGAGGTAAACTGATCAACTAGCTTGTAAGTTTGTAGTATTCTAACGTAGGCGCTTCC
AAGGAAGTCGCTGAATATACTTGTGCCGGCGCTTCCCCGACGCAGCCCTGCAGGGAAGGA
TCCGGTCCAAGGTCTCTCTGCGATTTCTGAAGAATTCGGTCTTCCCGGAGCCTCTCCCCC
GGCTCTTCTAGAACCGAAGGTTTTAGTTCCCATGGGCACAGCCGGAGGCCGCCTGCGCCA
CCCGGCCCTCAGCCGCCAGAACCAGGACAGGACTCCAGGGCGCGCGCGACCGCTGGACCC
GGGAGCGGCACCTCCCACGCCGGGAGCCCCGGGCGGTGCCCGGAGTGGGGCGGGGCCTGG
GCGGGGATGGGGAGGGGCTTGGCTGGCGCGGCCCCGGCATTGGCTCCGCGGGCCGGGGCG
GGGCTGCGGGGTCCGCGGTGCACTCTGTAAGTTCACCGCCGGTCGGGTCCGGCCGCCGCG
CTGTCCAGCTCCTGAGACCTTGCTGTCCGCCGGTCTGCCGTCTGCGCGCCTCACGGTGAG
TTCGGGCTGGGATTTTCGCAG
>CDKN1A
agacacttagtaggtacttaagaaatattgAATGTCGTGGTGGTGGTGAGCTAGAAGTTA
TAAAAAAAATTCTTTCCCAAAAACAACAACAAAAAGAATTATTTCATTGTGAAGCTCAGT
ACCACAAAAATTTAAATAATTCATTACAAGCCTTTATTAAAAAAAATTTTCTCCCCAAAG
TAAACAGACAGACAATGTCTAGTCTATTTGAAATGCCTGAAAGCAGAGGGGCTTCAAGGC
AGTGGGAGAAGGTGCCTGTCCTCTGCTGGACATTTGACAACCAGCCCTTTGGATGGTTTG
GATGTATAGGAGCGAAGGTGCAGACAGCAGTGGGGCTTAGAGTGGGGTCCTGAGGCTGTG
CCGTGGCCTTTCTGGGGTTTAGCCACAATCCTGGCCTGACTCCAGGGCGAGGCAGGCCAA
GGGGGTCTGCTACTGTGTCCTCCCACCCCTACCTGGGCTCCCATCCCCACAGCAGAGGAG
AAAGAAGCCTGTCCTCCCCGAGGTCAGCTGCGTTAGAGGAAGAAGACTGGGCATGTCTGG
GCAGAGATTTCCAGACTCTGAGCAGCCTGAGATGTCAGTAATTGTAGCTGCTCCAAGCCT
GGGTTCTGTTTTTTAGTGGGATTTCTGTTCAGATGAACAATCCATCCTCTGCAATTTTTT
AAAAGCAAAACTGCAAATGTTTCAGGCACAGAAAGGAGGCAAAGGTGAAGTCCAGGGGAG
GTCAGGGGTGTGAGGTAGATGGGAGCGGATAGACACATCACTCATTTCTGTGTCTGTCAG
AAGAACCAGTAGACACTTCCAGAATTGTCCTTTATTTATGTCATCTCCATAAACCATCTG
CAAATGAGGGTTATTTGGCATTTTTGTCATTTTGGAGCCACAGAAATAAAGGATGACAAG
Cagagagccccgggcaggaggcaaaagtcctgtgttccaactatagtcatttctttgctg
catgatctgagttaggtcaccagacttctctgagccccagtttccccagcagtGTATACG
GGCTATGTGGGGAGTATTCAGGAGACAGACAACTCACTCGTCAAATCCTCCCCTTCCTGG
CCAACAAAGCTGCTGCAACCACAGGGATTTCTTCTGTTCAGGTGAGTGTAGGGTGTAGGG
AGATTGGTTCAATGTCCAATTCTTCTGTTTCCCTGGAGATCAGGTTGCCCTTTTTTGGTA
GTCTCTCCAATTCCCTCCTTCCCGGAAGCATGTGACAATCAACAACTTTGTAtacttaag
ttcagtggacctcaatttcctcatctgtgaaataaacgggactgaaaaatcattctggcc
tcaAGATGCTTTGTTGGGGTGTCTAGGTGCTCCAGGTGCTTCTGGGAGAGGTGACCTAGT
GAGGGATCAGTGGGAATAGAGGTGATATTGTGGGGCTTTTCTGGAAATTGCAGAGAGGTG
CATCGTTTTTATAATTTATGAATTTTTATGTATTAATGTCATCCTCCTGATCTTTTCAGC
TGCATTGGGTAAATCCTTGCCTGCCAGAGTGGGTCAGCGGTGAGCCAGAAAGGGGGCTCA
TTCTAACAGTGCTGTGTCCTCCTGGAGAGTGCCAACTCATTCTCCAAGTAAAAAAAGCCA
GATTTGTGGCTCACTTCGTGGGGAAATGTGTCCAGCGCACCAACGCAGGCGAGGGACTGG
GGGAGGAGGGAAGTGCCCTCCTGCAGCACGCGAGGTTCCGGGACCGGCTGGCCTGCTGGA
ACTCGGCCAGGCTCAGCTGGCTCGGCGCTGGGCAGCCAGGAGCCTGGGCCCCGGGGAGGG
CGGTCCCGGGCGGCGCGGTGGGCCGAGCGCGGGTCCCGCCTCCTTGAGGCGGGCCCGGGC
GGGGCGGTTGTATATCAGGGCCGCGCTGAGCTGCGCCAGCTGAGGTGTGAGCAGCTGCCG
AAGTCAGTTCCTTGTGGAGCCGGAGCTGGGCGCGGATTCGCCGAGGCACCGAGGCACTCA
GAGGAGGTGAGAGAGCGGCGG
>CLMN
GCcagcgcggcgcgggcggcgggcgcggagagcctggctggcgggcgcgcgagcggcacg
cacccggcgagggcgccgcggagctggagtcgcggcgggcgcgggcggggcgcgggcgcg
ggcggggcggggcggggcggggaggggcgggcggcgcggtcggggccgcccccgccgcgg
gctggcgcgagcgagcgcggggcggcgggtgcggggcggcgGGCTCGCTCTCACTCCCCC
GTGCGGGGGCGGGGGCCCTGAGGAGCGAGGGGCGAGGGGCGAggggcggggcggggcggg
gcaggggcgggAGGCTGGGTCAGGCCAGCTTGTGTTTTTTTTCTTTCCGGGGTGTTTGTA
GGTTGGATTGTTTGGTTACAAACCGGCTGTGATGAGGCGCGGGTCCCGGCCCCCAGATTG
TGATGTCTCAGGGGGCGGTGGGCCGGGTGACGCAACTGGGGGTGGGCCCGTGGGTCCCAG
TACCTGGTCCAGGAGGCAGCGTCTCCCTCCCGTCCGGGATAAGACACCCCCTCCGCGGGT
CCCCTGTCCACTCTGGAGAGGCAGCCCCCACTTGGAGGGACCAGGACCCGAGCCCTGCCC
ATCCCCGAATCCTGGGAGCCCTGCGTGGGGAGTGTCGAGGGCCTGGGTCGGGGGGCAAAC
TAGTGTGGAGGTAAAGTTGTGGGAGTCTCCAAAGTGCGGGGGGGCTGTGAAAGAAGGGCC
TTCTTCGTTGGTTTAGATACTAGGAGCCTTTTCCGGTCCAGTAATGTGACTCCAGCTTCT
AGGAAGGAACAAGAAGCAGGCCAACTCCTAGGAGCTGGGGTACGCTGTGGGGTCTCTGGC
CACTGAGTCTCCAAGTGACCCTCTGTGGGGTCACTGGAAATTAGTGAAAATGCCAGGACA
GAACTTCCTGTGGAGACTACTGAAAATGCCAGGACAGGCCTTCCGGTCCCCTCCCTCCCC
ACCTCCACTGTTGAACTCTAGAGAATTCCAGGATCTTATCCTGTTTGGTGCCCACCATGT
GGTTTACACTCCTTAAAAGTGAGACCCTACAGTTACCGAATTTGCCCAAGGTTGAGGAAT
GACTTAGGAGCAGGAAGTCCCAGCCCCCTGCTCCCAGCTCAGTGCTTGGGCCCTTTCTGT
GACAACTAAGGCCACAAAGAAAATGGCTTTAAATATTCAGTGTTCCAAGAGGGGGAAAAA
AATGGACAGGGCTCACTGGGCATTTAAACACATGGGCCTGTGTGCATCGCTGCTCTGTTC
ACAGCAATGAATCCCGGAAACCCGGCTGCTCACTAATTACCCAGTAACTATGGAGGTCCC
CCGAAGGACAGACCTGTGCCCTTGAGGCAGGGCCCTGAAGGAGGGTGAGTCTACCCTCCA
GTCATCCATTGGGGCAGGGGCTATCGTGTGGCCCTTAAACAAGGAAAGGAGATTTCTAAA
GTGGACTCCAGAAAGGAGAAAGTCAATTTGGGTTAAGGAACTGTGAATGCGGGTGGAGGG
CAGCAGAGGTCTCTAAAGACTGACCTTGGAGCTGAGCCCAGAAGGAGGAGAGGAACCCCC
ACAGGGACAGCAGTTTGGGCGGGGAAAGGTGGGATCAGTGGAGACAGAAGTGGAGGCCCC
ATTAGGGGCTCCTTGGTGCTTGGGCTTGAGGCAGGAGCTTCCTTGCTGCTGCCTTGATTC
TTAATCTTGTGGTCATTTCACACTCCAAGGAGCAGGATCTCTTTCTGCGTCCTGTGGAGC
CAGGGTGGTAGTAGCAGCCAGGCTAATTTTGCCCCATCTGCTAGCCATCTCCCTGTTCTT
ACACTTCAATTTATTTTCCATAATTGCTGTGGGGTGAAGTTGTGCTGAAAACCATTTTCT
TTACAAAGCAGAGAGCTAAGAGAATCAGCCTTCTTCTCCATCATGAGAGAGGTTGCAGGG
AATCTGTCTTTAAGCAATGTGCCCTGTGGATGTTAGCTACAGGGTTGGGCCATTTTTCAT
GATGCAAAGATGTCTGATCCT
>COL5A2
TTGTAGCACCATGAAGTCAGCTGTGGGCTCTTCTTTCAGCACCAGCCCCAGGGCAGCCTC
TGCAAACCCCCTTTTTCAGCACCAGCTCCAGCACAGTCTGCGAAAACTTTTTTCAAGCGA
TGCAGCTTTAAATAGGAAGAATGCTGCCTCCACTTCTTTTCCTGCCCCTTTTCAGCTTGT
TCAGGCTCATAACCATCCAGTGTCTGCCAAGCAACGGTCTGATTGATGGTAAACAACCAA
ATCAGAACACGCGTCTCTGTGCCTGAACTTTCCCTATTTCATTTAACTTTTAAGCATAGA
TGGGGCTTAATAACAGAAACAAACATTTGTTTCTCTTTTCTTTTATTTTTTAAGAAAGGC
TGTTAGAAGAAAAGGGTTCTATTTTCCCCTCCCTAACCCTTCCCCCCAGACACACACCCT
TTAACTTTTCCCCTATAAGCTGAAAAAGACATTCCGAAGGAAATCCAGCCTTTTACCCTA
GTTTTTTTACATTTAGATAATTCAAGACTCTCTTCTCCACCTTAAATCTTTAAACAATCA
CATTTTAACCCTTTCTTTTGACTGAATAGGGAGTATTCTTATCCCCTTCTCAGATTCGGT
TTCTTTTCCCATACTCTGGAAGGAGATTATTAGAATGTTGCCCAGGTAAAGTCCAGGTTA
GAAAACCATTTTGGATAAATGAATTTGTGATACATTGTAATTTGAATTAAGAAAGCATGT
CCTTTCCTAATTTCTCCACATCTCTTGTTAAGGGGCCACATCTTCAGGTTCCTCTTGTCC
CAGAGAGTTTTACCATGTTGAAAAATAGTCTACTAAgcagtgcagaggaatgggaagtac
tctacctttggatgaaaaaaggcttgcttctgccttttgtgagtggttctgccactcaat
aattttgtaaatgtgcatatagtcctttatctctgtgcactccaattttctcatttgaga
aaagggctttaccctgaccagtgtacagggtttagtgacactaaaatgagtaatgtatTA
TTAATGAAGCTCCAAATTGCAAAGAGCTACATAAAAGCAGATGGTGGTATTATTAGCTTT
AAGCCAGCTTTGCAGGGAATATGATAGCCCCAGTTGAACATGCATTTTAAGGAAAATTAT
CGATGAACTTTTGTGCCACCCTCACACTTGCCAAGATCTTAATGACCTCAGAGAGTTCTA
TACAATCTAATGTATTTGCCACCTTGAGTCTCCCTAGAATCAGGATGGATGTTCTATACA
ATACAAGTGAGTCAATTGTTTataattattgggcaacaggtgccttgcactgtgctaagc
actgggcagaaaggatgacataaaagaaataaaagacatacccatcaccttcaaggaaca
tatgtaggtgttgagaaactaaatttacaagaaataaagatatataagccagagcatata
aatatgtgagggatgcattaagcccggagaaagGAGAAATTATCAAATGAGATTAGGCAA
GCAAGACATTATTACTGTTCTTAATAGAAGAAATCCAAGAACCTTTGCATTTTAGCTTTG
GAACTAGACTCTGGATAAATATTCCAGTGGAGGTCAATTTTCCCGGTTGTTTCCAGCTTC
TAACCCTGTACCTCTCAGTTTATCTTTTCATTTAGACATGTCCCATTTCAATGACTTCTG
TCACCACCACACTGTTCTCAGGGGTGCCCTTCCACTTAATGAATGGGCTAAGTAAGGACC
AAAAATCACCTTTCAGTTAATTCTTTCTAGAATATCTTAGAGAGGCTAGGACTTGAAATC
CATCTGACTATATATTCAAAGATAACAGGAAGATAAGTAAATGTGGGGGGGAGGAATTAA
CCTTTCTCTGAGCTTGCCAGTCCTATTCTACCATGAGGCAATTTTAGACCAATACCACCC
TGATACCGAAGGGCTGGCACAATTTTCAGGCACCTTGTGCAGCATTTTTACTGAAGTGCA
AGACGGCAGACATTTATGGAG
>CTH
atacatattaagctgcatccaataaagttttctcagtttaAGAGAGTAAAAAAGGCCTGA
TTTATAGCATTTGTATTGGGTGCTATCttttttttttttttttttgagatggagtctcac
tctgtggcccaggctgtagtgcagtgacatgatctcggctcactgcaacctccgcctcct
gggttcaagcgattctcctgtctcaggctcccaaggagctgggattacaggtgtgcacca
ctacgcccagctaagttttgtgttttttgtagagatggggtttcaccctgctggccaggc
tggtctcgaactcttgacttcaggtgattcgcccacctcggcctcccaaagtgctgggat
taataggcgttagccaatgcacccagccTAGTGCTGTCTTCTGAATGATTCTTTATTACA
GTACACTAAATAAAATGTCTGTATTTATGCAACTCAGGGTTTGTCAGCAAATATTAGGAG
GTAAAACTAATTGGAACTGTTTTAGACCCTTTTGGCCCCTAAATGCCATATCATATTACA
CAAAAATACCCACCTATAGTTATACATAAATATTGAGGTGAGTTGCAGTTGATGttatat
ttttaaaagaaaaatattaattaaatatgtattaatataCATTAGTGTTTTGAAGTCTAT
CCATTTTTTCCCCCAGCCATACAAAGTTTGGTAGGATTCTAAAAGCTTGTAGGCCCTCAA
GCACCACTCCTCTAGTGCTTAATGGGTTAAATGTCCCTAAAGCTAATTTGAAAAGCAAAT
TGCCTCATTCTTTCTCTTCATATCTTTCTTTCAAACTGTAAATTTTAAGAGCTGTTTATT
CCTTATTCTCCTTGTTCTTAATTTGTTTAATAAAGTTTTAGATCTTTAGCGAATATTTTG
CAACAACAGAAATATCCCCAAATTTCCTGGTGCTAGAAAACAGCCACAATAGTAAGTAGG
TCAAGTCTGTATTGCTTAGGGAACAGGGAGATTTTTGTTTTAAAGCAGTGATTCTTCTGA
GAGTAGGGCTCTGGGCGCAGGTGAGTGGTAAACAATCCTTTTTCCTGCAGGGATGTTGCT
GTTGTGTAAAAGCAAAAGCATTTTGTGTAAGGATGTTAGGCTCCAGTAAGTATTTCAAAG
CCACATTATCTTTCTCATTAGGGGGAGTTTCTCTCTGTACTTTAAAAGAAGATAATGATG
CTTGAAAAAGCTCAAGATTGACTAACTTTTAGGAAGCTGCCAGAGTTGTGCATAGACGTC
CTCACTACAGTAGCTTCGTTATGTCTTACGAACAATTTAACCTTCACTTCTAGTCATCGT
TTCGTCATCGTAAGCACTGGGTCATTACAGAGTTCAGTGTACCTAAAACGCAAGCTGTGA
CTGATGAGAATCCAAGCTGCAAACTGGGCGGCTTGGGCAACTGTTTTCTTAACCACCCTC
CACGTTGTGGCTTACGTCTTTTAGCACCGCCCTCAGGGCAAAGGATGGTGGTCAGAGGTA
ACTACCACAGTAAAAGAAGGCTATTTATGTGGTCTGTTTACAGTTACCCGGTTTCAACAC
TAAGCCAGCTTTCCGCCACGTCTCGGGCGAACCTCCGGCCTGAGGTCACAGAGACGCCCG
GGTGGCTCTCAGGAGCCAGCATGGCAGCCTCCTCAGGACGGGTACTCAGGAATTTCGCCC
GCAGGGACTAACACCACTTGGACCCAGGGACTCCAGCTTCACTCCGCTTTGTGCACTGGG
TGGGGCGGTCGCGGTGACGTTTCAGGCAACGCCTCTGCTGTCAGCCAATAAGGAGCGGGA
GACGCGTCGGGCCTGCGCTCAATGGGCCGCGCTGGTCCCGCCCCACTGTGATCGTGAGAC
TGCAGACCCGCTAATAAAATCCACCCCAACAATCGCTGTGTGCCGCTTTAGTGCGCTCGC
CGTCGGCTCTACCTGCGTGCTTTAGCTCCTTCTCGCCTGATCCTTCTGTCTCTCCCAACC
CCGGACACCCGGCTTCGACTG
>DBP
ACGGGGATTTGAGGTCCTCGGTGCAGAAACGTGCAACTCAAGAGGGTCCCGGGAGATCAT
GCAATCTGGGCGAGGGGGTGTCCAGATCAAGCGGTCGGCTCTTTGCAACCGAGGGTGAGA
GGGGACTCAAGGCGCTCCTTCTACAAGGTGGGCGAGCCTGGCTCTTGCAAAATCTGCAGC
TCTCGCAACGGAAGGCGCTTTGCAATCTGCACCGAGAGGTGTGCGCGGAGGGGCGGAGGA
GGGGGCAGGAGGAGGCGGCCGCCTTGAGGCGTGGCCAAAGCAAACTTCTTTCGCGGAAAA
AAAAATCCAAACCAAAACACCCGACGCCACAGCGCGCGCCCCTCCTCCGGGTCCCCGCCC
GGCGCGTCCAGCCCCGCCAGCCTCTATGGGCATGCAACCCAGCCGCGTGCCTCCCTCCGG
CTGCAAACACGGACCAATCGTCTCCGACACCTTGAGACGCACAGCCAATGGGGCCTCTGG
GTCCGCCAGGGCCCAGGAGGGCGCGTGAGGGGCTCAGCGCGTGAAGTTGCCTTGCCTTTC
GGTGGGAGGCGGGACACTGACCTACATTTGCCCAATGGGAGGCGGTACTGGGGGGCGGGA
CCGTGACCCAGTTTGGGCCAATGAGGCAGGCGGGAGGGGGAAGCACATGGCTCTGCTCGT
GCTGCCTGATGGCGAGGGGGGTGATGGGGGGAAAAGGGGCGCCGCTTAAAGGGGCCGCGG
TCCTAAAGATGGTTTTGAGAAGCAGGAAGCCAAAATACCGAGAGCGGAGGTTTAGAAAGA
GGAAGATTGGTTTCCGGAAGAAGTCTGTTCTTTAATACCCAAATGTTTCCCCACCGCGCC
TAGAATCAGACCACTGAGAAAACAGGAAGTATTCTGTCCCTTTAATAGCTTTGTTTTAGG
GGTAACTCCCCTCGCCTTGTGGGGAGGCTTAGGACGGGCGGGTGCAATCCTCGAAGGGGA
GTCTCAGCGACCATGGGGGACACCATCCACTGTAAGACAGAGAACAACGGCAGGGGGCGT
CAGTATAGGATGGAAGGGGCGGGGGGTGTGCAGGGGGCGTGGGCTGCGCCGCGCTGGGCC
CTACCGTCGGAAGTCTGCGAGCGGGGAACCAGAATGTACTAGGTCGAGAAGCACTGGGCT
GAACCACAAGAAGCCAATAGGAGGGGGGAATCGGGACGTCCAGATTCAGCAGTAGGCTGA
ACTACTTGAAGGTCTTCATGGGGGGGGGGGGGTGTGGACTGTACCATGTTGCGAAGCCGG
GGGTGTGTGAGATTCCTGGGCTAAACCACAGGGAGGCAGAGGTGGAGGGAAGGGGTTGTA
CCTTGTAGATTCTCAGTAAGGGGGAAGGGAGCATCAGATTGTGGAACAGCGTAAGGTAGT
ACGACTTGGAAAGGGAGAGAGGATCCAAATTGTACCATTTTGGAAATTCACAGTAATAGG
AAGCACAGAACAGTAGGTAATTGGACCATAGGAAGGCAGGGGTCAAGGGTTATAGACCAA
GTTACAAAGCAGTGAAGAGGAAAGACAAATCGTGGGCTAGCAATGGCCTAGGGCTGGCAG
GTGGACTGTACCACATAGACATGTAGGGAAAGAGAGAAAAAGAGACAGCTCACGAGGCTA
GACCATATAGACGCAGGAAGGAGGATGGGACTGAATCACACTGAGACACCAAGGGGAGAC
ACATATAAGAGGGTTAGCCCAAGACTTAGAGGGGGTGCAGACTGGACCATACCATGCAGG
CGGTAGTTGGGGCCTCGGCAGCGCCTCTCGGGGTGCCGGGGGTCCCTGTTGCCCCTCAGT
GCCCTGTGGGCCAAGGGCTGCAGGGGCCGGCTGTTACCGCTGAGGCTCTGGAAGATCTGA
GATGGAGGATTCTGGCTCAGGAGTCTCAGGGAGTGCATCTGCAGTGGAAGGAGGGTGGGA
AACTGGGAGTGAATAGTGAATGGTCTTGGTGACGTCACGCAGGAAACCCCGCCCCTGGGA
GCAGGTGGGCGGGGTCTGTTC
>DBP
CAGCCAGGTCCCACGGTCCCAGCCCCCAGCGTCGCACAGCCCCGCCCCCTGAGTCCAAGC
CCCGCCCCGTCAGGACCCGCCCCGCCCCCTTCGCCGCACCTGCGCGGTGGCCGCTGGCGG
TCCCGAGGGCAGCCCGGGCGGGGGCGTGCCCAGGAGAGGAGCGGGGGGAAGCCGAGCCGC
ACGAACCCGGCCCTGGGGAGGGTgcgggcgtccgcgcgggcgacggctccggcgacgggc
caccggggggcggcgggctgggcgggAGCCCGTGCTCCAGCAGGAAGGCGTCCAGGTCTA
CGTACTCCACATCGCCGAACGGCAGCGTGCGCTCCCACAGCAGTGGCGCCAACAGAcccg
gggcgggcaccggccccgggcgcccccgcggggACCCTCCGCCCACCACTGCCCCAGCCG
GGGCATCCGCCGGGCCCGCAGTCTCCAGGCCTGGCCCAGGGGTTGTGGCTGCAGGCAGGG
CCGCCTTGCGCTCCTTTTCCTTCAGGAGACCTGCGGGCCGGGAAAGACGGGTTGGGATGA
GGGTGAGGTGGGGGAGATAGAGATGGAGAAGAGACCCCGAGTCCGAGAGGCACAGGGCGG
AGATCCAGAGAAAGAGGGGACGGGGGGTCGGAGAGGAGAGACGGGagaaaaagggacgga
gacgcagagtgggagagagacccagaaagaatggagacgggggtggcagagacaggtgga
cagattcacagagatggggacagaatgccgggaaggaatagacacacagaaagacagcga
accagagaaagagaGACGGAAGTTCAGGAATAGGGGGGCAGGGACAGGGTAGGTGGAGGG
TTGGGCAGGTGAGAGAAAAAATGACAGCTCTGTAATTTCACTGTAATTACCCAACCCCCA
TCCCCTGCGCGCTGTACCCCCTTCCCCTCCCCCACCATCTGTAAGGGGCAGGAAGGGGCT
CTATTCCTGGGGCACATCCCTCATCCCTAGACTCCATGTGACCCCATGACGCCCCGCCCA
AGCCCGTGTCACCACCGTGTGAGCACCCGACACACCCCCTCCCTGGGACCCCAGGGGTCC
AGACTCCCGGACCAAAAGGAAGAGGAGGCTGGGGCCTACACTCTTGTGAACTAAGCGGGG
AGGACGTTGGGGACGTTGGTGCCTGGGTCCTTAGGGTGGACGGGCTTCAGAGCCGGCGCT
TTTGGGTCCTGGGCGCTAAGGGATCTAGGGGCCTAAACACCTGAGTAATTGAGTAGATTA
AGGTTGGGAAGATGGACTCCCCGCACGCAGGTTTCTATGGGACCCCACCCCACGGCACCT
GAGTCCCTAAGGGGGTAGGGTGTCCGAAGTGGGTGAGATGGGGGTTAGAACTCACAGCTG
GCCGGCTCTTTGGGCTTGCTGGTCCCCTGCAGAAGGCTCCGCAACCCAAGCAGCGCTCCC
CCGCCAGGGGGTGTCCCGGCCGGGCCGCCCAGCAGCAGAGGGGCCGGGGTCCTGTCGCTC
ACAGGCCGCGCCATCGCCTGGCACCTGCCCCCAGGCTCACGGGTTCATGGAGAGGCGAAG
GGCTGGCCTGCCAGTCACCAGCACACTCCAGTGGTTTGGACGAGTGTCTGCCCAGGGGCG
GGCGAGTGTAGCCTGCAACCCTCCAGTATCCAGAACGCTGCAAATCCTAGGAGCGACGGG
GATTTGAGGTCCTCGGTGCAGAAACGTGCAACTCAAGAGGGTCCCGGGAGATCATGCAAT
CTGGGCGAGGGGGTGTCCAGATCAAGCGGTCGGCTCTTTGCAACCGAGGGTGAGAGGGGA
CTCAAGGCGCTCCTTCTACAAGGTGGGCGAGCCTGGCTCTTGCAAAATCTGCAGCTCTCG
CAACGGAAGGCGCTTTGCAATCTGCACCGAGAGGTGTGCGCGGAGGGGCGGAGGAGGGGG
CAGGAGGAGGCGGCCGCCTTGAGGCGTGGCCAAAGCAAACTTCTTTCGCGGAAAAAAAAA
TCCAAACCAAAACACCCGACG
>DCLRE1A
CCAAGGGAGCCGCTCCAGCTGCATCCGCTCCTCCCGGCACCCCCATCTAAAAATGTGTTC
GCGCCCGCACTTTCAGCACTCCCAGATGACAAAACGCTGTGTTTGTGTATAAGTGAAAGC
CACTCGCGCCAGTCACTTCCAGTTTACAAAGCCTTCTCTCTGGAGGTTATCCCTACCCGC
TTTACCTTTAGGGTCTTGGCGGGAACAAGTTCCCGCTGCCAGTGCCGTGTCGAATCGGCG
GATGCTGTTCAAAGAGAGAGACtttaaaaataatttttaaaaataCATTGCCCTTTTAAG
TCCTACGGATTTATTGTATTTTATTTGTGTTCGAAAGTCCGCTAATTCCCAATGTGGAGG
GTTGGGGATGTTTCCCTTAGCGCCTCTGGGACGCTGTCCCTAAGGCCTTATTCCATGTTG
AATCTGACGCTCTCAATGTCCAGGCTCGGCTGCGGCGTGGGGACCGAAAAGGGGCGGGGT
GGGTCGGACGGCAGTTTAATTACGTCCCCGGGAACTGCGCCGATTTGGACTTTTGGCACT
TGGACCTATGCTTTAAAAAGAAAAAAGTGTCATTGGCGTGGAGTGGGGCTAGTGGAGGGT
GAGGTGAATGCGCCGTTTGGAAACCACAGGACAGTGAACGTTTCGTCTCTCCCAGCGAGA
CTCTCCCGCGGGCCCGGCGGCCGCATCGGGAGCCCGGCGGAAACATGGCGGCGCCCGGAG
GCCGGGGCCGCAGCCTCTCCGGCCTGCTCCCCGCGCAGACCTCGCTAGAGTACGCCCTGC
TCGACGCCGTTACCCAGCAGGAGAAGGACAGCCTGGTCTACCAGTATCTGCAGAAGGTGG
ACGGCTGGGAGCAGGACTTGTCAGTACCCGAGTTTCCGGAAGGTGAGGGGCTGGCGTCGG
GGTGGGGGCCCCTCCCGGCACCTCCCCTTCCTCGGGGACGGCGCCCTCCCGCGAAGCGGT
GGGCTAGGCGGGTTTGTGCCGCTGGCGCCCCGGGGAGTGGCCCTTCGCCTAACTTGGGCC
GCTGTTCGCGTGTTCTGCAATTCCCAGGGGTCCCCAAGCGGCCACCGACGGGGGTTTCCC
TGGCACGGGGATCCACATACTCGTCTGTGTATCCTGAGTTCCGCCCGCGCCTGATATTAG
CCAAGTGGACACTCCGTGAATATTTAGTGTCCCCGGTGGCAATGATTGCAACGTCCACAC
CATTCTGTCCATTCAATCTGGTTCCCCAGTGTCTTCTGGTCATCTTTCTGCATCATCTTG
ACATTTATTGATCACTTTTTCATGTATCACACACAGGGtttttttttgtttttttttgat
acggagtctcgctctgtctcccaggctggagtacagtggcgtgatcttggctcactgcaa
cctccgcctcccaggttcaggcgattcacctgcctcagcctccggagtagctgggactac
aggcccgcgccaccacgcctggctagttgttttgttttgttttgttttgttttgttttgt
ttgtatttttagtagagacggcgtttcactatgttggccaggctggtctcgacctcctga
tttcaagtgatcctcccgcctccgtttcccaaagtgctgggattacaggcgtgagccacc
gcgcccggccTGCCACACACAGTCCTAAACACTTGAGGGGATACctaaacacttgaggag
atattaccttattcaattacctctatatcccagtgaggtgctcctatcattcccctttca
cagttgaggaaatggaagcacagagaggttaagtcacatgcccagggcctcacagctgat
aactgccccagttggattatacaggccctggatttgctggtttcttagctgtactgtgct
TCTCCGTTCAAAGTCGTGAAACTAATACTTTTAAAAATCGGAATCAATTATAGCCTATTT
CCAGGGTTTAAATCCTGGCCATGTGAGCTTTTGGAGCATGAAGGAACAGATATTCCCGGC
AGGGATGTTTGTGAAGCATAT
>DCLRE1A
TTTAAAAAAACCACAGCTGTCATCATCTTCTTCGAGGCTGCCATCTTTTGAGCTTTCGGT
AAAAAACAGTTGTTCTTGTGAATCATCCGGTTTTTCATCGATATCATGAGTGTCTTCATC
ACTTTGAAGTGGAGAATAGGAGATTTCACAGTCACTGAAGTCATTTTCTGGCAATGGCAA
ATTTATGTGTTCTGAGTTGTTTGCAAGACGCAAAGCAACTCCCACTAGTTTGTCATTCTC
AACAAAATCTGTAAATTGTAGAGCTTGTTGGGATGTTTGGATATGAGTAGAAATCTTTTC
ACTGGCTTCAGTCAGAGACGGAGACTTTTTAAAATACTGTGTCATCAATAAGGGATCATT
TGAAACCGAGTTATCAGTTTGGTTCTGATACGAAGACCATCTTTCCTCAAGGCTACAAAG
GACGCCTGACTTAGTCTCACTGAAACTGCCACCTGACGCAGGTGATGGGCTGCTAAAAGG
ATGATCACCAGCCCTGCTTTGAGCTAGCAGGAAGTGAGTGTATCTCTTGTAATGAAAAGG
AATGGTTGAGGTACACAGAAGACCATCAGGACACTCTGAAATTTTAATAAAGAAAAAATA
TTACACGATCAAAGCATAGACTAAGCTTTGACAACATTAGCAGTATAAATTGGGTTCCAT
TATTTAATATCCACATTGCATATAATAAAAAGCAACAATTTTAATAAGATTAGTTATAAT
TGTTGATACACTGAACAAGTTTTAGATTCTATTCTAAGAATAGAATTTGAGAAATTGGTT
AATTATAAGGCTTTACTAATTTGGAAACTATTCCCTATCATACTACCATGATTGAGAAAC
TTTCTATAAGCCATCTTGGTATATCCCTGTGTATGTTAATTTCCAGATTTATCAAAAAAT
GACACCTCCCTCCCCTCAAAAAAGATGTTATATTTGTTATATTAAATTAGAAAACTTCAT
GGCTTACAACCTAACTTAAAAATGCCTCTTAAAAGCATTTGTTATAGAATGGAATTTAAT
TCAAGAGCCATCTGAGAGTCTACTCAAAGGAGTTTAGTGAAAAACCAAAAGAAAAATTTT
TTGAGGTGGCTTCATCTATATGACATTTTACCCTAAGGTCTTCAACCATGGACTCCAATT
TCCATTCTTGATTTTCAAGTTACATGAAAGAAAATTACTAGCAAATTTGTGAGGTTTTCA
CTTGCTATCCTTTTCTGGGAAAGGCTAATGCCAAATTTAAAGAAGAGTTGTTTTTTTTCT
GTATCTTCATGCAGTACTTTAAAATAACTACAGGTTAATAATAAAATGTATTCTGAATCA
TAGCTAACATGAAAGCCATATTGAGTATTTTTTTATTTTACTGAATTTTAACTTTTTCAG
ATTAAAAAAATCCATATATGGAATATAAATGATTTCAAAATATATAAATCATCACAACAA
CCTGTTCTCCATATGTATTCCAAGTAGGATTTTCTACATTAAATACTTATTACATATTTT
AAAAGATAAAAAACATAGCATACTTTTATTATCATTTGACACGTTTTTTGTTAGAATCTT
AATCACCTAGGACTCCTTCACAGTTCCTCTTCCTGTATACATAGCACGATGACTAAAACA
TAACCATATTTAGAAACCACATTATATCTATACttttttttttttttttcagacaaggtc
tccctctgtcgccccacccaggctggagtgccctggcatgatcacagggccctacagcct
cgacctcttgggctcaggtgatcctcccacctcagccttccaagtagcccaccacacctg
gctaatttttggtaattttttttgtaaagatggggtttcaccatgttgcacaggctggtc
ttgaattcctaggctcaagtgatccgcctgcctccacctcccaaagtactgggattactg
gcatgagccactgtgcccagccTATTTATAATTTTCTATGGAGTTCCATAATAACCACCA
ACTGGggccgggcgcggtggt
>DHFR
GCTCAGCCCCTGCGAGGCAAGCGGTTTTGAGCCGATTCTTCCAGTCTACGGGAAGCCTGA
AATCCACCTCCTCCTCCACAGGTGCAGCCGACCAGGTGGACCCTGGCGCTgcagcggctg
cagcggccgcagcggccgcagcgCCCCCAGCGCCCCCAGCTCCCGCCTTCCCGCCCCAGC
TGCCGCCGCACATAGTAGGTTCTGTCTGGGACTGGGCAGGGCCATCGGGGCTGGGGGGGC
GGGGCTTGTGGGTAAGGCGGGCGGAGGCGGGGACCCTCCGCCCGATGATAGGGCTGGAGG
AGGAAGGGGCGGGCTGAAGAAGGGGAAGGTGGGAAGAGCCCAGCCGGGGCTACAAATTGG
GTGAAGCGCTGAGGTTTTAGTACTTCCGTTTGAGGAGATAGGCAaaggttatgcaggttt
ttaatggcaggcctgagacaggaactcaggtctcctgactcccattctgATGAGGGGGCT
TGTGGGCAAGGGGTGCGTCTTTTAACCTCCATCCTTTTTTTTTTTCCTTGGTGGTCGAAG
AGTTTTACTGATTTTTTAAAAAAGTGCTGGATTGGGTGACTAGAAGAAAGCTGCCCTTAG
GTCTCCAGTTTTTAAGACTGCAACAGCATGGCTCAATATTTGAAATCACTACGGTTAAAA
GCAGTCATATTGTGCAGTTCCCCAGTGAACTCTTTTTGTAGTTTAGATTATAAAGTCTGA
AATACAGTTTGGGTGGATAAAGTTTCTTAGGATGGTATAGATGTGACTAATCATGGAGTC
CTTCCTGTTGCCATCCTTCAACGCAATAAGTACGTTTGTTTGTTTTTAAACCAGAGATAC
TGCCACAGGAAAAGCCCAAGGGTGACCCCTCACTTGGGTCACCTGCACAGTATTTTTCAG
ATTGAGGCTGTGGAAGGGCATTGAAGACTGGTGTTTAGCCACCTACCGTGTTTTAATGTA
GGTGGCAGCTTGGGTGCTTCAAAATCTTGTTCCTTTCGTATATATTTCTCCCTTAAAATG
ATTACTCCTCTTCTGTTTTTTTTGAGGACGAGCTACGTTTTCATGAATTCACCAAAATTT
TGCACCCACCATTTAAAGGGTAGCTGGTGAAGGACTTATGTATGCTTTTGGCAAGTTTTC
TGCCAAGAAAAAATTCATAATCTTGTCACATCTTTAGTGATGAACATAAACCTTTTAAAC
AGGAAACACTTAAATTGCAGTGAACATGTCAAAAATGATACTGTTCTTTTATTACCTATC
TTTTCCCCTCTGTGCCTTTGCTACATAACTGTTTATTTCTTAGAGGTATTTTATTTAGCA
TATGTAAGTAGGGTGATTCAAGTTTTATAATTAGAGAAAGCTGAAGGCTCATTGAATCAA
GACCGGTAGCAGCCTTGGTTTCAATTAATTCTAAACACGGCTTGAGTTGCTGAGGCTCCT
GACTATCAGACTCTACCTTGTCTTTTATGGTGTTAAAAACAGTTCACCCATAGGGTTTTC
CAGAGCTAAAAGTAGAGGATTCTTTGAAGAGTGGATGGCAAGGAACCTTGTCATTCAGTT
GTAAGGTTTAAATTGCTTCACATACGTCAGGCCTTCTCAGAGTAGAGATAACACATCATT
TTCTAACCTTCCCGATATAGGCTACAGAAATTGACAGAAGAAAGAAGAGACCATTGGAAA
ATGATGGGCCTGTTAAAAAGAAAGTAAAGAAAGTCCAACAAAAGGAAGGAGGAAGTGATC
TGGGAATGTCTGGCAACTCTGGTGAGTTGTGGGGGATTCTTTTTTCTCCTCAGTCATGGC
TCTGGTATTCTGGAATTCTCCAGAGGGCAGAAGAGCGTATTAGAATTGTGTCTTTTTTCT
TTGTGGAGAAAGGTCCCTTTTGTTCCTGAGCAGAGTGGCCCCCTATAGGTGATGGTGATG
TGTATAGGAGGTTAAGGGGATGGTAGAGCTACAATTCTGCAATTTAGCTGTAGTTCTCCC
AACTTTCTCCTTTATTCCTTC
>DHFR
CCGGGGCAGGGATGCTTGCATGTGTAATCTTACTAAGAGCTAATAGGCTACGACCAAACC
TATTTGTTTATGGGGTGGTATGAGCCTGTCGAAACATTTTCAGTGTATTGCTTTGAGGAA
GTAAGCTACATAAACCGTATGGGGTGTCTTTGGGGTTTGGTTGGTTCGGGGTATGGGGCT
AGCAGCGGTGTATATGTTGAGTAAGGTGGGCAGGGAGTTGCATTGATGGGGTTAGTAGAA
TGTGAGTTGAGGGAGGATGATGTGTTAGTTGAGGGGTGACTGTTAAAAATGCATACCGCC
AAAAGATGAAATTTGAAATCTGGTTAGGCTGATGTTAGGGCTCTTTGTTTTTGGGGTTTG
GCAGAGATCTCCTTTAAAAAACTGAACTTAAAAGTCTTACCAAAATTCATACTTATCACT
CATTACCTAAATCTAACTATTTTTCCCTTTGGCATTATCCAATTTATATCCAATATTTAG
TTTTAATCATTTGCAATTGTgtatgacatagtaaagattctggggaggccaagatgggca
gatcacgaggtcaggagatcgagaccatcctggctaacacggtgaaaccccgtctctact
aaaaatacaaaaaattagccaggtgtggtggcaggcgtctgtagtcccagctactcagga
ggctgaggcagaagaatggtgtgaacccgggaggcggagcttgcagtgagcggagatcgc
gccactgcactccagcctgggcgacagagcaagactccctcttaaaaaaaaaaaaaaaaa
agattctgagtcaaagtgctcaagttgaatgcattttgtcacccacaagacaaaacgtgt
taaccccttgtggtttactttatctataaaatagagataacaatagttcctgcttctagg
gttgttgtgggaattaaagacttagaataatgttcagcctctaatcagtgctgtcacaAC
TGTCTGATACAATTGTATTATATTTGTGTACTTTGTAGATTGATATTAAATCATACTTTT
AAAAATAGGTGCTTAATGTTCCACTCAATTACCTTAAAACATGTTTAATTATGTCTCTAT
CCTACTCTTATAACACTTCTATAAAAACTTTTTACATATAGCGTCCACTTTTGGTTCAGT
TTCTTAGGAAAATAACTTTGAGAGTCAGCTATCTGAACCAAAGAAACATTAACATTACCA
GACTATATTGGGATTTTTGAGACTGGCTTTTATCAATTCTTTAGCTACGGGCTCTTGTCA
TCATCTCTACCAGTGACCTAAGTGTCAAACCCAAATGCCTTGTATCTGTCCCATTAAAGA
GATGCAGCATCTGCTCCTTTCTTACTGTTTCCATTTCCTCTGCCATGCCTCCTCTTACAA
CCATAAATATCCAGGTCTCTTAGGTTTTAAACGGGGCATCTCTCAACCCCCACATTCTTT
TCCTTGGTTATTCCCTTCCCTCCAACAGTTCAATTCACCTAGATCCCCACGCCTGAAATT
ATCCTAGATGTCCTAGAGGCGCCTCATCATTACAATGGTACATTATTCTCCACTCCTTTA
CATGTCACGCCAGCTTTCAAACTGAAAATCTGAGCGTTCATCCCTGGTGCATCACCTTTA
AATTCGAGATCTCCAAAATCCAGGGTCATGTAACCTTAAAAAATTTTTACCCTCTCTTCT
CCACTGCCCTTGTTCAGGCCTTATCTCTTCCAGCAGCTGTTCCAAAGGCCTACTCTGTTT
TCCTTTCGGAGTGCTCACCTCCACCGAAGCCTCCACCCAGCTGCCAATTCTGCCCCATGC
CTGATAATTTGCTCGTGCGTTGACATACATAAAATTTCTAAGACAAAAATTTTTTAATAA
TGGTAAATGAACCTTGGGAACTGCATACAGATCATACAGATCCATAATAAGAGAAAAGGT
CCCAGATTAACACGGAAAACTTTCCATTTAACTAACATTTGCACTGGTAAACTTCATCAA
GCAAGACCCTACTTAATCCCA
>DHFRP1
ATCTGAATTCATTCCTGAGCGGTGGCCAGGGCAGGTCCCCGTTCTTGCCGATGCCCATGT
TCTGGGACACAGCGACGATGCAGTTTAGCGAACCAACCATGACAGCAGCGGGAGGACCTC
CGAGCCCGCTCGTTACAGCAGAACGCGCGGTCAAGTTTGGCGCGAAATTGTCGGTATTTT
GTTATGACATACCAAGCAGACTAATATAACGTGTAATGGGCttatttttaaatgaattaa
atttttaaaaaattttCTGAGTTTCggccgggtgcagtggctcacgcctgtaatcccagc
actttgggaggccgaagcgggtggatcacttgaagtcaggagtttgagaccagcctggcc
aacatggcgaaaccccgtctctactaaaaataccaaaattagccgggcttggtggcaaat
gcctataatcccagctacttgggaggctgaggcgtgagaattgcttgaacctggaaagtg
gtggttgtagtgagctgagatcgtgccactgcactccagcctgggcaacagagtgagact
ccgtctcaaaaaaaaaaaaaGTCTTAGTTTCAGTTTCTCATTATTGggtctggaatttga
ttttacactacttacatactaataaaattagcctgttgctgtttcatggatactggcaga
agacacaagaccctctgggtcagaaacaaagactttattactcatggcacatcaaacagc
atgagtatcagcatatttgcatagattccctttatcctcaagacccacagagttgatgta
atatggcctggttgaatgctgtgaacaaagttggtttgcttcacagctaaggaacaccaa
gcatggagagtctccttgttttatagcaagcaataaggtagcctgccctttatctgagga
atgacatctttatctcaagattaccagctgcatagacaaccctgaaaaaCAGAGCCTTGT
CTGACAGCCCAAGGCACATGATATCTCTCAACAAtaatacagtaaataccaaaaagtata
acacaaacaaaagcactttggagttcccaataatttttaagagtataaaTTGCTGATCTG
TAGcagggaacagaaaacttcttatagggccagatggtaaatattttagccatgtaggca
ttgcagtctctgttgcaactactaaactttaccatagtagcataaactagaaatagactg
gaaatagatttacataaataaatgggcatagtgatgtaccaataattctttgtttacaaa
aacagggaactgacttgcaggctataattttctgacccctAGACTATATATAGCATTGGT
TTATAGGTATGTAGCAATGTGATACAAACCTTATAGAGGAGGTTTCCTGAGCACAGGGTT
AAGCTGCATATGGAAGTAATTGGTCTTAGAGACCAGTTGAGAAGCCATATGCCACTTGGG
GTATCCAATCCattattatttaataataaatcaatttaaaaaGTACAGTTACATTCTCTT
AAAAAAAAAAGAAAAGCCTCTGTTGGTCACACATTGCTTCCAACTACCACctcattttgc
agcaaacagcatgcatttcgtgatggtgccagttccttatgcctgccaagtgccattggt
ggcacagaggaagcaggtggatatgatgggtcttcttaataatagctaagaaaccctgaa
cttggggaatctaccacttttgtaataggcagtgaacaagcttcttctttttctgcagaa
agacgtgaccttattcctcagggttgttggccactaatacagtcctgaggaatagcccca
tcaagagtggtcaaggccatgcgttcttggcacacccagaaagaatgtGCACTCTAATTG
TGAAcagtgtgattctgttaaaatttaagtcagatcaggtcacctctctgttcaaaatcc
cctcttgcctcccaagtaagtcagagtaaaaaccaaagcccttacagtggtctaacctta
tctggcccccacctcaactct
>DHRS3
AACCGAATAAGGAGGAGAGAGGCGTCCCACCTGGCCACTCTTGAAATCACCTCTTCCCAA
ATGCAAAGCACCGGGTGAGaaaaagaaaaaaaaaaaaaaaaaaaaaGATAAATTCTCCTC
TGGGGGAGAAAAAGCGTCTCCTAAGGTTGGGACGGTAAAAGAGGTGGAGGGGGAAGCCGG
AGGTGGAAAGTTCTAACAAGAAGTTTCTTGCCCCAGCAGCCGTTTCGGCTGGGGAATTCT
CAGGTAATGTTTACAGACTGACAGAGGAGTTTAGGGAGGGGAAGAAAAAAAAAAAAAGGC
ACCAACCACACGCGCGCACCCTGCCTCGGTCCCGCGGTTTCAAAGTGCAAGATTaaaaaa
aaaaaaaaaaaaaaaaaaaaGCTGATTCCAAATTGTAGCGCCCCCACCCCCACCCCGTCT
CCAGaaaaaaaaaaaaaaaaaaaaGTGGGGGGAAAAAGTGCTTGGAGCTCCCAATTTCAG
CCCGCGAAAGTCTCCCGACTCATTGCTATTCTTGGGCTCAGGAAATTGCTTAAACGCGAT
CTGATTGCCAGCAACGTGCAGGAGAAGTGGGGGGTCCGGGTGTCAGTTTCTTTACGTGCA
GCGCTCGCCCTCGCGCGCGCTCGCTCGCTCCGGCTCCCTCCCTCCCTCTCTGTTCCAGCA
GAGGCTGGGAGTTGCCGCTCGATCCAGCTCCCCTTCTCTCCCTTTTTAGCATTTATTGCC
TTCTTTTTGTCCTTTCCAACTTGGAGAGGGTCCGGGTGTGGAGCGCGCGTGGATCGGACG
CCTTGGTCTGCGCGGCCCTATTCATTCGCTCCCCGGGCAGCCGCGTCGCGGAGAGGGCGG
CCCCTTTTTCCCCCATTTTTTCAATACCCCATTAAGTCTGATTGACAGTTAAAGTTGTTG
GGAGGCTTCACTACCGTTCCTCTGAGTGGCTGCTGCGGCCTCCCCTCCCCCTGCGCCGTC
GCGGGGAGCGCGCATAAGGCGCGCACTCGGGCTCGCCGGGACTCGCGCTCTCCCGGGACT
GGCTCCCCTCTCTGCAAGCCGGGACTTGCCGCCGGTGTCCCTGAGGGCTCGCAGCTGTAA
CTCGAACACGCTGGAACCGACTCCGGCGAGCCGGCTGCCTTCTCGAGACGTTCCTCCTTG
CCCGGGCCGCCCGCGGGCCAGGTGATCACCCCGAGTGTGGAGCAGGCCCGGGGGAGCTTG
CGTATGCCTTGATCCAACCAGGTCACCCAGGGTTTTATTTCAGGTCATTTGGTCATCCTC
GGCCTCCAGGTAGGATCAGGAAGCCACTCCTCACCTTTGCTCGGACCTCTTCTGTGTTCA
CGTAGAGTGGACTTTTAAAAGCCTGACCCAAGTGCCTCACGATGCTTAGGGGGAAGCCGC
TGGGGAGCAGGACTTTGCTTTGAGGGGAGGGAGTAGTCAAGGTAAAGGAACCTCTGCTCC
GAGTGCCAATAAAATCCCCACAAGATTAGCTGGGAGCATATTTATTGCTCATCTGAGCTA
GAATTACCTTGACTGACACCAATTTCCTTAATAACAAAAGCCTGTAAACAAAACGTCCTA
TTCGTGCGCCCCTGTGCTGTGCAGCCAGCGTCTCCTGTCCTTGGGTCTCCCTGGACTGCC
CTGGCGGGGCACCCACCTTCTAACCTCCTGCCCTTCCCGACCGGAATGTCTCCCCTGCTG
GAGGGTGGGACCGAGCTATTTAGAGTTGTCTGTTGCAGGAAGTCTGGGAGGTGAGTCACT
AAAAAGCAGCCCCAGTTCAAAGTGCTGATGGGACTTGCCTCCCGCCCCCCTGCACGTTCC
CGGGGCCGGAGGAGCGAGAGCGAAGCAGGGAGCTGCCCTGTAATCTGGGGCAGCCGTTTC
CAGCCCGCgacttgttcagacggcgattcctgggcctcacccccagagattctgattcag
cagggctgggtgcgctgggatcggtactttcaatgctccgcctggtgaGAAAGTCACTTC
GAAAAACGCTGATCTGCGGGG
>DLG1
CCTTGCCCTAGCCCACCGGCGCGTCCCGCAGTTCCGAACTAAACGCGCCAGGCCGGGAAG
GCTCGGGCTGTCTGAAGAGAGGCGTGACCTCGCCTACACCAGATCCAAGGCGCACATACC
GAGACACCCCTCAACCTCACTCAGCAGTGCCGTTTCCAACTCCGCGGCAGAGACAGCGCC
TGGCGACCCCGGGGGTAGATCCCCACCGGGGAAAAGCCGCCTTAAGGAGGAGCCAACTGC
ACCTCCCAgggggcggggagggcggggcctgggagagggagagggaggagttcggggagg
ggTGCCAACTCTGCATTGCCTTCCACTCCAGGCTGATTGTTAAGTTACTCTTCGTCCCTT
AGTAATAGGCTTGGGGGGAGGGGTTTCATTACAGAAGGACATATGAAATAGAGACACTGG
TTAACTTGGCAAGAGTTTGAGGGTTATAGTACAAGATTTTTAAGCCTAACTGATTAATTC
CGAGTATGGTATACTTAAGGGTGGGCAGAGAAGGTTTGttcattcattcgctcattcatt
cattcattcattTCCCTCAAGCCTGCGTCCCCGCCCGGTCAGCATCGCAGGTGTTACCCA
AACTCTGACGGTCCCTTTAAGAACTCACCCGGAGTCGCGCCCTCCGAAGCTGAGCCGCCC
TCGGCCAGCGCTGCAGGTTTGTTTCGTGCGCACCTCCGGGCGGAATTACCGGCCGGCTGG
GACCCCGCTCCCGGTCTGAGCCACCCAGGTTATAGAAGGGGAATCTCGGGAAGCTTTCCA
AGTCACTGCCCACGTCTTCGAACTTCCTCGGGGTGACGAGGACCTCCCTATTAGgaggtc
cagagagaatttgcccaaagttaccccgagtgagtgacagaactggaaacccggagatcc
tgtctttcaaaaccggaaggctcttcccagtaaacctgacggcctctGACTGAGGCCGTA
TCCATTGGCTACCAAAGGGAAGGCCGAGGAACCTCGTATTGTAACCTTAACAGCTACTCA
GAGGTATACTGACCACTGGTTTTACTTTTGGATTGCACCTTAGAATCCTAACTTACTGTA
AGGACCCACCGACTTTAGAACCTATCTAGgacaaggaaccgaggtccggaaaaagggaag
caacttgtccaaggacatagacgctaatcagtaacagagcagccgagaactcaggtctcc
tagctctagtccagggctctttctCTTGTGATTTTGGACAACTTGACAGAGAGGTATGTT
GGTATGTTGGCAGCAGACCTCTGTGCTTTCCCGGATCAAGCATCCTGGGATCTTGAACAA
CAGTTAAAGCAACATTGCATAGAGAAAATGGGATAGAAGGGTCAAACGGTGCTGAAGGCA
GAGGTGTCCTAACAGCCGGGAACTTAACAGAGGGACGGAATTTATTTAGTAGTGAAAGTG
GCTCATGACAGGCATCATACTCTCAAGACTTCGCTGATGGACTGTGAATGGGATGGTTGC
AGTAAGAAACCATTCTAACAATGGAATCTCTTCAGAATTCAGAAGAAACAGGGAGGGAAA
TTTGCCCTCTCCCTTGATaacatttattgttcatatatgttcacttgctaggaaacgggg
atagaaataaataagatccgagtcctgctctcaaggatacacagccttgtagCAAGTACA
CAAAGGCCAATGCACCTTTTCCCAGGGGACACTGAGGAGTCAAAAACAAAATTTGTGTGA
GTTCTCAATGTCATCCTAGCCTTCCCCTAAAAGCAAAAAGGAGGAAGGGGAGGAAAGAGG
ACGTGTCCTTTTTTCTTGTCATTCTGTGTGACAGCCCTATTTGGTTGTCAGCGGTGTACA
AAAGCAGCAGTGAACCCAGCACTTGTTCTACCCTTAGCCTAAGGTGCCGGCAGCAAGTGC
CTAGCAAATGAACATATATGAACAATGAATAAAGGCTCTTTACTCTTCATTCCTCCTTTC
TACCCATCTTtattagttact
>DLG1
ATGGCTAGAGCTAGTATTGCCTCCTCGACTGCCGCGAGAGTATAGAAGTGTGTTGTTTCC
GAAAATGTAATTCATCTCTGCAGCCCTGCAGGTGGTTGCCAAGCAGGCTTACTTCTCTAC
CAGCTGCTGAGTGGTGAATGATCGGTAAAAACTGCAGCTACAATTACAGCAGCATCACTT
GTAGATCAGTGAAAATAAAAACCTTGAGAAATGATGCTCATTTTCTCAGTGATTTCTTCC
TATGAAAGAGCTCGTATCTTCCCTCTGTACCTGTTAGCTGTATGATGGCTGAGTTTATTT
TTGCAGACAAAAAAGACGACATAAGGTGGATTTCTTTCTCATGATTATTTTTTCACCAGC
GTCTGCAGGAACCAAAAGCTGTTCTTTTGTTAGCTGATAACTAGATGGATTGAAATCCAG
GAAGTGAGGTCGATTAGCAGGTAAAGAAGGATGCTATAAACACTGGACTACCAAGACCCT
GTGGGGCTGCCTGATTTAATGCACTGCGTGGAAAAACCCTGGATTACCAAGTTTCAACCA
CAGTCTGTAGTAAAATCCAATGGCACCTTCACTGCTTATATAAATTATAAATATGAACTG
AATTAAAACATATAAGAGGATTCTCTCTGCAAATAGTTCTGACTGTTAAAATGATTTCAC
TAAAAGAATCTTTGTCATTCATATCCAAATTTCTACACCAGGCAGATCTTACACATTATC
TGGCACTGGCTCTAAGTTGTTCAAAGGTGCTGCCTACATTAAACTCTGACTATCTAACGA
TAGCGCTTCATTACAAATGGATTTTCCTTTATCATTTTATGTAATGTATTGGTTTTTAAT
GATTAACAACTGGGTCTCAAGGTAGATTAATTACTAAAACAAGTATTTTGCTTCTGGAAC
CTTTATGATAAAAAAGAACTTTCAAGAAATTATCAGCATCATCTCTCTAGTATTTTATAA
ACATTCATATTACAAGGTCATAAATTTCTAAAAATGAGAAAGAATTAACGCTGGTAAATT
TTTCGTTTTATAATCAGTGAAATGTGTTTTATCCAACTCTACATAAATACCACTCTGGTT
CACCAAATACTATCACCTGATTGCTAAAGGAACATATTCTAACATCTAATATTTAGGTTA
ACATAATAGTTCgcctgagaattgcctggggcgctagttatatatgcagattggtgtatc
ctctccccatcaaaatgtttacgggcagggggaacctgggaatttttatgtttaaaatgc
ttcccaagtgactcttaagtaccttcaagtttgagaaccacAAACTCCCAAGCAAGCCCT
CTTAACACTGTGCTATATTAGTAATTACAACAATGGTCATTTTAAAACAATATGTGAACA
AAAACGCTACTTGATAATTTACTATTGGTTGAATAATCTAATTTTTAAGCTGATAAGAGC
ATATCGTAAGTCCCAACCTCAGCCATGGATATTTTTTCGGATGTGGACTGACAGAATCTT
CCTTGTCTACGTGCTTACCAGCACCAACTGGATGCAGCCTTTTGTCAAACTACAATGTTG
AGGTCCACTGCAAATCTTGACTCCGCAAGAAAACATGCTAATGCTGTCTCTATGATGCGT
CTGCTGAGAAGTGAACATGTGCTCAGTAAGGGTGAGAGCCATGTGGGACTCTTGAGGGCA
AGATATTTTGTGACAGAGATTATACCAGAAAGTTTGGTGCTTCTTCCCAAGGACTGTGCC
GGCAGTAGCTGACAATTTATGGCCCCAGAGTGATCCTATCTAATTCGGAGTAGAGAATGT
AAGAAAATACTAAGGGCGGACAGGTAACTAAGAATCCTCTTGTGAAGGAAAAAATGAAAC
CTCCCAGAAAAAAATTCAAGTTTTGTTATGGACCAGGTACCTAGTAAAGACCTGATTAGT
GTGGTTTATATAAATGCTACGGTAATTGGTCTGGCCCTAAAATATGTGCCTTGATCCATG
TCTGATGAAAACTTCAAGGGG
>DLG1
TGAAAATAACAAAAACGTGATCTTGACTAACGTGTCTTACCGATATAATACGATCTCCTT
TTCTGAGCTCTCCACTTAGATCAGCAGGTCCTCCGGCTAAGATAAAGGAAATAAATATTC
CTTCTCCATCTTCTCCTCCTACAATGTTGAAACCAAGGCCCGTTGAGCCACGATGAAGAA
CAACTTTTCTAGGTTCCCTAAAAATTAAAAAAAATTGAGTATCTTGGAAATTTTATATAA
AACCTGACATTCTATCAGTGAGAACTACCTACTGATAATTTTTATGTTATCAAACTACAA
AGAAAGCTAGACAAAATATAAATGGTTTTTCTAAAACTACGAGATAAAGAGATTCTAAGC
CTACAAATCAAAGGAAAAAATCTAATTTTATATAAAAGCAAAAAACCTGTGTTATATAAA
ACAGAAATGAAACCAAAACAGAAAAAAAACGTGGAAATTTAAAAGTATTATAAGAGCTTA
TCAGGAAATACACATACTCATGAAAAGCTGATGTTGCACACTTTATTGCCTTCAAAGCAA
TCACTGCCCCTACTTAGAAGTTTAAAAGGcaggtatccttttgtcttagagaaggcaggc
cctttctccagtctcaaagggatgaaccataaccaacctaaacaagttattgcaatccca
tgcccctttgctgaggtgagagtataaccccattctaacctctggtaaatgaagggaaat
ttTATTGTCATTTTCTAGAGACAGACAAACCTTATCAAGGACAAAGCATCTTTGCTACCT
TCCTTTCCTCAAAAAAACGAAACAAAATAAACAAAACCCCACACGACTGAATAATACAAT
CCCTTTACTGGTTTGGACATATTATAATCAGGAAGGTGAAACCAAGAGTATACCGAAGAC
ACCACAGGCCTAAGGTTGCTATACCAACCTTGGAAATGCCCATCTTCAGGCTTTTTATAT
GAAATAATTAAAACCTATCTGCAGGGGCACAGGTAGGTTTTATCATATTAGTGATGTTTT
ATTTCCTAAATTAGATGGTGAATTCCGGATTTACTGTTCCCATTATGCTTTAAAATATGT
ATGAATTAGAATTTTATATTAGGAAATTATACTTGATTAAAAAATACTCAGCTGAAATTC
AACAGTATTTCCAGGGGAAAATACACTCTGATTTTCAAATAATGtaagcacatgaaaagg
tgctcaacatcatcagtcactagggaaagagatataaaaataatgagatacttcaggtct
actaggatggctattaaaaaaaccacaaaacaaaaagtaacaagtgttgatgaggatgta
aagaaattgcaactcacacattactgatgagaatataaaacggtgcaggcactacgaaaa
ccagtttggtggttcctcagaaagctaacatagaattaccatatgactcagcaattccac
ccttaggtatatatcccaagtaactgaaagcagtgatttggacagatacttgcatgccag
tgtttattatagaattactcacaataaccaaaaggtgaaaataactcaagtgcccatcat
tagatgaataaacaaaatgtggcatatatgtataattgaacagtattgtcataaaaacaa
atgaaattctgatacatgctaacaaatgagtgtatcttgacaacataagtgaaataggcc
agtcacaaaaggacaaatattatacagttccacttttataaactatccagaataggcaaa
ttcatagagacaaaaagtagattaaaggttaccaggggctgggaagacagtggaagggag
aattactgcttaatggtcacagagtttgtctgaagtaatgaaaaggttttggaaatagtg
aagggttccgaaaattgtgaatgcaattaacactactgaattgtacacttaaaaatagtt
aaaatgtcaaattttgttatatatatttcgctacaatTTTTAAAAACTGATGTAATATac
cacaaattgtatactttaaac
>DLG1
TGAACACTTGTTCCATATAGATGATTGTTATACTGGCCAGCTTCAATGAATTTATGTTCC
TGGATATCTTTTTCCATCTGCTCTCTTGAAGTCACAAAATGATAATCTCTTCCATCTACC
TCATAATCTCGTTTTGGTCTAGTTGTATCTTTAACAGAAAAAAACTTGGGAAAGTGTTTA
ATATTAAAAAAAAAACCACAATAAATCCATTTTCTACTTACATCGTTTTGTAAAGTTCAA
CAGAACAGATTAATTTAAATCTGAGAAAGGACAATAATATGGAGGATGGAAGAGTAACTG
ATAAAATAAGTACAAACCATTAAAAAATGGTTATATCTATTTTTCCCACACACAGTGACA
GGAAATGTTAAGAGTAACAATTAAATGTTTTTGTTTGGTTTACTTACGAGGAACACAGGA
TCCAAATTTGTCAGGAAATTCTGAGATCAAGTCATCATTTATCCTGTCTTTCATAGGTCC
CAATATGATCACTGGTCGAGTATAATTAACTATAAAGATAAACTGCATGTTAAAAGGAAT
AAACATTCAACAAATATCAATGTATTTTATTTCACCAGCGAACAAAAATATCCTTAACTG
TTATGACTAATTTTTTTCTTCCCTCTCCATCTCACTCTACCATCAACCAAAGATGCGTAA
CTTGCTCTTTTATAATCTTGACTCAGATCTTAAACTTTACTTAGTCTTCTGCTAGAAGTC
ATATTGATAATTCAATCAAGTTAAATTTGGTGTTTTCGCAGATAATGTTTCTTTACATTG
CAAATGACAGAATAAAGTCTAGTGTTTTACAGATGGCTTTGAAGTAGAAATTGTAAGGAA
GCAGAGCAAAGAAGGGCAGAACAGAAACTGGATGTAGGAAGTGATATAATCCCAGTAGTA
GCATTCTAGAAAGATGATCTAACAGAAGTGTAAACTCTGGGTGGTCTGGGATCATGCTGG
AATAATGGAGATTGGTAGTGAGACTGAGAACTAACATTGTGATAGAAGGGATGAAAAGAA
GGTCATAAATAAGAAAGAAGTGGGATAAACAGTGCCTGGAACCTAACTGGATGAGGAGGA
GGAGGAGGAACAGAGAAGGCTCAAAGATACTTCCAAGATTTTCAAAAAAGGGTTATTTGG
AAGATAGTGATGCTAACAAGAACACTGGAACAAAGTTGCTTGGGAAATAAAACACAAATA
TAAAAGTCAGTATGAAATGACTAGATTCTAATATTCTGTGGAGTAAACTATGTTTCATAA
AACACATGTAGTAAATTTCTACATGTATATGTAGTAAAAAAAAATTTTAATACAACATTT
TTTGGGGTATGAGAATTTTTTTCCCCCAAATTAAAAAGTATATTCTTCTAGAAGGTTATA
AAACATCAATAGGCTTCACAAACCTTCTTGTTGATTCACTGGTTCATAAGATAAGACGTA
TTCTTCTTGACCACCTATTAGAAAGTGAAGGCACAGATGAAAAATGTGTAAAGATAATTG
ATGCTAATCTAATTCTTCATAAACAACATATACATTACTAGAACTTTCCTGAGAAAATGG
CAAAGATATGGAAAGAGGTACTTTATGGCAAGATTTAGTTAAAAAAAAGTGTCAAATTAT
AAAGTCTTAAAAGTGAGTTTGCTAAATGTAAAACAAAATACAAATGGGCTATATAATCAA
TATTATATTTTATAGATAATCAAATCTAAAAATCTTCATTTGTGATGCTATGTGCTACTC
CTTTATTTAGAATCTAAGAATTATTAAATCTGTTAAAGATTAATGCTTTAATGAGCAGAT
CTGTCTATCATCTATCTACGTATTAGGTAATTTGTTACTATTAAAAACATGCTACTTTTT
TTGTTCCACCAACTACAATACTGAATACAGtatattttatttttaaaataattacatctt
aaaattaaaaattataaatGCAAAGGTAAAACTACTGTTACTATTTCACTGATGAAAAAT
TCACTAACTCAACTTTGtaaa
>DNAJC11
CTGGCCTCACCTCCCTGCGCACGTTCAGCAACGAGTAATAGTCTTCATTGTCCAGCTCCT
CCTCGCTCAAGGCCGTCGCCATCTTCGCAACCTTTCACCCCGCCAAACCGGCAAGGCCGT
GCTCAAGAGGGGCCAGTGATCCGCGTCAGGGACAGCGCGGGCCAGCCCGGCTGCGCCACA
GCGGCCCCTGGCGGCCCGGAGCCGTCCGCGCCCGGCGGGAGTGCGCCTGCGCTTTGCGCC
CCCGCGCGGCCTAGGGCGGGACGCGGCGCCTAGGCAGCCCTGGCGGGGTGACCACGCGGG
TGTCTCTTCGTGCTCCCAATGGACGCGTGGCACGCGGCGTGGCTGCGTCCTCGGGGGCCT
GAGATCCAGCCAGGACTCCCTAGGGCTTTTCCTGTACTAGAAAGGGAAACTTTGCttttt
ttttttttttttgagacggagtcatactctgtcgcccagcctggtgtgtgtgcagtggcg
caatcccggctcactgaagcctccacctcccgggttcaagcgattctcctgcctcagcct
cccgagtagctgggactccaggcgcgcgccaccacgcccagttaatttttttgtattttt
ggtagagacacggtttcaccatgttggccaggctggtctgaggctcctgaactcaggaga
tcctcggcctcccaaagtgctgggattacaggcatgagccaccgcgtcctgccTAGAAAG
GGAAACTTTGAAGTCACCTCCAGGAGATTGTCATCCTCTGGGAGACAAACCCCTGTGATA
CCACCTGTTACCCCACTGGCCCCAAACTCCTGGAAGAAGCGCGAGGTGCCCCCAGTGCAG
GGTGCATCCGGATCCTAGATATCCCCCAAATGACATTTGTTCCTACCTCCATTGTCTTTT
CTCTTGGCCACCCAGAAGCCTTCCTGCCCAGAACAGGCCTCCTCATTTTAGTTATTTGTT
ATTGCTCTAATTTAGGAGCACCTGGCCATCTTTTCTGCTGCTTAAATGACAAAGCAATAA
CTATTTGGTTCCTGATATAATTGTCTCTGGCAGGCATGTGTACCTGCAGTCCCTACCCCA
GAGCCATTCTCCTGTAAATTTCTCCCTTATAATTTATCGGTGGAGTCTAATTGATTTCAA
CCTGGTGCCTGCTGTTTGGTGCATTATTAAAGATGTCTTGGTTACAACAATCTAAATAAT
TTAAAGGTCTTCGAAATGACGCCATTGTCAAGGGAAGGTGGACAGCAGCCCACTCTTGCC
ACCTGTTTGGTTCCCGCTGACCTGCGCAAGTCTCAGAAACCTTTGTTGTTCCTTCACTAA
CCACCAGTCCATAGCCATCCCCGTTGCCCTTCATAAGCAGGTCTCCTGGGAAGCCCCGAA
CACCTGTCTGTGGATTTGAGAGGCTGATTTCTTTCTCTTTCTAATTTTTGGCCAGATGTG
CACCATCTGGGCCTGTGTCTCATCCCTTCCAAGTTGCCCAGCCCTCTTAGGATCTTTTGG
CATGAGACACTTCGGTGTGCTGAGACAGATTGTTCGGGTGGGTTGAGTCAGCCTGAAACA
AACTGTCAGCCCAGGTTGTAAATTAAGGGCTATTTCTTTAGTTGTGTGAAGCTTCTCCAC
AACAGCTTCCATGGTCCATCAGCTCTTCCAGCAATGTTATGGGCTTTGCCTTTTTCTCCT
TTGCAGAGAAAAGAGCTGTGGTTAGGGCCAAACTGCATGCTGACATTTGACAGTCTTTAA
GAAtttctttctttttttttttttttgtttgagacagagtctcactcggtcgcccaggct
ggagtgcagtgccacgatcttggctcactgcaacctccgcctcccgggttcaagcgattc
tcctgcctcagcctcccaagcagctgggactacaggcgtgcgccatcacgcccagctaat
ttttgtatttttagtagagacggggtttcaccatattggccaggctggtctcgaactcct
gacctcgtgatccacctgcct
>DUSP11
ATGCCAAGTCGGCCAAAAGCGCCAGTCCGGCGCCCTCAATGCCAGGATAAGACCCTAAAC
AGGAAAAGACTCGGCAGCCACCTACGCCGCGCTCCAGCGTCTCGCTATTGCGCATGTGCC
ACCGCCGGTCGTGATGGCGTAGCCACGCTGGCTTACTGAGACTCCTGATCTGTAAACAGG
ACTTTGGTGGCTACAGCGCCCTCTTTAGCCAGAGGCCAGTAGCACAGGTCAATAAGGGCG
TGTATGCACCCTTCAGAATTCAAACAGTGAGGCACAGGGAAGTCCCTCTGCCCGATCCGC
CCCACGCCCCGGTTCCTTGTGTGTTCTTCTAGATATTTACCAGCGCTTACATTCACATTT
TGCATATTTTGTATACATATTTACTTTCACATATATGTATATCCTCTATTTTTATACAAA
AGGAGTAACTGTACATATTCTACAGTATACCTTAAACACTGATTATCCCAGTCAATTTAT
GCATACATAGATTCTATTTTTAATGGCTATAGGCAATTTACTTGCTTATGAGTAACATAA
TTAAAAgtaccataacgtatttagccagttcaatattaatggacctttagttgttttcag
gttcttttcaaatcttgttacagacaatgctgcaatgtgaacatccttatacatatatac
aactatatctaaattcctagaagtagaatgtctggaatgaaacacatacaaacttaaaat
ttggaaagatactacctaattaccctccaaaaataatgtagaaacatacactcccatcaA
AGCCAAACTTTTATTGGGTTCCTATCACATACCAGGTATCATGCTAGAGGTGGACAGAAT
GTATTTAAGTTTTAGCAAATACAAAAAATAACTGAGAGTGGAGCTCAAGTCCAAGGTTTC
CACACAGTCTCAAGCATAAAGATCTGTACCCGTTAGAAAAACGTTCAATTCTGCTAAAAG
TGGAACTACAAAGGACAGCATACCCTATAGCAGCTTTGAAAATAGAATAGAGTACTAAAT
TCCAGATTAAACTGTAAGTAATTATGATTGCAGACtttttttttttttttttgagaccca
gtctcactctgccaccaggctggagtgcagtggtgccatctcagctcactgcaacctccg
cctcccgggttcaagcaattctccctgcctcaacctcctgagtagctgggactacaggtg
catgccacgactcccagccaattttttgtattttagtagagacagggtttctccatgttg
gccaggatggtctcgatgtcttgacctcatgatcagcactcctcgacctccgaaagtgct
gggattacaggcttgagccaccgcacctggccAATGGCAGATTTTTGAAAGTAATTTTTA
CTTCTTAGTTTCTAATTTATGAAAGTAACTTACATATATTTTTAGTAATCTTTGCAACCA
TTTCAGAGCTGGGTAAACCAAGGATAAGAAAGGTCAGAGCTATTGAATAAATGAATATTA
ATAAAGCTAGACTGCTAGCTTTATTAACATTTTTGAGACAGTACTTTTCCAACCAGTTTT
AAATACATAAACATTTACAATTCTGAAAATTTCCACATCATTAAAAATGTGTCAATATTC
ATAAATTGTTCATTGGAAAAAGAAAAAGACAGGATAGCAGAACATAACAAACCTACAATT
AGGAACATTTAATTAtttgttgttgttgttgttgagatggagtctctctctgtcacccag
gctagagtgcagtggcgcgatctcagctcactgcaacctctgcctcctgggttcaagcaa
ttctcctgcctcagcctcttgagtagctgcgactacaggcgtgtgccaccatgcccggct
aatttttgtatttttagtaaagacaaggtttcaccaagttggccaggctggtcttgaact
cctgacctcaagtcatctgctctcttcggcctcccaaagtgctgggatgacaggcgtgag
cccctgcgcccagccCACATT
>FADS3
CGAGGTCCGAGCAAGACCCCGAGGGAAGCGAAGAGCGCTCCCGGGcgccgcctccgccgc
cgcccgctgctccggccccgccctgccgccgcggccgccgTACGAGCGAGCGTGCGCCTC
CCGGCTCGCGGCGCAGGGAACTCCCCGCCTTATAAccgcgcggacggcgcccgcctcgcc
tcgcctgcccccccgcccccggccaggccccggcccccAAGGCTGGCTGACCCCCCGCGT
CCGCTCCAATCCAGGCGCGGGGCCTCGGTCTCCATTGGCCGCCAGGGAGGGCGGCGTCGA
GGCGGCCCGCCCCTCCCGGGAGGACAGCGGCCGCCACCCAGCCCTGCCCCGGGGCACCGT
CCCGCCCCCTTTTCCCGGGCTGCCGGCTTCCAGGTTCTTGACTCCACCCGGAGCGCGGGG
CCTGGGGACACAACACGCACCTGTTGGGCGTCCCGCAGCGCCTCGCCACGCCCTCGGGAA
CCGGAGGCGGAGTCCCGGTCTGTGAGCAGCGGGGCCTGGGGGGCTTCCAGCCGCGCGTCC
TGCAACGTCAAATCCAGTGCGCCCAGAGGGGGGACGCTGTCTCGGGGTGCCTGTGAACAG
CCTTCAAACCATGGGCCCCAATCTCTGCGGGGCCCCCACCGCCGCTGCAGCTCTCTCGGA
GCCCTCTGCTGGGGGCGGGTGGCCTCCCCTCCGCCCTCGGCGCTGCAGGGCTGGGGATGC
CCAGGGGTGGCCAAGGGGGAGGTAGGGGAGCAGGAGGGCACTGGCGCGTGGAGGCGGGCG
CTGCCATCCATGGGCTGAGGACACCTGTGCTTGTTACTGCTTCCCCGCCCCtcttttttg
ttttgagacaggagtctcactctgtcgcccaggctgcagtgtagtggcatgatgtcggct
cactgcagcctcaacatcctaagctcaggagatacccccacctcagtctcgggagtcccc
agctgggactacaggcgcgccccatcatacccggctaatttttggtgttattttattttt
gtagaaatgggtcttgccatgttgcccaggctggtcttgaactcctggactcaagtgacc
ctcccgcctcccaaaatgctgggattacaggcatgagccactgcacccggGCCCCATCCG
CTTTTTTTAATTTAAATACATTCAAGTCCTTTTGAAAGTGTAGGTAGCTCCCCTAATTGC
TTCGGATTTCTTTGTGATAAATATACCTGTTCCTAAAAGTTAAGCGTTCACAGCAGCAAG
GAATTCAAATCAGGCTAAAGTTACTTCCAGAGCGCtggtcgtcaatcttccatcagaacc
acctgaaaggcttccatcagaaccacccaggagggttattcggtgggtctggtgtggagg
cagagacttacatggccagttcacaggtgatgctgaccggctggttggggaaatgcactt
agaaaaccCTAAGTATATTTCTCTGATATGCTAATATTTTGTCTTGGTCTAAAGAGGACC
AGTATCCCCAGAAGGGCAGAGGGGGCGAGTTCTCCCTGGTACCAGGAGCTCCTGCCTTTG
CTTGTCAGGACATCCAGCAAGGCCCATGATGTCATCAGGCACCGGGGCTGCCTGGGCCCT
CTCCACTGAGGCACCCACTGACCATATCCTGGAACCCCAACCTGGCACATGTGTGTGGGG
GTGCAAGAGCATGGCTGGTGGCCCTGGCCCAAGGGGGCTGCAGGCACCCCTACCCCGTAC
CATGTTCACACAGCACAGGAATGGAGAAGGCAGATTCTTGAAGGAATGCATCCCCTGCAC
CAAAATCCACTGAAGGCATGGACCTGGCCCTGGCCCCACCTTCAGCAGCCCTGAGTGGTC
AGATGTGGCCATCCTAGGGGCTTCTTCCTTGGAGCCAGCCCTGGCCTGGTCTCAGCCCCT
GTGTGTGAGGTGGTTGGGGGTTGTGATAGGTTAGAACCTCCACTTTCCCCAGCTGCCCCC
AGAAGAGATGGGGAAGATGAA
>FEN1
gcccgggctggagggcagtggcacgatctcggctcactgcaacctctgcctcccgggttc
tagagattctcatacctcagcctctcgagtagctgggactataggattacaggtgcgcac
caccacatctaatttttgtatttttagtagagatggggttttgccatgctggccaggatg
gtcttgaattcctgacctcaggtgatctgcctgcctcggcctcccaaagtactgagatta
caggtgtgagttgccgcgcccagGCTCAAtttttttttttttccagacagtcttgctcta
tcgcccaggctggagtgcctggagtgcagtggtgccaactcggctcactgcaagctccgc
cttctgggttcaagtgattatcctgcctcagcctcccgagcagctgggattacaggcgtg
aaccaccatgcccggctaattttttgtatttttaggagagacagggtttcaccttgctgg
ccaggctggtcttgaacttctgacctcctgatccgctcgcctcagcctcccaaagtgctg
ggattacaggagtgaaccaccgcgcctggccCTCAATTTCTAATTCAGTATTTTCCTCAC
TACCTATGCTATTATGGAATCTtgtgagctatggtcaagacattcaagttctggttctga
gtaatctgagtctgagtaaagcgactgtaatatctatttcacagaactgaaaaataagaa
agatgatgaatcaaagcatctagtgcctagcagggagtattttgctcaacaggtatttgc
ttccttCCTAAGGCTGTAGGGAAGATGATGAGATAATGTCTTTTATGAAAGAGGGCTGTA
AACGTAAAGATCTGTACAAATGTTAACTTCATTGTCACCGGTCAGCCAATGCTTCTAAAA
TCCAGAACATAACAACTCTAGAGAAGTAAACTGCCCCCATTGTTCTGAGACACTGGAATT
CAATTCAGTAAACAATCACGGCCCCCTTCCCCCAAAATGATAAAGACAATCACTGCcatt
tattgagcttccaattacgggccctctgtttggcactgagaatacaaagatgaatagaca
TCATCCCAGAGCTAGATGCGCGTCAGACGGTGGTCACTAGGAGGCGTGGCCGAAAACAAA
GAAGTCCATGGAACGTGGCCAGAGATCTGTACAGAGGCTGTGGGCGCTCCTAGGAAAGTC
TGGCCAAGTGCCTGAGAGTTGGAAGTGCTTCACCAATAAACATTTGCCCAGGGCATTGTA
GGATGGGCACGGGTTCGGCAGAAGAACTTTCCAAATAAAGATAACACACCACCGATAACA
GAGATATACAAACTGGAAGGTATTCAAAATTCGCCCCACGCCTCTCGCCCTTAGAAATCG
CGAGCTGAGAAACCTAAGGAGTTCATGGCAAGGGGCTTCCCCCTTCCCCACCCTTCAGCC
CAAGCCGGAGGTTCCAGGAGCGTCTAGCCCTCTGGATCTCCGGCGTCTGAGGAGATAAGC
GCGGTGTGGGTCAGACCCCGAGGGGTCCTCGCATCTCCGTCTGGAACTCCCCTCAACGCT
CTCACCATTTTGCCCCGCGAAGGCTAATCCGCCGCTCCGCCACCGGAAGAACACGTCGGC
AGGAGCAGGCGCCTAGCACAACCGGAAAAGGAAGTGCCTCCGGCGCAAGTGGCATTGAGG
GACTTGTAGTCCTGCGATTTCGGGTGTAGAGGGAGCAGGGGCCTGCGGGGACCTGGTGTG
GGTGGAGTGGGGACAAGCGGTGGAGAAGGGTACGCCAGGGTCGCTGAGAGACTCTGTTCT
CCCTGGAGGGACTGGTTGCCATGAGAGCAGCCGTCTGAGGGGACGCAGCCTGCACTACGC
GCCCCAAGAGGCTGTGCGTGGCGAGCAGGTCACGTGACGGGAGCGCGGGCTTTGGAAGGC
GGCTGAACGTCAGGCCACCCGCCGCTAAGCTGAGAAGGGAGAGCGAGCTTAGGACCGCCT
GCCCGGGGCAACCCCGAACCA
>FEN1
TAGGGTTAGGTTGGGAACCAGAACATGAAAGATCGTGATGCCATGCTGAAGTGTTTGGAC
TGAATTAGAAGGAAGAATTGAACAGTCATTGATGCTCTAGAAAGAACCCTGTGAAGAAAG
AGTGGGAACAATGAAAAGGCCTGATGGAGTCTTTCGTTTCTTCTTTCTCTTTTCttttgt
cttcttttcttttcttgacagggtcttgctctgttgcccaggctggagtgtggtggcaca
atcatagctcactgtagcctggaactcctgggctcatgtgatcctcccaccacggcctcc
caaagtgctgggattactgcccagagcctctgtgcctggcCCCAGTAGAATATTTCTTGG
AGTATTGGACACATACCAACAGTGGGCACAAGATGAGttttttatttttttgagacggag
tctcactctcttgctaggctggagtgcagcggcacaatctcggctcactgcattctctgc
ctcctgggttcaagcgattctcctgcctcagcctcccgagtagctgggattacaggtgca
caccaccacacccagctaattttttttttttttgtatttttagtagagacagggtttcac
cgtgttggccaggatggCAAGATGATTTTAAATTGCACCCCCTAAAAATCCTTTTTAATA
GTTATACATTTAATACATATTAAAATATAACTAATAGAACACAAATATTATTGCTTATGA
GTTTTCCAGTTTAGTTttttaaaaaaaattctaagtgaatgaaagtacgggttttagttg
gaagtagcaaaaatcgtgagggtgatttgggaaacactgctatctgggaaacactgAACT
CTGAAGTGCAATACTCTTTTGAGCCCAGTGACTACAGCATGCCAGACCCCTAAATCAGGA
CCTGGGGAGGAGCCATGGAGTTAACATTTCAGACTGAGTGGTGGCGAGAAAACGCAAAGG
GAAAGACTTGAAACTCTAGCAACATTATAATAAAAGTAGAAACTCTTATGTGCTGAGGCG
ATGATGAAGAGAGTTTAGAGAAGCTTGTGAGAAAGCCACATCACCTCCATTCAGATATGT
TTGCAATCCTTTTTCAAGGCTGCCTtattagtcagggttctccagagactcaaaacaaat
cagatctgtTTGTTTAGCTGGTGTATTTGCCTGTCTTTCAGGTCTGCCATTATGGTCCCT
GGACTCCTCAAGCCAGGCCAAGCATCCTGGCCTTCTGTGGTCCTTGATGGAGACCTATGT
TGCAGGTTTTTTTTGTGTAATAAATAATGCTGCTACCTTAGAATATCAACAGTATCTTAT
TTCTCTAAGCACGTGGTTCAATTTCTGGTACTCGTTGAGCCTTACTATTGAGTAAATTCT
CCTGCTAGACTGAGTTTTTTGAGAATGGGGACCTTGTTCATCTTTTTATCTTTAGCAGTG
CTGACATGGTGTCCTTTTTGTTGTGTGGAATTTAGTTGAAGGCATGAAGTTGGTGAGATA
ACACCAGTTATAACCTTTCTCCTTTCCTCCGTCTCTGACTTGCCTTTCTTTTTTAGTCAT
CCCTCCTCTGTGTTGCCATGGGAATTCAAGGCCTGGCCAAACTAATTGCTGATGTGGCCC
CCAGTGCCATCCGGGAGAATGACATCAAGAGCTACTTTGGCCGTAAGGTGGCCATTGATG
CCTCTATGAGCATTTATCAGTTCCTGATTGCTGTTCGCCAGGGTGGGGATGTGCTGCAGA
ATGAGGAGGGTGAGACCACCAGCCACCTGATGGGCATGTTCTACCGCACCATTCGCATGA
TGGAGAACGGCATCAAGCCCGTGTATGTCTTTGATGGCAAGCCGCCACAGCTCAAGTCAG
GCGAGCTGGCCAAACGCAGTGAGCGGCGGGCTGAGGCAGAGAAGCAGCTGCAGCAGGCTC
AGGCTGCTGGGGCCGAGCAGGAGGTGGAAAAATTCACTAAGCGGCTGGTGAAGGTCACTA
AGCAGCACAATGATGAGTGCA
>FEZ1
AACTAAAGTCAACCCCCGCGACGGCACCTGTGCGGGTCCTGGCGGAGGGAGGCGGATCCC
GGGGCTCAGCCGGACACCCCCATCCACGGGCCGCGGGAGCGGCCGGAGCGCAGCGCAGCG
CAGCGGAGagccagccagccagccagccagcgagcGCTCCCCGCGCAGCTCCGGCGGCGC
CCGGCTCCGCTCCCGCCTCCACCCCACCCCTTCCCCGCGCTCGTGCCCGGGCTCCGGGGG
CGCGCCCGCGCTCGGGCACCCACCCAACTGGCACGCGCGGGAGCTGGACGTCATCCCCTC
GTTAACATTCATAGCCTTCCTCCGAGCACGTGGGCTTGCCTTTATTAATATTTATGCATT
TCTGTTTCTCTCCTCTTTAACATTGGCCTTTCTGCTTCCCTCATGAATATTCAGAAACTC
CAAGATGAAAGCGTGCAATAACTACCAATATGGATACCTCGCAAAGCCTGACACTAGTTT
CTGGATAAAATGCAGGCGATGGCTGCTGGCGGATGCCGGCAGACACACTCAAAGACCCTT
TTGGACTTTCCGAGTTTCCCATTCTCCTCTACTGGAGGCTGAGGCGGGCAGGCCCAGCGA
CGTCTCCCAGCTCCAACTGGGTTCGGACCTCAAGCCAAAAATGAGGAGGCCGGCAGGAGA
GCTTTTCTCGCCCAAAGATGCTGGGTGGGAGCTGGATCCAGCTGAAAAATCTGAGTGAGA
AGGTTTCAGGCCCAGGAGGACTTGAGATAATACAGGAAAATTCAAGAGGCTGAAATGAGA
AGGGTCCCTGGAGTCTTGTGAAAAATTATTAATTTATCTTGTCTACTGTGCATAGGCCTG
TGCTTATAGAAGTTGTCAATAAAAAATCTAATAATTCACGAATACACACAACTAAGAGCA
CAAGAACTGTAATTATCGAAGGAAGGCACTGGAAAAAGCATGTCGGCTTGGAGAACCCCA
AGTACTTTTGTCTGATGGCAAAGTACCTCTGGGCTGAACTGAGGACTTCAACTGGAAGGG
GCAGGGAGCGTCTCTTTTGCTCGTTTATGCATTCATTCCACAGACATTTCAACCATGAGA
AGGATGGAAACAGGAATAATGTCCCAATGAGATGAGAAGAAGCGTTGGCCTATTTGCCTT
TGTGGGAGCAATAGACAGAGGATGTCTTCCTGTAAGAAATCATAAggccaggcacggtgg
ctcacacctataatcccaacatgttggaaagctgaggcaggaggatcacttgaggccagg
agttcaagaccagcctaggcaacatagtgagaccccatctctataaaaaaaaaaaaatta
gccaggcatggtgggcccatcctggtagcccatcctggtagccccagctacactggagga
tgaggtgggaggatcgcttgagcccaagaggttgaagctgcactccagcctgggcgacag
caagaccttgtctcaaaagtaaataaataaataaataaatCACAAAGAGTAGCTGGTTAA
AAGATCCCTAGATCTCCTTTCTTGGGATCATGCccagttttgtgaccttgggttagttaa
cttccctgtggctcatttcctcatctgtaaaatgaagaaaataatagtgcccgccgggcg
cggtggctcacgcctgtaatcccagcactttgggaggccgaggcgggcggatcacgaggt
caggagatcgagaccatcctggctaacacggtgaaaccccatctccaccaaaaatacaaa
aaatcagctgtgcgtggtggcgggcgcctgtagtcccaattactcgggaggctgagaatg
gcgtgcacccaggaggcggagcttggagtgagccgagattgcgccactgcactccagcct
gggtgacagagcgagactccgactcaaaaaaaaaaaaaagaaagaaaataatagtgcccc
actctattgtggcctgttgtgggattaaaggagtgaatatgagtaaagtacttCCAGGTT
TATTAGAAGGCACtatatgta
>FEZ1
CTCAAGCCCTGCTAAACCAGGGGCCCCGGAGAGGTACCTCAGTGTCAGAGCAGTTGCCAT
TCAGAGCCTCGATGTTTGGATCCCTCCAGTCTTCTGAGAGTGAAGGGATGTAATTGTCTG
TCAGAGCATCCCAAACCCTGTAAACAAAGAGAAGCTCTCATTAACACACATCTGTGGCCT
GGCCCCGCCTGGAGGAAGGAAGAGCTGGGCCGGGAGAGGAGAGAGGCTTCTGTGTGTGCC
AGGCTGAGATCATCTGCCTTCCAGCATGCAGGGGCAAAGCAGCTTAAAAACTGAATCAGA
GGCACATCCAGGGGAGAAAGTGCATGGAGCTTGGCCAGGGGCTTCAGTGTGAAAGGTGTT
TGCTTGAGGGAAGAGGAATTTCCTACCATTGAGATACAAATGGCAGCATCTATAATCAAA
CTGCCTCTGGCTCTGAAAATAAATCTGCCCCTCATCCAAATAGCTCATGTTTCTGAATCT
AAGAGATGCCCATGTTTCTTTTCCTATGGGCagagagagagagagagaaagagagagaga
gagaaagggagagagagagagaggaacacagagaaagagagaTCTGGGCAGTTTTTCTGG
CTGAATCTCATTAAGATCAGAATCATTATCTAGTTTATAACCGTTTCAGTTTCAGAGGCC
TACAATCTAAATGATCAGGAATTCCCTCCTTGACATCTAATGTAGGTAAGGGAATAATGC
CAATACAGTGAGTGCTTACTTACTACCCAAAATGTTCTATCGAACCCACGGGTTGCAAGA
TCCTGCCCTCTAACAATGTAGAATCTAAATCCTGCATTGTGTCATTCCAACATCACGGAC
ACTCTCAGGTAAATACTGTATATAAAAGAAACCAATAAATACACCTCTGTCTACACAATT
TGTTTTTAGTGGGGAAAGATGGAGCTACATTTATTACATTTCTTTTTAAAATTCTGATAT
GTACATTATAAGAAAGGATTTCTACAATTCTTATTCCTTAACTTATTTCAGAAAGATTTC
TTACAAAAAAAGAGGAGGGAGGTTGGGGAAAATTTCAAAGTCACAAACACACATCAGGAA
GATACATAAATTATTCAACACCAAGAGATTAATGTAAATCAGTAAACAAAGCCCTTAAGA
TAATGACCGCCATGGAAGCCAATGGCACCTGAATTAATATTAATGAggccgggcgcgatg
gctcacgcctgaaatccagcactttggaaggccaagatgggcagatcgcttgactccagg
agttcaagatgagactggccaacatggtgaaaccctgtctctacaaaaaatacaaaaatt
aaccaggcatggtagcatgggcctatagtcccagctacttgagaggcttgaagtgggagg
atagcctgatccatgggaagaaccttaggaagtcgaggctgcagtgagccatgattgtgt
cactgctctccagcctgggtgacagaacaagacactgtaaaaaaaaaaaaaaaaaaaaaa
aaaaaaaaCTAAAATATTAGATAATGATAAATTAGGGCTCTATGCTGCACTCTCCTTCAG
GTGCCTATGCATGTCAAACACAAATGATACCCGTGACAGCAAGATTTCAAAAATAAGCAA
GTATGTATATATACACCAGGGCACAGACACTTGAAATCAGAAAGTAATGAGGGCACTATT
AACTAAACAAAATGCCCATATATCACATCACATTCCTGATTTTGTTTGTATCAGGAATGC
GACGTGATATATGGGTTTTAAAAGCAAAAAGACTTTCTTAGTGCACAATGCATATAATTG
GTGATGGAACAAATAGAAGGAACCCAAGAAAACACAATGTAATGGCAGTGCTTGGGGCAT
CTGCTTATTCATTATTTTCCTACCATTACAAGAAAACACTTTGAAGAGAACTCATCAAGT
ACTCGTTAGCCATCTACTCAGCAGGATTTCAGAGCAGACTTCTTAAACCATGGGTGATAC
CCTAATCTCCATCAGGCACTA
>FKBP1B
CTGTTCTACCCCGACCCTAAGCGTGCCTGCTCTGGCCGCAGCCTATGGATTTAGTGCGTC
CCTTAGGCTTCTTCAGACCTATGAGGAATTCCAGGTCCTGACCCTCACAGTACAGTCGAC
AATCATCTTTCTTTAACAACACAGCCAGAACACCTTCAGGGATGCAGACAACCTCATCTG
GGACCTAAGCATCCGGGAGAGTGGGGATGAGGAAATGGAGGAAGAACACCCTTGGGGCTC
ATTCTGGACCAGTTTGCCAGGCTTTTCTCCCCATGCCTATCTTCCAGTGCCACTCAGGAG
AATCATATCTTCACATCAGtttttatgtttttctttttcttttcttttctttttttAAAA
ATAAAGATGGcatgcctgtaatcccagcactttgggaggctgaggcgggcggataacctg
aggtcgggagttcgagaccagcctggccaacatggtgaaaccctgtctctactaaaaatt
taaaaattagccgaacgctggtgtctcacgcctgtaatcccagctacttgggagactgag
gcacgagaatcgcttgaacctgggaggcggaggttgcagtgagccgagattgtgccactg
cactccatcctggcgacagagtgaagattctgtctcaaaaaaaaaaaaaaaaaaaaGGAG
AGAGAGagagacgggatctcgctatgttacccaggctggtcttgaacttctaggctcaag
caatcctcctgcctcggtctcctacagtgttgagattacaggtgtgagccaTTGTTCCAA
AAATTGATATACTTGGCCTCACATCAATTTTTGGAACAATGCAGGTAATAATGAGGGGGA
AAAAATTTTAAAAGTCCCAATTACCCTTTAAACAAATATTACCTCCTCCAAAAAATATTT
TTCTAGATTCCTGAATGTATTTTTTGGTGGAGGAGGAACTCAAAGTAGAATTCATTTACA
TATTCATTCATTCATTCCACAGCACTAATCACTCCATGCAGTAACTGTGTGTCCCCGTCC
CTCTCAGACTTAGTACCTGGAAGACAGCCAACCTGTCTTAATTCTATTGGTATCCCCAGG
GCGCATTTCTTTGCCTTGAAAATTGAGTACCCAATAAATGTGCGTCGAGCAGAACTACAC
GAGATGGAGAACAGGGGTTTAGGGGTATGGGGGAGAGTCAGCAATTACTGGTGTCCTCCC
TCCCTCCCCCAGCTCTGCTCCTACAGATCCAGGACGCCTAGCGAGGGTAGGAACCTCTTC
TGTGCTTCCGCAACGCTCTGAACTGCACGGCACTGAGCGCATCTAATTAAAGTGATGGTT
TCATTAGATAgcaacacagcgagaccccgtttctacaaaaaataaaaataaaaaataaaa
gattagctgggcgtggttgctcgcgcctctagtcccagctacttgggtggaggctgagga
agaaggatcgcttgagcctaagagttcgaggttgctgtgagctatgatcgcgccactgga
ctccagcctgggcgacagagcaagatcctctgtctaaaataaaaataaaaataaaaTGAT
GGTTTAATCGCCGGCCTTTGCCCCTTCTGCCCCCCACCCCCCACAAGTCTGTAGGACTGG
GTTGACTTCCCAGAGCTTACTACAGATTAGATGCTAAATAAATGTCTATTGGACGGATGC
GCGAATGAATGGATGGATGGAGGATGTGGTTGTGCTTACCACGCTCCCTGGTCAGTGGGT
TAATGTCGTCAGGCGGGGCCAGGCTCGCTAACAGCCGGGCGGGGTCCCTTCCCCCGGgcc
ccgccccggccgaccccacctttccgcgcggctccgccccgccgcccccttgccagtggc
ccctccccgcGCAGGTCCCGACTCCAGCCGCACCTCCTCCGGCTCTGCAGTGGCGGCGAG
GAGGCGAGCCGGAGCGACGGCGGGGCTGGGGCCGGAGCCGAGCCGGGGTCGGGCAGCAGC
AGGGACCCCCCAGAGGCGGGG
>FXR1
tactaaaaactactgaattgtacattataaatgggagaattatatCTAAAGAAAACTTTT
TAAGAAAGCAAATGGGACATTATAATTCTGAAGGATCACAATGAGATACAATATAGAGTG
TTAGCATAAGGTGCCCTTAATAAATGGTGGCTATTACTCATTGATGGGCATTTAGTTGTT
TACATTTTTCTCATGATGATCAACACTTTAAAAAGAACATCCCAGCCCAGTGTGGGATGG
ccaagagttcaaggttacagtgagctatgattgtgccactgcactTcagccttggcgata
gagatcctgtcttaaaaaaaaaaaaaaaaataggccgggagtgaatacataggctgggca
cggtggctcatgcctgcaatcccgaggcaggcagatcatgaggtcaggagttccagacca
gcctggccaacatggtgaaaccccatctctactaaaaacacaaaaagattatctgggtgt
ggtggtgcgcgcctgtaatcccaactactccggaggctgaggcaggagaatcacttgaac
cagcaggcggaggttgcagtgagctgagatctcatcactgcactccagcctgggcgatag
agcgagattGTCTAAAaaaataataataaataaaataaaataaaataaaataaatattgt
agtcctagctactcgggaggctgaggtggcagcatcacctgagcctgggaagtccaggct
gccacgtaatcacgccactgcactccatcttgggtaacagagtgagaccctgtctctaaa
taaataaataaaTAGAATATCCTGTACATAACAACAGTGAGCACTTTCACAGCCCTCATT
TTTTCCCAGAATCTTCAGAGATGCAGACGTGCTCATAAAATGTTGTGTACATTTTATTTT
TTTAGAATCTGAAAAACTGGGTCAGTGGGCGTTTCATGGGAAGTATAGAATGTTAGCAAA
GTATCCTTTCTTAAGTTTTTCTGCGAAAACGGTAATAATGTAAGTATAACAAGGAGCACT
TATAGTATTATTTTCCAAAGCCCTTGCTTAGGGAAGGAGCTTCAGTATTAAGTTGTTAAA
ATCCATACCCAAAGTATTTGTTATGCTTACAAAACTGGAGATGGTTCTGCTTTGATCCTA
TTTGCGGAAATTTGCATGCATTTAACAGAGGAAAACGTGGTCTCCTGCTCTATTAAGTTT
GTCTGACTACTTTTAATAAGGCGAATTCACCTAAACTCTGTTCTAGGGTGTGAACACAAT
TACTTGCCCTGAAAATACTCAGTTTGACTTTTAAAGAGCTAAAGTGGTAACAGGTGGGGA
GAGGGCTAGGCCAAATTGTTTGAGGGGGTGTGGAACTGTGGAATTTGAGTGAAGAGAAGG
CCCAACTTTTTTTAAAAAAAGAGCGGGGCGAAATAACTTGGGGCACAACAGTATGTCTAT
TTTGTAGGCATCCCTCTTCCCCAGGGCAACTGGAGCCCAAAAAGTGGGTGAGAAAGCCAT
TCCAGGGCAGCCAGCACTTCCAGAAGTTTAAGGTCAGGATGCCGGAGCTCAGGGGAATGC
CGATGCGCCGGGCAGGCTGTGCCTGGGCAGTTCATTCTGTGGCAGCTGGAGGCACTACTC
GGCCGCCGCGGTGCGAACTGCGGGCACTGTGGGGCGGAGACCTAGGGGCGGGTCAACAAA
GGTCGGGCGATTGTGTCTGGAGGCAAATCCGACGTAGACGGCGGCAGGCGGAGCCCAAAG
CCGGTGATGCAGGGTGCGCAGGGATCCCACCTGGAGAGTCGGGGCGGCACGTTGAGACCC
CAGGGGTGAAGGGCGGGGGATCCCAATCCCAGCCCTGTTTtcccctcccctttccccgcc
tccttctcgcccctcccccctcctcccctcTGGTTGGAAAGTTTCTAGAATCTCTTCCCA
GCGGCCTTTGCGGTTCCAACATGGCGGAGCTGACGGTGGAGGTTCGCGGCTCTAACGGGG
CTTTCTACAAGGTACTGACCG
>FXR1
gaaatggaaaagctaaaattgagtttaacggaccctgattggtatattgGACTTCCTGCT
TTTTCTCATAGCTTTTTTCTAATCATGGTATACGATAAAGTTCATTAGTAGGTTTTGGTT
TATTCATTTCCAGTTCCAGTATTCCTACCACTTCCAAGATTACTCTCAAATCATCCTGAT
AGAAGCTTCAGGCTTTCTAAAAGTCTTTGTTTTTAGTTGTTTGTGTTTATCTCCCAGATG
GCTGTTAACAGCCACTGATAGGTTTCCCTGATGATCTCTGCAAGGACAGTCAATCTTGGT
TTTTATTGGTTTTTAGTTTCTTCTCAGCCCCCCTTTTCTACCTTTCTCTATACTGAAAAT
ATAATACGTTAAAGAAGCTCTGCTGTGTCATAAGAAATAACTCTAATCCCAAGTGAAAGC
TTCTGTGACCTATTACGTTAATAAAACTGATATTTATAGATATAAAGAATATGACTTGTT
TTTTTGTGGATAGtttttattttgttttttttgagatggagttttgctctaggtgcctag
gctggagtgcaatggtgtgatctctgctcactgcatcctccaccctctggacatgattct
cctgcctcagccctccgagtagatgagattacaggcacctgccaccatgcccggctaatt
tttatattttagtagagacagggtttaccgtgttggtcagccttgtctcgaactcctgac
ctcaggttatccacccaccttggcctcccaaagtgctgggattacaggtgtgagccactg
cgtccggccTGGATAGGAATTTTGTAAGATACTTAATGTATTCTGCTAGATGGACTGAAT
GTGTGTAATTTTTTTGTTCAGTTAAACAATTTTAGTACATTTGATTTAGGTTCTTTAGCA
CGGGATCTAAATGTCATATCCTCGATGGAATTTAAAAATTACGTTAATCACTTTCTGAGA
ACAATTTTTAATATTAACAATGTTGACAGAAACAGGAAGACCTGTGTTTTACATTATTTA
AAACTCCTTTGTAAGAGCATTTCTTTAAAATAATACTTATGTTTAGTAAACCTCATGAAT
ATGGAATTAATTTCTAAGAAGCTAAATTGCCCAAAAAAGTAGTTTTATTTTTAAGTAGTA
AATTTAAGTTACATATCACTTTCTTTAAATTGCATTTAATATGCCAATTTAAATAAAATA
GCATTTTTCATTCTTAAGTTTATTGGGATTGGGTATTAATAAAAAGTCATTTACAGCATT
GAAATCTTTTGGGATGAATGGATATAGGCATTTTTTTTTCTTCTCAGGTATATTCAAGAG
CAAATGACCAAGAGCCATGTGGGTGGTGGTTGGCTAAAGTTCGGATGATGAAAGGAGAAG
TAAGTACTCTTCACACTTGCTTTGTGACTAGTTTCTAAGGAAGTACCTCAGTGCTTGGTT
TTTGTAAATCTTATTTCAACTGTTAGTTTTATTTCTAAAAGCCTACCTGAGAAATAGTTG
ATCAGACATTTCCATTAGCATTAATTTCTGTTTGTGTTCTGTATTGGCAAACACCAAAGC
TGCTCTCCAGAGGTACACCTCAAGCATGTAAGGACCGCCAAGGTTCATGCTTGTAAGAAC
CTATAATCTAGTTTAGGCAAATCAGATTGATGTAGCTAAGCTGTGCTTAGTATTTTATGC
CACATGGGGGAGGGTCCGTTGGTTAAGCTGAGCAAGGTAATTAGAACTTCATTTAAACTT
CATTATTTTTGTTCAGATGGGATTTTTAAAGTATTTTGATGTCTTTTAGTTTTATGTCAT
TGAATATGCTGCTTGTGACGCTACTTACAATGAAATAGTCACATTTGAACGACTTCGGCC
TGTCAATCAAAATAAAACTGTCAAAAAAAATACCTTCTTTAAATGCACAGTGGATGTTCC
TGAGGATTTGAGAGAGGCGTGAGTAATTTTATATACTATTGAATTGTTCTGTGAATTAAG
AAGATTTTTCAGTCCTACAAA
>GAB2
GTCGCCGCCGCCGCTCATGCTGCCGGCCTGGAGCCCCCCGCCGGGTCGCGCGGACGAGGG
CGCGGGCTCGGGCAGCTGGGGCAgcggccggcggtgcgcagctcgcgggaggccaggggc
ggggcgggcggcccggcggggactaggcggcgcggcgcggcgcgagcccggcAGCCTCGC
GCGCGCCCGCTCCCCCGCCCCGAGCGCGCGCAATCCGCACTCTCCGCCCGGCCGCCGGGG
GAGCAGCTGCAGCAGGAAGGCCGGCTCGCTCGCCAcgcccgctcccgccgcgcccccgag
gccgccgcgcacgcggacgcggggcTAGGGACCCGCGAGGATACAGAAAGCCACCGCCGC
CGGCGCGCCCCGGAGTCTCGCTTTCTCCTGAGGCCCCAAGCCGCGGGCGCGGAGGCCAGG
GAGGCGACCGCGCCCCTGGCGCTGGCGGGTGTGAGGGGAAGGGACTGCGCGCCCTCGGTC
GTCGATCGATTTTTCACCGAGCGTCGACGGGGAAGGGATACTAGGGCTGCTCACATTTCC
GATACATTCTGCGGGTCAGGTTCCGGCTGAAAGGAGGGACCCCTTCCCAGCAAGAAGCTC
CTTAACTCTGGCGTCCCTCGGCGGGAGGAGGAGACGGACCTACTACGCGCCGGAGCCTTT
GCTTTTGTAGCTTACAGGATTGTCTTCAGTATTGTTCCTATTTTATGGACAGCCTAAGGG
CAAGGGCTTGTACAAAGCCGAGCCAATTTTCCAATTCAGGTGTGTGGGGGAGGAGGGGTC
CCGGTCATCTGCTATTCAAAATGAGGGCATTGCCTTAATGGGATCGACCTGGGAGCCTCT
CATTGCCTGGAAACCAAGTCCAGCTGACTCCCTCCTACACTGCCTCTGGGAAAACACAGT
TTAGTATAGAAAATTCGCATGATTTGTAGAATGGAAGAAGCAAAACTAGTCAATGTATTT
CATAACGAATTGGAAGGCAAGGTCAAGTGCAGAAGAACAAGAAATTGGGGTCCAAATTCC
CCAACGTTCCCGCTCATTGACACAGGCTATGAGACCTCTGTTTGTAAATATAATGGTATC
CCAGATGTACGTGGAAGCACACAACCCCAGCACTTCAGCGGGAGGGGGGAGAAAAAAATC
TTTTGTACGAGCTCTTTTCTCATCACAAAGTGTCTCTCTAAGCAGCATTAAAAGGCAGGT
CCTCCCTAACTTCTCTGATAAGTGGATAGTAACCTGTTTATTCAATGGGGAACCGTGCTG
TGTGGACAGATGAATTGGAGAAGCAGCATCTTGCAGTGCCCCACACAACCTCAGACTAAA
GCTGTTTTGTTTATTTCTGTCTCTGTGCAGCTGAGTTGTTTCAAGCAGTTGGACATCATT
TGGTCCAAAAGATCTTGATTGGGTTGGGGGAAGTTCACCCTCCTCAATTTGGAAAAGCGA
ATCCCCTACCACGTACTTAGCTCTTCTAGATACCCTGGGAGTTTTAGCGGTCAGTCCCCT
GGATCTAACATTTCACTGACTTTCTTCAATATCCAGTGTGCTGCTGGATGGGAAGTAAAG
CCAGAACTGGTAGGCTGGGACCACAGCTCCCTTAACCTTACAATTTAGGGATCCTTAAGT
CACGTATGAAGGGCCACCACCAGAATGATGGCCATTTTAACTTCTGGCTTTAAGTACCTT
AAATCCCTGTAAGACAAACAACACTTAACGTCTGCCAAATCAATCAGGAGGCGGTGACTT
CCAACCAAAATAAAACTATCCTGACTTCATTCACATCTGAGTCATGGTGCCAAGTCCCAG
AGATTGCAGAGTCGGAGAAATCTGCATGGTTTGGCTGCAGCTGAGGTTTGTGATGCAAGT
CAGGCATACGTATGCCCTATCTTCCCCCAGAAGAGTAGTCTTACGTATCCTTTGATAGTT
ACATGATTCAATACACAGACTGGAAGACTGTTTAGCAAGAGTTAGTGGGGGTTAGGTCAT
ATTCTGCCAGAAATTCCTTAA
>GAB2
GCTTAACCCCAGAAACTGGAGACAGCAGCCATTAATAAATACTCCTTGAGTTGATCTAAA
CTAATGCTAGGAGGAGAGGTGCAGCTCTTGAAGAAATAACTTCTTCCAGGATGGGACTTA
GAGAATGGCTAGGCCATTGGTCTGGTGAACTATGCATGCTCATGGGAGCTGAAAGGGGAA
TGGGGGCAGAGGACAGTGGTAGCTGTCCCCATCAAACATGGCAGGAAGTCATTGTTTGGG
AGGAAGAAGTTCTGTTCGCCCCAGGGTAGAATGAAACGTCTGGTCTGTCCTGTTGCTTCT
GAAACTCTTGAAAATTTAGTCAAGAACAGTCAACATAAAAACATTCAGATCCCCCACCCT
TAGTTTAAGAGAAGGAACCTTGGGTGATGCCCTACACCCCGTCCCTGCTAATCTGATGGC
CTTTCAAACCTGGGGAGGAGAGTCCAAGATGGCTCCTGGAATGCTAGGGAGCAACAGAGG
GCGGATGAGCTGAGGAAACACTGGGCCGGCACCAGGCCAGACTCGTTCCTACCCTGCGAT
CTGACATACGCCACAGCCCATGGGCACAAGCTGTCAGCCATGCCTGATGTGGTCCTCTAG
GCATCATTCTGCCCTGCTTTCTCCTTGTCCTGCCTGACCCACTGTCCCATCCTAGGAACG
GTCCTCATGTCACACCACCATGCACACCACTCTTGCACGTGTCCCTCCTTCACTTTCTGC
TCCACCCTGCACCCCCAAGGATTGCGTTGGGCACCCCCCAACTCCCAGGCCCTTTGGATG
TATTTCCCCACTTGCTACATGGCCTTCACCACTGCTTCACATCTGTCTGCTACCTCTGTG
CCCGACTTCCACTGCACTGCTCACTGCAAAGAAACTCACTTCCCGACCCCACTGCAGAGT
CCCCTGCACTGCCCTGTGCCTCTGCCCAGCCTGTGCCTGTCCCAGGGTTCCCCTCAGTCC
CTGCATCACCCCCATCCACACCACACTCCCTCCCATATTCCCCACCCCTTTACCATGTGT
TCCTGCCCCATGTGCTTGGTCGCCCAGCTTGGTCCAAGCCTTCCCCTGTATGCTGCTTTC
AAGGTGGGGCTGGCGGGGGCCTCTGAGGGGACTGGGGAAGAGGACTAGCCCTTGGGCCTA
GAGTGGCCTGTAGCTCCAGAGTTCTGGGGACCCAGACCCCACAGTGTCCTTGTCATCTCC
ACCACCCGAGCTCCAAGCCCTGCTCCTTGCTGCTCTAGGTTGGCCATCAGTTTTCCCTTC
CTTTTGTCCTTCATCTTCTGCCTCTGCACCCCACAGCAGCTGTCCTGCCATGGCCTCAGC
CTCAAAGTGGGTTCCCTGCAGATGTCAGCTTTCCCTCTTCATCTGGGCATCTAAGTCCTT
TACCCCTCAAGACCACTGCTGAGCCTCCGTCTCCACCATCTCCTCTTTTAGTGGCCTTGC
TTCTCTCCTGCCAAGAAAAACAGGAATGAAAAAGTCCATTATCCACTTTGGTTTGCTGGT
CCTTGACTCCCTGGGTTGGTGAGACTTGTCTTCTGGGACTGAAGGAGAGGTAGCCCAGTG
GCCGGAGGGAAGATAGCTGAGGGCTGTGACTGAACGTGAGGTGTGGAATCTGGCTCAGAG
CCCCAGCCCTTCCCTCCAAACATCTGGTAGAGAGTCAGGTCTAAAGGACAGGAAGAGGCT
GAAGGATGCTTTTTGGAAGTAGCTCCTAACTAAGGTGGGTGGAGGCATGGCCATTACTGA
TAAAAATCACAGCTGGGCCCCGAGTGGGCAGAGGAGGTGCCTTGATCAGGCCCTCACCTC
CCAGGGGAAGGGTTCAGGGTCCCTGATGTCAAGTGCTTTGAAGGCTGAGACTGGCAGAGT
AGAGAGGAGGTGGATGGGAGGAAGAACGGGAGAGGGGAGAGGGGAGATGGGAAGGGCCAG
CTCTGGAGATGCTGCCTCCTGGGCTCTGCGGTGGCCCTCTCATCACAGCTTGGCACCCTT
GGAAGGCTCTGAGGACTGCCG
>GDF15
TGGTTTGTGTTCGTGAGTGCCGTGTGTTTGACAAAGGCGTTGATAACTGAGAGCTGGTAG
TGGAGGGGGGAGATTTTGGGAGATTGGGGCCCTGCCAGGTGGACGGACTGGCCTGACCTC
CGGCCCCTGTGCTCTGTTTACTTCCATCCCAGCTCCACCTCTGGGGACCCATGGAAGCTG
TCGGTGAGGAACACAGGATCCGACCTGCTGAGCTCATCTCTGGCCACCTGCCTGCATCCG
CCCCATCTCTCCTCTCAGCTTGGCCATGAGGCGGGCTATGAGGTCATTGGTTAAAGATTT
GGGGAAGCAGAGCCAGGCGAGTggccagatgtggtggctcatgccatcacaggatcccag
cactgtgagaggacaaggaaggaggatgcttgagctcaggagttcgagaccagcctgtac
aacatagcaagacccccgtctctacaaaatataaaattagccagttgtggtggcacgcgc
ctctagtcccagctactcgggaggttgaggtgacaggatcccttgagcccaggaggtcga
ggctgcagtgagtgggtaacagagccaaaccctgtctctaaaacaaacaaaaacagaaac
aaaaaGTACACTACTTACTGTCCTGCTTCTCACCATTCCAGCCTGGTAGTCCtttttttt
ttttttgagacagggtcttgctcagttgctcaggctggagtgcagaagcgtaatcacagc
tcactgcagccttgatctccAAAAAGACTACCAGCTTggctgggtgtggggactcatgcc
tataaccccagcattttgggagccagaggcaagaggattccttgagccaaggagttcgag
accagcctgggcaacacagtgagaccctatctctaaaattttttttttttgagatggaat
ttagctctcgttgcccaggctagagtgcaatggtgcaatctcagctcaccacaatctcca
cctcccaggttcaagcaaaattctcctgcctcagcctcccgagtagctgggattacaggc
atgcgccaccatgcccggctaattttgtatttttagaagagacggggtttctccatgttg
gtcaggctggtctcaaactcccaacctcaggtgatctgcctgccttggcctcccaaggtg
ctggaattacagacatgagccaccgtgcccagcctaaaaaaaatttttttaaaaaatagc
tgagtgtggtggcacatgcctatagtcccagctacccaggaggctgaggtgggaggattg
cttgagcccagcagatcaaggctgtagtgagccaagattgtgccactgcactccagcctg
ggcaactgagcgagaccctgtctcaaaaaaaaaagaaaaaggaaaaagaaaaagaaaaaa
aaaGGACTACCAGGTGttttttttttttttttttttttgagacggagtctcgctctgtcg
cccaggctggagtgcagtggcgcaatctcggctcactgcaagctccgcctcccgagttct
cgcctttctcccacctcagcctcccgagtagctgagactacaggcacccaccaccatgcc
tggctaatttttttgtatttttagtagagagggggtttcaccgtgttagccaggatggtc
ttgatctcctgacctcgtgatccgcctgacctcggccttccaaagtgctgggattacagg
cacgagccaccgcgcccagccTGGTGTCCTTATTTCTTGGGAAAGGATACAGAGGGTCAG
AGAGGCGCCCCAGCTTGTGCAGGAATGCATTCCTGAGATCTGGCCTGGCCGTGGTCACTG
GAGTGTTTACTCTGCTTACAGGGTCTGGTGTAGTGGGGGATGGCTGGGTAGGAACGTGCG
GGCTATAAAGCCAGACCCCAGGTGTCAGTGCGGTTCAGAAAGCAACTAGCACAGCCATGC
CCAGGCCAGGACCCGTGACACAGCGATGCTCTCAGATGCTGCTGATGTTACAGATGTTGT
TGGGGGCACCCTGAGGGGGCA
>GDF15
tctctactaaaaatacaaaaaaaaattagccaggcgtggtggggggtgctcatagtccca
gctactcaggaggctgaggcaggagaatagcatgaacctgggagctggagcttgcaggtt
ggagtgcaatggcatgatctcagctcactgcaacctccgcctcctgggttcaagcgattc
tcctgcctcaggctcccgagcagctgggattacaggcatgtgccaccacgaccggttaat
ttctgaaattttttagtagagacagggtttcatcatgttggtcaggctggtctcgaactc
ctgacctcaggtgatccgcccgccttggcctcccaaagtgctgggattacaggcgtgagc
cactgcacctggccaggggctagagttttaatttttaaggattttggagtgggctgaagt
gtggaggtcattgcttggtgaaagagtgcaggaggtgaagtcacagacagtaagaaactg
tattctcatgcagattccgttcctctgtggggtcttcacactggtgggtgtcattggtta
aggatttcaaaaacatcttaagaaattcttctaaaaagtcttatgattctaaggtcggaa
atcacatctatagcaaatggtcggtatcaggtgctacaagcaacttgcggtcacaaggaa
gtgggtcaaagtgcagcctgattagtgcttaattataactaagtttctgtccagaattct
ttttttttgagacagagttttgctcttgttgatcaggcggaagtgcaatggtgaaaactt
ggctcactgcaacctccgccctctgggttcaagcgattctcttgcttcagcctctcgagt
agctgggattacaggcatgtaatcccaccaccaagcccagctaattttgtatatttagta
gagacagggtttctccatgttggtcaggctagtctagaactcttgacgtcagatgatcca
cgtgcctcggcctcccaaagtgctgggattacaggcgagagccaccgtgcccggcGCAGA
Attcttttttttagagatgaggtattgccatcttgcccagacttgtctcgaactcctggg
ctcaaacaatccacccacctcggcctcccaaagtgctgagattactgacataagccacca
tgcctggcccccagaattatgaatcctgtgaggatggcttcaAGGTGAGCGCTGAGCCAG
ACAAAAGGATGGGGTTTgggagcaccctgcttagactggaaagataatgttggagaagac
ttcctggaagaggggctttttgcgtagagttttgaagaatgagtaggagttctccagagg
aggaTGAGTAACTGCaataacacccagtttatcaagtgcctcctatgtgtctggccctgt
gctttacccctcatttgaccacctctccagtgagagtctcagtcctttttttcctggtga
ggaaacaggcatggcagagaggCATGACACATCAAGGTTGCCCTTCCTGGCTCCATCTAG
CCCGTTCTCCTCTGCTTCCTTTGTTTTTCACCATCTTTAGCCTTTGACCCCAACCAAAAA
GAGAAGAGAGGAAATCCCATGGGCATAGACAGCCACCTCTTAAACTCTTGTCTGGAATTT
ttcacatagtaacaatgtctttttttcctccaaaaagactcccaggctggaatggtgtcc
tcatatcgaggaagaggatactgaggcccagaaatgtGCCCTAGCTTTACTAGGAGCGCC
CCCACCTAAAGATCCTCCCCCTAAATACACCCCCAGACCCCGCCCAGCTGTGGTCATTGG
AGTGTTTACTCTGCAGGCAGGGGGAGGAGGGCGGGACTGAGCAGGCGGAGACGGACAAAG
TCCGGGGACTATAAAGGCCGGTCCGGCAGCATCTGGTCAGTCCCAGCTCAGAGCCGCAAC
CTGCACAGCCATGCCCGGGCAAGAACTCAGGACGGTGAATGGCTCTCAGATGCTCCTGGT
GTTGCTGGTGCTCTCGTGGCT
>GDF15
GCCTGAGGGGCTGTGATTCCTAGAGGCTCAGTAGTCTGGAATGTGATGGGTTTGGCACTC
TTCATTTCTCGggattacacctgtaatcccagcactttaggaggccaaggtgggagcatc
gctttaggccagaacattgcagcctgggcagtatagcgagaatccatctctaccaaaaat
gtttaaaaaaaattagccagacatgatggtgtgtgcctgtagtctcagttattcaggagg
ctgaggcgggaggagcacttgaatccaggagattgaggctgcactgagccatgagtgccc
cactgcactccagcctgggtaacagcaagaccATAATAAATAAATAAATAAGTGAAGCAA
GTAAGTTTTTGACTGCCAGAAGAAAAGCAGAGCCATGGTTGGAATCTCAGGCTGCCTGAA
TATCAGATATACattaattccttcaagtatttactaagcacctattgtgtgccaggcaca
gtgtcaaccaagctaagattctaagtagggaatatgaatgatacaCAAGGAAATAAAATA
GGGTGCTTCCTATTTTAGGCAGGCTGGAAGGAAGAGGAGGAGCCAGCCATACTGAGATTC
AGGAGATTCAAGGGGAGAAATGCCCttttttttttttttttttttttttttgagagggag
tcttcctctgttgcccaggctggagtgcagtggcacgatcttggctcactgcaacctcca
ccgccccgattcaagccattcttctgcctcagcctcccgagtagctgggatcacaggcgc
cagccaccatgcccagctaatttttggtatttttagtagaagcgggcgtttcaccatatt
ggccacatatcggccaggctggtcttgaactcctgacctcaagtgatccacctgcatcgg
cctcccaaagtgctgggattacaggcgtgagccaccgcgcccgCACggagaaatgctctt
ggtaggggaaataacttgtgcaaaggcgccgccgccgtggtgagatccagcttggcgtgt
taggggaaATGGGCACCCTCGTTCCTGGAAAACGGTAGGCCTGTGGGTGACCAGCTTCCC
TATCTGTCTTCCCACAGTGCGGCTGGGATCCGGCGGCCACCTGCACCTGCGTATCTCTCG
GGCCGCCCTTCCCGAGGGGCTCCCCGAGGCCTCCCGCCTTCACCGGGCTCTGTTCCGGCT
GTCCCCGACGGCGTCAAGGTCGTGGGACGTGACACGACCGCTGCGGCGTCAGCTCAGCCT
TGCAAGACCCCAGGCGCCCGCGCTGCACCTGCGACTGTCGCCGCCGCCGTCGCAGTCGGA
CCAACTGCTGGCAGAATCTTCGTCCGCACGGCCCCAGCTGGAGTTGCACTTGCGGCCGCA
AGCCGCCAGGGGGCGCCGCAGAGCGCGTGCGCGCAACGGGGACCACTGTCCGCTCGGGCC
CGGGCGTTGCTGCCGTCTGCACACGGTCCGCGCGTCGCTGGAAGACCTGGGCTGGGCCGA
TTGGGTGCTGTCGCCACGGGAGGTGCAAGTGACCATGTGCATCGGCGCGTGCCCGAGCCA
GTTCCGGGCGGCAAACATGCACGCGCAGATCAAGACGAGCCTGCACCGCCTGAAGCCCGA
CACGGTGCCAGCGCCCTGCTGCGTGCCCGCCAGCTACAATCCCATGGTGCTCATTCAAAA
GACCGACACCGGGGTGTCGCTCCAGACCTATGATGACTTGTTAGCCAAAGACTGCCACTG
CATATGAGCAGTCCTGGTCCTTCCACTGTGCACCTGCGCGGAGGACGCGACCTCAGTTGT
CCTGCCCTGTGGAATGGGCTCAAGGTTCCTGAGACACCCGATTCCTGCCCAAACAGCTGT
ATTTATATAAGTCTGTTATTTATTATTAATTTATTGGGGTGACCTTCTTGGGGACTCGGG
GGCTGGTCTGATGGAACTGTGTATTTATTTAAAACTCTGGTGATAAAAATAAAGCTGTCT
GAACTGTTCCCTGTGGTGTCC
>GRK5
cagggtttcactgttagccaggatggtctcgatctcctgacctcgtgatcctcccgcctc
ggcctcccaaagtgctgggattacaggcgtaagccaccgcgcccggccCAAGAAAATTGT
TAAGGTGCATAAGCCATCTAAAGGCATTCAAAAATTTTCTTTCTTTTTTTTTTTATGTTA
GCCGAATAAACAAACTTCGGGCTTCATCAGGCCCTATGCTGCCAGCAAGTGACCAGCGTG
GTTGGTGGAGGGCTCTAGGAGCTGCCAGCTTTAGGGGTCTCGCTGTCTGAGAGAGATCCT
TTCATTAAAGGTTAGGGCTCTAGGCACGTGAATATGTAGCAAAGACCAAGCCTGGATTGC
TTAGAACAGTAATTCCTGGAGTGGTAAGTGCCTGAAAAGTTACCCGCTGAGCCCTCCGCC
TTCTGACaggtaaactgttgttgcccccattttgcagacaagataaatgaggccctggga
gactcactgacccaagtctagacaccaggaagtggtggtggtgggtatactcccccaggA
AAGCAGGTAATCTTGGGTTGTTACAATCAGTGACCAGACCAGTTTCCAAGGCCTGGAAGG
TTTATTGATTTCTTTATATTCTCCAATGCATAATAACTGTTCTCTGTTTCTCTCGGCACC
TCCCTGCGACTTCCTGGCAGCCCTGGGGACAGAGGGTTTCCTCCTTCTGGACAGAGAAGG
CCCAGAGTCGGCTTCTGAACGGATATCCGGCCCGCAGGATGCAGAGGAGGCAAAGGCCTC
ATTGTTCTTTGGGGCCTGCCTGCCCCGCCCCCAGCTGTAGGACACTCGTGGCAGATCCCG
GGTGACCGAAGACAGCCCATTTCCAGGAGTGGGGCCTTCGGAGCGGAGGGAGCAAGGAAA
CGGGGCTGAGCACAGACCTGGAGTCTGATGTTCTGAGCATAACACTGGAAGGAGCTAAGA
GCCCCAAAATAAATAAGACCGGAATTTAAAAACGTTAATCCCACGCCGGCTTGGCGCTGG
CCTGGCTGTTACTCATTAACGCTCCCCACGGCGGAGACTCCGGCGACTCCGTCTGCGTTT
TTATTACTTAATCTGGCTGGGTTTGGCTGCAGGGAGGCTCGTGGATTTGCTGGCCGGGTG
TGCTGGAAGGCAGTTTATTCACAGAATAAGCAGCTTCCCACGCTGGACCCTGAGCCCCAG
GCGCCGTCCGCGTAGAccccgcgccgcgcaccgcggccggcggggggcgcTCGGGTCGCA
CCGAGAGCAGCGCGGGCAGCCAGCGCCGGGTCGCAGCCGACCCGCAGAGCCCTTCGCGCC
CTCCGAGGAAACAAAGTGCATCTTTGTCCGCGGCCCGAGGCGCCGCGTGGGAGACGCTGG
GCAGGGGCCAggccgggccggccgccgccgcgTGCGGGGACCCTGGGCGCGCGTCACTGA
CCCGGGACTCAGACCCTCGCGGGCCTGGCGCGGACCGGAGGAAGCGGGCTGTGGCGCGCG
GCCGAGCTGGCAGCCCTCCCACTCCGAGCACGGCTCGGGACCCGCACTGGCTCCTGCCGG
GCCGCGGCGCTTCACGCGCCGTCACCGGGGCCCGTGCACTCCGCTTTCCGGGCTGGCGAC
GGGGCGGGAAGGGGGCAAGCGGGAGCCTGCGGGGGGGTGCTGGGGACTTCGGCTTGGCTG
GGCCGCCTTTGAGTCGCCTGTCGGCCGGGCGGTGCCCGCCTTCGCTTTCGGTGCCGTCCC
GGGGCGGGTCCTCGCTCCGACAGCCGCGCGCCAGCCCAGCTCAgccccggcgccgcgcgg
ccgggAGGACTCCAGCTCCCAGCAGGCCCCGCGCCGCGAGCACCGAGGCAGGAGGCGCGC
CTGGGCCGGCGCTTGCGCAGTGCGGCCGCCCGAGCCTGCTAGTACCACACCCCCGGGAGG
GACTGAGGGGAGGCAGAAGCATCCGAGGCATTAAAGCATCCgagggagccggaggggagg
agaatggagtgacagagacac
>GRK5
AGAGGCAAGCACCTGGCAGTAGCTTTGAAGAAATGTGGGAGCAGACGGTGtctgttgttt
ttctggcccacatctaccccctcttcttctggcaacagcacctccatttttcttggggga
ccactcctccctgtatttaatccacaaggttgggtggagatgatgtctcattggttccat
cagtgagcacatgactcagccctggctgtgcagagccttgattctctgcttggcctcagg
gatggggatgggattcttggttccaaaagggctgctcttctgctgctggggttgccaagc
tggtggagggaaacttggagctcttggtggccgttgccacagcctatctgagaataaagg
cggcatagcacgatgttgaatcaaaggctgatggggtgggggagagagagagagtcctca
ttgcattgtttcattttggtgtccagccattctgggggccagatgtacccccctggtttc
ctgttTGGGTGAACGTGTGACTTGCCACTTACAGTCAAAGGATCCTGACTCATTCAGGGT
TAAAAGTCACATCCTTAGGGGATACCTGCCTTAAAGAACCCAAGACAGCAGGCCAGAGAC
ATGGGGCCTGGGTCAGGAGGAGCCAGCCCCCTGAGTCAAGGAAGGCTGGATGTGCACCTT
TGTCCCAGGCTTTGCTTGAGCAGAGGGCCAGGTGTATTTGATATTTGCCACAAAGAATAC
AATCCTTAACCTGGCTGCCCTTGTGAGACTCCAACTGTAGCAAAGAAAGATTAGGAAACA
AACATCCCAGTCACCATGGAAATGTGAACCCAAGGTGTTAGGAACAATAGCTGTGTGAGT
CCGGAAGTGGATTCTGTCCACACACATGTTGGTTTGATCCCCCATCTATTTCCTTGTGGG
GGCCTGGGCATATCTGTGAACGTATGATATAGCCAGCTGCTCTAGGGCTGGGTGCCACCT
CCCATTAGCCTTGGTTTCATCATCACCAAAATAGCTGTAAACCTAATACACTGCTTATGC
ATGTCAGAACCtccttacagcctccctcggaggtaaatattatttttatcttaattccac
agatgagaaaacagaagctcagggaggttcctaaactttcccaaggtcacagttgttgat
ggaagagccagggtttgaacccagcccgttgagtctgtgcttttttaaccaccacgttCC
TCACGTTGGTGTTGACAAAAAATATTACTAAAAGTAGTTCATTCTTActctacatgtctt
atttcaattctgccacaaacctatgaggcaagtacaactggttaattccatcttataaac
gaggaagctgaggcacagaagacttaggaatcttgcccaagttccaccgtcagtaggagg
caaaAGTACATTTGGGGGTTACTTTTTTCAGGTGGATTTGAAATGATAATGTGTCTTAAA
TTTAATTTGGAAGCCAAGAATGGGTGATAACTGTAATTttttcttttcttttctccttcc
cctcccctccttttcttttctattcttttcttttctccctccccttttttcttttctttt
ctttcttcttttcttttcttattattttttgagacagagtcttgctctgtcacccaggct
ggagtgcagtggcacgatctcggctcactgcaacctctgcctcctgggttcaagtgattg
tcctgcctcagcctcccgaatacctgggattataggtgcacgccttgtatttttagtaga
gacagcatttcaccatgttagccaggctggtctcgaactcctgacctcaggtgatcagcc
tgcctcggcctcccaaagtgctgagattacagacatgagctaccacgcccggcctaatta
attaatttttttgagatggagtctcactctgttgcccaggctggagtgcagtgacaccat
ctcagctcactgcaacctctgccttcccaggcttgggtgatcctcccacctcagccttct
gagtagctgggactagaggtg
>HIVEP1
ccatgtgaggacacagagagaaggtggcagtctacaagccaagaagacaggcctcggaga
aagccaaccctgctgatgccttgatcttgaactcccagcctctagaactgtgggaCACTG
TATTAACTCAGGGCCCACTGGAACAAAAATACCACCTTGTTAGATCACAGATGAGGTTGG
GTCATTTTCATTGAATGCTATTCTTCCTCTAGGGTTCCTCAGTATGCCACTTGTGGACAT
AGCTTATGAGGAATTCTTTCAGGAACTGCAGGTATCAATCACATCTAGTTTTCTTTCCCC
TCTTCACAGATAGTACACCAAATAATATCCATTAAACTGTCGTTACTTGCCATTGAAAGA
GAGGCTTTTCAATGAGATGTGGTTTGCTCTAATAGCACGTCTCCTACAGGTAACAGTATC
AGTACTGGCGTAAATGTGAATTAAATCATCCTTCTAAAAACAAGACATGGTTAAAATCAA
ACACATTTTCTCTTCTTTTCCTTAAGCCTCACACCATGCCAGGATGCCCATCATTTTCAT
GACACATCGAAATTTGAAAAACTTTAAAAAATTCCCTTTTCTTATTCTCTCCATTGATGT
AGAATATTATAAAGTTATTGAAATCTGGTTTTCACAAAATATAATCTTTAAACTTTGAGC
ATCTGAATATTTTctggatccccatcatagttctatcatttaccagctctgtagcttccg
gaagactatgtagcatttctaagcctctgtttcttcatctacagtgtgggtttatggcgg
ggactaaatgagtttatataggaaaacccggcaagtcgtaagcgctcaatagctgttaat
cactaCCACTACCATTATTACAACTGCTAATGTTACTGCAGTTTTTGTAACCAGCCTCCA
TATCGATCCTAAATCCATCAGTAACAATAACTTTCCTTAAAAAGACCATTCTCAGGCCAG
ATGTCTCCAAATAGCTACCAACTGTTTGTAATATCATGTCTTAATTCCTTCCAAATGATG
ACTGAGTAGGCTCTTCTCTGGTTGCCTGTTGCCTGCCCATTCTGTCTTCCTAGCTCATTA
CGAGAGAACCCACCCTTCCCAATGGCcccggggcaatccaggtgtacatctctcatctga
gcatgattttttttttgagacggagtctcgctctgtggcccaggctggagtgcagtggcg
tgatcttggctcactgcaagctccgcctccctggttcacgccattctcctgcctcagccc
cccgaatagctgggaatacaggcgcccgtcaccacgcccaattaatttttctatttttag
tagagacagggtttcactgtgttagccaggatggtctcgatctcctgaccttgtgatccg
cccccctcggcctcccacagtgctgggattacaagcgtgagccactgcgcccggccctga
gtataattattaataccttccctttcactctcaagtgtcctggcatggGTGTTACTTGTT
TCCCATTTGCTTAGACTTTCTGCTCTCGGTGGAAAAACCATCACACACAGTTCACTTGCT
CTCACCTTCAAGTTATTTCCCTCCTCTAGAATGCTGTACTTCCACCACTGCCAAATCGTG
AACTTTCTCTCCTTCAATATCCCACTGAGAACTCACCCCCAGGATGGGACTCTGCTCACC
CCGTCCTCTACTCAAGCAGAAGCCTCTCAGCGATCATGTAAATAACTGTATAACTTTAAT
TGGCTCTGTTTATAAGCCTCTTATATCTTTTTTTCCCTCTAGGTATTTTTCCATGTGTTT
ATCCTGTCTCCATTAATTTGTAATCTTCCAGAGGGCAAGGCCTGAACACAAGCTTCTGTT
GGTGTAAAGTGGAGGCACAGGTAAGGCTGATTGCTAGACACTGCCGTCCTTCTTTATTAG
TAATCTGTTAAAAAAAAAAAAATTCTTTGTTGTAGTGTTTTGTTAGTGATGGTCCCGAGA
CTGCTAACCTAATGAAAAACT
>HIVEP1
TATGCTAGACATAATTGTACATGTACACAGTTGGATGATCTTTGCTTTTATAACCAAATT
TACTTTGTAGTAGGCATATTTCTCCCTTTACATGATATTATTTTTGGCTACACACTCGCC
ATTACTGAGTATTCCATTTTTAATCATTCCCATTCTGGTGGTTTGAGCTTTTCTTAGCTC
AAATGAGCCAGAGGTACGATTTCCTCAGGGGAATTTTAGGGGTCAACTCCAGCAGGAAAA
ACCTAGACGTCGTTATGGAAGCCCAAGGGAACAAAACAATTCAAGTTTGCACAGATGGCC
AGCTGTCTTAGTGGTTGTATGGTCGTTTAGCATTTTTATTCCTTAAAAGGGGAAACCAGT
TTAGTTTCATCAGGGATTTTTTTTTTTTTGCATCAATTTTGTTTCACCTTATTCCTCTCA
AGTTTGAGGTGGCCCGTTAAACCAGCCACTTTTGCTTCTTGAGGTGGACCTGTGGAATTT
CTGTGCCCCAAACTGCGAACGTTCTTTAGGTCTAACCCTGAAAACCTTCGTTACCCTGGT
CCAGCCCCTCTTCACTGCTTTGCCATGGATTTCCACTCCTTGCTTTCTCTACTGCTTTCT
AGCAGCCGGGGTCACACCTTGGTTCATGCTAATTACTCCCTCTTCCCCTTTCACGCTCTC
CCCTCTTCCCTGGAGCCCGGTCCGACGACCAGCCCCGCACCCCCCTTTTCTGTCCCCGAA
GTCCCCTCCCGGGTTGGCCCTATAAGCTGTCAGGCTGGCAGGCAGGGGTTAATTGCGCTC
GCAGCTTCGGCACTGGGAAGCACCAGCGGGGCTTTGGAGCGGCCTCTGGAATAACCTTGG
CTTTCCTCGCTCTTTTAATAGAACATCCGCCACCAAAAAGTGGTTTCAGTTCAGGGTTAA
CATGTCCCCTTCCACTCTCCAAACCAACACCCTGCCCCCTCCGTTTTTTTAAAAGTTGTT
TTTCAAAGTTAATGAGTTTTAAGTTTCACAATGACTTTCCCCTTCCTTCTACGCGTTGCT
GAGGAAACCCCCTTGGGGtccccccccccccccgcctccccctcccccATTCTGCCCGGG
CGAGGGGCGGGGCCGGGAGACCCCATGACGTCAGCGGCCGGCCCACATCCTGCTGTAGAA
AGTAAAGAGACGGTAAAGAGAAACTACGGCCCCGCCCGTCCCGTCCCTCTTCCCGGACCA
ACCGCCCCCAACTGAGCGACCCCGCCAGGCCTTCCCGGGGCCGCGTGACTggccgggccc
gcccctccgcccccgccgTGTGCTGGTTCCCCAGGCGTCGCGACCCAGGgctcccgcccc
ccgcgtccctaaccccgcccctcccccccgggctgcgctgccacctcctcccgcgtcccc
ctcccgtccctgcGGCGGCTCggccgggcggggcggggaggggcgaagcggcgggtaggt
ggcggggccggcgcggtctggggcCCGCCCCGCCGGGGAGACCCGGGGCACTGGCTCCGG
GTTCGTGCCGGGCCGGGCGCCCATCCAGTCCCTACACCCGGTCAGAGCTGGCGGCCGCGC
CGGCCCAGCTGGGCCCCGGCGCCTGGGCGTcccgcgcccctcgccccggcctcaacccca
gcccccgcggggacgccccctcccccgcccacgcgtcgccgcccgcggcctcccctcctc
ccgcccccggggatcccctgccgccccgcccacccgcgggaaagcctccgaccttcgccc
tgcctcccccgcgccgcccggcccgcgttcctcccgccggccccAAAGACGCTAAACGTG
CCCTACTCTGCCCCGGGGGAGAGGTAAAGCCCGCGCCCGTCCTTcccgccccgggccccg
cggccccAGGgtctgtccgcccgccccgccgcggcgcgcgccccccagcccggctgcccg
gctccctggcggccgcgatcatgccgtggctccgggcgccggcgagcttcgccgcctcct
ccgcccggcggctgcggcccc
>IDH2
GAGCGAGCGCACGACCCGCAGGTAGCCGGCCATCCCAAGCTGGAGAGCGAACGAGCAGGG
CGGGAGAGGTCCGAGCGCGCGCCGCTCCTCCCGGCTGCCTGGCCGCGGGCTAACGCTGGG
CCTggcgggcgctggccgcgcgggcaccaccggggcggggctgccgggcctgccgccccA
TTGGGCCTTGCCGGGGAGGAGGCGGGGCCAGGGCCGCCGACGCCTCCAGCGTCCCGCGGG
AGCCGGGACCCGGCGGCCAGGCCCGGCTGGTGCTTCTCTGGGCGCCGCTGAAAGCCCAGC
TCCGCAGGAGCTACAGGCGTGAGACCCACCGGGACCCGCGAGCGGGATCAGGGCTGGGGG
ATTAGCAGAGCCGCTTGCGAGGCTGACCCTCTCCAGGATGCCCCATGTAAACCTGGATGT
CAGTTTCTGACGCTTTAGCTTAAACCCAAAAGCCAATCTGAGCGAACTCTTGCTTCCCTC
GCCTGCCGGGCTGAACCCAAAGGCGCATTAGCCCAGTGCGGCTGCTTCATTCTTGAGCTA
AGACCGCCGGCGGCGTCTGCGCCTCCGCGAGTCCGCTGTCAGGTCCAGCTGGTGTAGAGA
GAGTTGAAATCTCACTTTGggccgggcgcggtggctcacgtctgtaatcctagaactttt
gggaggtcgaggcaggcggatcacttgaagtcaggagttcgagaccaggctggctaacat
aatgaaacccctgtctctactaaaaatacaaaaattgatcgggcatggtggcgcgcgcct
gtaatcccagctactcaggaggctgaggcgggagaatcacttgaacctgagaggcagaga
ttgcagtgagctgagatcatgccactgcactccagcctgggcaacagagtgagactccgt
ctcaaaaaaaaaaaaaaaaaaccacgaaaaaagaaatatgattggaccagaaggccaata
acctgagtggggaaacccagcaagtcctgtccgtgtagattcttcttgacctttctctgc
agcattccttccttctgagtacggggcaggactctctctgggatggaggggtcttaggac
ctgcaagcaaacaaggtaggtcagataatttatggccagtttttacccagaaatgtgtgg
gagaaagagtaatatttttgggttcgatgtctggctttgggggagaagggctctggtttc
tatgacctgccttgaggaagaaggattccagtttctatggctggcctcggaggagagtga
ggggccaaagacaggagggagggagagggtcagagagagctgctcctgaggcctgcattt
tggggtgttgttttctgagacccTAGAGTAGTCAAACAGCCACAGTAGAAACAGTTCCAT
TTTTGCCTGTTTGCATATAAAAGATGGGTttgtttgtttgttttaattaaaaatagagat
ggggggatctcactatgttgcccaggctggtctccagctcctaagcttaaatgatcctcc
cgcctcggcctcgcaaagcactgggattacaggtgtgagccactgcacctggccACAAAA
GACAGTTGTAATTGATTCTGCCACAAACAAAGTTTCTCTCTTCATCTGTTTTCTTAAACT
AAGACACCAGCTGAGGGCTGGGTTTTATTTGGAAAAACCTGACCTCTTTCCCTTCTCTGC
TTTCCCAGTCACGCTAATTCACTCCAAATAGGAGCAACCTTTCTCTTCTGTGTTCTCAGC
CCTCCCCTCCACTACCTCACAGTCAACATTGCCAGGTGGAGCTGGACCAGGAAGGTGACC
TTCAACTAGTGACTTCAAAGCTCCCCTCACCAAGTCCTAGCCGGCAGAACTACTACTCTG
GCCATGGGATCCAGAAGGCTGAGCCCAAGGGAGGGCTGCTTTTGGGCCCCCCAGAGTCTG
AGGCCTCTGTCAAAGGCCTGGTCTTGGGCCAGCTTGTGCCAGAAAGACCCCTTATCCCTT
TGACTCTGTTCAGAATTCTGT
>IGFBP4
GGGAATTAGCGGGGGCCTGAGAGGGAACCTAGGAGATGGATCTTTGCTCCAAATGCCACT
CCAGGGCTCTTCTCAATTTGGGCAGGATTGGGCAAGGCTGGGGGAATAGGGATCAATAGG
ATTTTACAGAGGGTCAAGCcaggcccaacactagcccaagtagcaacactgggtgaatta
aaaaagcatcccttccttaaaattcttttttttttttttttttgagacagagtcttgctc
tgtcacctggactggagtgcagtggtatgatcttggatcactgtaacctcctcctcctgg
ggttcaagcgattcttctgcctcagcctcccaagtagctgggattacaggcatgcgccac
cacgcccggctaatttttgtatttttagtagagatggggtttcaccgtgttggccagact
ggtctcaaactcctgacctcaggtgatctgcccaccttggcctcccaaagtgctaggatt
acaggcatgagccactacgcctggccTtcttttttctctttctttctttttttttttgag
atggagtctcgctctgtcgcccaggttggagtgcagtggcgcaatctcagctcactgcaa
gctccacctcccgggatcatgccattctcctgcctcagcctccctagtagctgggactac
aggcacccgccaccacgcccggctaactttttgtatttttagtagagagggggtttcacc
gtgctagccaggatggtctcgatttcctgacctcgtgatctgcccgcctcggcctcccaa
agtgctgggattacaggcgtgagccaccgcgcccggccttctttctttctttctttttta
gacagagtttccttctttcacctaggctggtgtgcagtggtacaattctagctcactgca
gcctccaactcctgggctcaagtgatcctcttgcctcaggctcccgagtacctgggacca
caggtgaacgccaccacacctggctaattttaaaatttttttgtagagacaaggtctcac
tacgttgcccagactggtcttgaactcctgggctcaagtgatcctcccgcctcagcctcc
aaaagtgctgacattacaggtgtgagtcactgctgcaggcccctcaaatccttcactgcc
atctgggaaatgatcacaacagctctacaaatacacaatgattacaaggaatggtgcccc
actggagttgttcaacgcaaaacttgcacattgcaagtggcaatcTCCCAGGCCTGCCTC
CCTCCACGAGTGGGTCTGAATGGGCCTGAGAGGCAAACATCCAAGAAGGAGGAAGAGGCT
CGGCGGCACCTCCCTCCCCGGGAGTTCTGCTGATTCCATCTTGGGGAAGCAGGGTGGACC
AGGGCCCAAATGCGCCCTGGGGAGATTGCGGGGGCGGGAGAGGTTGCAAGGGGCAAGTGG
CAAGAGCCTGTTAACGTCTTAGGGCCTCCAGGCCTTTCTGTGCCCCTAGCTGTGCCTGTA
CGCTTTACCCCACCTCAGGAGGCTTGGTCTCCAGCGGTTGAGGCTGGAAGCACCGGGGTG
CGGTGGAAAGGGCTCTGTCCAGGAAGACCGGATCCGCAGAGCCGGGAGTCCGGGCTAGGA
AGTCCCTTTCTCGGTGGGAGACTGAGGCCGCCTTGGCGGGGCGGGACGAGACTCCTCCGA
GGTCGGGAAAGGGGGCCCCGCAGCAGCCCCTTGGCTTCCCTTCTCCCTTGCCTCCCCTCC
GGGGCTCCGGTTCAGAGGCACTCTGGGCGCCTGCTACAGCTTCCAAACTGCGCCGCTTCC
TTCTTCGGCAGAAAAGGACTTTCAGATgcggcggcggcggcggcggcgACTCAGGACAGC
Gccccctccccctaacggccgcctctccctctccccctcgcccgccccggctcccccacc
tcTGGGAAGGCGCTGGGGGTGTGGCCAGGGACCGGTATAAAGTCCGGGGGAGCCGGTCCC
GGGCAGCCGCTCAGCCCCCTG
>IL4R
CAAACAGATGCCGAAGGATGGGAGTTTTTCCACACTCCCACGccacctccaggtatttgc
tcatgctgtcccttccacctgcatgtttttctgcattgattcaggcactggtcagaggtc
acctcctccaggaagccatccctgaccccagggaactgacttatctttactgtcacttcc
gggggtgggttggtggctgtcttgctcacttggttgtaaggtctcagagggcagggattg
tgtctgtttcatgtcttcaggtctgcgtcatcagcgcttgtcacaaggttagacacacag
taggACCAAGACAGACCAAGTACATGAAAGAATGATTGACATATGggccaggcgtggtgg
ctcacacctgtaatcccagcacttcgggaggcagaggcaggcagatcacctgaggtcagg
agtttgataccagcctggccaacatagtgaaacctcatgtctactaaaaatacaaaaatg
agccggacgtggtggtgcacgcttgtaattccagctactcaggaggctgaggcaggagaa
ttgcttgaactcaggaagtggaggttgcagtgagctgagatcacccactgcactccagcc
taggcaatggaatgagaccccatcttcaaaaaaaaaaaaagaaTGATTGACGTGCAGTGG
CCCCTGCCCTGGGAAGCCAACCCTCACCCTCCACCACAGCACTTGATCCCATTGGGCAGT
CCTTGGCTTCCACCCTCAAACTGAGAGCTCCTTGAGGGCAGCAGGGGGTCAAATTACTCT
CTGGGTTCTCAGCACTGCCCAGTGTGAGTCCAAATAtctcccacctcccctgtctccgct
ctttcctcactcagggctccacagccatgccggccttcagcaattcctcctgcaggctga
gctggttcccacagggcctttgcactagctcttccctctccctacacaagtcttccccca
taggctcttcagagtctcagctcaaatggcctctactcaaaaagcctcttccagaccacc
TGCCCCACTGGTCTAAGAGGTCCCTACTTTCTTCTTGGGCCCTCCTGACCTGAAATACTT
TGTTGAGTGTTTTCCCCCCAGTCATCTGGCTGCATCCGGGTTCTTATGGTGTCCAGACGT
TAATGGTCTATGGGGCCTGTGTTCGAATCCCAGCTCCACCCCTGCTCCTGCTTACCTGCA
GAGTGATTCTGAGTTTCTTTCTTTTCTTTTTTAAAATTTTATAAATGTCAAtttttgtag
ataggggtctcgctaacagggttgcccaggctggtctcgaactatggggttcaagtgatc
ctcccgcctcagcttcccaaagtgctgggattacaggcatgagccactttgcccaaccCA
TTTTGaatttcttaaggactctgtgcctcagtttcctgatttgtaaaaccggtgatagta
tcactcccttatagggtagttgccaggattgaacgagttaacatttgcagtgcccgacag
attgtaCTAGTTACTGATTGAAGGGCTGTTTTACTATCCAAATGTGGCTGGAGTAGGAGT
TGGGTAAACATTTATTGAAGAATGTGCAACCACTCTCACTTGGAAGCCGGGCTGTTAGGA
AGGGGAGGAGGATTCCAGTCGCCCAGCCCTCCCCCACCAAACGCAACTGCCCCGGCGCAA
AAGAGGCCGCGGAGGCCAGGCAGGAGCAGGTCCTGGAGGCCTGGTCGGCGTGGGCGTTTT
ATTCCGAGACCAAGGGGATCCACTGCAGAGTTCTCCGCTGGGCGTGACCTCGGGCTACGG
CGTGGGAGGAAGCGCGCGGCAAGACACCCAGCGAGGTGCTGGGGTCGCCCCCAGGAGAGG
ACGGCGGCTCGGACTGTCcggcggcggcggcggggacagcgacaggggcgcgaggtggcc
gggacccgggccgggcgcgccgggcggggcggcgcatgcaaatctgccgggcgccggggc
ggggagcaggaagccggggcg
>IL7
AGTGTACTTTCAGTTTCTACTTTGCGCTTGGTCTGCAGGTTCAATCTTTGGGATCATCAG
CATGGAATCTTCATTATCCCCTCTCTCCTGGGCACCTGCTTCCCGCGCACCTGGATGAGG
ACCAGAGGAATTCGCGAATTTCCGAATCACCGCAGGAAAAACCAGCTGGCCTGAATCAAA
GCAATTCTGGGTAAAAGACTTCCCAGATGATCTCTCAACGCCTTGGCAACGCTTGGCGAC
TGGGAGCTAGAACCATGAGTTGTTAATGTGTGCACGGAAGCCACAAGTGTGCAGGACGCA
AGCTGGGTTATTGGAAGCGGACGACACCAAGGAGGCGTTGCCGCGGATGTGGTGGACGAT
GCCAAGTCGTCTTTTAAAAAAGGAAGTGAAGAATGATTAAGAGGGTCACGCCCTCTACCA
CTCCAACCTCTCTAATCAGTCTCTTTCTGCTCCGTCTGCTGTACATGCACCTGCTCAGGT
GAGACCTCAAGGAAAAATAATCCTGTGGGTCCACCTAATCTGGTAAGTGTTGTATTTGGA
AAATCAAACCCCAAATTAAACGCAGGACGTGGAAACTGACGATAATATTTAACTATGACT
TCCACGTGCACATTTATCTGAATTGGCTAATAAATCAAACTATTCGTCTTGAATGCATGC
CACTGAAATGTTAACTTTTTCCTGGGCTTGAATTATGTAGCTTATTTGCTACATTAGTTT
GGTTTCTGCTATTCTGCAGAAACCCTGCTTAGATGAAGGTGGATAATGTAAACCAGTAAC
AACAGCGATaataataacgactatcatttatctagcatttgctctctgccagttttgtgc
taagcattttatgtatatcatctcatgcaaaactttgtgtgaggtagaccattttcttat
ctgcactttacagatgtggggactgagacttccttaagtaactttccaaatttcacttag
ctaACTGAGCTTAGACACAGACTTGCTGCATTTGGGCTGTAGAAACTCCTGCTTGGAACT
CCTGTGAATAAAGTAATAATGTGCACACTGATGCCGGGAGGGAGATGACAGTACGTGTGT
GGCTTTGCcccagtgtggggacttcaggaaagtttcctggagtctgtgacttctaaactg
acacttgaagaggaatgaacttggggctggtaaggagtatgtcacattctgctatagcgt
gaacaaggaagaggagggaaggagaaaggaaaaaaaaggatggcaatgaactagggagaa
cagagttgctcaagcctgaaacttgggtctctgattccttttttggtctcatttcccaca
tcaaatccatagacaagtcctgtctgccccacctccaaaatTAACCCTAAGGTGACTATA
GAGACTGTCTAAGGGATCTTCCAGCTTTCACTTTTGCCCACAACCCCTTCATTCTTCTCA
GAGCAGCAGGATATCTGATTCTATTTTGTGCCCCACCTTCTGGTCACTTCCCACTGGGTA
CCAGGCCCTCAGTGCCCTGGTGATCTGGGCCCCACTGCCCTCTCTGACGTTTCGTGGTAC
CACATCACTATCCTCCAGCCACAATGGCCTTTCTCTTCCTGCCCAGCGTCCACTTACTAT
GGTCTTTAGCCCATGGCTGGCATTCAGTAAGTACTGGGGGGTGACAGAGTAAGAGAGAAC
AGGTGAGTGGGAATGCATCAGTGAATATGTGTGAAAGAGAAAGTTCATGAAAGCAGAAGG
AAATAGAATGAAAGAGGAAGCGAAGGGGGTAAGCAAATGGAAAAGAGAGACAGAATGGAG
TGAGAAAAGCCACATATTTCCATTTGACTGGAACCTAGAGTGGGAGGTGGGGAGGAGGAC
AGACATGACACTGGAGTGAGTTTTAAAAATGATTTCTATAATGAAACACGCCTAGGTTGG
GGatttatttatttatttatttatttatttatttatttatttatttTAAATCCCTGACAG
CAGCATTGAAGTATGTAACTG
>IL7
acatatttaatatactgtacagtggtgaagtctgggctttagtgtatctatcacctgaat
agtgaacatggtacccaataggtaatttttcaatccttatccccctcctactctcccacc
tttcaaagtctccaatgcctattattccaccctgtatgtccatctgtaccactgtttagc
tcccagttataagtaaaaacatgcagcatttgactttctgagtcatttcacttagataat
ggcctcaagtttcatccattttgctgcaaaagacgacttaactcttatggctgagtagta
ttccatggtatacatataccacattttctttttttctccctctctttttgagacagggtt
tcactctgctgcccaggctggagtgcagtggcatgatcatagctcactgaagcctcaaat
tcctaggttcaagcgatcctcctacctcagcgttctgagtagctaggactacagggtgcc
ccaccatgcccagctaattttttaaaatttgtttttagcagacggctcttactcttttgt
acagactggtcttgaactcctgggctcaagcaatcttcctgcctcagcctccttaagtgt
cagaattacaagctgtaattacaagcccggccataccacattttctttatccaaacctct
gctgatggacatttggatgatCAATTGCTAATTATTCACCAGATTCTGACCTTGTAATCA
GATTTGTATAGATTGTATGAAATCATACTTTTTATTTTCTCTGTCATCTTACAGGGGTCC
AAAAGGTATACTTCGGGAGGAGTAGATGATAGAGGAAAAATTATATAACATATAACTTGA
AATGAGCTTAAAGGAGaatataataaaataattaaatGCTAGAGTGAAAGGGATACTTTT
ACCATTATCATAAATATTCCAAAGGTCCACCTTTTGTTTTAATACATGAGGTTGTTTTAC
TTGCTATGAGCATTAGCTGTCTTCTTCACCTCAATTTTCAGTAGTTAAGTGCTCCTCAAA
TTTAAATCAACCTATTTATTCACCGGATGGCATTTTGTGCATTCTTTCCAATGAGGGTTG
CTGGAAAATTCAGTCTTTTTGTATATTACACGTACTTTCTCAATTTTAAAACATAATTTG
CCTTGCCTGTTAAGAGTGTTTTCTGTTGCCATTGTTGTCATTGAATAATTAGCCCCAGAC
AGACTATGGCAATATAAAGCACAGAGGTTTTGGAATTAAAATTCTCATAATAATAATTAT
AATGCATGGCTTCCTGCAGTTTGTTTCAAGAGATTTCACTAGAAGCTTGTTCCATTAAGA
GTGCACATAATGTTACTCTTTACCCTTTGTCTATGCCATTTCTTTTGAGAGTTGAAGTAG
TTGAGGATCTACTATGTGGTCTCCAACTGTCTTATCTGGTTTGGGTAATTTCATCATATT
TGAGGACCAAAAAGTTGAATAGCAATAAAAACAGACTctacttgggaggctgaggcagga
ggattgtttgagcctggaagtcaaggctgccatgagccatgatcTTACCGTGAGCCATGG
CCGTAAGCCATGGCCGTGAGCCACGATCTACTgagcctaggctgagtagtcaagtcaaaa
cttgagacttttgacttgccaagacaatggtttgtgtgactgtgtaaatgacacagcatc
tcttaaggtcacttacctgatttctaaaatgaaaacttcagactaaatgatctttTTCAT
CTTGCAGACACCTTATTCTAAGAATCTACCTGGTCCTCCAAATGCAGAAACTCTTTAGAT
CTGAAATTGCCTCACGGACAATGCTGCAAACATACCTAGGGCCTTGGACCCACATCTCAT
AGGTTCCCAGCTCTCCCATTAATGATGTAGCTTGGTAGTTTGGTCCATAATTGAAGACCT
TTCTCCTACATCACATAGAGAGTAACATATTAAGAATGGCTGGTTTGAGAGTGCTTTTGG
CATTGTTGTCACACCCACACT
>JAG2
CTTGTATGCAGAGGGCAAGGGTGCAGCTGCTCAGCCTGGCCAGGGGCTCTGGGCCCATAG
GGCAGTCCTGGGGACCAGGCTGAGGACGGGCTGCCAGGGGTTTGGACAGAGCCGGCGAGG
CTCCAGAGTAAGCTGTGCTTCCGCTGGGTCCTGCAGTGCTAAATATAGCAGACGGGGAGG
GGAGTTTCCGGTTACAACCCCCCCTCCAGTGCCGGGAAATCAATGCCAGCTCCATTAGGC
CCGGCAGCACTGCCTGCTGACCCACCCCATCGGGCTGCGGAGCAAAGTGAGGGGCTGGAC
TACACCCAGGTCCGGGTGCCCTGTCACCTGTCCCCTCAGTGCTTCAGGGGCCAGACCCAC
CTGGTGCCTGCGAGAGGTCCCTCTGAGGTAGTGGGAGGCCTCTGCTGGTCAACCCGGAGG
GCCCATCGCACTCTCGTGGTGTCACCAGGCAGGCTGCTGGTAAGGGCAGCACAGCAAGGC
TGCTGTGGGTCAGGCAGAGCTCCTGTCCTGTGAATGTCCTGCTGGGGCCTCATCTGGGTA
GAGTGAAGCTGAGGCTGGCCAAGACCCGCACACCCCATACCTGGCAGCCCCTCCCTGGCA
CACACCCCATACCTGACAGCCCCTCCCCGGCAGCCCTGTCGCTGGCCTTGCTGATGCCCA
CAGGGCCCCACCTGGGCCACAGCCAGCATTTGCATACAGGTGGCACTGCTTTTGTGGGCC
CCTGAGGCACAGCCTCCTCAGGACAGCCTCCAATGCCAGGCTGTCCAGCACTGTGCTGGA
TGACAACAGGGGGTCAGTCTCCACCTCCCTGCCCAGGGTTCCACCCTGCAGGGTACTGAG
GCTCCCTTCACTTCACTGTCCCCTTCTCTACTTTCCTCCTGGGAGCCACAGCCTGGACCT
AATGATGTCCAGGAGCGGATCGATCCTGCCGCAGACTGATGGCCCAGCAGTGCCCTCGAA
TGCCCACAACCAGTGCCAACACACCCATTCACCTGCAGAACCCTTACTGTGCACCTGTGG
CCCAGGAAGCAGACCAGGCGAGCTGGGTCCCCTCCTGCCTCACAAGCATTCTGGGCACCT
GGGGAGCAGCTCTGAGCTGCACGCATCTCCCACAGCCCCACCCTCAGGACAGGTCAGAAG
GCAAGGCCAGGGCATACAGGCCAGAGATGCTCAGGGGCCAGTAGAGCCTGGTGCTGGGCG
GCCCAGGCTGAGGCCGTGCCCCGGGACCAGGACCGGGCTGGCACCAGGAACCTGGCCCAT
GTCAAGACCACTGGCCTTGTGTCCCCACCCTGTGCCGCCACCTGCTCCTCTTGGAGCAAG
CCTGCAGACATTTCTGCATACCCCACAGGCCGAGGAAGGTCCCTTGGAAAACTTCCAAGG
CTGGGGGTGCACGGATCAGCTACTGGGGCCCCCGACACAGGGCAGCTTTGGCTCCGGGCT
CCTGTGGAGTGGCTCTAGCCCAGCCCCAGTCAGGGTGGGGACCCCTCACTTGCCCCAGGA
GCAGGGAACATACTTTCCCTGCAGCGTGCAGCCTGCAGTGCTGCCCACCCCATCCTAACT
CCTGAGGACTGGCTCAGCCACCACTCTCGTGAGCACAGCTCATGCTGCAGCCCCGTGACC
AGCAGGCCCACCCCCAGGCCTGCCATGCCACCCTCCATGAGTCCCGGACCCCACCCCTCC
CAGCTCCAAGAGGAGGCACAGCCTGGCCCTGCCCATGGCATCCCCAGGCCTGTCCTCAGC
CCCACAGCAACCACCTGCATGGCCTGCCACCAGCTACTCCTCCTACAGGAGAGCTCGCCG
TGTCCCGAGGGCCATCTCAGGTCAGGGTCACTGCTTCCCGCCCCTTCCCCAGTCCTCTCC
AAGGCCCTGGTCACAGAGCTCAGAACCAGCAGGCAGAAGCTGGAGCTATGCAAGCCTTTA
TTGGGGTCCGCGGGGTGTGGGGTGAGTGGCCAAGACTGGCCTCTGTCTAGAACCCTGGAG
TCTCACTGGAGATCCAGGTTG
>JAG2
CGAGCGCAgcgccgcggcgcgcgggcctgggcggcgggcgtgcaggggcggcggcagctc
cggctcgctggcggccgcgctccggctgcccggcccggcTCCCACCcggcggcgacggcg
gcggcggtgaaggcagcggGTCCCGGCCTCGGCTCTGCGCGCCCGCGCTCCCGGCACCGC
AGCCAACAAGTTCGGAACGAGACTGACAGCTCGCTCGCCCATTCGTCACCCGCGCACCTG
CATATGCATGAgggggcggggccgcgccgcggggtggggccgggggggggtccgggggcg
ccccAGGCTTTAAAGGCGGTGGAGGGCGTCGCCTGCCAgcgccccggcccggcgcgcgcc
ccccagggcgcccgggcggcgggggcacggggcctcggggtcagcgcgggccgcgggggc
cccgcTCACACCTCCGCGTGAGTCGGCGAGGCGTGCGCCGGCGCCGCAAAGCTGCCTCCC
CTCCTCCGCCTGGGCTCCTGCCGGGTGTCAGAAACCGGGGGTGGGGCGCCCCGAGGTTGC
CGTGTGGTCCCCTCCCATCAGTGCGCCACCGCCGCGCTCCTCGCAGTCCCAGAGGAGATG
CCGCCTCCTACTCTGATCAGGGCTCGGCCCCCACGCGGGGTGGCGCGGCCCTGGGGCCAG
AGCCGGGCCCAGCCCCTACTGCGCGCCCCCCACCTCCTCCGAGAATCTCCCCTTCTCCGC
GCCGCTCCTACCGCCTCCACGCCGGCTGCAGGGGGCGCTGCGCCCCTCCGACGCCCCTGC
CTTCCCCTCTGCGAGGCGCGCTGGTCAAGCAGCCAGTCAACAAATGCTCCAGGGTGCAGA
CTGCTCAGCTCGGCGCTGGCGTCGAGGTAGCCAGGCCATGCCCTCAGGAAATGCTCAGGC
CACATTCCCCGTTTCCCGCCTCTCGCCCCCCAAACTCAGGTCTGGGCTTGGGGGGCGAGA
GGCGGGAAATGGGGAACAAAAGTCGGCAGTGCCTGTCCCTGAAGGCTACCCCGAGAGAGG
CCTCCCACTGCTGCCCTGGTCACCAGGCTTCCACACCCCATCCTCTGCGGTCACCTCCTT
GCCCTCTCCCTGGGTGACCTCGCAGCTCCTCCACAGGGTCAAAACCAATGGCACCTTCCT
CTCCTCCAGTGAGCACGGTCCTTTCCAGAGCTAGGGGTCACCTTGGTGGTTAAAGATCCC
CATATGGTCCAGAGGGGTCCTCAACCCATCCCCATGATAACTGAGCTGTCTTCTCTCCCC
CTAGCTCCTCTCGCAAATTTGCCCTGTGCCCGGAGCTGGGTGGCTGTGCAGCCCCCCAGC
CTGGAGCAAGTCACTGCCACCATGCTGCTGGGGCTGAGGGCTGAAGGAAGAGAGCTTTGG
AGGCACAGGGCCTGTGAACACCCCATGCGCAGGGTCTGCCTGCTCCATCCCTGTTTAGCA
GCTCCTCCAGGATCCAGGCCGCAGGCTCAGCTGAAGGTCCCTAAAGGGGTGGGTGGGAGC
CCCCCATGCCCACCTCAGCTGGCTCTGCTCAGAGTGCCCACCCCAAACTTGGTGGTGGGT
AGGCTTCGTGGGGATTAAGACACAAGCCAGGATGAGGCCCGCACAGAGACCCCCACCAAA
CAAGAGAATCCAAGCTGTGTTCAGAGCCTTCCAGTTGCCGCCTTCCGGTGTGTGGGCGGT
GATTACCGCCTACGGGGGGAGGGGCTCCCTGTGGAGATGCCACCTCTCCTGTGCTTTGGC
CTGGGGGCAGGTACTCGGGTACTCGAGAGAGGGAAGCCCCAGGACAGAGAAGCCCCCTGC
CCGGCTCCAGAGGCCCAGGGCTCCATCCCCACCTGCGCCCACTGCCCCACTATGGTGGGG
GAGGGGgtgctgggtgcctctgctgggcacttggccaagtggtgaacaagggagactccg
cccctgcacaccctcaggagcccccagcccgggggtggacagaGGACTTAGACAAGTCAT
ACAGAAGCTGGCATAGGGGGC
>JAG2
CCCATACTGACTGATATGGCAGTTGATGCCCTTCCAGCCCGGGATGCAATCACAGTAATA
GCCGCCAATCAGGTTTTTGCAAGAAAAAGCGTTAAGGCATGGCTTCCCTTCACACTCATT
GGCGTCTGTGAAAGAGACAAGGTGGGAGCCGTGGGGCTCGGGCCCTGCCTGCCCCCTGCA
GCACGGGCACCTGGCACCCgcagcccagcagccccagcagccccagcagcccccgcagcc
ccagcagcccccgcagcccGCATGCGCGGCCCACGTTCCCATGCACTCGCTCGGAGCCCT
TACCCAGCTGGCAGGTGGCCCCCACCCACTGCTCGGGGCAGATGCACTCAAAGCCGTCCA
CCTGGTCCACACAGGTGCCACCGGCCGCACACGGGTTCGAAGCACACTCATCGATGTCTG
CAGAGGGTGGAGAAAGGTGGGGCCCTGGCAGTGTGAGCCGTGGGAATAAGGTCCCCATGG
GCAGGTGGCGCTGCAAGCCTGGGTCTTCCTGCCATTTGTCCTCGCCAAGCCAGCCGCAGC
CACACGTGTGGACTTGACCACTGCACCCCATCCCCAGCGAGTTGCCCCACTCCCAGACCC
CCACTGATACTAGGCAGGAGTCCCCTACTCACGTGCAGACACTCACCAAGGGCACAGGTG
GGCCCGCTCCAGCCCGATGGGCAGTGGCATTCGAAGCCGGACGGCACCTCATGGCAAGAG
CCCCCGTTGGCACACGGGTTGGAGGTGCAGGCGTGCTCAGCTGTAGAACCGCGGGGAGGG
GGCAGAGCTGGCAGCCAGGCCCCCAGCTTTCCACAAGCACTCCTCCCCAAGCCCACAGGT
TCCCAAGCTGGGGGTCAGGGGCCCACCACACAGGACGCCAGAGGGATGGGGCCTGACCGG
CTCCCCAGGGAACCAGTCCCTGCCTGGCCAGAATTTGGGTGGCCAGCCCCCCACGTACCC
TTCTCACAGTTCCTGCCCGAGTAGCCGTCAGGGCAGGTGCAGCGGTACTGGTCAGGCTCG
GCGTTGATGCACGTGCCTCCGTTGGTGCAGGGGTGGTGGCTGCCACAGTAGTTCAGGTCT
GGGGGCAGGGGTGGGATGCTCAGGGGAAAAGCCGGCCCCCCGCTCCCCCACAACCCACAC
TTCGATGGCAGAGCATTAGGCCTGCCGCCCCCTACCACTACCTTTGTCACAGAGCAGGCC
GCCCCAGTTGGTCTCACAGTTGCACTGCCAGGGCTCCACACAACTGCCATGCACGCAGCC
GGGGTAGGGGACACACTCATCGCAGAACCTCCCTTGCCAGCCGTAGCTGCACCTGGGGGA
AGGAGGAGGGGCGCAAGACCCAGTGAGCTGTGGTGCCTGAAAGGGTGGCAGGGGAGCCAG
GCACAGTCACCCACGCCACACCCAGGGCCGGCGGGCGGCCTCAGGCCTTTGAACTGGAGC
AGCCCCAGCCAGGCAGGGGTTGCAGCCCTGCCGGCCAGCCCCACTGTCACGGGCATTCCC
GGCCGCTGGCTGCCGACGGTCAGCCCCAGCTGTCCCGTCACTCCTCCCTGAGCTATTTTG
GGATTCACCCGTGAGCTGGGCCCCGAGAGCAGGCACCAGGAAAGGAAGGCCCTGCCGGGA
CCCCGGGGATGAGAATGCCGGCTCGGACTCACAAGGTGCTGCCAGGGCCGGGAGGCACCA
GGGGCTGGGTAGGCCAGCGGGCAGCAGGGGAGCACTCCTGGCTCTGCCTCGGCCATGTGG
CCCTGGGCACAGCACGTGCCCTCGCCCCCACCTCAAAGGCAGTCATTTCGCTCGCTCCCA
GTAAAGTCCCACAAGGTACCCATCTCACAGATGGGGCTACTGAGGCCCACAGGCTGGCCT
GGGCCAGCCCTGCCCAGGGTAGTTCCTGATTCTGCAGGAGCTccagctgcacccccagct
gcacccccCAGGACACAACCACCAGGACTCGCCCTGCCCCAGGCTATCGGCCAACGTCCT
GTCTTGGGAGTCCCCCAGGAG
>KCNJ4
GCGCTGCCCCGCGCCGCGCCCTCGGCGCCGCCTCGGCGTCAGCATCGTCGGGCCCGGCCG
GGCTCACAgcgcgggggtccgggggcccggggcgccccgccgcccgcgccccccaccccc
gctgcaggcgccctccccgccgccgtcccccgctgcgcccagctccctcgctgtcacccg
ctcctgctcgcgcgctctgcccccggccctgcgctccactcccggccccgctgcgctcgg
ccccggccccgcGACCCCTCGGCCTCCCGGCCTGGGGTCGCCCTccccgcccccgccggc
cgggctctgtcgccacctccccgaccgctctcgcgtctctctcctgccgccggggtctcc
gccgcgctcgcgtcccggtccctctcccggcctccctgcctcctgcggccccgctcgccc
tctgcccgcggggtctccgtctccgtcgcggtcgcccgccggcctccccccgcctccctc
tgcccgcgctgcctctctcccctgcgcgtctctgtccgtctccctcgcggcccctgtcct
tctctgtctctccccctcccactctccGTGCGGCCCCCTCTGTCTCGGAccccggccccc
gccttggccgcgtccccggctcgcccgggagcccgagctcccgccgcccgcggcgcgccg
AGAACTCCCAACTCGCGGCACGCCGCCCCGCTTTGCGAGACTTTCGCCCCTCCTCACACG
TGACCCGCGCCCCACTGCGGAggccgcgcgccccccagcccgggagccccggctgcccgc
gggaccccgccctgcccgccccTCGGCCTAACCCGGCCTCAAGCCCCCTcccgcggggcc
cgcggcgcggagcaggggctggggcggggggcTGCTGGCCCCGCTCCTGCCCTGGATCCT
GCCCGGGTTTTCCTCCTCGCCCCAGGAGCGCTCCTCCCAGAACCCGTTCCTGGATCCGCT
CCCGGGTTTTGTGCCCCCCCCCCAAAAGGGGGCAGGTGGAGAGGGTTCCTCCGAGCCGGG
AAGGGGGGTGGGTGGGAGCTGGTCCCTCTGGGGTCCCACGGAGTCCGCCCCTCTCCTTAG
CGGTCCTCGTACTCTCCCAAAGTACCGCCGGTCAAGGACCCGAAGCACCTCACTCTGGGA
GTCTGAGGGGGCCCTATTggagggaccctcgcgatcactcagtcaccactgccccatttt
acagatggcgagactgggtaccagagagggtcagaaactcggccaaggtcacccagagat
gacaaagccaggccaaaccctagtctcttattctctgtcgctctccattaccccaagctg
tcAGGCCTGGGCCCCACACTCTGGGGTGTCAGGGAACCCCCAGCACCCACAGCACCTGTC
TAGCCAGCTACATCCTGACCATCCTGCCACGTCACTCTAGCCCTCCGAGGAGACAGGAGG
GAAAGTGCTCCTCCTTCCAGGGTGGTAGGACGAGAGAACACCTGCAGTTAGACAGCCAGC
AAAACTTCCCTGGGAGTCTGGCCATCACCGACTAGCCCCATTACAGAGAGGGAGAGACCG
AGGCACCCCAAAGCCAGGTGGAGAACTGATGAAATCTGAAATCCCCTCTGGCTCTCCTGA
GCCTCGAGGATGTCAGCATAAGAACAGCAACACACAAACCACCACAAGTGTTTCCCTTCT
TCGTGGGCTCTCCCTACTCAAAAGGATTCAGTCCCAACTCCTCAGTGTGGTATAGTCAGG
CCCCACCTTATCCGGCATCCCACATCCCATAAATCCACAGGTACACCCTGATTCCACAGA
TTCCAGaacacgccacaggcctccacacctctctgcctgcacgcactgttcctcctcact
aagatatccttccaccttttttgcccagagaattcctgctgttccccaagcccagcctca
gtgccacttccttgagaaggcctcctgatgaccccagcagaAGTCATTTATCACCCACTC
ATTCATTCAACCAGCACTAGG
>KCNJ4
actccatctcaaaaaaaaaaaaaaaagaaaCAGaggcaaacgcccacccttacggggcag
ggggtaaaggctcagagaggtgaaaaacctgccccagattccgcagctgctaaggggtgg
agctggacatgaacccagatcttctgtttcccagtcACGGGCCTCGCCTGGGACAACTGA
GGCTGGAGGAGCCTTGGGGTAGGGGAGGGGGAGGTGGGCCACTCCTCCTGTCTTGCTGAG
AGCAGGCTGGGTTTCTCTGCCCCAGAGGGCAGGGCGAAGGAAAGAGGGAGTCAGGGATCa
attagcagaaccttccagacacgagtgggcttccccggagatggggagctccccgtgagg
aacagtgaggagggacttgaggcccatttctcaggataactgcagaagggtatccatggg
cacgaggtttgaaggatgcccaaagcccctCTGCCTGCTCCATTTCACCCCCAGCCAGGG
CCTCTCCAGCCTGTGCCCACCACCTCCCCTGTATGGCCCCAAGGAGCCCCTAATTGCGGA
CCCCATCCCATTTGTCTCCCAGGCTGAGTGGTACCTTCACACTCACAGGGCAGAGGGTCC
TGGGCTTCTCAGGCCTATGAGGAGAGGGGAGGCTCCTGGGGGAGTCTAGGGTGGGGGCTG
GGAGAGGAGCTGCAGGGGGTTGGGGGAAGCTTCACTGAGGTGTCCCAGGGGccaactctg
ccaccaacttgaagatgggcacacccctcccctaggcctgaatctccccatcagtaaaat
ggggTCAGCTCCCCACAGCACATGCACCCTCTCCTGTGGCCCAGCTAAAGAACCCTCCCG
Tccgggtgcagtggctcacccctgtaatcccagcactttgggaggctgaggcaggcggat
cacaaggtcaggagttcaagaccagcctgaccaacatggtgaaacttcgtctctactaaa
aatacaaaaattagccagacgtggtggcacacgcctgtagtcccagctactcgggaggct
gaggcggaagaatcacttgaatctgggagggggaggttgcagtgagccgagattgcacca
ctgcactccagcctgagagacacagtgagactctcaaaaaaaaaaaaaaagaaaagaaaa
gaaaaGAaaaaagtagccgggcatggtggcgcatgcctgtagtcccagctacttggaagg
ctgaggcaggagaatcgcttgaacccgggaggcagaggttgcactgagctgagattgtgc
cattgcattccagcctgggtgacaagagcgaaactccgtcttaaaaaaaaaaaaaaaaaa
aaggaaCCCTCCCATCCCTGCAGCCCGGGTCGCTGGTGTGTGAGCTTCTCCCAGGACAGG
CAAAACAGGAAAaggctgagcacgccccaccatccccatgggtggcccccgatacacaga
ggggcaaagagaggcccccagatggacagtggcctagtcaaggtcatgcggagccagtga
ggggctgagctgggattcgatcccaggcccctgacgcaggccacccttcctactgctgtg
accagggagtgctgcccttcCCCTCGCTCCGATCTGGGGATTTTCTGGGGAGAAGGAGCT
TAAAGAGACCCAGACCCTGCTCGCCTCCCACAGACCCCACAGCTCTGGGGAGTGTCAGTG
AGAGAGGAGGGGCCGGCAGCCCTGGGAGCCATCaggacacagaggagtcaggagcagctc
cgggttgagaggctctgccaccattgctgagtgaccctgggcaaaccctggtggtctccg
gactcggtttctccatctcccaggagaggaaatggagagaaggccaatgcagccgcagac
aggagctgCTGGGCCAGGCTTGGTGGGGGCTTCTCCTCCATCCCAGTCCCAGGGAGCTCC
TCCGCCCAAGTGCACCTCCCATGCCCCAGCTCCCCTCTGCCATGCTGGGGGCCCCCCAGG
CCTAGACCAAAGCTCCCAGCT
>KCNJ4
ACGGCAGAAAGTGAATTTGGTGTCTCCATCTGTCTCCATTTATAGATATTTACAAAAGAA
AGTCATGAGCAACAGGCCACAGTCATGCAAAAGAAACGCACCCCCCCCTCCCCAAACTAA
CCCCCTGCCCACCCTGAAACCCCGAGATGTCCCCCGCCCAGCAGTCCAGCCACCTTCCCC
AAGGTTCTGAGAGCAAAGAGGGCACGTCCTTGAAGAGTCAGTGGGGGAAGGGTGGTGGAT
CCGGGGACCTAGAGCCACCAGAAGTAGGCGCTGGCGGAACTCAGGCTGATCGGGGCCGAG
CTCTTCCCAGGCCTGGGTGCTGGAGTCAGGAGGAAGGGGTCCCCCAGTCTTTGAAACCCC
CACCTTCCTCCAGAAGGTCCACGGAGCCAGGGTTGGCTCTGTCCTGAGTGTGGGAGGGGG
TGTCCTGGCATCCCACCCCCGGCAGAGGCTCTTGTGGGCAGTGGTGAGGGCCGGGCCTGG
AGGTCAGATGGCAGACTCCCTGCGGTAGGAGATGTTGTCCAGCGGGAGGGAAGCCTGCAT
GCGCTCCAGGTCCAGGTGGCTGCCGAACTCCAGCATCCGGATGATGCCCGCCTCCTCCTT
GGAACCCGCCTCCAGGCCCAGGCCTGCGGCCACCGCGGCCGCCGCAGCTGCCTCCTCCTC
CATCTCCTCTTCCTCCTGGCTCATAAGGGCCAGCTCGTTCTCGTAGCAGAAGGCACTGGG
AGGGGGCGGTGGGGCGGGCAGCACGGTGATCTTACTCTCCTGCAGCTCCCGGGCCGAGCA
GCAGGGCGTGCCGGCCACCTCGTAGGTCTTGTGAAAACGTGAGTAGTCCACCTTGTAGTG
GCTCTTCTCCTCGAAGACCACAGGCTCAAAGCGGTGGCCCCACAGGATCTCGCTGGCCAG
GTAGGAGCTGCGGGCCTGGGTGGTCATGGCCGTGGCCTCCACCATGCCCTCCAGGATGAC
CACGATCTCAAAGTCCTCCGACTCCAGCTCCTCCTTGCCCATGCCATAAAGCGGGCTGTC
CTCGTCGATCTCGTGGACAATGATGATGGGCGACACCAGGAAGATGCGGTCCAGGCCGAT
GTCATAGCCCACGTTGAGGTCCCGCTGGTCCAGGGGCAGGTACTCGCCCTCCTGGGTCAT
GTAGGGCTTGATGAGCTGGGCCCGCACGTGGGCCTCCACAATGTGGCTCTTGCGCAGGTT
GCCCACGCGCCACATGAGGCAGAGCTTGCCGTCGCGCACCGAAATGACCGCGTGGTGGCT
GAACAGCAACGTCTGCGCCCGCTTCTTGGGCCGCGCCATCTTGGCCATGATGGTGCCAAT
CATGAAGGAGTCGATGACGCAGCCCACGATGGACTGGACCACCACAGCGATGACTGCCAG
CGGGCACTCCTCTGTCACGCACCGGAACCCATAGCCGATGGTCGTCTGCGTCTCCACCGA
GAACAGGAAGGCACCCAGGAAGCCGTTCACGTGCATGATGCAGGGCTTGGGGGCCACCGG
GGCTGCTCCGCCACCAcccgccgccgggccccccgccgcAGGCACCCCTGGGCTGGCCTC
CAGGTCACCGTGGAAGAAGGCGATACACCAGAAGAGGAGGCCGAAAAAGAGCCAGGAGAC
AAGGAAGGCCGCGGAGAAGATCATGAGCATGTAGCGCCAGCGCGTGTCCACGCAGGTGGT
GAAGATGTCCGCCATGTAGCGCTGCGACTTGTTGCTCAGGTTGGCGAAGTACACGTTGCA
TTGGCCGTTCTTCTTGACGAAGCGGTTGCGGCGCTTCCGCCGGGGCACGTGGGCCTGGCC
GTTGCGGCTGTGTCCGTGCATGTCCTGAAGCCGGCGTGGTCACCTGGGAAGACGCAGGGC
CTGCGGAGGAGAAGCCGGACAGGTGAGATGCTGGGGAGCGAGGGGCTCCCTCGGGGCCAC
TCAGACTCAGCCCCAAGACTCTCAGAAGCAGGTGAGCCTGGACCAGGACCTAAGACTTCC
TCTGCCCCGGCAGGCGGAGGG
>KLHL21
CCTGCGGAGAGACGCGGCGCGCTAGGCACCGCTGCTATAAATAGGGCGGGGCGCCGCGGC
TCTCGAGGGGCGGGATGGGCGGGGAGACGTCTGCACCGCCCCCTTAACCCCTCTGTgccg
ggcgccaccgccccccgcgagcgcgggctcgcctgtcccccgcgcggcgcccgcccccgg
cTCCGCAGGCTGAGTCACCGCTGTCCGCGGCCGGCTCCCTCCCTCCGCCCTTCTGCGTCT
CCCCGCTGACGCCCGGGCCGGGGACAGCGAGTGACAAGTGCCAGGTCCGAGGGCGGCCTC
GCCGCGCGCCGGGACCGGGGGCCTCCCGGGGTTGCCCACGACCCACCCGGCCCGGCTGCT
GAACCCAACCCGGGAGAGGCGAGCTCGGCCCTGAAACCAAAGCCACCCCTCCTTTCACGC
CAGACTTCCCAAGGGCGCCGGCCCAGGTCCCGGGGCGGCTGGGTACAATGGCTTTTTGTT
TTGCTTTTGAGTTCCACTAGTTTCAAGGGTTGCTAGTTAACCCCATCACGGGACACACTC
AAAGGATAGGCTTTTTACCATTCTGGACCAAAGCAAGAACGCGTATAAAGTTTTTCGGTG
ACGTTTTTTTCTTGGCGCATTTATAAGCGACCCGGGGCCGGATTCCAGGAGTCGGCCCCA
CTCCTGTGTTCCTGAAGGAGCTTCTGACTCAATCACACAGGCGTTAACTTTAGTCGGCTT
CACGCGCAGTTGTAGTTTCCGAGTCTGCGTCGCAGCTGCAGGCTCCGGGGCTGCCCGCCC
TAGGGGCTCCCGGGCCTCCCTGAAGCAGCTGCTCGGACTCCACGAGAGGGTAACTGGGTA
TAAAGAGCGAGGGCTCAAAGTCAGATAGGAGACCGCCTTGAAACTAGATGACGCCACTAA
GCACAGTCCCGCCGTCACTTGTACTGCGGTGGGGAATGGTGAAAGAAGGAATCGCCCTTA
TTTTAGTTCCGATAGACACAGCACCACTTTGAATGTCACTTGTAGGGGAAAAAGAGCCCT
CCCTTGGAGGCCATTTTTTCCTCAGTGGAAGGTAGGCTTTGCTCAGTTTTAGAAAAGACC
CCTATTTCACCACCAGGACTGCTGCTTTGCAGAGAACACTTGGGTTTGTGCTGTTTTCCA
GCCCCCCTACACCGGTGGGCCTTTGAGAACGCATTCCTGAGGAAGGCGCCCGCCCACGTG
GGTCCCAGAGCAGGCCACGCGCATGGGAGCTGGCTATCATTTCCTGGTTCCAGCGAGGTC
TAGGGCCGCGTAGCGTTTCCAGAAGACATTTTGTTTTTATTCCACCTCTGAAATGAGAAC
CGCAGGCTTTCTCTTCTACTTAAGAGTTTCACGTCATTTTGCCATAAGAATGCATCTGGT
CTGAATTTCAGGGTGAGCATGGGCAGCACAGGCCCAAATCAGAAAACATTCAGGTACCCA
GGCGGGCCGCCTGTTGCCCATAGAAGGACTGTTCACACAGCTATTCAAGGCAGCGGCAGC
ATTCCTGGGCCCAGGAGCAGGGCCAATAGCTTCCTTGCACAGGCTTTGTGACAAGAAAGG
CTGAGTAGCCAGGAAGTGGAATGTTTGTAGGGAAAAGAACTCCCGTCCCCTGGGTCAGCT
TACCCATCTTGCGTAAGTCCAGTGATTAAATCAATAATGTTTCCATAGTTGAGGATTGAG
TACGGTTTTTCTGTATTCCCAATAACAGGGATTTTTAAACATCATATTTCAGTCTTACTA
TGTAGCCTTGAAGAATAATGATGTATTTATTGAAATGGAAAGATGTTTGAGCTATAAAGC
GAAAAATCAGATTACTCATTGTATGACCCAAATTGATTTATATGTATTCATATGCCTAAA
AAAATTTATTAAGTTAACATTTTCggccaggcgccgtggctcacgcctgtaatcccagca
ctttgggaggccgaggtgggtggatcacctgaggtagcgagttcgagaccagcctggcca
atatggcgaaaccctgtctct
>KLHL21
gaacagccatgatgtgtgcttaagacagggcctgGTAAGAGACACCAAACACACAGTGGG
GCTCGGCACCTGGAACTCACCTGACAAAGTACATGAGTCCGTTTAGAGTCGCAGTCTTGG
GGGCGAAGGACCAGGGCGGGAGCTGGCCGCAGTCCACCAGCGACCACAGGTCGGTGTCCG
GGTCGTAGCACTGCATCACCATGGTCTCCTTGCCAGCCAGGGAGCCGATGGCATAGAGCC
GGCCACGGCACGCAGTGGTGGAGCAGTTGTCCATGGGGTAGGTCATGGGCTGCAGGGCCT
CCCAGGAGTCAGTGGTGTGGTCATAGCGCTCGGTGCTGTCGGCGGCCACCACGTACAGCA
GTCCGTCCAGCACAGAGGAGCTGTGGTACTCGCGGGCCTTCAGCATGGGCGCCACCTCCG
CCCACTCATTCACGCTTGAGTTGTACCTCCACACGCAGTCATAGAGCCGGGAGCCATCGG
ACCCACCTGCCAGGACGCATGACAGGCAGAAGATCAGCCCACTCAGGTGAGTCACCCACC
TGCACCCTCCCGAACTTCCGCAAGGGCCTCTGCCTTGGGAGGAATTAACATCACTGGGCT
TCACCCCAGACGCACACCCTCTCCCCAAAAGCCCAGGCCACATGTTGTGGCTAAGGCAAA
GCACACGCTGACCACTGTCCAGCGAGATGACTGCTGCCAAGCCTCTACCAAACAAAGGTC
CTGAGTGCAATGCTGGAAGAATCCAGCAGCCTCCTCTGGACACCGCCCCCCAGCCATACA
TACACCTCAGCAGACCAGAGCCCTGGGCCTTGGGACAGTTCTCCTGGGGAGCCACAGAGC
TTGTCAGCAGGGCACACAGGGACTTGCTCACTAACTCCTAGGCTTCCTGGGCACCCTCCA
AGCAAGGTTCTGCCAGGACAAGATGAGCGGAAACCCACTTCCTGCTTTAAGCAAGAGACC
TAACGCTACACTGCGAGGCCACttctcgattctggtgcaggttacaaagctgtgtttggt
ttagaaaaatccacgaagctgtgtaagtataatatatatatatatattcttctgcctgta
ttattattattatttttgagacagagtcttgctctgtcacccagactggagtgcagcggc
atgatctcagcttactgcaacctccacctcctgggctcaagcaatcctcccacctcagcc
tcctgagtggctgggacaacaggcacatgccgccacacccagctaatttttgtatttttt
gtacagacggggtttcgccatgttgtccaggctggtctcgaactcctgagctgaagtgat
ccacccaccttgatatcccaaagtgctgggattacaaagagccactgcacccggcccgta
ttttcaatttcaataaaaagctaagaaTAAAAAGTGGTACTGGCTGTAATCGTAAATTAC
ACCAGGTCTATTAGAAACCCCAGGACATGAAGGGACCCCAAGCATCCTGGGGGCTGTACC
CCTTGGCCTCCCAGGCTGGCGCCACAGGACAGAGCGGACAAGACATTCTGTTTCACAGCC
CTGAGCTCTAAAGGGAGAAAAGCAAGTTCTTGTTCTTAGGAAGTGAGCTCTGCCGGCCTC
CTCCCTTCCATGGAGCTGTGTGAAAGGCAGCTGAAAGGAATGAACCAGCCACCTGCCTAA
ACCCAAGGGATTAACTGCTCTGCTGGGACATTTATGGAAGGGTGTGCAGAAAGCTGGGGC
CAGTGTGGCCAGTTCTGGGAAGAAATTATCTGCTCAAAGCCACTGGTCAGACTTTCAGAA
GAGGGGAGGGACACGGTCCCCAATCAACTTGGGGACAACCTTGGATTGGAAAGAGGCACA
GATTCTGGCAGAACCCAGCAGAGGCTGGACTCAGAGCAGCAGGCTAAGGAAGCTGTGGCA
ACAGAATCCAGCAACTGTCCCACCTGACACCTCAGAGCCCCACTGGAACTCGGAGCACGT
CCCAGAGTGGGCTCTCTCGCG
>KLHL21
GCTGCTCCAGGTTCAGGCCATCCTCAGCCTCATGGGAGGACCCCTTCTCCCTTCACGCGT
CCCTCCCAAGTCATCGTCCTCTCCCAAGGTGGGAACAAGTAGGTGCAGATGACAACGGCA
GGAGGGGTGTGCGCCGCGTGGGTGAGCTGTGATCCGCGGGGTGGGGGTGACCTCCAAGAC
CCAGAAACATGTGCTGGCAGGAAAGTGGCTCTTCCTCAACTGCAGGGAGGGCGTTCCCGA
CGGCCTCTGATTCAGGCTCTCAAGGTACAGAAACCTTCCAGGTAATGGATCCTGGGCTGG
CTTCGCCACCCAAGAGCCTGTGCTCCTCCTGTGAGCCCAACGTGTCCTTGTGCACAAAGG
AGTGGGGCACTGCCCCGCAGAGGTGCCAGTTACCTGCACCGAGGCCCGTGCCGGGCCAGA
CTGGGGCTAGTGCAGCTCATCGGGGTCCCGCGGCGGCCGGGGTCGGCCTGGGTCCATGTC
ATCGCTGCCACTGTCCAACTCGAAGCCACGCCCACCCGAGAAGGTCTGGGGCATGAACTG
GCGGAAGATGCTGACACTGCCATGCCAGAAGGTGGGTTCTGGGAGCCGCCCCACCACGCT
CCACGCGCGAGTCTCTGGGTCATAGGCCTCTACCACGTCCGAGAGTTCAAATGTATTGTC
GTATCCCCCAGAGACGTACAGCTTCCCCCCAAGGACGGCCAGGCTGCCCCCCACATGTAC
CTGTGGGCCAAAGGGATGAGTGAGTGGAGGTCAGAGGAGAGGGTAGGGCAGGGCCCCACC
TGGGGAACCACTGGAGACAAGGCATGCCCTGTCAGTACCCCAGAGGGGTGGCCTTGGCTC
TCCCAGAAAGCAGCAGAGAGGCCAACCCCTTTCCAACACCCTGCCTAGGAGAACGGGCCT
CCCCGGAGGCAGCTGGGCCTTCCCTATGGTGATGAGGGTGCCCGCTGCAGCGCCAGGCct
ccccgtgtgcaggtcgtgccgagcagcgcttcctacgttctctctcagaatctctgcagt
ggccctctgggctgagcagtgctgttctccccatgttacagatgggaaaactgaggcttg
catggctgacagtggcAGAGCTGGGCTCTGAACCGCGAGGCTGGATGATTCCTTCCATCT
TTCCCAAATTCGCTATGACTATGTGCAGCTTACTGCGGGGAAAACAGAACGCTGGGTCTC
TTAAATGCCAGGACATTAAGCTGTGATGTAAGCTGTGAGGCTGGATGTCACGGAGTGTAG
GTTTGGAAATGTTAACAGACACACAGGAAAGAAGGCTGTAGGCAATATGATGTGTACCTC
AGACTAACACTGCTCACATGGCCAAATGGCACTGAAGCCTCCCTGTCCCATCACTGTCAG
GCTGGGCACCCCTCTTCTCAACAAGCCCAGAGAGAAGGGGTGGACCCTGGTTGTCCTATT
CAGAACACACAGCAAGTGCTCAACACAAGTATTCCCACAGTGggctgggcatggtggctc
atgcctgtaatcccagcactttgggaggctgagccaggcagatcacaaggtcaggagatc
cagaccatcctggctaacacagtgaaatcccgtctctactaaaaatacacaaacaaaatt
agctgggcgtggtggtgggtacctgtagtcccagctactcgggaggttgaggcgggagaa
tggcgtgaacctgggagatggagcttgcagtgagccgagatcgtgccactgcactccagc
ctgggtgacagagcgagactccgtataaaaaaaaaaaaaGTATTCCCACACTGACTTCCT
CAGGAACCagctgggcgtggtggttcacgcctataatcctagcactttgggaggctgaga
caggagggtcacttgaggccaggagtgtgagaccagcctgggtaacacagcaagaccctg
tctctataaaaattttaagaatatccttttgtatctacatatgagaaaaaaaattactgg
gtgtggtggcacacgcctgta
>LTBP1
CTTTGTATTTCCACAGCCTCAGTGCCTCCTTCAGAGATGCGGTGGATATTAGCTTCTGTT
GTATCCTTCATACAGAACCTGGTGCTGAGAGACAGCTTCTTCTTTTTTTTTTTTTCTTTA
AACTTTTCTTaagactagtcaagtacagtatcaagaagacgggaaagagtagaacaagga
attggatccgtaactgactgtgaacaatcaattgaggtaactcattacctttgaaccaac
cTGGGAGGCAGCCTTGTGACTCACCTCAATCCTCAATCTTCTCAGCTAGTTCACTTTGGC
CTGGCTCAGGGGCTGACCTAGAATGATCCTGTCCAGAAGGACCCTGGATGTtcttagaga
cacagactgctagggctggcagggacttttcatccaattcctctgtgacagaggaggaag
tggaggtgcagaaggagaggtgagctgcctgtggtccttcagcttactaatggcagtgtt
aggactggacctgagggctcttccctccagtccggcgctatttattcCATGACAGTGCCT
CTCAAACTGTGTTCTCACAAGCAGCTAGTGCTCAGGCAGCTGGACTGAGGCCCTGCCTGC
CAAATCAAATATTGGAGGTCTTTCTCCAATGTGCAGAAAAAAAAAGTAATTAATGGGTTA
AGTTTCCTTAGGGTTAAATTATTTTTCCATTAATGCTTCTTAAACCATTGTCACCTGCTA
CCAATTGTCTACTAGCCAATGCATGCAGGCAACAAAACAAAAGGATAAGCCACAAGTAAA
TAAGAACAAGAACAACCAAAGCCTTGGAAACACACCATCATTCTTAAGTTAAAGGCTTAA
AAAAAAAATAGAGGAAGACTGCTATGACTGTGGACTTTCTATTGCATTCACATAATAAAA
TCATGCGACATTGTTTTGAATTCAAATGCTAAAAGTAAATATGTCATTATTTCATGGTTT
TCCCCAAAGAGCACTATGACCCCCCAGACTCTATCCCTGGTACATTCTGCCATCTCTCTT
AATGGGTCAGGTCATCTCCAAGTTGGGTGACCCGGTCGGATTACGGTCCCGTGAACTGAT
TCGCCTTTATTAAAAACAATAATGGCTTAGGGTTTTCAGGGATCCTGAACTCTAGTCCTA
CCCTAAAGGCCCAGGGACAGGGCTGTCTCTGCGGTTGTCCCTGGGCGGTTCTCCCCGTCC
CACGCGGGCGCCCTCTGCTGCCCGCCCTGCACTCCCATCCCTGCCAAGCGAGAAGTAGGG
TACCAGAGGCTGCACACCGAGAAGCAGCCACGGGGACTTTACAGCCCCACAGGGAGCCAC
CTAAACGGTTTCCGATGGAGACCTCAGCGCGCCCCGACAGCCCTTTCTGGGGCCCGATTT
GGTATCTGAATTCAACCCCGCAGCAAGTATCACAGCAAACACGGATAAGAAAATGCCGGG
GCTTCCAAACAATATCAAACGCATGGGGCTTCTGAAAGGACAGGATCGTTCAGTAACTTT
GCTGAGCGCTTTGTCCTCTCCCGGGACACGGGACCGGGGCGTGGGGACCTCCGCCTCGGC
GACCCACGGGGGCAACCCCAGTGGATGTGGAGGGTGGCGGCGCGCCTTCGGGCTCCTCGC
ACGCCTTCCCCAATTAGGATCTGCCGCCTGACGTCACGTCTGCCGGAGATTGGCTGCTCA
GGTCTGACACTCGGGGCCACGGGAGAGAAACTTTTAAAAGACTTCGCCGCCGGGGCTGCC
TCGGAGTGTCCCGCGCGCTCTCGCTCGCTCTCGGCCACCCTCGCCGGGCCCCGCTGCGGC
GCGCGCTGCAACCCCCGGCCGGACGCGCGGAccctcaccttgcgcggcccgctcccctcg
cccctccccgctccccgggctccgcgctccccacccccacgccctcctcctgctccCAGC
CACAATCGGCCGGGGTCTGGGGCCGCTCAGCTGCCCGCAGAGCCTCCTCCCTCGCCACCG
ACTTGGTCTCCTCCCGCCTTT
>LTBP1
AACCACCGGTGAAGGAGAAACTGTCCTGGAAAACCATTTGAAAAGAATGGAGGGCTTTCT
CCTCCAGAGGAATAATTTTTCTTCTTCTAAGTGAGATGACCAACCCAGCTGATGGGTTCA
AGTCCTAATTTTAGCTTTCTTTGATTAAGTGGCATTTATCTCAAAGATAACTtatttgaa
gggctgtcatgtggaagaggcattagattgtgaggccatggggaaccaaattaggattaa
tgtgtgcaagttactgtgaggccagatttcagctcaataaaaaatagtacttgctgggaa
ctgccataactatcatgtgcttttgtgggtaatgagctgcccgtcactagagattttcaa
gtaaaggttacacgaccacttgatacgtggaatgcaaacagtggatgagagatggttgcg
ttagaaaacctctggggccccattccaaccctgaaattGGAATGGCTTCTTTGGTTAAAG
TTCTTTGTTTCCAAGCTCAGCTTATGACCACAGTTTTAATTTGTTGAGGGTCTTATAGAG
GCATCTTGGGATGATTTTCTGAAAATATAATATTAGCCAAACCAAAGCAGTATAAAGAGA
GACAAGCTTTTCTGGTGGGCAAAGATGGTATAAAAAAGGCTGGCCCAGAGCCTCTCTCCC
CTTTGGCCACTCCAGTCATGGAGTGGCGTCAGAAGGGCACTGCTTCTTGACGGCCTTAAA
GCCTGACAGATGACTGGCTGTCTTCAGCTACTGCTACCATCTTTGCTTTCTGCCTAGTCT
CCTGGAAAGAGGAAGGACCTGGCTAGGGGCCTATCGCAGATGTAGCAATCAAAACAGTGT
GTGTCTTGCAATTTGCCAGAGAGTTCAGGTTGCGATCCAGCAGTGAAGGGCAGGTCTGGG
TGAAGCAGAACTGCACAGAGACAGTGcagttctgccgtcatagcacaaaagcagccatag
acagtacagaaatgaatgagggtggctgtgttccagtaaagctttatttacaaaagcagg
cagcaagctggattgggtccctgaactgtagcttgctgacctctgatagagacgttgaaa
gttagaagtgtgtagaaaatgccagtttcaattctctcaagttttggaaaaactgaactg
aactggactgaaatggcatgtccggagtcacaccgtggttgagctgggattgtaaaccag
gATATACTTTTAGTCTAGGGCTTATTTTGTGATACCACATAGCCTCGGCTGTGTGGTCAG
GTGATAGCATTTCGTTTTTAAGAGAAGGCCACGCTAATGAAAGAAAGCTCCATCCCCAGT
GGCTACTCCAGGTGGTCTATGAATAGAGACAGTGAGAGCCCAAGGGTGTTATTTTTAGGG
AGGCAACCATTTATCCCTGTGACCTGGCTTACCCCTTTAAAGATGGGCCCCGTTCACAGG
AAAACAAAATATATGTTGCCTAAATTCTTATGGAGAAATAGTGCCCTGGAGTTGTGAAAA
AGAAATGGGCTCCCGCAGCTGCGTCACAGCATTTGATCACTTCAGCCGAGAGTGCCAGGA
GATTTGAGACAGATGTTTTCAGACATGCCGCATGCCTAAAACATTTCCAGGGGTCGGGCT
GCAAATAGTGACTTAATAAGTGGAGAAACAGGGAAAGTATGCAAGTTGAGGACACAAGAG
TTTATTCACCGCTAGGTGCACGGCCAACCCCTTTGCATTACATCTGCCTGTCAGGGTTGG
CTCTTTAATCTGTCGTGCCCTCGGTATTGCTCTTTGTCTGCCCGTGAATAAAGTGCAGCA
TTGTGGTTAGTAATCCCACTCCAGTGACTCGACTTCAAATGTGGTTTTGGAGTGCATCCC
AGAGTTCTGTTTGCTAAGCTTCCTACTCCTGTTTCAGAGACACCACTGAATACAGAGCAG
CGAGCACTGAAGGCTTCCCTCTTTCCTTAAACCTGTCGGGTTGTGGGCTCtctcttttcc
cctcttgctcctttcttttct
>MFAP3
acacctgCCTTAAAAGAAGCTTATGATTTTGACAGATGATGATGCCAATGACAGGATTCA
AGGATATGGAAATAACATGAGGGTACAGCCAAAGGCCTGAGGTCTGACAGTATGGAACAT
GGACAGTTACAGTAGGGAGTAGTTACCATGGCAGAGAGAAGAACAATGGGAAGGCATGAA
GCTAGAAAGGTAGATTAAGACAACACTATGGAGTTCAGAATATATGGGCATATAATATAA
ACACATTACACATTTCCAAAACACATAGAGAAAAAATCCAGATACAACTACTCACTGACA
TACAAACCAACTTAGAAGTAGCCattcattcactcgcaaacattttttgagtacctacta
cgtaccaagtagtaccacagtacctgtggagatagagaactaatgtaagccattcactcc
aagggcctatctaataggaaagacgagacAGTTTTTGCACAAAGTTCAATTAATGTTTTG
TGTATATGAATAAATGTTTCCTATCTTTTCCTTATGCTCTCTCCAGGTTGCAACGCATCA
TTATCATCATCATAAATATATACAGTATACTATATGTAGAATATATAATATACATATTAC
ATAAATTCATATAATTCCATGAAAGACTGGAAGGACATACTCCAAAATATAtttttaaag
acagggtctcgctatgttggccaggttggtcttgaaccctaggcctggcctcaagcaatc
ttcccctgcctcagcctcccaaagtgctaaaattacaggcgtgagccaccatgccctgcc
AAAACAGTCCCTTTACTAAAATATTAAACACTGGTTATCTCTATTCTTTCATTTGTGCCA
GATATTTGAGCTAAGCCAGAAGAGAATTTTTTATGGTGATGGTTGTTTATATTATCATTA
CTATCGTTATTAGAATGACTGTACCATCTCTTTCCTCAACTCATTCATAATCTAGGAGAA
AGGTTAAAAAAAAAAAAGGAATAAACACCAAGTACGTGGAACTGCACTATTTAGTGTTTT
TGTAAGTCTTCCAGGCATTGTGTAGTAAGCGTGTAGAAATAATTGTAGTTTCTCCTCCAG
TTATTTTCTCAGTTGGAGGAGAAAGATTCCAATAACTGTAAATAAATACGGCTGAGCCAT
ATTTTTAAGAAATAAAAACGCATACGCTTACACACACACATATATATTACGTATATATAC
ACTCCACCCGCCCCATTTACCAAAATGAAGAGcagtacagcttagtagctaagagcacgg
gctctggagtttactttcttcctgtcctgcagcgattgtggggaagtcaggtcacctgtc
tgcctctccgtttcctcatctgtcaaatggagttctgggtccctataaagattcagtgac
gcgatatgtgaggggcttggaacagtgaccggcacgtaaccgcccaCAGGTTAACAGCTG
CTATCACTTGGTGGGGTGATGGTTTGTATCCTATCGTTATTAATACGGCTGTCTCTAGAT
GAGCAAACATGCGCTCTCACTTCTTCCCACATTCAAGAATGGGGTCCCAAACGAGAGATT
CGACGTAAACGTCCGCTCCCAACTAAGTTCTCAGGCGCTGACAACGACAAGAATTCCTCA
CACAAACGTAGCGCTTCAATCACTAAACCGCTTTCACAGCCCTCGACCCTGCCGCGAGAT
GTCCGCCGCCCACCGTCAGGTCACCGCCTCCCTAACGACTTCGGCTGCCCGGGCCCTGCC
CCTGAACCTCGCACCCCTCCTGCCTCGTTCAGGAAGCTCCGCACCTATCCGGCCGCCACC
CTCAGCACAGCCACGGCAGCCGACTCGGCGTTCCTACTGCCCCGGAAGTGCTCCTTCAGC
GCAGAGGCGTGCCGGTGTGTCCGAGAAAACTTCCGAGTTAAGCCGCCGCTGAGGCCGGAA
GGAGCTAGACGGCGGTCGGGTAGGTGACGGCTTGGTTGGGGTCGCTGCGAGGGGACTACT
AGGAGCGCCGAGGCGTGAGTC
>MFAP3
AATTAAATTCTGACTCTGGACCTCACAGTCTGCCCTTTTTTTACATGATTTAAACAAATG
GTAGAATCTAACAAATCAGCTAAGTTAAAGTACTTTGATAAAGAGGTGGAATATGGATAA
GGCAGCGGGCATATTTAGTAATCTTTTTGCTATAATTTTTTTTTCATTTCTGTTCAATTA
TCAGGTGGAAAGTGGTTGGTTTCTGATAACTTCCTAAACATCACCAATGTAGCTTTTGAT
GACCGTGGGCTCTATACCTGTTTCGTCACCTCTCCAATTCGTGCCTCCTACTCTGTCACC
CTACGTGTTATCTTCACCTCGGGAGACATGAGTGTCTATTACATGATTGTTTGCCTGATT
GCCTTTACAATCACACTCATCTTGAATGTCACACGGCTGTGCATGATGAGCAGCCATCTT
CGCAAGACTGAGAAGGCTATCAATGAGTTCTTTAGAACTGAAGGGGCTGAGAAACTTCAG
AAGGCCTTTGAGATTGCAAAACGTATCCCCATCATTACCTCAGCCAAAACTCTGGAGCTC
GCCAAAGTCACACAATTTAAGACCATGGAGTTTGCTCGTTATATTGAAGAACTGGCAAGA
AGTGTCCCTCTTCCACCTCTTATTCTAAACTGTCGAGCCTTTGTTGAGGAGATGTTTGAG
GCTGTGCGAGTGGACGACCCTGATGACCTGGGTGAAAGAATTAAAGAGAGACCTGCCTTG
AATGCTCAAGGTGGCATCTATGTCATTAACCCAGAGATGGGACGGAGTAATTCACCAGGA
GGAGATTCAGATGATGGCTCTCTGAATGAACAAGGCCAGGAAATAGCAGTTCAGGTTTCT
GTCCACCTTCAGTCAGAAACCAAAAGTATTGATACAGAGTCTCAAGGCAGCAGTCATTTC
AGTCCACCTGATGATATAGGATCTGCAGAATCTAACTGTAACTACAAAGATGGGGCATAT
GAAAACTGTCAGCTGTAACCTACAATGCTGTAACCCAGTACCTACAAAATCAGCTCGCTC
TCAGAAAAGGAACCTGTTTCTTAGAAGAAGTAACATTTTTGCCAAAAGATGACTGGGGTT
TTCCGTTTGTTAATATTAAGCACATCAGAACGTGAATTGCCAAAGTCTTCATTAGAAGGC
AGCATTTTTCCTCTCTGATACTTTTCAGTCATTTTCCTTAGAGCTTTATTAAATTATGCA
TGCTAAGATTTAAAGGAGCCCCAGATAAACATGATGGggaaaagcactgaactaagagtc
ccatggtttctcttctggtcacagttcttccattggttggatctgatacttatcttggga
cttcagtttttccgtcaataagatgagggattaggtgagatctgaagttgtttctagctc
tATAGCTTCTTAACCCATCACCTTTAAATTACCAGAATCTTCACTCATCTCTAAGTAAAC
CTTTCCCGGGACTTTTACTCGCTTCTTTTGGAAAGGATTAAGCTGAGATCTAAATTTCCA
CACCAATGTCATAATGCACAGAGGTTTTTGAAAAACATCTGAGTGTTTTTCAGATGTTTT
GCCATGTGGAGCATATAATGATATGTGCAAGATTGAATCTTTTCAATGTAGCACATGTCT
GTAGGGTTATACAGATGTCAGAGAGCTAACTGCTCTGTAAACTACTTTCCATGAGTAAAT
TGGTCCTTGGTGGGGGTGTATCATATTTTTAACTTACTGAGATATCATTTTAGTTCATTG
AGGTTGGCAGGGATTGCCTAACTGATCTTCCAAAGTGAGCAGTTTATTTCTAAGGTATAA
CGTCTTTGATGCTTTTAGAATAAGAACAGTGTCAAATCATCTGTCTTCTGGAAAATCATG
GATTTTCATATTTCTGTTAACAGAATTTCTCAGGCTTTCCCTTTTTAAAAGTATTGGACT
CTACAAATAGGTTCTATATTTGGGATCTCATCCTAGGAGAAAACCCAAAACTGGATTCCT
CTTAAGACCTCTGTCAACCCT
>MT1B
gccagtatcagctaggtgtgtgtgagtacattctacaatgtttgcacaatgacgaaattg
cctaaagacatatttcttagaatgcatacctctcattaagtgacacatgactgTAatagg
gttggactcgtagaggccaatgatttaatggatgtaaagaactcagaatggtgccttgta
catgaccagtggtctataatattaactactattTTGTTATTATTATTCACGGCtgctatg
gcctgaatgcttgtgtccctccaatattcatttgttgaaatctaactttcactctgttgc
ttttaagaggtggtgcatttgggaagtgactatggcatgcaggcaaagcgctcatgaatg
ggattagtgccttaataagagaggcctgagggagcttgtttaactctttccaccatgtga
ggaccagcaagaaagagacatccatgaggaatggggccctcacaagactccaaatatgct
ggtgccttgaccttggacttccatgactccagaactgagagaaatatatttttgctgttt
taagttacccagtttaaggtatctggtggtagcagcccaaatggactcagacGATAGCAT
AGTTGACATTTTTACTCCAGACAAAAGAGCCAGGCCTGGTGTCCCTCCCTGTGTGTCCTC
TGTCTTTCTCATCAGCCACATAAGCATTGACCTGTGGTCCTGACAGGGTCCTGCACTCTG
CCACAAAATAAGGATTCACACCAGAAATATAAAGCCATGAGCAAGACAGTCCCTGTCCCC
ATCACAGAAATGGAAAGACGCCtgccagttctgctaccacctgcaccaatatgtgactca
acatttttcttttaaatgattcctatttccttagatatatttatatgaaaagcaaactca
ttagcgctactgaaaaaagaatcaatttaacttccagacatagaaggttgccatgaaaTT
CTCCTTATTCATACCCCTCTGCATCCCTGTTTTGCTTCCAGGACTGACCTTGATGCTTGG
TTTTGTTTAAAGATTTCAAACAGTAAAGAGACGAATATACCTAGGTCAGACGGAAGCTTC
ATCAGTGCCCTCTCTCCCTTGGGaagctgacaggactcagacccagcagtatcatttcct
agccctctgaccacgggctagtggcttgaactccttgtactgtcattgtccagattagga
atatgggttcataaatagaatgtgtgtcccttttgggttgctgtgagggttcaaagattg
aaagtgattaaacagggcctaacatggattaaTGTTATGTACAATAATAGGAATATGGAA
GGAAATTGCTTTCTAATTTCATCCAGGATCTGCATGTCACCTTCAATGATCCCTCTTCTG
GGGACATCCCACATTTTCCGAATGGCCATCCTGTCGTAGGGCGGCCAGCTAGGCTGTGGG
GAGACCCTGGAGAGATTTATGCAAAGGAGGACCTGGACAAATATCCCCATTCAGCTTCTC
AAGAGTGGAGAATGGAAGGGAGGGAGACAGAGCCCTGTGTCTCTGTCCTGTTGCTGTGCA
CAGGAGAAATGTGACTGAGGGACCGAGGTGGGGACATACTCAGGCAAGGTGGGAAATCCA
AAGGTCACAGCCTCCACCAGTCCTTTGCACACAACTCTCTCCCTGTGCTCCCGCTGCTGC
TGATCCTGAAAGTTGAACACGGGGCTGGGGTTGCACACGGTATCCAGGGAAGGTAACGAT
GATAACAGTCCTGAGTCAGGCCAGGTCACTGCTCATGGCCCAGGCATGGACCACGGGCAG
TGCAGACTCAGCAGGGGTGAGTGCAAGGGCCAGGGCGGGGCCTCTGCACCCCACCACCTC
CCCCGACTATAAAGGGAGCAGCCAGCTCCTGGGCTCCATCACACCTTCCTCCTGCCCTGA
CTTCTCATATCTTGCCTAGGAACTCCAGGCTTGTCTTGGCTCCAAATGGATCCCAACTGC
TCCTGCACCACAGGTAAGGGA
>N4BP2L2
CTGTGAAGGTGAAAGAAAAGCGGAGACAGCACTAAAGCCGAGGTCTGGAGGGACTAAAAG
CCCACCTCTCAGAATCGCGGTAACAAACCTCACCTCCGTACGCAAGATGGCGGTCACCTC
TCGGTTACCCAGGCCAAAACTAGGCGTTTGCGCCAGGCATTGTGGGAATTGAAGTCCGAC
GTTCACACCGGCTCCGTAAACCTCACGGCACGGAGACTAGGTCTCCCAGAATCCATGGCG
TGACAAACGCAGTAATTTGGCAACAAAAGTAGACCGGAATTAGTTCCTAGATCTGGAGCA
GGGAAGTTATCTAAAAACACCAACTTTCGTTAAAAGAAAGCAGCGACCTCCTCTGGCGTT
CACCCCCGAAGGAAAAAGGAATTTGAGAAACTGGCGCCCCCCAATAGATGTATAATCGGC
TCTCAGTGCATGCTTCTTAGAGCTTTCTAGAAGACAACCAGCTGACTTTTCCAACGGAAC
TCCACAGTTGGTACCACAAATTTGCATTCCGGTCGTTTCTACGAAAGACCACCTGACGTA
ATTTTAGGCTCATGCTTTTCTGTGGAAGGACAGAATTACTGGGGCGCAGGTCCCCAATAA
CAGATAAAAATACTTATGAACAAAATCGTTTAGTGTCAGGTCGCTGTTTTGTTTTGTTTT
TGGAAATACAGACCAATCACTGAGCTTTCCCattaaaagagtcaatacgtgcaaagcaag
tagaacagcgagctcctggtaagaataagcgctatgtaagtgtttgttGCATTAAAAATA
AATACAAACCAAACAACTGGCAGTCCTCAACTGAGGGCTCCTTTTCTCTTCCCACCACCT
CTCCAACCCCTCCTCCCTCCATTGGTTCCCCATCCCCCATAATTTCAGGTCCTTGCAAGG
AAAACTTACCATCTCTTCATATTTAAATAATTCTTTCTATGGATATGTACCCTTTTCCAT
CCCCAACGTGATAACAATTTCATTTGTTGTTAAAGTTACAGTCTGGAATATATACATTTG
ATTATTTAACTAACAGCCTTGTGATCAAGAGTGTTCACCAAAGCAACCCATCTTCTCAGA
AAGAAATCTATCTCAAATACAGATTTCTACTACGACCTTtgtctcctcataattaaactc
atgcatcctactttgaaacaaccacatttacgtgaggttgtggcgttctcagtgtgttac
atccgcaggcacactatactaattataagataatattaatctttgtcaccccatcaaggt
attgtcctgtttctccatggcatattttcccccttaaaactaataagcagccgggcgcga
tggctcacacctgtaatctcagcactttgggaggctgaggtgggcggatcacctgagggc
aggagtttgagactagcctggcaaacatgatgaaaccccatctctactaaaaatacaaaa
attagccgagcatggtggcgggcacctgtaatcccagctacttgggaggctgaggcacga
gaatcgcttgaactcgggaggcggaggttgcagtgagtcgagatcaggccattgcactcc
agcctgggtgacaagagccagactccatctcaaaaaaaaccaaaaaccaaaaaacaacaa
caacaaaaaactaataagcaatctgtgaggttaaactttgagacgaagcaaatatcctgc
acctaatcaaactttaccttatggttcagattccataaatgtcgggattttttttcccca
cctccttcaagccttccacatttgtcaatccagatgctgctatagagcagaaccctactt
atttatttattcactatcagtatgaatttatggattccttttcttcagggggttatactc
cattgctctccttacttatttACTATTaatagactatttttaggatggttttaaatgcac
ataaaaatcgagcaaatggtagagttcccatgtacccacccccccacacacacagtttcc
cttattactaacctcttacat
>N4BP2L2
AAATGAAGTGTCACAAAATGTAGGTATTACTTGTCCATTACAGGGATATTTGTCTGGCTC
ATTCCCCAAGTTCTGCTGATAATCACAATGTGATGGCATAGCTTTATTACTAAGATCTTT
CTTTTCTTCATCAGGTTTTAAGAGACCATTATTATGACCCTCATAAAATGGAACAAATTG
TTCCTGAGAAGGTTCAGATTCTTTACAACTGTTCTCAAAACCATCTTTTTCCTTTTCAAG
CTCTTCAATTTCTTTGTAAAACTGGAATAATTCATTGTCAATCTCTGATTTTTCAGAGTT
AAATTTCTGTTTCTCTTTTTGTCCTCCTCTGTCATTTATACCATTTAGAACATGTGCCTC
ATTCCTCCCTTCATTACGTTTCTTTTTCTCAGGGGGTTTGTAAATGGGTCCTATAAATGC
TTTACTTGTGCTATATATCTCATCGTCTGCGGATACTAATGGAGGACGTGCTTCCTGTAA
AACCTGTGAATCAATGGATTCAATAACATCTGGTCTATTACCAGGCATCTCATCATGCAA
AGGTCTATGCAAATCTGTAGTTTTGATTTTGTTCTCCTGCAAATAACTATGTCCTCTGAC
ATCAATGATGGTCACAGGGACCCAATCATTTCCAGTTTTCTCTTGGATTCTGTGAAAATC
AGCATTACTATGATTGTGAAAAACATACGACTCTGTGGTTGACTTCAATTTTTTACAGCG
TGGCTCACTCGTTACTTCTTCTCTAGGTCCCAAGAATTTACCTTCAATTTCACCATAAGA
CATCTGAGAAATAAATAAATCATACAATTACTAGCtaatatattaaaaatctaaataaaa
ttttCTTCAAAAACAAGAAATTAGACAAAGACATTTAAATTTGTGATATATTTAATGGTA
ACAATTTCCCAAAATACCAGTCACTTTCATAACCACTTATTATTTAAGTACAGTCACAAC
ATGGTGGTTTATGGGAGGGATCTCGTTGAATATCCTTTTTGAAAAatatatatatatgta
tatatacatatatatCTCTCTCAACTTTAAACGATCCATTTCTGAATTTAGAAGACCTAA
AAGATTTAAGTATGTCTGTAAAGTTGAATCAGTAATATATATTTTTATGATATAGATACA
CAATTGTGTATTTAAAAGGAGAGTGAAACCGCCAACACCAAATTAACACATACTCAAAAT
GGCTGTGATACACTGCATCCTAAGCTTTCCTTACTTAAAACCACTGTGTTTTTGAGAGTA
AATAGCTCCAATTCTCTCCCAAACCTCAGACAACCAATCTCCTTAGCATCCAAATGTTAG
ATTAACTGAAGTGCCAGTCTTTGGAGACCCTTAACTGTGAGTAGTTAGCATAAAAGAGGT
TCCTAAATGGGTATAGTGTGTTCATTTAAAAGGGGGGAAGAGATAACTTAAGTTGTAATG
ATGATAACGGAAATTTGTATAATAAAGAAATCTGGCAACTCCCAAAGTTCAAAGCGTTCA
TCTTTTCCGAATAATCTATCACGAAGATAAAATTTGCTTCCCTTTAggcctggcagagtg
gttcaagcctgtaatcccagcacttgggaggctgaggcgggcggattgctgcttaggagt
tcgagaccagcctggcaacatggcctaactccgtctcttaacaaaaatacaataaattag
ccgggcatgggggcgcgcacttgtggtcccagctactcgggaggctgcggtgggaggatc
gcttgaacccggggggggcggaggttgtggtgagccgagatggcgccactgcactccgcc
tgggcgacagagggagaccccgtctTGGGGGGGGGGGGCGGTTACTTCCCCTGAAATGCC
TTAGGGACCTCAAAGTACAGCCCAGAGGCCTATTCCACCCAATTCTTCGTTGTGCCACTC
TCTGGTGTTCCTAACACGAGAGAAAGAGAAATGGACAAAAAGGCGAACTACAGAATGATG
CAAGCAGGCCACAGAGCTGGA
>N4BP2L2
AGCAGCCATGATTTATCCAAAACATGTCTATCTGACATATTTGGCATCTTACTGCTTATA
CAGATAACCTAGAATATGAAAATGCCATGATATTAGCATTCTAAAGCAAAACTCAATCAC
CCAAAAAGAGATTTTGATTGTAACTGATCATGTGACATCTAATTATGTTCAACAGTACCA
GAAATCCAGATAACACCTTGTCTAGATACTTTATGCTTCCTTttttgtttttttttttgt
ttcgttttgttttgttttTTCCATTCTATTACTTTATTAGCAGGTCAtttcttttctttt
cttttttttttttagacaagagtccgactctattgcccaggctggagtgcagtggtgtga
tctcggctcactgcaacctccacctcccaagttcaagtggttctcctgcctcagcctcct
gagtagctgtgactacaggcacgtgccatcacgcccggctaatttttgtatttttattag
agatggggtttcaccatgttggccaggctagtcttgaactcctgacctcaggtgatcctc
ccacctcagcctcctaaagtgctgggattacaggcgtgagccaccgtgcccggcACAGGT
GATTTTTAAGATGTTAATAATATCATTCTACATGACAATCATATTTTTTGTATCTAAAAA
ACGGTTTAAATTTTCTCAAAATAAAAGGTGGGGGAGCAATACACCAATTTATATCATTAA
AACAAGTCAACAATACATATGAACAAATCTCTATAAAGAACATTTTCTTAAATATATAAA
TCATAACTATAGTAAATAAGTTTAACTTGAAAAGACTTTTCCTCCCAGGCAGCATAGACT
GTTTATGCATATTTTTCAAATTCCGTGAATTACTTCAAACCATGAAGCTTTATTTTATGG
ACTTAAAAAAACACCTATATGAATCTAGGAATATCTGAATGTCTTATCAAGCCTCTAAAG
CAAAAATAAATTATTTAAGAACATCAGTATTTTCAAAATTCTTAGACTGTCAGAACTCTC
AAGTCAGGTACTAAAATGGATTCTCAGAATGTCAAAATTTAGAAATGTGAGTAAGTCAAA
TATCTAATTTAAAAAAATCAAATCTGGGCTCATTGGCCACTTGATTTCTATTTTTTCAAa
acaatagctatctttttgagagcctattttatgtcaaacattttacataaatctatgacc
tcatttaatcctcataaaagcctgcCAATTTGATAATAAACTAATCCAGGAGAAGAAATA
ATTTTGGCAAGTTAGATGGTAGTGGGAGAACTAAGATAAAGCACCTCCTTGACCCCAAAA
CCAAAggcctccaatgatccctgcctcctggtactcacaaccttgcatcctcttatcctg
cagtatgcttggatttagtccctagcttctaaggaacagaatatgatacaggtgatggga
tgtcacttcggagattactaaaaaaaaaaaaaaaaaagtagcttctgtcttagacttgag
cttgcatgctttctctttcactttgaaagaaatcagctgtcttgtgaatggacagaggcc
aagtagcaaagaaatgagagaagcctccagtctctagccagcaaggaactgaagtcttca
atccaacatagctcacaaggaactcagtcctgtcaacaatcttgagagagctcttagaac
cagatccttcccaaatcaagccttcagaccagaaacagtcctagccaacatcttgatcac
agcattcttagagacactgaaccaaaggcacccaggtaactataaccagagtccagacct
acagaaactacgaggcaatatatgtttgttgctttaaacaactaagttttagggtaacct
gttatacagcCTTGAGTAATCAATGTACTCTATACTTATAATTTCTCACGTAAGAAACAA
GTAAACCAAGAGAATCTGTTCCCAAAACAAGGCCTACAAGAGAGTCCATTTTCATGGTTT
GGTTTTTAAATTTCTAAGAAC
>NAP1L3
agaggccggcgctgaggtggcagcggcagtggaggcttgggcgacagcggtggcggcAAG
GCCTCTCCCGGCTGCAGCTAGAGTGCCGAGATGTACCGCAGCCGAATGGCGCAGTATGAG
ACCCCGAGATCTCTTCTCGTTTTAGATCGCGAGCCCCCTCCCCTTGCAGTCAGACCTCCC
GTTAATTTCGTTCCCAGTGTGCCTTTAGTTCGCTCCTCATTTGCTGGTCCACCTTAATTG
ACAAACTGTACGCCCAACGAACGGCCAAACGCCACTACTCCTGGCTCCGCCCACCTTCCC
AGACGCCGCTCGCTGGCTGAGGTGCGACCCCTTGGAAGGTGTCCCCCTGCCCCCCAAAAA
GTCtatatttatagttttataattaaaaaagaaaaaaaaGCGTAGACATGAGGTAAAAAT
ACCAGCCATAGTTCCTAACAAGGGCAAAAGAGGCGTGTCTTCCTTCTCCCATCCGCCCAC
CCTGAATTCCCGTTTAGTTTGTCACGGGTCTCTTGACAAAAAGCTGTaaaaaaaaaaaaa
aaaaaaaaaaaaaaTTGAATGAAAATGGTCCAAATGGCGTCATTGGGTAGTGTGACTATG
GACGATTTAAAAACAAAACGATTTTCTCTAAATATTCTATGAGCATGCATTTTTACACTG
GATAAAAAAGGGGAGAGTCGGTTATTGGCAGAGGAGGGAGGGACTAGACAGCAGGCGTAT
TGCATTCCACGAAGCTGATTTAATAAGTGCTGTCTGTGATGTTTGGCAAGCCTGGTTTAT
ATCCATCTACAAGGTTTGCGAACCCATGTTGCCGTGAGTCAGTTACACCATTTTTATTAT
ATTTCTCTTTTTAGGCTGGCATATTATATACCCCAACCTTGCTGCTAACTTGCCACGTAG
CCCTTCTCAATGCTTGTAACAACCTTGTAGATAAAACAAAGAGGTATTAAATGTTAGGTA
GTATTGTTAAAAAGCAAATGATTTGCGTTATACTTTTGTGCAGCAGGTTTCAATTCCAAG
AACAGTGGGATGGGAGGGGGAATTTGTGCTAATGAATGTGCATCTTCTGTCAGTGTATGC
GATGTCATCTGCCACCAATTTCCTTCTAATGTTGTAAAATTCTAGCCATACTATAGTATG
ATTTACAAGTCCAGTAATATGTGAATAAACTTTTGCAAAATGAAGTTTAAAAACGAGTAT
TTGTTATTTTTATTTACAGGATTTTTTTTTCTGCTACAGAACAACTCCCTTGGTACAATA
AAAAAGACGAGTATTTACTTTTCATTGAAAGGTAAGGATCATATTTAGCACATTTTAAAG
AATGACAAAAATTACTCATCTCCATCTGAATAAAAGTTTACAGGATACAGTCATTTAAAG
ATTTATTTTAGAGAATTATCTTGATAATTCTATGGAAACAGGAAAATCCACAGAGGTAAT
TTGGCATACTAATGTAGACAATTACATACTTAACCGCATTAACTATCTAAACCTGGTCAT
AGAATACAAGTGGTAAATTAAAATATGAAATATGATAAATTATTCATTTCAAATGAGGAA
ATGTATTAAAGTTAGATTAATCTTTATAGAATTTGTGCTTTGTCATGTAATCACGTTTTT
TAAAAGTTAGGAAACGCTTTTCTGTTTCATAAATGCATTTACTTTTATTGTTTATCTCTA
ATTGTCAAAGTCTGTGAACATTGCAAAGATAAAACAATATAGAAAATTCCAACAGTagta
aaaacacaaaatcttaaccaccaaatgataagaattactagcattttgatgcacttcctt
ccagaaatttccttgtgcatatacatacctgcctatttatgtatactgctttatctatgt
gacaccatattatgttttgtaatcttttcatttaatttatcaattactaatggctatatt
ttcatggcaaatgatcgacatcttatttttaagtaagtgcatattccatggaaataattg
ccttaatttatttgaccagat
>NRGN
GGGGTGTTGTAAAGATACCCCCCCTTCAGTTCTGACCAGCAGGAAGAAGGGCCCAGAGGC
AGCGCAGTCTGCAGAGGGATGTTGCCTAGCAACTTGGGAGACTTGACTGCAAACTCACCA
AATCCCGAATTCCTCAGCTCTAATTTGGGAAGAGAAAAGCACAGAGTCTAGGCCTGGTAT
CCACTCTGTCCCCCAATTTCCCCCTTTCCTCTCCTCTCTGGATTCTGGAGTTGAAGTCCA
GCAGGAATTGGCACAACAGAAGGCCACAGATGTGCGTGTCATTTAGGCAAGGGCCTGAGT
TCCCAGGACATCTGGCCACTTGGAGGAGGTGGGGAGATGAAAGATGTGCCAGAGACAGAT
TGGGGAACAGATTTTTTTTTACAAAAGTGGGTGGGTCCCAAACATGCTGGGAGAGACACC
CCTACACCCCAAGCCCTGGAATCCCGGCCAGCATCCAGCTCAGCCTGGGACCCCAAGCTG
GCTAACCTTATCCCCACCCTGAATGGACTCAGGCATTTCTCTCCCACTCATTTTTCCTTT
GGCAAGCAGAGCCTCGGGCCCAAACATCTAGGTGGAAAGGAAGCATGTCACCGCCACGTG
GTCCCTGGTCATGGCCAGGGACTGGGGATGCACAGCAGAGCTGTCTCAGGATCTGCTGTC
CCAACCAGAGCCACAGGGCATTTCCCACCTTTGCTCCCAGCAGGAGCCATCCTTTCCTCC
TTCCCTTCTCTGGGACCTTAGCTGAGAAGACTTTCTAGTTTTCTCAGAGAAGGCCTACCC
TACCCACATAACAAGCCACACTGCCAGCTTTTGTACCCTGCCGAGTTGGGGGAGGCTGAC
GACCACAACAGTGGCAGTCTGTCCCTCCCAGATGCTCTTTCCATAGCTCCCCTTCCCAGC
CTCTCACGAAGCCCACATCCTGCCTCATCATGGACCCAAGAGCCAATTACTTCGAATTCT
CTACACTTGGGTTTAGGGTATTTTTCTTCTTCTCAGGAGCAAGGGCGAGGATGGCCAGCT
TTTGTCTTATTCTGAGGCAGCAGATCAAAAGGTTAGGCAGAGTCTGGTATGAAAGGGAGG
AGGATACTTCTTCCAAGTCTGTGCCCATATATAAATACATACAAAATAGGTGTTGTGCAT
ATATGATGTTGTTTGTTGCAGCTCATGTAGACAGATCGATAATAGATACGTCATGCCGAC
AGCTTGAGTTGGGTGACTGTCCGTGTGCGTGCGTGAGCGCGCGGGCGCCCGCAACAGGGT
GTCCGCATTTACCTGCAACTGAAGGGCTGCGTAGTTATTTTTGCAGGTTGTATCTGCAGT
GTCTGTATGCTGGAAGAAGGCCTGGGAAAATCATATGTGGACATGTGGGGCTTGTGAGCT
TTTGTGTGGACGCATGCCCATCGCCAGGTTGTACCAACAGGTTTCTCCGTCTGTAGCAGG
AGTGATGATGAGACCTTTTTACCGCCCGTTAGGGAGCCTTTCTTTGCGGACTGAGGGGGA
GTGAAGTGAAAGGGAGCCATATTTGGGACTCCTGCTAGGTTGTGGAAGTATGGAGGGATG
GGTGAGGGGTGCGTGGTTTTCTCTGAGCGGGAGTAGGTGCTGTGCCCAGATGTGGGTGTT
TGTGCTCGGGGTGTCGGGGGCCTCCTTCTGCCTACTCCGGCGTACATCTGCCTGGCAGTC
TGCCGCCTAGCAAGCCAGGGGATTGCGCCCGGGAGGATGGAGTGTGTAGGAGGCTTGGAT
ACAAGCGTGTAGGCGGAGGGGCTGGGGCAGGAGCGGGAGCGCGGCGCAGAGAGCCGCGAG
AGGGCGTGGCCCTCCCTCCACTTCTCCCCGCCCACCCTGCCGGAGGCTGCTCCTGATTGG
CTTCCCGGCCGCGGGGCTCAGGTTACATTCGCGAGCGGAGCCGAGCGCGGGAGACCGGAC
CCGAGAGCAGAGCTGCTGTTTCGGCGCGGGTCGGCTGGCGGCCGACTGCCCCAGAGCCCC
CACCCGGCACCACACAGACCC
>NRGN
CTCCTGCAGGtcttttcattttcttttctttttcttttttttcttGGAGTGAAGCCTTTT
CTTTATCACTTCATCCAAATCATCTCCTATCTCCTGTGTTTGAGTTCATCCTTGGGCAGT
GGAAAATGAAGAGTCAATGGGAAAACAATCTCTGGGCCTCTAGCCTTAGGTCGGGGGAGG
CTGGCTCACTGACTAGTATCCCCATCCTCTCCCTAATTCCAGCTGTGAGCTTTCTGCATT
TCTACTGGGGAGAGGGCTGGCGGACTGAGGCTTCTCCATCCTCTCCACGGAAAACCCTGG
ACTCAGACTGGGTCCTTCTGAGCTGGAGGTACCCTCTGAGAGCAGGGGGACAGGCGGCCA
CTCCAGGAGTGCCTGCTGCTGTTTTCCTTGCCCCTCCAAACCCACCCTCCAATCAGCTCT
GCAGACCCCTAACTCGGTGCTGGTGATGGGCCTGGCTCTCCCGCACCCAATCCTGCCTGC
ACTTCTCTTTCCTGAATTGAGACATGACTGTCCACCTGGCCCTGAACCTTCTTCGCCTGT
CGCTGCCCATGCCCCAGTGAGTGTCCCTGCCATAGCCCTGCTCCAGGCTCGACACCCCTC
TCTGTACCTCCCACCCCCGCGTCGCCATAGTCCCTGTCCCTCAGGGCTCTATTCCTACCC
CACTCCCGCGGATCAAGACCCAGTGACCCCACAAGAACCCCCCTGCTTCGCCCCCAGGAG
AACGCCTGCTCCAAGCCGGACGACGACATTCTAGACATCCCGCTGGACGATCCCGGCGCC
AACGCGGCCGCCGCCAAAATCCAGGCGAGTTTTCGGGGCCACATGGCGCGGAAGAAGATA
AAGAGCGGAGAGCGCGGCCGGAAgggcccgggccctggggggcctggcggagctggggtg
gcccggggaggcgcgggcggcggccccAGCGGAGACTAGGCCAGGTGAGGCGGGCGGCGC
GCGGCTGGCTGACAGCTGCCCTTCCCCAGCCCTCCCCAGGAGCAGGGGGAGAATAAGGGC
GGGTTGGAGGTGCAGGGGGCGTGGAGGGAGCTAAGGGTTGGGGGATAGAAATCCGAGATG
GGAGGTGGGTGGGAAGAGGCTGAAGGTTGCGCGGATTCCAGGAGCTCACCTGTTTCTCCC
TCTGCATCCTCCCTTCTGCCCCGCCCTGGACCGAAGAAGAACTGAGCATTTTCAAAGGTA
ATGAACACGGCCCCTAGGCGGCGGGGTGGGACCCGTGAGTGGGAGAAAAGGATCGAATCC
CCAGCCCTTCCCTCTGCCCACCCTCACCCCTCCCAGCCGGGGAAAATGCACCCTGCCCCT
GCGGGTTTTCTGATACATCCAGACGCCCGAGGCTGCGACGGGGACATACCTGGACCAAGA
CATGCGCAGCCACCCCATTTGGCTGCACAAGCCCGGCCAAGGGGCAGAAATACATCGCGG
CGCGCACACGTACCTGCCGCGGGGCTCATTTCAGCGCTTTGACTCGGGGTGGGGGTTCTG
GGTGACTGGGGCCCTCTGGCACTCACCGCCCAAAGAATCCTGGTACTGAAAGGGGGAAGG
GTGGGGGGAAGAGGAAGTAGCAGAAGAGGGCAGGTTCTCAGACCTTTTCTCTCCTCAGTT
CCCGAGGAGAGATGGATGCCGCGTCCCCTTCGCAGCGACGAGACTTCCCTGCCGTGTTTG
TGACCCCCTCCTGCCCAGCAACCTGCCAGCTACAGGAGCCCCCTGCGTCCCAGAGACTCC
CTCACCCAGGCAGGCTCCGTCGCGGAGTCGCTGAGTCCGTGCCCTTTTAGTTAGTTCTGC
AGTCTAGTATGGTCCCCATTTGCCCTTCCACTCCACCCCACCCTAAACCATGCGCTCCCA
ATCTTCCTTCTTTTGCTTCTCGCCCACCTCTTCCCGCACCCAGCATGCAGCTCTGCCTCC
GCAGCCTCAGTGCGCTTTCCTGCGCGCACTGCGGAGGGCGCCCTAAGCGTCACCCAAGCA
CACTCACTTAAAGAAAAAACG
>P2RX4
CCTGAGACCATTTTGGACCAAGGCTGGCATGGGCATCTCTGTTCCTCCCTCTAACTTAAG
AATTCCATCTCTTAGAGGCAGATGCTGCCTGTTTTCTGCAAATTTTATTATTCACCTTTC
TATATTTGGAAAAACAAGTTGGTGTGGCTTACTTAGGAATCTCATATCCAGGAAATGAGC
TAAAAATGTTGTATCAAAGATTATGCATAGGATCCACAAACTAAGAAGCAAGCAGATGAG
AGCGGTTAGAGACATCGTGGTATATTTTCCGGAAGAAATGGTCCATGGATTAAAAATTGT
CATTATGATGAGTCTGCAGTAACACAGAAACCACGTAGTGCGAATCAGAAAATGAAAAGC
ACAGCCATTGACTATGATTACAAACCAAAACTTTATACCAATTACCTGTtggaatttatg
ctgcatgaaggcaggatattttgcttgtcctgttcactggacagtacttggcataaagga
tgtgcttatgaatattttctgggaaactaaatATAACATTCACCTGTGAAAACACATCTG
ggccaggcgcagtggctcacgcctgtaatcccaacactttgggagcccgaggcgggtgga
tcatgggaggtcaggagctggagatcagcctggccaacatggtgaaaacctgtctctaat
aaaaatacaaaaattagctgggcgtggtggcgggcacttgtaatcccagctactcaagag
gctgaggcaggagaattgcttgaacctgggaggcggaggttacagtgagccgagatcgcg
ccactgcactccagactggacaagagtgaaactccgtctcaaaaaaaaaaagaaaaagaa
aaagaaaaaaCGTATCTGAAGGGAATGAACAAATACACATGCGGAAAATTGTATTCATGG
GGTAGAACGGTGGCTGTTTCCCCCCCTTTCACTATTTTCTCTCCTAAAGTTGTGATAGCA
TTTTCTCAGTGGAAAGGATGACCACAGAATTATCTCCCCTGGGCTGCAACTAAGGAAGTA
TTTGGAGTGAGAATGCGACCAGGCTTCAAATCCAGGAGGGGTATTTTACAGGGCGTGTGG
CTCTCACCCAGGGCTCACAGGACACCTGATATTTAGGCTGTTCCCCAAGAGGCTAAGGAC
AGCGCGGCCCCAGCTCCCCCAACCACAGCTGCCCAAGTTTAGGAGCCCGCACTCGTGAGC
GATGGCTACTCCGCACAGCCCCGGGGTCCTCTACGGAAATCCCTGGCACCTATCAGTACC
CCTAAGGGAGGTCGCTCGTTACCCCTCACTTGAACTCTGTCCCAAATGGGAGGTCACTCT
CTCTTCGCGGACCCCATCTTCCCCGAAAGGGTCTCTTGTTCTCTCTGGCCCTCCTGAGAA
GGTCATTACTCCCCAACTCGCCttttttgttgttttttggtttctggtttattgaggcag
ggtctcgcttcatctcccagactggagtgcagtggcgcgatcacagctcacacggcagcc
tctacctcctgggctcaagcgatcctctcacctcagcctccctgggactacaggcgagcg
ccactacgcccgctttttttttttttttttttttttttttgtatttttgatagagacgag
gtctcgctatgttgtccaggctggtctctaactcaagattcctctcacctcggcctccgc
aagtgctgggatgacaggtgtgagccaccgcccccggccCCTCGCCCGCCTTTTGAAGGA
GCCTTTCGTCCTCAAGGGCGAGGCCACTCCCCCCCCGCGAGTTCCATGCCCCCTAGAGGG
TCATCGTTCCCGACGGGGAGGTggcgccctcccccgggccccgggccccgaccgcccgTG
CTGCCTCCTTCCGGGCCCTCCTCCGCGATGACGGCGCCGCCAGCAGGCCAGGCGGACTGG
GCGGGGCTCCGAGCGGGGACTGGGACCCAGACCGACTAGGGGACTGGGAGCGGGCGGCGC
GGCCATGGCGGGCTGCTGCGC
>P2RX4
TACCAGGTGGGATGTTGAGAGCAAACTGTTCAGGTTCAGGAGAGGACACTGGTGCTGGAG
GAGGAGGTCTCCCTGTGCCCCTGTACCTCGTGGGCCCCGCATCCTCCTGCTTGCACAGCC
CGCCTCAGCCAGGAGAGGCCCCGAGCCGCTCCAGCGTCCATTCAGCCGGCAGAGTGGACC
ATTCACCTGTGCCAGCTCCACTCTAACGTTCTCTCACAGGGCCCAAGGTCCTGCCCCAGC
CATCTCCCCCTGATCCATCCTCCTTCCCCTCAGGTTTGCCAAGTACTACAGAGACCTGGC
TGGCAACGAGCAGCGCACGCTCATCAAGGCCTATGGCATCCGCTTCGACATCATTGTGTT
TGGGAAGGTAGCTCGCCGCCACTGGCTCCCCTCCGTCACTCCCTGCAGGGACAAGGGGCC
TCTCCCTGCCCCTGCAGAAACACTTTTTTTCTTTTTCGGTGTCTTGGCAGGCAGGGAAAT
TTGACATCATCCCCACTATGATCAACATCGGCTCTGGCCTGGCACTGCTAGGCATGGTGA
GTGGTTTAGGCCCTGCCTTCACCCTCACGGTGAGGTGAGACCCTGGGCTGGGGTCCTGGT
CCTGGCCCTAGGCCCTAGACCTCAGATGTGTTTCTAAACTTGACCCTCCTACCTTCTTTC
CCTTGGCCCCCAGCCCTCCTCCCACCTTCCCTTCTCCAAGACCACCCCCCTCAGGTCCCA
GCCTTCTCCCAagagatgggagtgcctttccattccggtaaagattccaggcttctcaGG
AAGGGGCACGCAAAGAATAAGATGGGTTGATGGGTTGCAAGCATCCTGGCTCACTCTCAC
CCTATGCTAAACTCAGGCGACCGTGCTGTGTGACATCATAGTCCTCTACTGCATGAAGAA
AAGACTCTACTATCGGGAGAAGAAATATAAATATGTGGAAGATTACGAGCAGGTAGGCCC
CTCCTGGCCCCCAGCAGGCACAGGCCTCTCATCTCTTGGGTGTGGGAGCCCTGGGCGTGG
GCCTGTCTGGGGAGGCCCTTCTGCAGAGGCTGGCACCAGTGTGGCGTGGTGTCCCCGTTA
ACCCGGGCAGTCCTGCCACTCTCAGCAGCTGCTCCATCCCTAGGCCCCTGTACTAGATTG
ACTCTTTAAACCCAGCCTCGTTTCAATGAGCGACATCTCAGGTTGGTGATGATAATGCAT
GCTCTGAGAATGCCTGTGGGCACACACTACTTCAGTGCACCTTGCGGAACAGGAAGGGTT
GGGTTCCAGGCCTGGGACCAACTTGAGAACCCCTGGCGGTGAAGTCCCAGGAGCGCACCT
CCCTCCCGCCTGCCACAAGGGGTCCCAGGGGCACCTTGATCTGCTTGTGTCCTTCTTTGC
AGGGTCTTGCTAGTGAGCTGGACCAGTGAGGCCTACCCCACACCTGGGCTCTCCACAGCC
CCATCAAAGAACAGAGAGGAGGAGGAGGGAGAAATGGCCACCACATCACCCCAGAGAAAT
TTCTGGAATCTGATTGAGTCTCCACTCCACAAGCACTCAGGGTTCCCCAGCAGCTCCTGT
GTGTTGTGTGCAGGATCTGTTTGCCCACTCGGCCCAGGAGGTCAGCAGTCTGTTCTTGGC
TGGGTCAACTCTGCTTTTCCCGCAACCTGGGGTTGTCGGGGGAGCGCTGGCCCGACGCAG
TGGCACTGCTGTGGCTTTCAGGGCTGGAGCTGGCTTTGCTCAGAAGCCTCCTGTCTCCAG
CTCTCTCCAGGACAGGCCCAGTCCTCTGAGGCACGGCGGCTCTGTTCAAGCACTTTATGC
GGCAGGGGAGGCCGCCTGGCTGCAGTCACTAGACTTGTAGCAGGCCTGGGCTGCAGGCTT
CCCCCCGACCATTCCCTGCAGCCATGCGGCAGAGCTGGCATTTCTCCTCAGAGAAGCGCT
GTGCTAAGGTGATCGAGGACCAGACATTAAAGCGTGATTTTCTTAATCCCTGTCTGTTGT
CTCATAGCATGTGCTAGAACT
>PHF13
TAAATCATCTGTGCAATTGTATAAGAAGTTGTTAATCAAGTCTCGATGGGCCAAGTCCAA
TGTCTCTGTTTTAATCAGTAATTTCATGTTTTATCTTGTAAAGTACCTCAATTTATCACC
TTTGGGAAGCCCTCCAATGGGCTACAATATTGCAGAAATAATAAaacaacaacaacaaca
acaacaGTAAGCTACCATTTATTTAGCCAGGCACTACGCTAAAatttaacagcttaggaa
actgaggctcagagaagtAtttttttttttttttttgagacagagtctcgctctgtcgcc
caggctggagtgcagtggcacgatctcggctcactgcaagctccgcctcccgggttcaag
caattctcccgcctcagcctcccgagtagctgggattacaggtgtccgccaccacgccca
tctaatttttgtatttttagtaaagacggggtttcaccatgttggtcaggctggtttcga
actcctgacctcgtgatccacccgcctcggcctcccaaagtgctgggaatacaggcgcga
gccaccgcgcccggccGCTCAGAGAAGTATTTCTAAGATTAACACCATCTCCTAACTATT
AAATATCTTCATCAGAATGATCATAACCCTTGAAATAGCAACAGCCAGCTTGATGGAGCA
TTCGGCGCCTGTCAAATATCTTACTAGTATCTCCAAGAGTTCGTTTTCTAATTTGAATTT
TCAATTTTGTGTCACTCCCCTTTAACTTCTTCGAAGCTACCAAACAGGTTACTGAATCAT
CTGCGTTTTGTACTTACCTTTTTCCCCCACTTTCGAATATTAAAAATGTTCCCGTCAGAC
CGCCTTTTGGTCACCGCATAGGGGCAGTCCCCACCGTGTCCGGCCAGCCTTCCACACGTA
CAGCTGTCGGATACTCTGCGGTCCAGCGTTTACACACTGCCCATCCCAGTTAAACACCAC
TAAACAAGTACCAGTCGATGCCAGCGCCAAACACCGCGTCTCCGCCTCGCCCTGCGGGCC
GGAGGATATTCAGGAGAGTGGGAAAACGGCCGGTCCCAAGGTTAGGCTTAGGCGGCAACA
GAAAGCAAACTGAACGCACACCTCTTTAGAACACTGACAACGCTGGCCCGGTGTTTTTAA
TGCACGAACCCGGCCACCTCGAGTGAATCCCGCAGATGCCTAGAGAAGAGCCCGGTCCAG
TCCCGGCCCCGCGGGCCCGGAGCAGGGAGCCGCACGAAGCCCGCAGCCGCGAAAACAACT
TCGCTGAGCCCGGCCTGGAGCGGGGGCCGGGCGGCGACTCCGCCCTCagcggggagcggg
gagcggggagcgATGCCCGGGGCGGCCGCGACGTCAGCGTCCCCGCCCCTGCCGCCCCTA
CTCCCGGCCAGGCCTCGGGGACCCCCGCCCCACAAAGGGGCGCGAACCCCAAGTAGGAGA
CGAGGAAGGGTAGGTGCCAgccgccgccgcccttcgcaacccgggccgtcagccccgccc
ccaccgccgcagcgactcccgcccccgcgcccgccgagaccaaggcgctaccgctcacac
tgcccctccccccgcggccgagccggcgcgggcccccgcacctcccccgctcgcgcGGCC
TCGAGTCCAGAAGACCCGCCTCCACACACCGGGGCCGCCGCCGCGGAGCCTCATGGGGGT
TGGAGTCCCCAAGGTTTCCTTTGTGCGCAGTATTGGCGGGGCCTTGGACTACCACTCCCA
CAAGGCACCGCGCCCGCCTCCCGCGCCACGCCCCCTCGCCGCTGGCTTCCAGTCGCCACC
CAGACTACATTTCCCGACAGGCCTCCCGGCTCTCCCGCCCTCCCTCCCGAGACACGAGCC
GAACTGGGCGTCAGGTCGGGGAGCCGGTCGGGTTCCCGCTCACCGCCGCCGCCGCCGCCC
CCTGCAGCCACTCTCCCGCCTCTACCGCCGCGGGAGCTGCATCGTCCACTCCGGTCGGCG
GTGGAACCGCCAGTCCGGGGT
>PLK2
TTGCCGCCCCGCACTGCCCGCTGCCACCCCCTAGGCGCGGTCACACGTCCGAGCCGGCCG
TGGTCCTCGCACCCTTGCCTCTGGTGCCGACTAGCACCCAACACCCCGGTCCACTTGTGC
GAGTGAGAGCGCTCGGCGAAGTCTTATATACGGGGAGGCGGGAAGGGGGCGGAGACTCGA
TACGCGACATCACGTCACGGCCTATGCCCCGCCCCACGGCCGGCCGAGCGCGCGTGGCCG
GGAAGCAAGTCTTGTCCCGCCACCCGGGTCTCGCTTCCCAGCGGAGCCGCGCGCCTCAAA
CGCCGGCCGCCGAGATCTCTTGCGGCCGCGGGAAGGCCTTCAGAGCCGTCCGTGGGCCCC
GCTGTCCCGTTCTTCGAAGGCTCCGAGCCTCAGCGTACAAAACAGAATCGCGAGGGCCGA
CGCCTGGCCTCACCCCCGCCCCAGCCGCCTGGTGGCAGGGCAGTGCCGTGACCCGAGCGA
GTCGGGCGCGGGTGTAGACGCAGTCCCTCCCCCGCACAGCCCTTCCCGGCCGCCCGGGGC
CTCCTGTGTCAAGGTATCAGGGTGCCCGGAGCCCGCCGCACGGGCAGGCGAGGCCTCCTC
CGGCCGTATGACAGGGCTCGTCTGCAGCTGCCCCGCAGTGCCTGCCCGCGCTGTGACGAG
CTCGCTGGTGTCTAGCTGGGGCAGTGCCGAGAGGCCGTGGGGGTGAAAGGCCGGGATTCG
TGGAGCCGGGCATTCGAGCCCATCGCGCTAGGGCAGACACGGGCCCGCAGCCGGGATCCC
GGGCCGATCGGCCAACCGTGCCAGGATCCCACTCGAGGCCCGTCTGGCCCCCGCCCATGC
CCCTAGAGCGAGCCTCTGTCTGAGGTCGGCCCCTGAACCTTGCAGAGCGAGGTCGGCGTC
CTGGCAAGGCGTCCTCCGCCCGTAGCCCGAAGATTGGAAAGCAAGGGCGCCATCTTGTGG
AATGTTCCGGAATGCCGTTAGGTGTCGAAGTGGGCAGCGGTTGACAACCGTGGGCCTTTG
ACAGTTACTAGTACTAAACATCGATGCCGATTGTGAGTTTCCAATCAGAGTCATCTATGA
CTTCTTCCGAATGCATCTGTTGAGATGGCTCATGAGCTGCCCTGGTTCCTGGAGAGTCAA
TCTGAGACTTTCTGGGGTAGGGAGATTGGTAGGATGAAGAGAGGAGCGTAGGCCAGTGAG
TGCAAACACAGCTTAGTTTCCCATTTCCAGATTTTGCTGTGCAGTTTGACTAATCTAGGA
ACACGTTTTTTTGTTTGTTTTTCTTGTTCTAATTACGATAGAGTAACATTTATTGAGGAC
TGTGCAGTATTTTTAAATGCCTTATTTCATCCTACAACAATTCTGAGAGAAATATtgtaa
ggaaggaaaaataattttccacctttcaaagttttggcctgggtcgctgtaaccagacag
attaacaagaaaacaaagaagcttattaacatatacgtctcatatatacatgggagataa
ccaggaaaattagagatggtttaaaatcgggcttaaatactatctttagctaaaccaaaa
gaaaagagtggggcaggcaagttaaggaatcatgaccaggaaatgtacggtaaacaggag
tggggtttcttatttcttcattgataagtttttcatgatttagagtcattcttcctggta
cagaggagacacttttacaaatggagttttgtggggtttttttgttttttgtttttgttg
tttttttttttagtgaatgtacgtttcccttacgaaagggtaatatgccatttttagagc
atttcctgggtctgctggttctcaaaataattatcttaaaataatctttatcccagggcc
atatttggggtggcatattctcatctcctacattattattcccattttatagatgaggct
tggagaacttaggtaattATTGTATATTTTTACTAGATCATCGAGGTTAGGTTAATTAGC
AGCACACTTGAATCTTTTTAC
>PNRC1
CTGAAAACTATTGTAGAGGCGGTGAGGATACAGAAGTGTAAGATTACTGTGGTCTTCTAA
TAATGTAGAATCTAGTGTGGCAGggctggacgcggtggctcacgcctgtaatcccagcac
tttggaaggccgaggcaggcggatcacgaggtcaggagatcaagaccatcctggccaaca
aggtgaaaccccgtctctactaaaaaatacagaaattagctgggcgtggcgggtgcctgt
aatcccagctactagggaggctgaggcaggagaatctcttgaaccagggagacggaggtt
gcagtaagccgagatggcgccactgcactgcagcctggccacagagtgacacgccgtctc
aaaaaaaaaaaaaaaaaaaTTAAAACTTTTGTCTTgcagtacctggactggagatcaaat
tctgatgttaacttaccgtttgatctttgacaagtcctttagcctttctaagcctgtttc
cccagctgtaaaatgggaataaaatacagtactgtccctcCaaaaagaagctgaggcaaa
atcaggccaagcttgaggactgcaacccaggaccatagattcaagctgccctgaatatac
actcggattagcaagttacaagtaggtttttaaaggaaaagaggcagctcctaaattgtt
taccaatttacattaaaatatcgtgggctcttgactagctatacattgttctttgtatct
taaatttcagaaacttaaagataatgcgtaggcagctaatcaggaacaaaatgcctttaa
acaattgccccaggcattagtagtgaaaggaagAGAATGACAGCCTGCCTACTTCGCAGA
GCTGAGGTCTGATCTATTTTTCTtagtacctattcgtaagggttgttgtgaggttaaagt
gagacaatctatgtaaagaacagttcctggaacataaatgcttgataaatTATGGCCACA
ATTCTTTTTTGTGGTTGAGCAGTGCGGGGAGATCGCGAAAAATTTCTATTTACGCGCAGC
TAACAAAATACTCTATGTTGCAGAGCTGTTTCACTTTCTCCCTTTGAGACGCAAGCCGGC
TTGCCGCCTCCTCAAGTAACCAGGCACAATGTTCTGATCCCAAAGTCTCACAATCCTTCA
AGTATGAAATCAGTAAAAACTCCAACTTCCATTTATGGATTTACGGAGAACTTTTTATAC
ATCGAGGGGCTAATTCAATCAGTAAGTCACTTTGATTTTTACTCTGATCACCGAGACTAA
TAAGCAGCGATGCCGAACCAAGTAAATGAAAGAATCGTGAGCCATACTTCAGTAGATAAA
ATTTAAATGTAGACTGATTTTCTTCACGATTGCTAGGGAAGAAATCCTTACAGCGTACTT
AGAAATCTTTGTTTTAAAATGATAACGCTGTTATGTTGGGCTGAAAATAAAACGGATACT
TCCCCAAGGTCAGCAGCGGAGGAGGCAACCGTGGCCTTGCCAAAGTCATcccctcttccc
agcccccgttcttcctgccgccctccccctgccccctcccttccccacccccatcAACAA
ACTCCGCCGGGACATTTCAGTACCACCACTCCCTAGCCCGGCGAAGCGCAGGGGCGTGCT
GGGGAGGAGTAAAGAGGGTGGGGCGGAAACCCAATTTCATTGTTCGCGGGACCGATTCTT
CCCAAAAGAGCTCGCTGGCAGCGCCTGCGCAGTGCGCCCTCTTTGTGCCAGGCTGCAGCA
AGCTGGTTGTTTGTGTGTGTCTACCCGAAGCTGCGGAGGCGGAGCGAGGGGGCGTGGCCT
GCCTTGTCGCACTCTAATTGGGCTTTCGCAGGAAAGTGGGCGGGCGCGGGGCGGAGCTTC
CGATAACAACACTCGGAGCTGGGGCTGTGGCTATTTGTTGCTGCGCCGCCACCGCCCGAG
TCATGTTCCGCGATCTTCTCAGGCTCTCCTAGCAGCATCCATCGCCGCCACCCTATCTTC
ACTGGCTTCATTCACCTTCTC
>PPL
tggcgggccgggcgcgcaccgaggggcgggcgggagcgcaggtgagcgagcggcggcgcg
ggGAGCCCGGACTGCGGCGCGGCAGTGGCTCCGGGTCCCTACTCGCTgggggcggggcgc
ccgccggccACTGGCTCTGCGGGCCGCTCCCCGAGAAGGTGGTGCTTACCTTCCCGAGGA
GGGGCCACCGCGCGGGCGGGGCTTGGACGCGGGGGTGGGGACACTGGGTCTTGGCCGGAC
GCCGCCCACCCCCAGCCGGGGGACTCCGGAGGCCGGGCAGGCACTGGGGCGCAAAGGCCG
CCGGGGCGAGCGCTCGCAGCCCCACCCTCCTCGGGCCCGGCGCGCCTCTGGCCGAGGCCT
TCACCTGGTTCTGCGCTACCGCGGAACTCGGCGCTCCTGGTGCTTTGGCGGACACCCAGC
TGGGCCCCGCAAGACAGGTGCGGCAGAGACCCGCACGGATTCATGTGCCCTAGTAGCTAG
CGAATTGCACTCAGATGGTGGCAATTGAGGGAAGGGGGCTGAACTGCCGAGGGCgccggc
ctgagttcaagccctgccacccccaggttggctgacactcctgggcaaggtgttttactg
ctcccagccacagtttacttctttgtcaaacggtgataaccaccaccccatccgaaaggc
ctgtggggatgtccctgcaggtaatgcacgcaaagcgctgagcgcagtgccctggcCTGA
ATCTGCTCTCCGCTTGCCATCTCGGGTGGACAAAAACTCCTTTGAAACTTCAATAACTCC
AGGCCCTGGCACTAGAAGAGCGCTTCATAGCTGGTCATAAAAGCTGCTCGATTGCGGCTC
AGAACAACGACGTTGCACAATTCTGCCAGCATGTCCTGGCCCAGACTGTGTGCCAGTGGA
GGAGGCTGCCCTTAGACAGAAACCTAATCTGACCTGAAGCCCGGATggcacacaccacca
cacctggctaatttttaaaaatttttgtagaggcagagtttcaccatgttgcccaggctg
gtcttgaactcctgtgctcaagtgatctgccggcctacagcctcccaaagtgctgggatt
acagatattagccaccgtgcccagccAACCTTATTCTTAATGGGGCTTCTATGGGTGGGC
TTAAcccatttatgcctgaggttgcaattttttgaattgataaatcataccttggcagtg
accttgagcagtaggagataactcccacaggcgtcacgttccaataatggaccactaggc
gtaaatagAGGTGTGATTCCTCCTAAAGTTGTGcctgcctgcctgccttccttctttcct
tcctctctctttcctttcttgctttcttgctttctttcttctttcttctttgagactcag
ttgcccaggctggagtgcattggcacaatcatagctcactgcagccttgacttttggggc
tcaagcaatcctcccacctcagcttcccgagtagctggatccacaggtgtccaccaccac
gcctggctaatttttaaaacctttatatttatatatgttttttgtagagatggggtctcg
ctgtgttgcccaagctggtcttgaattcctgggctcaagcagtcctcccaccttggcctc
ccaaagtgctgggatttcaggtgtgagccactgcacccagccCTAAAGTTGCTTTCAAAA
TGTGTGTGTCCAAATGTGCATTTTTCTGGGGGAGGATGTATTGCTCAGTGGAGTCattta
ctcattcaacacatgtttcccatcactctcacagcctcagtgtgcctggctctgcttgtt
gtacacggatgagaaaagggaaaagaacaacacaaaaggggctttctctttgggagcttt
caggtcccggggcaggggacaCATATTAAAAATGTTAACTTGGATgggcgcggtggctca
ctcctgtaatcccagtactttgagaggtcgaggcagggggatcacctgaggtcaggagtt
caagaccagcctgaccaacat
>PPL
agatggggaaattgaggtacaaagaaattccatcatttggccacagttccactgccagca
agcaaggcagagctgggattcgaatccaggcctccggaagcacagtctcagcgtttttgc
cctgtagctttgcGGTCCTGTGTTCCCCCCACCATCCAGCTGGCCGCAGGAATCAACCAT
GTGTGCCCCTTGGAGAGCTATGGAGCCCCATGCTAGGAAGCCAGCAGGAATGTGGGTGGG
GCAGGAACCTGCAGGAAAGGGGACAGGTCCCAGGAGTGCTGGGAAACCGGCTAGGCTGGT
CCAGCTTTTCATCTCGGTAATGAGCCGCATCGGGGCAGCCAGACGTGGCACCCCTGGGCC
ATCAGCCCCACTGATGGAGGCCGAGACACAGCCCTGTCCTGCCCATGCAGACACAGACAG
CAGCCACCTGCCTGAGCCAGGAACACAAAGATATCCCCCCTCCCCACACACACACCGGAA
AAGGGAAAGGGCCTGAGTGACAGCCGAGGGTACACGCCCAGCCCTCCCTTTTCTTACTCA
GAGGGTAACACGGACACACGTGCTGAGGGCAGTGGCCGCTGGCCctcgaaggggcctcag
aagccatccagccccacctgctcattacccagatgagcaaaccaaggtcccggacgtgaa
gtcactacccaggatcacTTGggagggcagcctgtgtaggagaaagacttcaggtctgga
gtcagatagggttcagatcctgactgcaccaaccagcaatgtgaccctgTGACAGTGTGA
CAGAGGAGCTACACTGTATTTCTTTTTTAATCTTTTTATATTTTCTTCAAatttttaaat
agagatggtttctcactatgttgaccaggctagtcccgaactcctggcctcaagtgatcc
tcccatctcggcctcccaaagtgctaggattacaggtatgagccacaatatgcctggcCa
gccactctgtatttctgagtctcagtttcatcatctgtgaaatgtgagcaagaaatcctc
tctAGTTATGTTCATGTATGGGCccaggcacaggagtgcacacctgtaatcccaccactt
tgggaggctgaggcaggagcatctcttgagcctaggagttcgagaccaaattgggcaaat
aggaagaccttgtctctacaaaaaatacaaaaattagccagatgtggtagtgtgcacctg
tagtcccagttccttgagaagcttaggtgggagaatcgcttgagcccaggaggtcaaggc
tgcagtgagctgagtgagatcgcaccactgcattccagcctgggagatggagaaagaccc
tgtctcaaattaaaaccaaaaaaaGTGTATTTGTGGGGTGGGGGTAATCAGGGTCACTTT
TAGAAACACCTCAGTCAggccaggcacggtggctcacgcctgtaatcctagcactttggg
aggccgaggcaggtggatcacgaggtcaggagatcgagatcatcctggccaacctggtga
aactccgtctctactaaaatacaaaaaattagctgggcatggtggcacacacctgtagtc
ccagctacttgggaggccgaggccggggaattgcttgaacctgggaggtggaggttgcag
tgagctgagattgagtcactgcactccagtctggcaacagaacaagactctgtctcaaaa
aaagaaagaaagaaagaaggaaagaaggaaagaaaagaaagaaagaaagagagagagaga
gaaagaaagaaagaaagaaagaaagGACACCTCGGTCAAATTTCAAAGACACCTTTGTGG
TTCAAGGACTGAACTGGAGGTTCAGAGCAGCGTCCCTGAAACAGACTTGAGATCATTTAT
ACTCTTTTTAAAAttttgaaacagtcttgctctgttgtccaggctgcagtgcagtggcaa
aatcttggctcactgcaacctccgtctctggattcaagtgattctactgcctcagcctcc
cgagtagctgggattacaggc
>PPL
GAAACTCGTGAGGGGGCCAGGACGAAGCCCAGAGCTAGACATTCATGTTTAGCAAGTCAG
CTGGCCCACAATCTGCCCCTCTCCTGCATGAACTTCCAAGGGGGTGCAGATGGAGAGTGT
CAGCGACCCCGCGCTCCCCACAGGCTGAGTCCAAATCCCCGGGGCTATGAATGGGGCCTG
AGAAGCCCTGGGGGTGGGACTGGTCCATGCAGACTCCCGCCTTTGCCCTTGTACCTGTCA
GCCAGAGCCAGGGCCTCAGGGTCTGTGGGGGGGATCACAAAACACACGGCCGGAGCAATC
AGCTTGTTCCCAGCGCTGTCCATGAGCTCCCAGCTCTCCCCGTTGTTCTTCTGCAGGGTG
TAGCTGTAGCCCCGCGAGATCAGGCCCTGGCGGGGGCAGGCTGGACAGTCAGGATCCCGG
CAGGGCCTGAGGGCCTGGGAGCCCGGTTGCCATCTCAGCCCCCGACTCTTGGACCTGGGG
AGCCCCGGCTCATCACTTGGACCCTCCCCGTAGAGTGGGGAGGGGCATGCAGGAGAAGCA
CATGTGTTGAGGCTGCCGGCCCAGCAACCcacctccatttccctttggggaaccttccct
cccaattcccagtccctgtggtctctccttctccattcccaagctccagatggacatgtg
acttggacctggccaatgactggcattcgccagccacagtcattggtatagggtggaccc
tggcattccctggccacagtgattggtgtaggatggacacgtgactcacagtgagccaat
gagaacctggcctgggacttctgaggagggactggggttgctaagctggtggaacacaag
gccagggcagccgaggtgggggcggcataggggtgccagttggcctgcaccaggggaagg
gttggcagagtgacaccaaccacggagacaggcacaggctcctgagaacggcgcctgagg
cccgggatccaaccatgttaccccaaaaactttgtagtgatgtgaacAGAGGAGCTGGCC
CCACGCACCTGCTCCCCCTCAAAGTCACAGAGTGCCTCCACGGGGATGGGCTTGAGCGGA
GTCTCCCGGCGGTACTTGAGGGGCACCACCTGCTGGCCTCGCTTCTGCAGCCCCTGCACC
ACGTCCTCATACTTGTCCAGCACCTTCTCCTGGTCCTGGAGAGAACGGGGTCAGGGGCCC
AGGTGAGACCAACAGCCTTCCCCCTGGTGGGAGGACGCAGAGCAGGGGCTGGATTCAGCA
GGTGGGGTGCTGTGGAGGGGCCTGTACAGGGCTGAGGGCAGGCATGGTGTAGAGGGGTCC
CCCGCCCCCCGGGCCAGCAGGGGTCCTGGGCCATCGCTCACATCCAGCTCCCGCAGCAGC
AGCTCAATCTGGTACCGGTCCTTGAAGTCAGGGCCATACTTCTGGTTCAGGTCCGAGTCC
ACCTTGCGCAGCAGCTCCTGAGCGTCCTTCACGTCTTCGTGAAACTAGGGGAGAAGGTGG
CTCTGTTACAGCCAGGAAACCACTAGAAGCACCTGGGCTTCTGTCGGAGGCTTCAAGCTC
ATCCCTCAGGCGGGGCTGGGCCTCCGGTTCACCTGGAGTCCAGCATGGGACCCTGTGCTG
AGCCTGAGGCTCCTCTGCGTGGAGACAGCCCCACCCTCCCTGAGCTGGCTCCTTAGGGGC
CTCACTGGGAAAAGCCAGGTCCCTTCCCACCCATCCATGAGATGCCACCTCTGTGACATG
TTTTCTTGGATGTATCAGTAAGTCTTGAGGTGTCTTTGATTCAGTTCCTCTCTCTGTACT
AGGAACATCCAGACTTAATACTATAGCTTCTTTCTAGGTTTTGATAATAGCCTCCCCTTT
TTGTTCTCGAAAATTCTCTTGCCCATTCTTCAGTCTATCAACTCTTGGTTCACTGTCAGC
TATCCCCTGGGCTGAGCACCTGGGCTGCAGCCATAAACAGGACCTGAAGCCCCCACTGTG
CGGCTCAGACAGGGAATGAGG
>PPL
AAAAGGCAGTTCTAAGGCTCTGTGAAGAAGGGCCAAGATCATTATCTCTGCTAGGAaaca
aatgtttactgatgatttggaccaccagacactgttctgctgtctgacttagattatctc
atttaatcttcaaacgatgccaggaggtaagcatcgtgacctccagcttatgagtgagga
aagcttctgaggTGGGGATGTGGCTGATGGGGTGGACCCGGGATTTGCATCTCAGCCATT
GGCTTCCCGTGTTCCTCCCTCACCCCAAGGCACTGCGTTGGGCATGGGGGAGGCAGGAGT
CCCAACTTTGAAAATGGGATTTCCCCCACAAAGGCGGCTCCTCATTCTGTAGCTGttcac
tcacatagccaacccacgccaagtgtccattctgcaccaggccctgtgcggggcactgag
ctgggagaggtgagcgacacactcggttcttgttctcagagggttGGGTGTTGGGAGCTT
GAGCTGAGGCCCAGGGAGGACACAGCTGTGGCAGGCCTCTGCCCTGCTCCACCTCCCAAA
GGCTTGGCTCCCCAGAAAGGGGCTTGTTGACCTCTGACCCTCCCTTGCCAGTGTGTGCCT
GGGGCTGCGGAAACGGCCATCTCACCTTCTGGTTCTTCAGCTTGGTCTCCATCTGGCTGA
GGCTGTCTGTCTCCTGGGGCTCGTAACTGGGGATGCTGACTAGGAACTGCAGCACGTGGT
CATGGCCGCGGTGGAAGTGCTCGTAGGCTGCCTTGGCGCTCTGTAGGCTCTGCGCCCTGT
CAAGGCAAAGCGTTCAGGCCTCAGCCACAGCAAACAGATGCCTCACCGAGCCCTCATTTT
TTTTTTTAAAGTGGGAAACAACCAAATGTAACAACCAGAAATACCCCAAGTATCTCCCAC
ACAGGGTGGGTGGTCATTAGGGAACGTCAGGTTGGACTGTGGAGAACCAGGTGGGTCCAT
ATACATTGACTTGCAGAGATGCCCATTGTGGATTACAGGACCCAGGTAAGcatgactcaa
aagagagaccacagggccgtcagagaatctgacgaactcaccaaaaagaaaaacagcaaa
atctgtgggacacggctaaagcattgcttagagggaattagatcgcattctcagaaaaca
aaaatggcCACCACCCACCGCACCCTCACCTGCGTTCCACCTGCTGGCGCAGGTTGTTGA
AACGCTGGCCCAGCTTGTGCACCTCGGCCTCCTGGCGCTCCAGGTCCGGACAGTGCTCCT
GGAAGCGGCTGGCCAGTGTGCTCGAGCACTGCTTGGCCGCCTGCAAGTTCTGCTCCACCT
CACCCAGGAGGGACTTCTGGGCCTGTAACTCACAGGCCATGGCCTGGCGGGGCAGAGGAG
GAGACGGCGGTGCTACGGCCAGAGCTCCCAGAGCCAGGCGATGACACCCACTGAAGCCCC
TGGGCCACTGACTGTAGGAGGGTGGGCAAGGCCACAGGTAGGAAGGACCGGAGCCTTGCT
CTGTACATCCCAAACCTGGGTCACTTCTGCCATCTTCTGTTTTTTAACAATGAACAAAGC
CCTGAAAAGCTAACTTCTAAAAACCCTGCAGCAGGCAGCTCGTGCCCTGCGCGAGAACAG
CCTGCCACTGTCTGGTCATGAGGCTGTGGCAAAAGCAAGTCGTGAGATGGGAGTGTGAAT
AAGGGGCCTCAGGTCACAGACTTGAATGTTTCCTGTGCTCAGGCAGTGTGGGAAGGGGGC
CCGTGGCAACTGCGAGGTAAGCAGGCCGAGAAGGCAGCTGCTCCTCTGCCCACTGACTTG
CCCTCTGAGCTGCAGCCCAGGATGCCAGCTCTGCTCAGCAAGAGATACTGGGAACATGGA
TTGTTATGTGCTTTATGCttttttttttttttttttttttttaagagatagggtcttgca
acgttgtccaggcggctggacttaaactccaaggctcaagcaatcctgccccagcctcct
gaatggctggtgttacaggca
>PPL
GATCCACTTGTTTCTTCTGCTCCTCTGAGAGCTTTGCCCTCAGAGACGCCACCTCCTCCT
TGGTTTGAGGGTCTTCTTGGAATTGGAGGATCTCCTGGACCACCTCTTTGGTCTGGACCT
GGGGTTTGGTGTCTTTCAGGGCCTGGATTTCCTTTTTCAGCTGGTAGATCTCTAAATCAC
ACCTTTCGATCAGTCTGGTCTTGTCCACGATCTCCTCCCTGAGCCGCTGAAGCTCCTTCT
CCATCTCAGGGTCAGTCTTGTACTTAATGACTTCCTTAGTCACCTCTTTGACTTCCACCT
GGGGGCCTCGCCTCCTGAGGGCCTCCAGCTCACTCTGGTAGCTCCGGAGCTGCTCCTCGG
CACCCCGGTACTTTCGCTCCTGCTCCACAAGCTCCAGGCGGAGGTTCGCCACTTCACTTT
CCGCCTTGGGGTCTGGCCGCACGATCTCCCGCACCTTCTCCTGCACCACCACTTTGGCGT
TCTCCTCCTCCAAGGCCCATATCTTTCGGAGCAGCTCCGTCTTCTCCCTCTGGCTAGCGC
GAGCCTTGGCAGCCTCGTCCTCATATTGGCGGGTGAGATCGCTGACCTCCCTCTCGGTGG
CCGCGTCCTTCTCCACCTTGAGCACCTCCTTGACGGTGATCTTGCCCTCGGCCATGGCCC
GCTCCTTCTCTAGCCTCTTGAGCTTGTCCTGGAGGAAGCTCAGCTCCTCCTCCTGCTTCT
CCCTGAGCTGGTCCTGGCGCTGGTGGTCCTCCTGCAGCTGCTGGTACTCTGCCTCCAGCT
GGGGGTCATTCTGCAGTTTCACCACCTCTTTCTCTGTGACCTTCTCCTGCGCCCGGCTCT
TCTCTTCAGCCAGGGCGGCCACACGCTGCTGCAGGAGGAGCACCTCTGCCTCCCGGGCGC
CCTTCTGCCGCCTCAGTGCCTCCAGCTCCTCCCGCAGCTGCAAGACCTCATCCGCCTGGG
CCCTGTCAGGCTCGATGCGCAGGACCTCCTTGACCACGTACTCCTGCCCCCCGTCTCTGG
TCTCCTGCTCCAGGGCACGCAGCTGCAGCTGCAGTGCCTCCAGCTCCTCCTGCAGCAGCT
GGTTCTTGTGCTGCTCCTCTGCCAGCGTCCGCTGCAGCTGCTGGAAGCTCTCCTCCAGCA
CGGGATCCGGCACCTTCTTGAGCACCTCCTTCCTCACCACCGATTCCTGAGGCCCCTGAT
TCCTCAAGGTCCAGATTTCTTCCTGGGTGCTCTTGACCTCGTTCTCCAGCTGCCGCCTCC
GCTCAGTCTCCTCATCCAGTTCCTTCCTGATCTTCCACGCCTCCTCCACTCCAGAGTCCG
GCCTATTCCTTTGCAGGGTCTCATGGGTCACTTCTACTTCCGGCTGCTGTGATGGAGAAG
ACAAGACAAGGTTAAAGCCAGGCTCTGGCAGCACATGTAGGGCCTGTCCCCACCTGGTCA
GAGTGGCTGTCCTGTGGTCCCCAAGGGACTCCCTCAGTGCCAGTTCATGTTAGTTGTAGA
GTTCTAGGGTTACTTTCAAAAAGGATCAAACAACTAGTTTGGGGTTTTTTTTAATCAGGT
AAAACATTTTTGAGCTGTGGAAGAGTTTAAAATGAAACCACGGTCTCCCACCTCTGGTCC
CCGTCCTAGGGCGTGTCTGTCAGCCTTGCAGATGCTATCTGTGCTCACACAAGAATATCT
GTCTGTAGTATGTACCATGTGTTTATCTCTCCTGCACAAATGGTATTCCTGCTGCTCACT
GCACTTACAgagctcattccagctcagcacagagagtgctgcttcaggatttaccagcag
cattgtttccgctctctggacagaccgcagtttagcccattgctgatgaagagtgaactg
cttccagtgtcttgctattaaaaaacaatgctgtcatcaacatCATGGACTTCAGAAAAT
AACATTCACtttcttttgtttctttctttttttctgagacagagtctcgctctgttgccc
aggctggagtgcagtggcaca
>PRL
ATATAATGAATCAGGCATTCGTTTCCCTTTTCCTGGTCATCTATTTCCGTCATTGAGATT
ACCCCCATAATTTCAAACATCAAATGGTATTTTATTTCTTATTCATATTCAGGAAGACAT
ACTGGCCAGAAATGAACATTCTAGGAAGGATTTTGATTAATTAGGCCAAAAGGAAATGAG
AGAAATGATGAAGGTGAGATCTGAGACTAGATTGGTTTGGAGGATCTATAAAACTACAGA
AGTCATTTACTTTAAAATTTATCTTATTTCTCTAAAGTTTGTTGAATATATAGGATTATA
TTTCACTTAGGTAACAATCTCATGTATTATCAGTTATCAAGTTTCTTCCTCAAGATTGCT
AGGTAAAGATTTTAAAATTTTTACACTAAATACCAAGAGATATAGAATAAGGATTGAGAA
ATCAGGATTTTCAGTCCCCTGTTACACTGTCATTAAATTTCCTTCATTTTGTTGCTTTTT
ACATTTTGTTTTATCTTTTTGAAATACACATTTTGTTTTGTCTTTTTAAAAATACATGTG
TTTTGTCTTTTTAAAAATAGCGTATCTGTATGGTACTTTGAATGTACATcttcatctgtt
tatttcttttgattttaacatatgtgttaagtggtattattctctccagtttacagatga
agaaacagaagcttggagagactaaAGGTAAAGAATATGAAAGAAGtagttcagtgcaaa
agtaattgaggttttgggctttacttttaaatggtaaaaactgcagtcacttgcgcacca
gcctaaTAATTCTATAGTTGAGTTAAATGAAGGAACAATTATTACTTCACGGAAAATCAG
GAGTCATATGAGGAAGGCTGGGAAATGAATTCTCTTGTAAACATCCTGTGGACCCACTTC
TAAGACAAACAAGCTATAACCCCTGATTTAAGAGTTTATTTTGGGGAAGTGATGCAGTAG
TTTTCCAGGGCAAACACACATGTGTGTGCACACACACAGACACACTTACACCCATCATTC
TGGTATACCATGTAATAAACTGAAATTCTAGCCAGTAATTTCCACTCTTTTCAAGGATAG
CAGTGTGTAAACTGTTATTAACTTATGATCTCTCTACCTTCTCTGACCCTGAGCCACTCT
GAGGCCAAGGTGACAAAAATTCATCTTTCATGGGCTTAAAAATTCCATTCACCTTTTGGA
AATTTCCTAAATGAAATGACTATAATGAATAAGAACTAAGTTTTATTGATGACTTTCTCT
AATTTTTAAGTCCATGCATCTAAAGCAGCCTGTGACCTTTAGTTTCAAATTTGCTGTCTC
TTACAATAGACTGATGAATGAGGTAATTTAAAAAATAGTCTTCCTATGGCATTTACTTTT
TCCTTAGTTCCTAGAGCCACATATGTGCTTTAGCAATTATCTGACTAAGTGCTCTTATGG
GGACCTAGAAATCTTAACAAAGACTAACGTCTCTGAAAAACTATCTTCCTAATTGCCTTA
GTTTAAGGCAATCCTACATTTTGAATCATAAACATCAAATGTGATGATTCATAGACTCTC
TCAATCTGAAAGCTGGGTCAGGATTCCATATACTCACATTAGGTATTCATTTTTTCCCTG
GATGGAGAGAGTCTGAATTATTAAGAAAGCAGAGCTGTGTGGCAGAGAAATTAACATTAT
CCTATATTCTCCTCCTCTCCCATAAACTTAAGAGTAAGAAAATCTGTTATAAGAACTGAC
AATGACAACTTAATCTTAAAATTTAAAGGTGTTGCAACATTCTTGGATAGCCAGGATAAG
AGCAATCTAAGAAAACCTAAGCTGTGTTTATTCAGGGTCTGTCAGTCGATTTATTTGACT
GCAAAGAGGTACAGGTTTCTCTGTAAAATTTATTGTGTGTCTCCTTGCTGCTCCATAGCC
CCACATTTCCTGTGAATGGAATATTGAAATATATAAATAATGCAAAGACATATATTATGC
AAAAATCATAGTTGTCCTAAT
>PROCR
CATAATTTTTAATAAAAGGCAAGACAATATAAATTGGTAGTTATTTAAGTCATTCTACTT
TTCCTGAGGCCCAGTGCAGGAAAACAAAGTTCCTATCCTTGTTCCAACTAGACCATTTTG
ATAAGCTGCAAAAAGAAAAGACTTTGATGCTATTTCTTAGCCAGTTTGCAACAGCTGAGA
GGTGAGCATGGAAGCTCTTGCATATATTCAGTTCAGAGAATGGGTGCTTAGTTTATGTCC
AGAGTTTGTCCCAGATTTCACTATGACGTCAGCTCTCCGGGGAGAAGTATATAAAATAAA
AAGTTAAAATCCCTCTCAGTCCTTTACCCAATCCTATTCCCCAGAGGTAATCTCTATTGA
CAGTACCCCTCCAGATATTTTCCCTATGTATATACAAATACACAGATACACACTGAAAGT
TAATTTTggccaggtgcagtggctcctgcctataccagaggattgcttgagtgcaggagt
tcaagaccagcctgggcaacatagcgagaccacatctctagtaaaaataaaaaaaaatag
ctaggcgtggtggcacagtggcacgtacctttagtctcagctactcgggtggttgaggtg
ggagaatcacttgagcccgggaggtcaagcctacaattagctgtgattgcttcactgcac
tatagcctgggcaacagagctagaccctgtctcaaaaaaataataataaaTTTTATATAT
ATATATGAGGATGAAATTACATATGTATTATTTGAACAGAAGTGAAATCttttctttttt
tttttcagacagaatcttgccgcatgacccaggctagaatgcagtggtgtgatctcggcc
ctctgcaacctccacctcccaggttcaagcgattctcatgcctcggtctcccaagtagct
gggattacaggcatgcaccaccatgcccagctaatttttgtatttttcgtagagacgttc
gccatattggccaggctggtctcaaactcctggcctcaagtgatctgcccacctcggcct
cccaaagtgcCAGCAGCATGCTCGGAGGagtgactttaaagcttttctacttgcttccta
gagtaagggacgcattttacactgctatccaaaactcatcatagaaacatacacacacaa
aaccaaagcacacatatacaactgagcaaatatttcatgacataacactttctcttacta
agggtgacgcgctgaaattttgtattctgtcctatttcattttttaaaaatggtaaccat
gacctgctaaattgatttcattgtccactaataaattatgacctcagtttcaaaaagatt
gCTTTAGGTAACCAATCATCTTCTGAGATTTATACAGATTGCTCATAATTCTCTCCTATT
TTTTAAAAACATGCTGCAGTGAACTGCTTTACACTCATTTTATGACTACTTCTGAGACCA
AGATCCCGGATTATGTAATTGTTATTTACTTAAAATTCTGGTAAAATGTAGCCATTATAC
Tggaaaactaaattttaatcttggatctgtcaccaccatgatatataaactttgggcaag
tccctgcacctctctggacctcaatctccccatcagcaacctgctgatcctactcccagg
agtgtGCTCTAAGTTGAAAGTAGATGCCCCACCCCCTGAGTCAGCGCCGGCAGGACTTCT
CACCAAGCCCTTCTCCCCCTTTTCCGCTCCCTGTTCCTGGTTCCTAGGAAGCAGCCCAAG
GAGAAGGGAAAAGGCAGGTCTgggcaggagggagcaatgaagggcggggcagagggaggg
caggagggaggCCGGCCCCCTAGTAGGAAATGAGACACAGTAGAAATAACACTTTATAAG
CCTCTTCCTCCTCCCATCTCCTGGCCTCCTTCCATCCTCCTCTGCCCAGACTCCGCCCCT
CCCAGACGGTCCTCACTTCTCTTTTCCCTAGACTGCAGCCAGCGGAGCCCGCAGCCGGCC
CGAGCCAGGAACCCAGGTCCG
>PROCR
atgagtgctcactatggttaatacatgtattgacccatttaacttgcacaaacccctaaa
ggtgggtaatattattactatctccattttatgaggaggaaactgggtcacagagtagtt
aaggaccatgtctagggttatccaTAAATATACTTATTCACATCTGCAGATACAAAGCAC
AACTTCTCAAATGCAAACACAGACAGGACCCACTCACACACACAGATTTACAACCCCGGA
CTCATCCAAATGTGCTCTGGGCATCAACTCTGTGCCAGCCTCTTTTCTGGGTGTAGGAAG
CAGAGATTACCAAGCATGGTTCCATAGCCTAGAGGAGTCCAGTGTGGCCTGTGTGTGTTT
GGAGACAGCCAGGTAGTATCCCGTGAGATACACACTAATATATGGTGGTCTGGGATCACT
GAAACAGACACACTGTGTCTCGTGGGGCATCAGAAAAAAATTTCCAAGAAGAGGGCAACT
GAGCTGGGTCTTTTTTTCTTTGCTTTTCTTTCttttttcttttttttttttttttttttt
tttgagatggagtcttgtgctgtcacccaggctggaatgcagtggcacaatttcagctaa
ctgtaacctccaactcccaggttcaggcgattctcctgcctcagcctcctgagtagctgg
gactacaggcatgtaccaccacgcctggctaatatttgtatttttagtacagatggggtt
tcgccatgttggccaggctggtcttgaatccctgacctcaagtgatccgcccgcctcggc
ctcccaaagtactgggattacaggcatgagccaccgcgcccagtctctgagctgggtctt
aaatcatgaataaacttcgccaggcagaaaaagggaggcagagcaatcctgacaTGCTAT
TCATGTGTCAGCCAAAGGCAGCATGAGGAATCCCAACTAGTTTGATATATAAGCAGCGGG
AAGCGGCCAGAAAAGGCAGCAGGGGCCAGGTCTCTAGCAGCCTTGAATGCCAGGCTAAAG
ACTCTGGACTTGATCCTGTGGGGAGGcagtgtagcagaatggctgagtgctggacttgac
tgcctacgtgcaaaccttggctctgctacactatctctgtctcagtttcccatgtagact
ggggttaataatagtagctattgcattaagccactggggaaaggcacaaagataataatg
tatgtaaagcccattgcccaggttataataagcactgaatcgacattggctatgattATT
TTTGATTAAtgaaggggagggggttatggcactggaagattttaagtaggaaaaggacat
gatctcatccctgggtcaggtggaggtcggaatagagaacggggagatgaagtagaaagt
tactaccccagtctagatgagacggatgaatcctgaatcagggcagtggaagaggagatg
gagaacaggcgatggaattggaattttattcaggtcaggatttgttaaCCATTTGTTCCG
TTGGTTAACAGGAAACGGGGGGAGGGAGAGCCGAGGGTGAAAAAGGAGGCAGAAAGGAGT
gtctcttccactgcaggcctcagtttcctcatctgtaaaacggagataataatccctgtc
ctgtcctcctggcagagttactgtcagcgtcaaacgggagaaGCGGTGGGAGGGCACATT
ATAGTTTATGAAGGGTCGAGAAGGCGGGCGGCCAGCCTCGAGGTAGGGGGTTATTATCTT
CCGCTGCCCGCCGCCCCCTCCCACGCCGGCCCAGGCTGAAGCTGACTCTGCCCGCAGGCC
TCCAAAGACTTCATATGCTCCAGATCTCCTACTTCCGCGACCCCTATCACGTGTGGTACC
AGGGCAACGCGTCGCTGGGGGGACACCTAACGCACGTGCTGGAAGGCCCAGACACCAACA
CCACGATCATTCAGCTGCAGCCCTTGCAGGAGCCCGAGAGCTGGGCGCGCACGCAGAGTG
GCCTGCAGTCCTACCTGCTCC
>PTPN3
CCGACGGAGCCCGGAGTCCAGGGGCAGGAccgcccgcgccccgcccggcccggcccggcc
TCGAGTCGCCAGCAAAACCTGGAGCCGCGGCGCCCGCTCAGCACCACTCGGACGGGCGGG
GAGCGCACTGGGCATGCTCGGAGCCGGGCGGGGCCGGAGCCCCCGGAAGGAGGAGCCCCC
TGGAGGGGCAGGCGACGCCCCCCGCAGAGCTCCACCCAGCGCCCCCGGGCTCAGCAGGAG
GCATTCTCTGTCCTTTCCCCACTGCCTTATCCTCTCTGTGCTTCAACCATTGTGAATACC
TACGCTTCGATCTGGGCACCCGAGTGGAAGTTGAGTGAAATAAGGAACGTGAACGTGTTT
AGACCACCTTAAAGATCCATTTCTTGAGTGCCTACCAAAATCAGCCGTCATCCTCATGCC
AGTTTGCCAACTGCTGAGATGAGGAAACCGAGGTCAACGGAGGATGTGTGAATTTTCGAA
GTTGTCTTAATCTGCTGACCCCTAGACTGAAATTACCTTTTCTTTTCCCACAGCTAACAG
CTGTTAGCTTAAACGATGCCCTCAACTTTGAGCTAGGAACATGCTTACACCTAAAGGAAA
GACCTAAATATTTTAAAAATCATGCGTTTTAAATCACCATAACAGAAGCAGGAACAAAAT
GAAAGAATACTccccaaattggaaacaaactaagtactcaataacagagggatgattaat
taggttatggtatattagttgaaataataactatcttacactaagttaaaaagaccatgt
tgcaacagggaaaacacggtacaatgttaaatgaaaaaaaaaaaaaccgcagaaaacagg
tcgggtgaggtggctcatgcctgtaatcccagcactttgggagatccaggtgagaaggta
gcttaagcccaagagttcaggaccagcctgggcaacatagcaagaccccatctttacaaa
aaaaaacttatccaggtgtggtggcatgcacctgtggcctcagctacatgggaggctgag
gtgggaggatctcttgagccaggaaggtcaaggctgcagtgagttgtgatggcaccattt
gtacttcagcctgtatgacagagcgagattctgtctcaaataaaaaaaaaaaaaaaagct
aaaaacacaaatagattgtataaacatggtgttgacacattcaccaagactggaaggaaa
tatgggaaaattaactagtcatttttttggagtagtaagtttgggtgttttttaAAAGTT
TATTAATGTCACAATGACATGTTTGCAATAATAAGCATTTAAAAGATCAAATTAAAAATT
CTTGTTTTGTGTATATCCAGTTACAGTAACTGCTATTATCAAGCTcaagtacgatgaata
ttttatatatattctctctttaatccttaccatcactctacagagtgggtgttttagctc
agttttacagaagagaaaacaatctaggggctgttcacagctgttaagggggtgaggatt
tgaacacaagtcaatctgatctcaaagtcagggtgttaggttttaggacacactgcctct
ctgTGTAGTAGATTACCATGTATTGATGATAAGAGAAGCTATATGTCATCTAATTTTGTA
GGGTTTTTTGCCTTATTTTCTCTACCCTTTGATGTGTTTGTAGGCTACAGATTACCTTTA
AATGTTCTAGTCTCCTGTTACTGTTTTATTCTTGGGGCCAAAATGTTAAAGTCTATCCTT
TTAAGCTGTTGCATCTGGAGTGACATAAGGTTATTATTACCAATGACAGTTGATCTTATA
TCATAAGCTCCCAAACCTTACGTAAATGGGGCTTTTGAATGGGCACATAATCTTCTTAGG
CTATTGTTGAACTCAGCCAAGTGTAGAGCAAATTAAAGCCCAATTGGGAATAGAGCTGTA
CTCAGTCCCAGATCGACTGGTCCAGAGAGGACCCACATAGATTATCGTCTCTGGGCATTC
ACTTTGGAGGCAGGATCACAA
>PTPN3
ATCCCGGTGCAGCCGCACCCGCCAgcccgcccgcgcgtccgccgcgcgccccagggacgg
gtgggggcggggtggcgccgagcgcgaccccggcccccggcagccccgcaccctgccccc
ggcccgcTGGGGTCGCACGGGCCCGTACCTGCAGCATCCGGGGGCGCGGAGCGCCCAGGT
AGGTCGCGCGTGCGGGCGGCGCGGAAGCTCGCTCGCGGCGCGACCTGGCCGCCGTCTGAG
CATGCCCAGTgccgcccgcgggcggttcccgccggccgggctggccgcgacgggcccgcg
cgccgggcggggggcgggcgTCCGGGCTGGCCTGCGGTGTTCTcccgcccccgccccggg
ctggcgcgccccgACGCATCTCCTAGGGGCACCGGGGCTCTCCGCCGAGCTCCGGGCAGG
TCCTGAGTTCCCTCGCGCATGCATGCAGCcattcgttccacagccatgactgggcaccta
ctgtgtgccaggccctcagtgatttcatgcctagggaaggcaagAAGTCGGCGCCCAAAG
AAACTTTGAAATGAGGAGTCTTGCACGACGGGTGCGCGGTTGAGCTGAGGTCCCGCTGAC
TTCCAGTCCAGTGCTCGTCCCTTGGCACTAGTAAGCTTCCCTGGTTAAACCTCCCCAAGG
CTCGTGGGACCcctacctgatctgtgctcctgcttcccacctccgtctcatctcacacct
gccttcctgcggatcctagagcgcctttctgtccatcaaacactcgaacttcactaacct
caggacattggcgcccgcctttccctctgtgggacgttcttgcccagcttttcacgtggc
cggcgccttctcattgtacataggtcccctcctcagagaggcctttcctgaccaccttcc
tcgattagccctctgctcctgaccactccgtgtactctgttttcttcatagcatttaaca
GTGatttatccattttcagcaaatatttattgagcacctattctggtttttctcgcgtgg
ggaacaaatagacaaaaattctgtcccccagtggagtttggggaaagagggacaggtaac
agataaacagcaaattagcaaactatgcattatattagaaagtgataagttctaagagga
aaaagagcagggtcaggagatttggggctggaggtaagcagtgaattttcagtgaagcgg
tcggatagggcccttgagctgatggacggtctgattgggtgacactgagaaggtgatagt
ggtatttcagccacgcagataagcagggaagagcattcctggccgagggaacagccagtg
ccaagacccaaaagagcgccggaccgcttagggaacggcaaggaggcAGAGGAGCAGATG
AGGTTGGTCACTTTGGCTTTTCCTCCGatttgtttaattctcatgttgtatttccctcct
aaatgtcagctttggggctgtagctctgcttgtctttactgcagtgacccccctgcaaca
ctgtctggcacacactaggcgctcaaacattatttgttgaatatgtgaaCGAAGGGATGC
AGAGATGGTTGGAACCCTCCAGTCGGGCCTGGGTGCCAGGTCCTGGGGGCAGTCGTTCCA
GGGATAGACTGAGGCCTCGGCAGCCCCTGGAACCTCATTTCGGTCCTTGTCCCGGAGTCG
CACGTCCCGGGATAGCGCCGCTGCAGCGGGTGCCGCCCGTGCATCGCGTCGGGGGGATTT
CCGACGGAGCCCGGAGTCCAGGGGCAGGAccgcccgcgccccgcccggcccggcccggcc
TCGAGTCGCCAGCAAAACCTGGAGCCGCGGCGCCCGCTCAGCACCACTCGGACGGGCGGG
GAGCGCACTGGGCATGCTCGGAGCCGGGCGGGGCCGGAGCCCCCGGAAGGAGGAGCCCCC
TGGAGGGGCAGGCGACGCCCCCCGCAGAGCTCCACCCAGCGCCCCCGGGCTCAGCAGGAG
GCATTCTCTGTCCTTTCCCCA
>RAD17
TGCTTTAACTTATAAAGATTTAAAAACTGTTCATggccacgtgtggtggctcgcgcgtgt
aatcccagcaatttgggaggagaaggcgggaggatcgcttaagcgcaggagttcgagacc
agcctggccaacataatgagactctgtctcaaacaaaaacaaaaacaagaacaaaaacaa
aaCTGTTCATGTTAAAATTAAGCAGTCTGAAAATTACCTCTACTGACCCCTTGCGCCCTT
CCCTAGAGATAACCACTGTAAACCAGTTTCCTTTCCCAAAGAAACCCTATTTATGTTTGC
ATGTAAATGTACATATATGTACATACTCTTTGTTATATAAATACAACACATATTCCCTTT
TACATAAATGACAATACTATATACATTGTTCTTTACCTTCCCCTTCTGATACCTATTAAA
ATTACATTTCAAGATCATCAAATTCATAATTTTCAGCTATTCAGATTTAACATCCCTGAA
ATTAAACTTAAGCATAAAGATAACAGGGATAATCCAGTTCCCATACCCAGGAGAATAACG
GTCACCTCAAGTCCACTATAATACACCAAGTCTGAACCCTGGACTCAACATGTTTTCAAT
AAAATGTTCACTTTAAAGTTTTGACAATGACTTAATAACCAGGGCACTATGTTTGATCCA
TGCAAAAAGATGTAAAATCTTCCGCTTAAGGAATCTAAAATTCTAAACGTTATTTGTGGG
GTGGTTAATCTGCACCTCTCAGAAACAGACATGTCTTGTGCGCTGCCAACAATTTTACCT
TTGGGTGAATGATGTAACTTTACTGTTCCCACAAAGAGTCTTAATTTTTCTGTACCTTGC
AATAAAATCTACATGCATTAGATTTTTCCACGAATGGCCTACAATTTGATAAACACTTTC
AGGACTAAACGGCTAGCAAAAATATTCGTTAAAGTCGTTATGCAGCATTTTAATTCCCTT
CACTGATAACATGCACCCTGAGTATGGCTTCAAAGACCCACTCCTACGCGAGAAACGACC
CGAAATGCTCTATATGCCTTCCTTTTAAGGGGCGGGGGGATCCTTTGATGTAACTCAACA
AAAGCATACAGCAATTTCGTCACGTCACAAACATCTGAACTCGTTTACCGAAATCTAATC
TGAGGCGTTTATCAGAAGCAAAGAAAAAATAAAATACGGCCCACGGAGGCCTAAGGAGTG
AGGCATCCACCATTAATGACTCTACCGGGAAGCAGATATGGCCTTACGTTATTTCGCTAA
AAATCCCAAGGCCAACCCTGCCAAAGAATCAACAACCCATTTTACAAACGAAATACCAGA
TTCAGAAAGACTAAGCAGGTTGCCAAGCTGGAGAGCTGGATCTGCCGACCTCTCTCCAcc
cccccccgcccccccccggAGCCTCAGGCCAACGGAATTAACGTTCCGCGTCCCCTCCCT
CGCCTCCCGCAACGCCCGCGAGGGTCGGCTCCCGGGGCGCTGACAACCGCCTCGTGGCCC
TCGGCCGGCCTCTGAAGAGGGCAGTGAGGGGCCCCCACCTGGGCGCCCGATGCCCAGAGC
ACTCTGCGCCCCCAGCCTGCCCCAGCCCAGTCCCTCCCGGCCGCGCGCCCTGACCGGTGA
GCAGGATGTTCGGAAGCAACATGGTCCCCGCCGCGACGGCTTCGGGCGCCTCGCTCACGT
GCCCTTTGCTCTACAGGGAGGAGCCGGAAGGGGCGGGCGGCAGCAAAAGCCCACGGCCCC
AAAGGCCCCGAAGCCCACCGCGGCGCCCCTAGCCTGCCCCGGCGGCCCAGCCGCGGCCCA
CTGGTTACCTGGCTTTCGATGACACATTTCCGTCGCAAAGTTGGAGGGTGGGCATAACTC
GGGTCGGTACTTCGGGTCAGGCAGTGCGCTGGATGCCTAAGTCACACACTCCTTCGGTGG
TCCCCGCCCTTCGCTTGCGCCGACCAGTCTGGAAGGTCCCCGGGAGGCCGTACCTCCGAG
AGGCTCGGCGTTGAGCCCGGG
>RAD17
gctgagatttcaggcatgagcctctgtgcccggctTCTTTTCACTTTTAGTACGTCATTT
TTTCTGTATTTCAAATCAAGATGATGTTAAAAAAAAATTGATGGACCTTCTGCTCCCAGC
GTCATGGTTTTAGGGAATCCTATTGGTATAAATCAACCAAATCTTGCATGAAACATAATT
TTTGTTGCACTGCTAGGACCACAGGAACTGAGGGAAATATCCAAGGGAGAggttgttttg
aggattaaatacgttagtgtagagcacctaACTGAATAAATAACAGATATTAATAGTGAA
AAATGAGAAACAAACTGAGTCCAATAATACAGGAAGCAATTACTGTGATGAATTATTATG
CTATTAGTGTTTTGAAAATATTTAATGggtcaggtgcggtggctcacgcctgtaatctta
acactttgggaggccgaggtgggtgtatcacctgaggtcaggagttcatgaccagcctgg
ccaacaggtgaaaccccatctctaataaaaatacaaaaattagccggatgtggtggcggg
tacctataatcccagctactcaggaagctgaggcaggagaatagcttgaacccagggggt
ggaggttgcagtgagccgagattgcgctacttcactccagcctgggcagcaagagcaaaa
ctctgtatcccaaaaaaaagaaaaaaaattacctgggcatggtggtgtgctcctgtattc
ccagctactcagaagcctgagacaggatgatcgctggagcctaggagtttgaggctgcag
tgatctagatgaaatgactgtagtctgtcatggacagagctaaaccctgtctctaaaaaa
aCATCTACATTCTCTACTATAAGCATGAGAACTGCAAATTGAgccatggtgcatgcctgt
agtcccagctacaaaggctgacagtggtgggaggatttgttgagcctgggagctcaagac
cagcccaggtgtgatatagtaagaccttgtgtcaaaacaaaaaTTTTTTTTTTAGTGAAT
TGATTAGTTCAAGTGGCTCTGGTTTAAAAAAGAAGAAGAAGAAATAATTGGTGTAATTAT
GGCTTTTTCATCCTCACCAGACTGTATAATGTATAACCCCAGTAAAGGAATTTTCATGTA
AATTTCATAAATTAGTTAGATTATTTTGTGTATATTTAATTTTATCACAGTCTGTTGCAT
TTTGAGGGTTTTTTTGTGTGTACACATATATGTTGTTATATATCTGTGTGTATGTAGTGA
GAAAGAGTAAAAACTTCAAAATACAACCTGGTCAAAGTGAAAAAGTAAAATAATACAGTA
TTTAATATTTCCTGAAAGTATACCTTAAACTGTAATAAGTCATTGAAGCTTGTATCATTC
ATAGACCAGTGTTTAGCATGAAGGCTTTTTAGTTTTTTATTACTATTTTAAGATAATTTT
TTTTTtctggctctattgcccaggctggagtgcagtggcaagatcatagctcactgcagc
cttcatctccaggtctcaagtgatcctcccatttcagcctcccaagtagcagggactaca
ggcgcatgccaccatgcccagctaattgttttgattttttgtagagataaggtcttacta
ccttgcctaggctggtctcagactcctgagctcaagtgatcctcctgcctcagtctccca
aattgctgagattataggaatgtgccaccgtgcccagccCTTTTTAGTATTTAAGTTTAA
AAGAATCTAATTTACGTTAATTAAGTTTAGAAAATAGGTTGGGGTTTTTTGTTGTTGtta
tttttaagaaaatacttttttttaaatttaattttcttattttaGAATGGAGGAAAAATT
ACTGTCCCTGACAAAACTTCTCTAGAGTTGCTCTGTCAGGGATGTTCTGGTGATATCAGA
AGTGCAATAAACAGCCTCCAGTTTTCTTCTTCAAAAGGTAACTATGGAAGATACAGTCAT
GTGGCATTATATAGGTGACTG
>RB1CC1
CGCCGCCGCCTAGTCCTCGGCAGCGGTTACCAACCGCCCATTCGGCACCGCTAAGCCGAC
ACAAccgccggcgtcccgggcgcccgcccgccgcggccccgAACTCTAGGAGGCAGGGAG
GGGTCCGGGCGGACAAGGACGCGAGCAGGCCCCTCGGCTCTGGGTCTGGGGCCGGGGGAC
AGAAGGCCGCGGCCTGTCAGAGCCGAGGGGCCCAGGCGACTGGGGGATTCTGAGGCAACG
CCGAGGGCTCGGCAGGGCCGCGGACACCGCCGCGGCTTGGTTTGTTATTGTCGACTCCGT
CTCTTCCTCCGCGGCGCATGCCGGGAAACGGCCTGCCGGGGGAGGGGCGCGCCTGGAGGC
GCAGAGAGGCGTCTACGCAGGTCCGGAAGTCGGCAGCCTGCCGGGAAGGGGGCGGCCCCG
CCTCCGGCTCTCCGGCCGGCAGGTTGGCTGTCCTGGCCTGACCCTGGGAGACTCCGCTGG
GGCCGCCTGTTATGGTGCTAGCTGCCGTCCCGGTGCGTACTTTCCCAAGGTGAATTTGAC
CTTCTTTGCGACAGCTAGGCCCTGACTAAGGTCGACCCACCAAACACTGGATCGTCCCCA
GGCGAAAGAGAGCTTGTTCCCCTCAGCCTGTCGCGGAGGAGCGGAGCCAATCGAGGGTCT
GGTGTCCCCGTCGCCTCTCCAGGGGCAACCTGCGGACTAGGCCAAGGTCTGTAACAGGAT
AACGTACCAGCGCCTGGCCCAGGCGTTCCTGCCGCCACCTCCCCGCATATCCGGACCGCC
GGGACTGCACGCAGCTGGCAAGCGTCCCCCTGTTAACTCTGCAAGGGTGGGGCGGCACCA
TTTCTCAGACCAGGTAAGGCAAGAAAACATGCAAGAGAGAAGAGAGGGAAGCCTAGGCCA
ATCGGAATGAAAATGTAAACGCCACAACCACGTTTTCAGCTTTACAAATACTGAATCTTG
TAGTGGGTCTAGTGGGTTAGGGGTTAGCATGAGCACCCTAATGGTTGGGAGACAGTTTCA
GGGGACTCTTGCATTTGTGAAGATGATCAGTCACAGGCAATGACTTGAAGCCACGAGGCT
TGAATATTAAAATCTGATGAGCAGATGTTACACGTAGAATAATTACATAATAGTTCTCAA
ATTCCTGTTATATCCAGGAATATCTGGTATGAGTGAAAACTTGGAGGTGCCTTCTCTAAA
GTCATCAGGAATTCTGAGTTGTGTTTGTAAAAATAGGAGGCACAAGAGGGCACCAAACTG
AACAAAATGTTAGGTGGAAACTGAAAAACGTTGGTTAGCATGAACAATTTCAGTTTTCAG
TCACACTGACCAGTATCTGTAAGTTAGGATTGAGATGGGCTTGTTTTATTTATTTACTTT
TAAATTTGTGCTGCTACATATCCCAAACAAATGTGGTCTTTATCATCACTGGCAAGCCAT
TTTACTTATTGGTTAAGCTGGAATTTTATTACACCACCCCAGCAAGATAGAGGAGAAAAG
CGAAAATTAAGTAGTAAATGGTTATTATGCCTTAAGGGAAGGTGTGAACTGGCAAGACAA
AAGAGCCAAATTTAGTAGTAAAGCATAGTCATCAGCACACAGAAAATAAGTGGTGAGGAG
GAGTTTGGCCAGAAAATTGGCTAAGAAAAATGGCAGTATGACCAAGAATgaaaagaaaaa
gaaagaaaagaaaaACTGCAGTATGAGGCCTGTAAAGAACGTATTGGTACTTGCACTTCC
TCTTATTAGTGACATTCATTATTACAAATATAACCCAATTTAGAATGTAAAAATCTTGCT
GGagctcggtgcagtggctcacacctggaatcccagcacttatgggaggccgaggcagga
ggattgcttgagcccaggagttggagaccagcctgggcaacgtagtgaaaccccttctct
acaaaaaatacaaaaattagctgggcgtggtgatgcacacctgtggtcccagttactcag
aaggctgaggtgggagaatca
>RB1CC1
ATAAACATACACCAATTCGTTAAAGTTCATATACAGTTAAAATAGAATTCAACTTGCATA
CCTCCCTGTAGTGTTTTATGAACATTTTTCTTCTTACAACCTCAACAACAGCTAAGCAGT
ACATCTGAGGAACTGTACTAAGAGCTTCAACAATTTTGACTCTTTCTAACAGCTCTATTA
CGAGGCGGAGCAAAGCTTGTAACTTCTCTCCATCTTGATCAGCATGAAGCATTACAAAGC
AACACCACCTAGAGAATAAAATCCATTATTTTCAACATTCACAAAACTGGTACTAACTTA
GTTACTTACTTAGTAAGCTTACTAACTTAGTTAAGCCAAAGAAATCAAGATATATAAGCT
CTACAAAAATAGTCTAATTCCAAAGTTCATCAATAAGGTATTTCAATAAAATGGTAGGGA
AAAATCACTCCATCATTTGGGAGAAATAAATATAAATACCAATTCTAAACATCTTAAAAC
AGATATAAATGAATCACTTACTTCAGTCTGACATGTAGGTTATTTGCTAGTTCTTGTTTG
GCAGTGGTACACTTCTGCTTAATATCTAACAGTTTTCTATGATTTTGCAACATAATCATC
AACTGATTTGCGTGACTCAGGCATAAATCAGGTAATACAGATGCATCCTTTAAGTTTTCA
GCTCTCTTCTGATTAGCTAAAAATCCCTTTGAGAAAAAAAATGTTTCAAAGGACATTAAT
TTTGTTTCATGAAAGGTATGGACATTCAGTTAAGTGGAAAATCTTTATGTTAAACACAAC
CCGTTTTGTGCCTTCTAACAATATTTTTAAATCCTCTATTTTTCTCGAATGTAGtagatg
cataaatggcacaagacctagaatttttaagaatcctatgctcatctttaatttttcaaa
ctagaagaaaataaaggctagaaagataaagccccttagccaaggacatacttaatagtc
aatgagaattagaagctatgtgtctagaatcctaTAACACTATCGGTCAGTCACAGCACA
AACAAAACAAGGTCACTGAAAAACAATAAGGGATTTAATCTAGCAAACATTATACAGTAG
TATATTAGACACTTTCCCAAATATAAAAATAATAAAATGCCCTTAAAATATTTATCGAAA
AGTCACTGCCCTCTCCAGTTATCTCTGGACTATATTTTGTTCCACTGATCTGTGCTCCCA
TTGCTAGGACAATGACTGAATTGTGTGATTTTACACAGAGTTTATACTTTATTATTTGGT
AGAAAAACATTTTTTCTGTTTTTCTTAACTGTCCTTACTCATTTGTTTTTGTAGGTGAAC
GGTGTATCTGTCAAGTAGGGATTAAGTTACTAATTAATTTAGATAGATCTGCCATAATCT
TCCTTCATTTATCTCTCAAGTATATTTAGTTTTCTTTATATGTGGTCCAAAGATAACTTA
ATAAGGTTATTACTACATACTTTATTGCTACCACAAAGTTTTTTCCTATGCTATATACCA
AGTGGCTTATATGTAATAATGTTGTAGGTTTTGTACATCCATCTGATTGCTGTATTGATA
CTGTAAATAAATCATTATCCTTCTAGGAACTTAACTTTATGACCAGCTAAAGGACAAGTG
TGTCTTCCAATTTTCTGGTAGTTCTCTGTTTCATGTTTTCCTAAATATCATGACATTTAG
ATTTGAATGATATATACTGAAGTCAAACTGGTTCAATATCTGAAAGGAAGACAATTTTCA
TAGTAACTGTATGCCTTTTTTTTCCCTTTCAATATACTCTTTGGTTAACTGCAACTATAA
TTTTTCTATAATGTAATCTATTAAAAAACAATTTGCTACTTTTAACTCCTTTCGCAAAGT
CTGGTTTTCAATTACTTTTTATTGAATCCATGAAAAATATAGAATCAATCCCAAATTTAA
ATTCTAGACCATTAGTAAAGGATTTCCTGACACCAAAAGCATGTAAGTACTGTATTGCTA
AAAGAAGGAAAAAATAAAGTT
>RB1CC1
TTTCAATTGTCATTAAAGTTCTTAGCTCTGCTAAGCCCACCTGATAATTTTCATTATTAT
CCTGAATCTTTTGGTTGAGTTTACTAATTTCTGTTCTCAAATTTTCTGTCTCTTGTTCAA
GAAGAGATTTCAAGGTCTCCTTCTGCTGGGCTCTGCTTTCTTCCAGCAAAATTTTTATTT
CATCAGTTTCTGCTTCCTTCAACGCAAGTTCAACCTCTAACTTGCATCTCGTGTCTGACA
AATCAGAAACCTTGAGTTTTAATTCCTGTAACTGTTTTTCTTTTTCCTGGATAATTTCAG
CATGAGATTCTTGTATTTGATTAATTATTTGTTGGTTTTCCTTTTTTAATTCCTCCAAAG
AAACTCTGTGGTCTGTCATAACCTTCTCAAACTCTTGTATGTGCCTAACCTGAAGTGTGT
CCTCTAATTCCTTTAGATGACTTTGCTCCAAGGACTGAAGTTCTGCCCTCAATAACTGTA
ACTTCTCATCATTTTCAACATGGAGCTTTTTTAAGTCTTCTAACACTATTTCTCGTGACT
GCTTCAGTTCTTTAATTTCACAATTTTGAGAGTGCATTATATTTTCCATCTCTAACAACT
TCTGATCCTTTTCATTCTGCAGGCAGATTACAGCTTCTTTTTCATGTTTAACCAAAGCAA
ATTCATTATCTTTATTTTGTAAAACCTCCTCAAGGCATACTAACTCTCCCTTCAATTTTT
TAATTTTGTTTTCATTCTCTTCAGTTTCCTTTATTAGTCCGTCAAGTTTACCTTCATATT
CATTTTTTAAAGACAGTAGTTCTTTTTGATGTTTTTCTTTTAGTGTTATTTCCAGAGAAC
ATTTTACTTTTTCAATAATGTTTCTTATTTCTACTGCTGTACATTTTAATGAATTTGAGA
AGTCACACTGTTCTTTTTGTACAAATGTTCTAAAGTGGCAAAGGTCTTCCTTAATGGTTT
GTATACTGAAGTGAGAGTCTTGGGCAACAACTCTACATCTTTCCAACTGGACATTCAGAG
AAGTATGATCTCCAAAATCCTCCTTACCACATACATTTGTATCCTGCATTCGTCTACTGT
CTATCGCATTGATAACTGATGAATAAAGTGATTCCACCATCATTTCTGGGCTTTGTGGAT
CACTTATAGGATTAGGAGACGACAAATTTTCTTCTATTACAAACTCATTCACAGCAGACA
TAAAATCTGATTCAGGACTTTCTGCTAATGAATCCAAGTCTAAAGAAACTTGGTGAATAG
TCTGTTCTATGTTTGGATGGGGAATAGTTTCAAAATCAAACGTATGTGCATCAATACTAT
CTGGAGATAATTCTTCTAAGGGACAAACTGCAGGACATAAGGGATCCTGAACAGTCAGTG
GTGGAGGAGTTCTCGGTGAGGTAGTAGTTGTAATTCCTGCTGTACTTTCCATCCTTGGTG
AAGAAGCAGACTGTGGGGATGTCTGACTCACAGATGCCTGGAAAACAGAAAGAAAGGCTT
AAAGAGCTGCAGGAACACAAACATTTTACACTAATGACGAAAACTGTTTGAAAGAATTGA
ATTTGCCTTTTGTTCACTCAGTAGATCTGTAATGGTCTGTGACATTTCATCCAAACTTTG
TGCTGCTTTTACCAAATTATGTAGAGCAAGTACATGCTGGTGTAGAGGTTCAAAGTCACA
AAGTAAGGGAACCCTGAAACAGAATGCAATGCAATTAGACTTCTGATTTTTTAATGAACT
AGTAGATAACTGCTACCAAATATTTTAATATGTCAAAAATAACAAGAGCCTTATCATTCC
TTTTTAAATTAATACCAGAAGTATTTTAAGAAGTTTGTGTCATAATCAGTAAAGTAAAAA
CTTAGggccgggcgtggtggatcacacctataatccaagcactttgggaggcctaggcgg
gtggatcatgaggtcaggagttcgagaccagcctggccaacatggtgaaaccacatctct
actaaaaatacaaaaattagc
>S100A2
TGTCTGAGACGGCAGCCAGATACCTGGAAGCCATTTTAAAAGCCTAGGGATATGGGtact
cgggagataggaggcggaaagaccacttgagcctaggagtttgaggctgcagtgagccat
gatcgtgccactgcactccagcctggacgacagagcaagaccctgtctcaaTCAATCAAT
CAATGCAAGCCTAGAGATAAGGGCAGGAGAAAACCAGGGGACAGAAGTGAGGGATTGGCC
ACTGCCAAGTTCTGCCCACCCACCCCCTTTCCCCAGGCCGTTCAGGGGAAAGAGAAATGG
CCTCATTGTGGGGGCCACAGGTTTAGTTTAAGTCCTGACATTGCCTCTGGCTTACTGTGT
GACTGTCGACCTTGGTTGAGTGGTGCCACGAACCTGAGCTTAAACGTTTTCAGCAGAAGG
ACCCCCTTTATTATGCCCCGCCCCACAAAATAAGTTCTGAGGTATTCTGTCTTAGCAAAA
TGCATTAAATAATTTATTTCCCCTGTTGTACTAATTGGATCCATAAGTGTCTCCCGGCAG
CATGACCAGCATGCGAGGACCCACGTTATCACATTGGGTTCAGGTCATCCTGGATTTGTC
ACTCACAATGGGCGTGTGCATATCCTTTGCTGGGGGGTGCAGACTGAAattttgaagcac
tcgctgtgcgtcaggtgctctccgtacattaccccatttaattcacacaacaatcccagg
agttggaataagatgaccccacttcacagaggagaacactgagactcaaagtctgccaaa
ttcacacaattagtaaggggtggggaggcatgacgaacacaggtGGTCACAACGTTAAAC
CTTTCCTAGAAGCTCCAATTATTCCCCGATAACCCTGAGAGCCCTAACATTTCATTTCCA
TTCAGACCAGCCTCAGTCTCTCTGCCCATCCTCTCTCCACCCCACACTCAGCCTATCTGT
CTCATTTCTCAACCTCAGCAGGCGCCAGAAGCCCATCTTCTCCCCATCTCTGATTCTGGC
ATCTTTTCCTCTTGCCTTCAAATGCCCTGTGGACTGGAttctttttaatttttgtttact
tacttatttgagacatagactcactgtcgccaaggctggagtacagtggcaccatcacag
ctcactgcagcctcatgtgatcctcccacattaacctcctcagtaactggggctataggt
gtgcgccactgtgcgcatctttttgcatcttttgtggtgatggagttttgccatcttgcc
cagacgggtcttgaactcttgagctcaagcaatcctcctgcctcggcctcccaaagtgct
gggataccaacgtgagccaccatgcccagccTAGCCCGGATTAAATATAAATATAAAAGA
gactgggcatggtggctcacacctgtaatcccagcattttgggaggctgaggcaggcaga
tcacctgaagccaagagttcaagaccagcctgcctaacatggcaaaaccccatctctact
aaaaatacaaaaattagttgcgtgtggtggcgtgcacctgtaatcccacctactcaggag
gctgaagcacgagaatcgcttgaacccgggaggtggaggttgcagtgagctgagtgacag
agtgagaccctgtctcaaaaaaataataaTACAATCAAATAAGCTTAAAAGAACCATTTC
TCATTGTCCCAcctcctcttggcttcccctttgccacacataacaacaccatccacccaa
tcacccaaaccagaaatgtggctgtcctcctgtcctctagcctcctgcttcccccgctct
gccctccagatgttggccagtcaacctattgtttccaccttctaaataccacccagcttt
gtccacactgccttaggtccctcagcatcatcttgctcctggactactgcaaacacatcc
caactcccctcccacctccatcctcgccccccaactctaaccccttctcagctctcccac
cagaataacctttctaaaatt
>S100A2
GCAAGGCAGCCAGGCTCCCAGGGTGAGGATTTATATGTGGGCCCCACTGGCCCCCAACTT
GGCATTTTAAGGAAACCAAACCTGCCTCAACCTGATCCCACCAAACCCTGGCCTCTTGCC
ATTCCCACTCATTCCCTCCCAGCCCCCTCCCTCCCAGAGAGTGCCAGCTCCACCACCAGC
TGGGGGAGGGCTCTAGGCCAGGTCAAGGGCAGCCCCTGAGCCCACCCAGGCCACAGTGGG
AAGTGGGAGGTGTCGTGGGGACTGGGCATCCTGGACCGGGGTGAGGGGAGGCAACCCCTG
CTCTGGGGCCTGGAGACTGGTGCCAGGCCTCATTCTCATGACATGCCTGTGAGTCACAGC
CCACTCCTGTGTGAGAGGCTGTGAGCACACGCTGAGACTTCATGGTCCAGTGCTCGTGTA
CATACATGCGCCCGTGTGTGTGAGAGAGAAGCAACCTGGGGCCACCCTTAGGAAGCTGGG
GGCCAGAGGAGGCAGCTGGGGGACATCAGGAGGAGAAGGACAGGACTGACTTCAGGGCAT
GGATGAAGTGGAGTGACTTTTAATGGCCAGCACCAGAATACCTCTTAATGAGGTAATGAG
GTAACTAAGTGTGCTTAGAAATACCTGGGAAGGTCCCTCTGTGTAGGAAGGTGTCTGGAA
GGATGGGGAAGCAGTGAGAAATGGGGTTGCTCTACACACAGCCGCAGTTGGGCTGGGCCA
CAGTCTGTGGGGAGCATAAGGAAGTCCCGAGTAGTTAAAGGCTGAACAGGAAAACTTTGG
CCTCCTCTTCTCCAGCTTGAGGGCTGGGTGGGTGGGTAGGGGTACATCCCTACCCAAGGC
TGAAAACACCAGCTGGACAGCTTCCCAAGCCAGAATCCAGGCCTGAAGCACAGCCCTCAG
CCACAGCCCTCTCTCACTGCCCCCCACACACATGTCCTCCCCAGACCCGGAGAAAGGCAA
ACACTGTGGCCATTCAGAGCCCAGCCCAAGGGAGGGCTGCCCCCTCCCAGGGCCCCTTCC
TCCTTGGCCCTTTGTCTATCCCGGCCCGTCTGGGCATCAGGGCACCGCCCTTCCTGTGGC
CCCAGCTCCCCTCCCTGCTCCAGCTGTCGAGTAGCTTCTTCCCCTCCCCCAGCCCCTCTA
CCTCAGCCCTAAGTGACTCACCCGAGGTTCCAGGCCCAGATGCCCAGGCAGTGACTCAGC
GGCACACCCTCCTCCCCCAGGGCCAGGGCAGCAGCAGTCCCAGAGCAGTAGGTGGAAGCC
CCAGCCCAGCCTGGCAGGGAAAGCACTGGCACAGAGACCCCAAACAGGCCCTGCCAGGAG
GAGCTTTGGATAATGACATGGCAGGAGGATCAGACTGAGAACAGGCTGGTCCCTTCCTAG
CGGTCACCGTGTGACTTGGGGGCCAGCCTGAGCAGTGTACATGAAGTCAGGCCTTGGGGC
CCCCAGTGTCCTCTTCTACACCTTGGCACAGCCACCGAGTGTCCCTTGCTCCCCTCAGTA
CTTGAACCCCTCATGCTACTTGTCTTCCCATCGAGGCCTACTTCAAGTAGAACTCGGAAT
AAAAACCCTTCACACTGAGGGTGAGGGACAAGGGAGCGCAATGCATCGATTTTCACAGCC
ATTCTTTCCTTTTAACTAAGGGCCTCCACAGGGCCTTCCCTGCTCAGAAACTGCAGTGCA
TCCCCATGGCTGTCCCTTaaagccaggcggtatgttctcactcataagtgggagttgaac
aatgagaacatatggacacagggaagggaacaccacataccagggcctgtgggcagttgc
ggggagaaggatgggggcaaggggagggagagcattaggactaatacctgatgcatgcgg
ggcttaaaacctagatgatgggttgataggtgcagcaaaccaccatggcacatgtatacc
tatgtaacaaaccacattctgcacatgtatgccagaacttaaagtaaaaataaaataaaa
ttaaattaaaattaaaaattt
>SAT1
CAGACTATCCCCAAAAGACCACCCCTCACATTCAACAAGTGATTCTCTGCCTTTGCTAGC
AATATCCTGTATGTAGAAAAGAAAGCAGAAGTAGATTCTCTGTTACCCTTCCTGCCCTAG
GGGGATTCCACGGATCCTGAGTCACCCTGGGAGATTATGAAACTCAAAGGTCTTTCTCAA
AGATCTTTAAAAACCACTGATTCTCAACTGCCAAATTACAGCTACTAGTCTTTCCTGATA
GTGTTGGCTAGACCTCATGGATGACCAGAAGGCCTTTTCCTCCTCTGCTTCTGTCTAAAA
TGTCAGGACTTAGGAGAGCTTGTTATACATTTCCTGGTAACAGTAAATTAGACCGCTATG
ACTAAGCGCTAGTGACAGCTGCGTAGCTAAAGCAAAACCAAAGCCATCTTCTGTTTGGGT
TGCTTAGTTTAATAGAATAGTGATTGTTTTggccgggcacggtggctcacgcctgtaatc
ccagcactttgggaggccgaggtgggaggagcacttgagcccaggagttcgagaccagcc
tgggcaagatggtgaggccctatctctaccaaaaaaaaaaaaaaaaaaaaaaaaaaaaaa
aaaaaaaaaCTTATCAAAGAATCCAAagaccttaccttcgaaaattgtaaaaaacagtaa
tacacaagcacatattcttttagtcaccagagcaatgacatcatcacatattctgtaAAT
GTATAATTATTTCAaaaaaaagttaaaggaaatgaagcacagaagatgaatcaagtaggg
attacaacaactttcaacagcaaccgaagtcagaagacagataccatcaatgtgctgaaa
gaggaaaacttctgaacctcaaaatctataaactatgaaataaacccttcaagaatttta
agatgggctggtccaaaggtagtgagttatctcagttgattgttcacaatcagttacaca
tcaaactccttattttactctgactactgcacttgactagtctaaaaaaagaattataag
atgaattaaagacacgttcagataagcaaaactgagaacgtttggcaaaagcagatcttt
actaaaggaaattatgaagaatgtacctcgggcagaaggaaaagtgtcaagatcaagtgt
caaggaagattagagatttaagaaggtataagaaggttagaaaagtaagaaaaaaatatg
ccgtcaactctaaaaactacaagtataaagaaaaaAGATTATTGGGAAATCCAAATAACc
taccttaggaaattctaaaagaatatacgagctcacattcctttggtcataagagcagtg
tcatcattagacatcaggtcgcctctggaaaattccattgtgagtttaaaaggcaaatga
cgtctataattctaaaactagttctcccaccgaaactctagaaaggatcttgggatctgc
agggtctcccggatcacactttgagaactgctgCTTTAGTCTTCCTCCCATCTCCTAAGG
CCAGAGCTCCTGAGTTTGCTTCCCACTGGCCAAGGAGAAAAGAGCAAGGTCACTTGTCGG
GGGGCTGCAGAGGGAATTACCTTCTTTCATTTGCAAATGTTACTGGGGGACACACCGGCT
CCCAGTAGGGTTTCCGCCAAGGCTCCGCGAAACGCCACTAGAGGGCGCCGCTAGCGAATC
CCACAGCGCGCCCCGCTGCCCCCACTTTTGTCCTCCGGGTTCACACGGGCGCCCGGAAGA
GAGGGTGGTGCCTGGGAGAGGAAACGATGCGCCCCGGGGCCGCGGCCTCATTGGATGAGA
GGTCCCACCTCACGGCCCGAGGCGGGGCTTCTTTGCGCTTAAAAGCCGAGCCGGGCCAAT
GTTCAAATGCGCAGCTCTTAGTCGCGGGCCGACTGGTGTTTATCCGTCACTCGCCGAGGT
TCCTTGGGTCATGGTGCCAGCCTGACTGAGAAGAGGACGCTCCCGGGAGACGAATGAGGA
ACCACCTCCTCCTACTGTTCA
>SAT1
ACCACTGACTACACAGGCCGAAGTTACTGAGAACTTGGACAGAAAAAATAGCCAGCAAGT
GTTCAAACTACTGAGGAAAAAAAAAAATTAGATATGCTGCACTTAAGAATACTAGGGCAG
GTTAAAAGAGCTGTTTAAGTAAGTATCAGAGTGCTGTGGAGACTCGGAAGTGTTTAAGCT
GCTTAAGTAAGTATAAGTGCTGTGGAGACCCGGAAGAGTTAGATATAATGTCATTTGTTG
TAATTCAGTTTCATAAAATGGTTCTTGTTTGACCCTAACGTAACAGTTTTTGTAATTGTG
TTAAATCACATTTTTTTCTTTAATTTGTCCCAATCTTCAGGTTACAGTCTCTAGCTTCGC
CATGTACATGGCCCTTCCGTGTACATGGATGGGCGGGGAGGTAACTAAAAGATCCTTTAC
ACAATAAAGTAGATGATCATGATAAATGAGGTAAGGTCCTATTATCACACACTTCAAACA
CGGTAGATCAGAAACCCACTATGATACTCGCTTCCTGTCTGTTTGCTAAGGAATATAAAA
TGGCTAGAAAGTTTAATTTGAAACCTTTGCCTCCATTTGGAATAGTAGACACCAGTTAAG
AGGGTGTCAGATGCCttttttttttttttttttttGGCTGGTCCCTGTTGATTGGTCAGA
AGACAGCTCAGCTAAAAGGGGAAGTTGTCTGGGTGGTTGCTTTTTTTCTGACGTCTGTTC
CTCAGGCTGGAAGAAATGAGCAGAAAACAAGGGATGAGTACTTTTTAGAGTATGTGCATG
TTACGTAATACCTGTTTCTGGGCAATGCTGCTTCTTCTGACTCAACAAATGGGGAGAGCA
AATTGAAAATGCGTAAATTGGAAGGCAAGTTCTGAAATTAAACGTTGTACTTTGGCCTGA
TGTTCTGACCTTTAAGGAAGCAAGAGTTTGTAAACTTCCAAATATTTACTATTCTGAACT
GCCGTGTAAACCTGACGTATTCCCAAGTCAACATACCAGTATACCAATAGGATGTGAATA
ATGTGTGTGTTGAGTTTAAAACCATAGCAGTTTTGCTCTGGCAAGTAATGAAAGCGTTCT
CGCTTCCTGAGTGTGAGCTCCAGCAGACTGCAGAGTGGCCAGTCCACAGTTGTAGCCTGA
CTTCAGTGAGTTCTGATGTGTGCTTTTTGCAAATACATGTTCTCAGAACAGTGAGATCAT
CCAGCAGTGGCCTGGACTGCACTCACATAAAAATCATGAGACAGCCATGGCTACTTGTTT
CTGTAATACATGCATGTGTGTTTTTTAAAACCTATGATAGGCCTCTGATTCTGCAGCTGC
AACTTTTATGGAATGTTTTCCTTCTCCACATCTCATGTGATGCTCTTATTACAGGACACA
GCATTGTTGGTTTTGCCATGTACTATTTTACCTATGACCCGTGGATTGGCAAGTTATTGT
ATCTTGAGGACTTCTTCGTGATGAGTGATTATAGAGGTACGATTGAGTTCGGAGCAGAGG
GTCTGAAGAGAGTTCAGAGTTATAAATGCTTACAATGACTTTTTAAATTGTACTCTTTCT
TTTTAGGCTTTGGCATAGGATCAGAAATTCTGAAGAATCTAAGCCAGGTATGTCTTAGTT
TTTGGTTTCCAAATTTGTAAGTTTACTGGATTATTTTAATGATGGAATAAAAATTGGGTC
TTGAGAGCAGGCTGAAATGTCACTGAGTGTGTGTTTTACTCTCTCATAATAGGTTGCAAT
GAGGTGTCGCTGCAGCAGCATGCACTTCTTGGTAGCAGAATGGAATGAACCATCCATCAA
CTTCTATAAAAGAAGAGGTGCTTCTGATCTGTCCAGTGAAGAGGGTTGGAGACTGTTCAA
GATCGACAAGGAGTACTTGCTAAAAATGGCAACAGAGGAGTGAGGAGTGCTGCTGTAGAT
GACAACCTCCATTCTATTTTAGAATAAATTCCCAACTTCTCTTGCTTTCTATGCTGTTTG
TAGTGAAATAATAGAATGAGC
>SERPINA1
CCCCTCCAACCTGGAATTCCTGGCAGCAGCAGCGGCTAGGCCTTCCTCGGAGGCCCGACC
CCCTCCTCCTTCTTGGTTCAGCTCAGGACTCTGAGGGTTGCTGCGTGGAGGCAGTGCATG
CCCTGGGCACAGTGCCCAGTTCCTGCCCACCCAGGAAGTAGACTTCGGGTGGAGGCAGTA
GGCTGGGGAGGGGCGGGGAGCTTGGACAGGAAGGAGCCTTGCTCATTGCCCGGCAGACAC
AAGACTGGGCCCTCATAAACTCAGACAGCCCGGCATGTCACCTGTTGTACCTGCCCTTTC
AGCTCTGTGACCCGGGACAAGTCACCCTCTCCCTTTGAGTTGCCGCAAGAGGTACAGTCA
CACTGCCCAGAGGATTACTAGAAATGACAGGCCTCGCCCTCCTGGCACAGACCTGGCACC
AATAACTGGCAGGTTTCTGGGGCCAGCTGCAGAGGGAAGAGGACTGAGCCACCTATGAAA
TGCCCAGTGGGCAGCCCCACAGTTGGGCAGGTCTGTGTGCACTGGGGAGGTGTGTGTCAT
AGGACCTGGCTGGGTGCAGAAGGGATTGCAGTGGGGAGCTGGGGCTTTTGGAGGAGGAAT
GAAGAAAGCATGGGTGGGAGCAGGTGAGGCAAGTAAGGGGCTCAGAATTTGGGGTCCTGC
TCTTTTGGCAGGGCTCTAGGCTCAGCCCCCGCCCTGCTCTGGACATCCATCCTGGGAGGA
AGGGCTAGGATAATCTGGAAAAACGCACCAGGACAAAATCCCGGGGGTTGTGGTGGGAGG
GGTGGGAGTACTCAGTGGCCATTCACAAGGATACTGTGCCCCCAGGAACCCCAGGACATG
AGGGGGAAAGTCTTGTCCACCTGGTTACTTCCACAATTGTCTATTGCAGCATCTGGGCTG
ATCCCCCCAGAGGAAATGCATCATGGGAAGATCCTGTGAGCTGGTCATGAGTAAGGGGCA
TCTGGGGGAGGCCCTGCCCCACCACAGGGCCCTGCCTGGAGATGGGAGCCTCGTGGTATG
GGCTGGATAGGGATGTGAGAGTCGAGATTTGGGGTCTGCAGCAAGGAATCGGGTAAGGGG
GTGAGGTGTGCCAGTGGCCCTGGGCCAAGTAAATCAAGACTGAGTGGCTGGTCAGGAGAA
CAACAGTGGACTTCATGGGAGCTGAACTCATTGGCAAAGTGCCCCCGGAGAGTGCTGGCC
ACCCCACAAACACACACACCCCATGCACACCCTCACTATGCACCCTCCTTCCCAGGCACC
AGCTTCCTTCTTTGAGAGTcagtgcaggtcactggttaaggcgtgggttcgggatctaat
atctggggccaagccttagctccatcgctctttttgtgagctcttagacaagccacttaa
cctctctgtgcctcggtttcctcatctgtgagataggaagactctaagaagagtcacttc
catcaggactgtgaagatcgaatgagataataacatttaagcacttcgggcagcctctgg
catgtgatgggccccaagtcaatgctAACCACCAAAGGCCATGACCTTTGGGGATGTGTC
CTGGCTCTGAAAAACCATATAGATGGGTCTCAGGGGTCTAAGTGGGGGAACAACTGCTGC
GTTTGGCCCCAGATTTGGGGAGCAGCACCTGTTGTTGAGGGACACCTCCTCAGATTCAAA
CTTCCATTTTTTCCAGAAAAGGCTGTCAATCCCCTCTTTAGGGGCCGTGCTCATTTTGGC
TTTCCGAAGGTGAAGGGCCAGGTGCCTTCAGCATCTTTCTGAGCACCTGTGACATGCAGA
GGATGTGGGGTGACTGCAGCTAGGTGGACTTGGATCCGGGGGAGGCCCTCAGTtctctga
gccttggtttcctcatctataaaatagggataaaagtttctttcccacatagctcttctg
aggcttagatgaggcgatgctggtggggtgtttaacacagagctctgttagcataatgga
cactTGTGTCTGTCTTCTTAT
>SERPINA1
TCGCAGTGAAAGGCATACTTACGATTCACTGTCCCAGGTCAGTGGTGGTGCCTGAAGCTG
AGGAGACAGGGCCCTGTCCTCGTCCGTATTTAAGCAGTGGATCCAGAGGGGCAACGGGGG
AGGCTGCTGGTGAATATTAACCAAGGTCACCCCAGTTATCGGAGGAGCAAACAGGGGCTA
AGTCCACTGGCTGGGATCTGAGTCGCCCGCCTACGCTGCCCGGACGCTTTGCCTGGGCAG
TGTACAGCTTCCACTGCACTTACCGAAAGGAGTCATTGTACCTGGCTCAGAAACCACAGC
GTCCTGTGTCCAAGGTGGAGGGGGTGGCGTGAGTCAGACAGTCTCTGGGAGAGTACCACT
TAGCTGGCCCTCTGCTCTCACTGCAGAATCCTTAGTGGCTGTTCCACTGGTAGCAAGATC
TACCATTTACTGAGTCACCCCAAAATGCCTGATGCTGAAGACTTACTGCCGCCCTGggag
atcagagtgggttagagcccatttgacagatgaggaaacaggctcagagcggagagaccg
ctcatccaaagttacccagtcagCCTTAGACACAAACACCCTCTTGATGGTCCCGATGGA
AAAATGGAGCATGACTGAGGCAGACACAACCGTCAGGCTGGCATGGGGGGCCGTGAGACA
GGGTAGAGGTGGGGAAGCACATCTGTAAAGAAGagctgtgctgcctcaggcaggccgctt
cacctctctgaaccaggaactgtttcacctgcatcccaaagagttggaagtttcattccc
aagcatgcttgtgaagtgcctcgggtgaagtgcctggcacacagtaggctctttatGTGG
GTCTGCACAGCCCTCTGCTTAGTCTGCCCCCCAGGCTGCTCAGAGCAGGAGGAGGTTCAA
TTTTGACCAGCCTCAGGCCTGTTTCTGTTTTTGCTCCTGGAAAACCAGTGTGATCCGTAT
ACAGCTTGGAGTTTCTTTGGATACATGGCCCCCACTCTGGGGTTGTTGGAGGCCTTTGGA
GACTGCTGGGGGTGGAGGGGAGGGGAGGTACAGGGTTGAGGCTAGTGGGGCCCCACTTGA
TTGCAATCCCTTTAAAAGCCTAAATCAGATTGCATCGCCCGCTGTGCAACCCGCAAACCT
GCTTGGGAGCTGGCGTACGTGCCGTAGATACTTGCAGAGTGAATGGATGAGTGCATTTTT
GCCCCTTCTGTCATTCACCAGTCCCATTTATGCCTCCACCTTGGGGCTCTACCAGGCGAG
TGACCCACAGGATCCTCCAGCACACACATTCAGACCAGGGAACccacttactggctgtga
ggcctcaggtgagttgtttaaccgctccgagcctcaatttccctatctgtaaaatgggga
tggtgacggtatgtaccttgttgagctgctgtgaggattaaaatgcaacagttcaaggaa
agcTCAGAGACGGGTACTGGGTGTGCCCAGAAAGCCCCTCCTGATGCTGCCCTCCCTCCC
CCGTGTCAGGGGCTGGTGTCACTGGGGTGGGgtgggccacacttgaagagctttcctcca
ggcagtctctcattcagttaccctgtgaagggagtaggtaccaccctcctttcaggcagc
gggaaactgagctcagaCTCCCCTCCCCTTCTCTCTGAGCTCCCTTCCCTGCAGCTCCAT
CCCCTGGCTTCAGGGCCCCTGTCCTTCCCCTGAGCTGGCTGAATGGATATTCCGCTGCTC
TACATCCACTCACAGCTCCAGCACTGGGCTGTGGTTGAGGTCGCCTGCCCTCGGTAGCTc
ctgggcatttcttcccctctctgggcctttgttttcccatctgcacaatgaCCCCCACTC
TAAGCCCTGCTGTCCCTCCCACCTGTGGAACTGAGTGAGCAGCAGCAGCAATGTCCCACC
TTTCCTgctctcctcaagctctcctcaagctctGTCTCTTCTGGCAGGCACAGGAGAGTG
GCCTGAAGGCTGGCAGGAGGT
>SFN
CCCTACTCCTCCTTGTGGCAAAGAGAAGGATCTCGTCTTTGGTCCCCAGAGTTCTGGCCT
AAGCCTCCCTCCAGGAGGGAAGATGAGTGTTCAGACACTCAGAGTAGCTGGGGGAGACAC
AGGCCTGTGAAATTATCCTGGCTCAACTATTAGGTCGGCAGAATCCCAGTGAAGGGAGCC
CTACCTCTGAGCCCCATCTAAGCTTTGGCTATGGGTGGGGCAGATAAGCAGGAATCCATC
CCTATAGGCTCAATGCCAACACCCTTAGGTGAAACTCTTGATGAAACTTGAGGCCAGGGC
TCCGGCAAGCAGGGAAAGAACGTTGGCAACAGAGGTCTCCATCTCTGAGGACTCTGCCAG
GGGTCAGAGATGGGGCAATGGTCAAAAGGAAGGAACAggccaggcacagtggctcatgcc
cataatcccagcactttgggaggctgaggcaggaggatcgcttgagcccaggagtttgag
acctgcctgggcaatgtagtgagatctgctctctatttaaaaaaaaaaaaaaGGAAAGAA
CAAGTAAACTTCTGAGAAACAGGCTGGGGGAGGCATCACGTAGCTGGAATTGCTGCCCCA
TAAAACAGAATGGTATGTGTCACTGCCACCTCCCTTTCTCAGTCCTCTCTCTCCCCAGGT
TGCTAGCGTCCCCCCTGGGGGATCAAACTGGACTGCTTCCCAGCCTCAGACAGAGAGCAG
TCTGAGTCAGGCAGGAAAGTGGGACAGCCGGGGAGCTGGACCCCACCCTCTGTGAGCCCC
GCTGGTACCTGATGGCATGTGGCTTGGAGAGGGCAGGTGACCTGGCGTGGAGGGCCAGAG
GGTAAATCCTCAAACAAGTGGCAACAGGCCACCAACTTGAAAGGGAAAATTGTGTAGTGA
TGGGAAATGTGTCCAACAAACCTACTGGGTGACTAATTACAAAGGCTGGGCTGGAGCTTC
AGAGGCTGCTTGTTAAACACTTCATTAAGCGGCACTCTGAAAGCTGCCACCTGCGCATTC
TGGGAGCTCAGAGGGGACCCTGAGGGGGAATGAGGCCTGGAGGATGGAACCATCTTCAGG
TAGACTGAGAAGGAGCCTGGATCTCACTTCCAAACACAGTCTGGAGCTCATAGGTCAGAG
GCCTCAATGGGAGAAAAGCTAAAGGAAGAGGGTGCAGAAAGGAGTTTCAGGGAAttggtg
gctatgtgactttgagcaaatctcacccctctctgagacttagtgttcccatctctatgg
tcctgtgtgtgtcacagagacatggtggggattaaattcgatcgtgaatatgaaagtgct
tgggaaactccatggcCCTACCTAAACATGAGTTATCCTCACCTGAACCAAGGGGGGAAG
TTACCTGGCAGGATTAGGAACCCCATCCTCCTGAACCTTTATGGGCTCTGTCGAGGCTGA
AGCAGCCAGGGGCTAAAGCCGTCCTTAGCCCCTGGAAGGGCACTGTGAAAGTGGATCTGA
TTTGAGAAGCCGTTTCCTGATGTGGGCAGCCATGTGATGCCAGCCCCGAACAAGAGGGGG
CAGCCTGGAGCCTGGAAAGGTGCCAGTGCAGGTGGGGCCCACGCCCAGATTTCTCCTGCT
GACTGTTCTGATGATTCACCCCCACATCCCAGCCTTTTTACCTTTACTGCAGAGCCGGAA
AGGGTGTGGGGAAGAGAGGAGAGGGAGGCAGGTCTTGGGCCCTGGTCCCGCCCCCTGCTC
CTCCCCACCCTTCTCTGGGCCTGGCCACCCAGCCAAAAGGCAGGCCAAGAGCAGGAGAGA
CACAGAGTCCGGCATTGGTCCCAGGCAGCAGTTAGCCCGCCGCCCGCCTGTGTGTCCCCA
GAGCCATGGAGAGAGCCAGTCTGATCCAGAAGGCCAAGCTGGCAGAGCAGGCCGAACGCT
ATGAGGACATGGCAGCCTTCATGAAAGGCGCCGTGGAGAAGGGCGAGGAGCTCTCCTGCG
AAGAGCGAAACCTGCTCTCAG
>SNRK
TGTCACCACATTTATGGTGTGGAACCAAAACTGGGTCATATTCTTGCCAGCAGCACTTCA
GCTACCCAAGAAATACTGGGGATGAATAAATGATTTACCATGTGGCCAGTACTGCGTCCT
TCTCTAGAAGAGTATTGCAGCCAACTTCATTTAAATCAATTTATTATTTTGCCCTTTTTC
ATTTGTTTTGCTCTTTTATGCCTTGTTTTCCTTAGAAAATTTATTCAAAACCTAGTTAAA
CAGCAGCAATATAAATACTTTATTTTTCAAGAGCTTATATATTATCGTCATTGTTCTGTA
GTTACTGATATAACTCAGGGACTACAGACCCAGGGGTGGAGGCCTTCGACCACTGGAAAT
CCCTTGGGAGACCATTACAGTGGTATTTTCTCCCTTTAGTTGGCTACAGAGTTCCCTGAA
TAGTGATATCTCCCTGAGGAGAAAAGTGCATGGTCTTCCTGATTTCTAGCAACAAAAGGA
CAAATTCTACAAATCCAAGTTAGGAGCTCTTGCTTAATATGCTGCTACAGTTACGATTTC
CATGTCAAAATGAGATGACTCTTTTATGGTCTTTTCAGGTCAGAGTGATCCCAGGTGGGA
CCCTAAGGCGCAGAGGCCTAATCTGAGGCTTTCCCTGGTGCTCTCCCACCACCTGATGCA
AGGGTATTAGGGTAACTGGGAGTCCCCTTGATCAGAAAACCCTATGTTATTACCCTAAGA
ATCAAACTGTTTGCACCTCCCAACAATCCACTCCTGCTTCCCAATCATCTTCAGACATGC
AAAGTTGATGCATAGAAGCTAAAAGGCTTTTGACATTTGCAGGTCAACAGAGATTTGCTA
AAACCATCTAGATTTCTCTTCGCAGTCCAGTCAATTCAACCAAGCCTGCAGCATCTCCGC
AGCTCTTCTGGCTTGTGTCCTTCCTTGCTAGGGGTCCTTTCTTGGGGAAGGGTGGACACA
ACGTGGGAACAGAAGGGGAAAAGCAGGTTGAAGAAATCTGGCGTCTGGTTTGTTGGTGTT
CCCTTCCAGGAACCCTGAAGAGCTGGTCTCTATTGCATGCCATGCTTCCAGGGGTGGGAG
TCGGGAGTCCCCTCCCACCCTCTGCGGCCATCCCTAAGCTCCCTTCCAGAGCAACCTGGC
CTGGCGACCATACCACTGAACCATCAAGGGCTATGGTTAATGCCCGGCGTGTTTTGAATC
TCTGACTTCACGTGCTTTGATGTGTCCCCACGACCGTTTACTTTTCTATGCTGTTGCCAG
AGGCTGCCTAGCAGGGCCTGTGTCTCCCGCTGACCTTTAAGGCCAGCACTGCATTCAGAT
GTTGGGCTTTTCCAATTTTGCTTAAATAACAACAAAATCAACCGAATTTTTTCAAATTAG
AGTCCCAGGGAGAAGAAACTACAGAGAAAAAAATCATATtatgtatatatatgtatatac
atatgtgcatgtgtgtatgtatatgtatTTTTACAATTTTTTTATCCTTGTTTAAACCTG
GGCGGGAACCAAAGAGTAAAGCGCGTGCGGCTCCCTGCCCCCTGCCGCCAAGACGCAGTC
CTGTACAGACGCGGTCCCTTCCCTCCGATTTCCCCTGACAGCTCGCGCTACTTTTTCCCG
GCCATTGTTCCGTGTCCCTGGTGCTTCCTCCTCCCCCGTCCTCCATCCTCCTTGGGCGCC
TTGCCCGCTTTGTCCCGCCAGCCGCCTCAGCCCCGACTCGCCGGGGTCAGAAAGCCGCCA
GGATGCCCTCCAGCAgcccgcgcgccggccgcaggtgcgcgccgccccgccctgcccttc
ccgcggccccgccccAGCGCTGACGTCACAGTGACGCGCAGCCCGCGCAGGCGCAGCTAC
CCGGCACCCCCTCCCCGCGGCCGGCAGCCCGCTCGGTATTATGATTAGCGCTGGGTGCGG
GGTTTCGGCGGCCGGGAGGGAGTTGTCGGCGCCGCGGCCGCTGCGGACGGACGCTCGCCT
GCCGGCTGAGGTAGGGGCGAG
>SNRK
CCATGGTAAAATCAGGAGCCCTGGAAATTTCAGGTGAATTTTATTTGTAGTAATATACCT
TTATGTGATCTAAGAACCAAAGAAACAAGACGTGGTGTTCAGGTTTTGCTTTGCCAATAA
CCTCCATGGGCTTCTAAAAAATGTTTAGTATAAAGCTTTTGTATAGAAAAGATGGAGTAG
CTCTTTGCCCTATTTTCTTTTCTGACACCTGTGATGAAGTTTTCACTTGGCCAATAAGCC
ACAAACTGAACCATGTTTCAAAACCACATTTGCCCTTCTGGTGGCCTTGCTGATGTTTAC
AGGATGTTGAATGGGTTTGCAAGGCTGCTGCTTTTTTCTTTAAGTCTGTAGATTTTGTCC
CAGTAAGTTCATTGTGATGTACTTTACTATCATCTGCATAATGATTATATGGCTTTTTTC
CCCCCAATCTATCTGTTACATAGGCAGTCATGGCCAACCAAAATTGATGTACCCCAGGAC
CTTGAGGATGACCTCACGGCCACTCCTTTGTCCCACGCGACTGTCCCTCAGTCTCCTGCT
CGGGCTGCTGACAGTGTCCTCAATGGCCACAGGAGCAAAGGCCTGTGTGACTCAGCTAAG
AAAGATGACCTCCCTGAGTTGGCTGGACCAGCACTCTCTACGGTGCCACCCGCAAGCTTA
AAACCCACAGCCAGTGGGCGGAAGTGTCTGTTCAGGGTGGAAGAAGATGAAGAGGAAGAT
GAGGAGGACAAGAAACCCATGTCCCTCTCAACACAAGTGGTTTTGCGCCGGAAGCCATCT
GTAACCAACCGCCTGACATCCAGGAAGAGTGCGCCCGTCCTCAACCAGATCTTTGAGGAA
GGGGAATCTGACGATGAGTTTGACATGGATGAGAATCTGCCTCCCAAGTTGAGCAGGTTA
AAGATGAATATAGCTTCTCCAGGTACAGTTCACAAACGCTACCACCGGAGGAAAAGTCAG
GGCCGGGGCTCCAGCTGCAGTAGTTCGGAGACCAGTGATGATGATTCTGAAAGCCGGCGG
CGGCTCGATAAAGATAGCGGGTTCACCTACTCCTGGCACCGACGGGATAGCAGCGAGGGG
CCCCCTGGCAGTGAGGGGGATGGCGGGGGCCAGAGCAAGCCAAGCAATGCCAGTGGAGGG
GTGGACAAGGCCAGCCCCAGTGAGAACAATGCTGGTGGGGGCAGTCCCTCCAGCGGCTCG
GGTGGCAACCCCACCAATACATCGGGTACCACACGCCGCTGTGCCGGCCCCAGCAACTCC
ATGCAGCTGGCCTCTCGCAGTGCTGGGGAGCTCGTTGAGAGCCTCAAACTCATGAGCCTC
TGCCTCGGCTCCCAGCTTCATGGGAGCACCAAGTACATTATTGATCCACAGAATGGCTTG
TCATTTTCCAGTGTGAAAGTCCAAGAGAAATCTACGTGGAAAATGTGCATTAGCTCCACA
GGGAATGCAGGGCAGGTCCCTGCAGTGGGCGGCATAAAGTTTTTCTCTGACCACATGGCA
GATACCACCACTGAATTGGAACGGATAAAGAGCAAGAACCTGAAAAATAACGTGCTGCAG
CTACCTCTGTGCGAAAAGACCATCTCTGTGAACATCCAGCGGAACCCTAAGGAGGGGCTG
CTGTGCGCATCCAGCCCAGCCAGCTGTTGCCATGTCATCTGACTGTGGCCCCATCTGGCC
GCTAGCACGCTTCCTGCTCAGAGCAGTGAAGACCGGCTCACTTCACTGTTCCATTTGGTT
TTACTATTTTAAAGTGGGCGTTAGGAGCAATTATTTATTACCTTTCCATTTGTTCGCCTG
ATGATGTGACAATGCATGGTCTTTGTGCATGCTGCTAGACACTTTTCTTTCCCAGCCGAA
AAGCCTATTATGTAATTTTTACATTCATAATTTTAATGTGGATGATCAGGATTAAATCAA
GATATATATCTGGAACCTCTTATAAATGGAGCACTTAGAAATTTGTTGTTCTGCACTTAA
CCTAGAGAGAGAAAAAATGCT
>SP110
AAACTCACCTGGACTTTGAGTTTGTCGTTCCTGCCCCTTTCCAGGGGCTGGGACAGGGAT
CACTCCTCAAGATTGGGAGAGTTACAGGGAGATGCTAGCAGGCAAAACAGGAAGTCTGTG
CTTTGACAAACGCAGTAAGGGGCCGGGCTTCCGAGAAAAGAAAAGTGAAAGTTTTCGGAG
TTTGCCAAGCCGGAAGCTGAAGGCAGGTCGGTGCCTGCAGCCTCTCTCCACCTCCTCATG
GGCACTTGTGAGGCTCCCAGGACGTCTTGGCAGTTGGGGTTTGGGGGAGGGCGTGTTGCC
AGTTGGGATCAGCCCAGAGAGGGAGGTATGGGAGGAGGAGGCATAAGGGTACAGCCCCAG
CGGCAATAGGAACTGGGAACTCAGCGTCCAAATGCTTCCCTAACCACATCTATTTTCCCA
TGACTTGTCCTCATTCTGTACAttttaggttgatgaaaatgttctcaaactggattgtgg
tgatgtttacataactgaatgaattcactggaaTTTATCCAGTGTGTTATCAAACTCTAA
CAACACACAAAAAAACAAAGAGAATGTGCCAGAAATGCCTAGAACTTGTCAGGATAAGAT
TATTACAGGAAGAAATTGAAATGAAAGGGAACCTGCACATGAACTGGAATTGTGCAGAGG
CAGGCAGACCTCCAGGCAGAAAAATGGCTGAGAGCTGGGCAGGTAGTTGGGAGCCAGGAG
TCTGAGGCAGAACTGGGACCTGCTGATTCCAGAGAGCAGTAACTCAAGGGCTGGCAGGGA
CACCCCTTCTCATGccccttttaaagatccctaatgtacattgacatgtggggcctatga
aaaatcctaaactattggccaggcacagtggctcatgcctataatcccaggactttagga
ggccaagatgggaggattgcttgagcctaggagtttgagaccagtctgggcaacatagtg
agaccccatctctacaaaaaataaaaaaataaaaaattaactgagtgtggtggcatgcac
cttgtagtcctagttagtgaggaggctgaggctggagacttgcttgagcccaggagttca
aggctgcggtgagctatgattgcaccactgcactatagaaatctgtgtaactttgggcca
ggctcggtggctcacgcctgtaatcccagcactttgggaggctgagatgggtggatcaca
aggtcaggagtttgagaccatcctggccaacatggtgaaaccccatctctactaaaaata
caaaaattagccagatgtggtggcgggaacctgtaatcccagctacttgggaggctgagg
caggagaattgcttgaacccaggaggtggaggttgcagtgagccgagatcgcaccactgc
actccagcctgggtgacagagcaagactccatctcgaaaaaaaaaaaaaaaaagaattct
atgtaactttgattaaatcaataattctcaaatgtatttgaccCACAAGTTCCCCTACCA
GGACATCCACAAACTCCTCAGATAAAAGATGGGAGACATGGATCTAAAGTTTAAGAAGCT
TTGAAACCAAGGCTAACTGCATAAGAGCAAGCCCTTCTATGCAGGCACAAACAGCATATC
CCACCCTAGTATGTACAGAATAGCAGACCCGGCCTTGCGGGTAATGGCTGTGGGTGAAAC
AGAGGCATGGAAGCCACAGCCAGGAAAAATTCAATGCTAACAGCTGAGGAGAGGGTGCAT
TGATGCCTCAGCATGCAGTAACATACAGCGCTGTGATGCAGGGGATGGCGGTGGTAAAGG
AATTAAGGTTATTTTATGCAAATGTCACATGTCACTTACCTGAAGCCCCTCCCCATCACC
TGGAAAGCCCCTTCATGGGCATCTGAGGATCCTGGCAGCAAGAACTTCTTCCTTTAGATC
TATTCAGAGATACACCAGGCAAATGCAAAACAAACAAACAAAAGTAAAGCAGGAGTGGGA
AAATAAAGTCAATGTCAAATC
>SP110
TGGAGTTGTCTAGGAGGCCTTCAAAGAAGGGAAATGGCTTGTGTATGGCATAGGCGATCC
CCAGCTTCTGGTGCATGAAGTGCTGAAAAAGAGCCTCTTCCATGGCTCTTGTCATGGTGA
ACATCCTATGGAAAGAGGCATGATAAAAAATAGAAGCAAAggctgggcgcggtggctcat
gcctgtaatcccggcactttgggaggccgaggtgggtggatcacctgaggtcaagagatt
gagaccatcctggccaacatggtgaaactctgtctctactaaaaatacaaaaattagctg
ggtgtggtggcgcacgcctgtagtcccagctacttgggaggctgaggcgggaaaattgct
tgaaccggggaggtggaggttgcagtaagccaagattgtgccactgcactccagcctggg
tgacagagtgagactccatctcaaaaaaaaaaaaaaaaaaaaTAGAAGCAAAACCTTGAG
GAATGTGGGAAGCTTCTCTCTGCATTAAATGGGCAGATCTAAAGGTAAGCATTCTGGTCC
CAAAGGCATCCTTAGTAGCCTGCAAAGCAATGTCTGCCTAAAAGGCTCATGGGTATAGGA
AACAAGGACAATTCCCAGCAACAATGGAGGCTGAGAGTGACTGAAAATATAATGACAGAA
TCCCAAGGCGCTGCAGGTAAACATAAGGAAGGTATTaaaagtagctaatatttatggagt
gtttcctgtgtgccagactttgttctaagggtttcatatgcagtaacttatctgattttc
ataaaacccttgcgaggtggttcctatgactgcacctgtttatactgttgaggaactgag
acacagaaatgtttaataacttgccccagggttgcacaactagagagtggaagagctggg
agcaaatcctgattccaggcttacagtgctaactatgtgttctatggccacactgATCTG
GGTTAAACAAGATGACCTGGGCTACGGCTGAAGCCATTAACTAGCAATGCTCATGCAACA
GGGACCACCCTAAAATGGGTAGAGTTCAGCTGGAAACCTGGTAATATTTGGAAACTTTAA
CGAACCACTCCCAATCTTCAACACAAATGGGCCAAGCATAAATAAAAGCATGAGGGCTGA
GAAAGGCATACTTAGTAAAAGTGACTTAACTGACTTGTTCACTGCAACCATTTCATGTCT
CAGACATGCGCCTTTTCCCATGCCCATGCAGCATGTATTAAAGATTGGCCATTTATGGAC
TGTGAGGAGATATCAATAGGTTATAATGGGAAGAAAGTTTACAAATGACATTCTTGACAA
ATTGTCAAGAAAAGGAAAAGCACTAACAAAACATTCAATCAACTTGACAGTTTTTAACAA
ACAGAACAAACATGGATTCCACTTTTCCAACTTCATTTTGTGTTGAACAGAAAAGTAAAT
CGTAATTAACAACTGTTTACAGGGATTTAATCCCAGTGGCAGATTAAGCACCCTAGTCTC
TTTCTCCTCATTCCCCAATTTTTTTAACTTGGCAGAAAAAAATACTCATGAAAAGAATAA
TCCGCAATCGCATAGGAAAACAAGAAAAGATGCCATTGAGAGTCTGTGGTGGTAAAGAAG
TCTTGGAAGATAGAGAACAGATAGGAGAGAAATCTACTATCCACAATATGCACAGGGGAA
GGAGATAGTGCAAAGATCAGTGCAAAGTCAGAGAAAGGCAGAGTAAACATATACTAAGAA
GAGGAAGGGGTCTTGGAGGCTCCTTTTAGAACAATTCATTATACAGCAGCGCTCAGAACA
GGAAGTCtagagcttcctcattcttcatctgtcatgagtcccaaagatgaaagggaggca
cagagaggtttagtaactcacccaaggtattcagtggcaaagcagagcttgtctgactct
aaagccctgtttctttctatgcaagatactacatctcATATATGACTGTTCAGATTTTTA
Ttatgtaaagagattttgcaa
>SP110
cttcctttttccccgtttgaatggaagtgtctatagtagttgttcagtccctgtttcatc
actgactgttggcagcagggaagaaacaatttttcagctcacaggcctctagttcaagag
gaggtgcacccaaggagctgcacccaataaaccatacctgaggagcctatttcttttgtt
ttctttcctttttttttttttttttttgaggcagggtctctgttgtccaggctggagtgc
agtggtgcattcttggctcactgcgacctctgcctcccaggctcatccttccacctcagc
ctcctgagtagctgggactacaggtgtgtgccaccttgcccagctaattaaaaagatttt
tttttttttttttttgtagagatgaggttttgccatgttacccaggctggtcttcaactc
ctggactcaagcgatccacctgcctcggcctcctaaagtgctgggatttcaggtgtgagc
cactgtgcccagcccgaagaagctttatctgatctgaacctgatttagataaggaggtcc
tggactttgttccaatgctgcagagagtgagacttctgtggggagaggagtgtcctttgc
atttgggaaagatgtgaactactgtggccagagggtgaactatggtagattgcttctaaa
gatgggagcagcaatgtttcttcccaagcaacattctcctttgaaatgtgactttgccac
ccatcgcatcaagaggtaaggtctattctccctccttctgaatctgtccctgtgacttgc
tttcaccaatagattgtggcagaagtgacagtgtgcaagtAtgaatggggtctgccagta
ccatgtggagcaaagggaagcatcctcatggatgatgcctgaattcttgatccacagaat
agtgagcaataaaatgtttttttctttttaagcagctaagctttgaggtcatttgttaca
cagcaatagatagcTAATACACCATCAAAGAGTTCTGGGGTCATTTCAAAACAACTCAGG
AGGCAAATTGAGGAGTTTCTCACTAAAAGTGGGGAACTTgcacatgcctgtaatcccagc
tactcggaggctgaggcaggagaatcgcttgcacccaggaggaggaggttgcagtgagtc
aagatgacgctactgtactccggcctgggtgacagagtgagactctgtctcaaaaaaaaa
aaaaaaaaaaaaaaaagaaaaaGTgggcaactcaagcatcaataaaggtattaactgcaa
tggtttgtagcatgctacgtatatttaaatatgtgggttcaagataattaaattaaaaaa
tccctggttacctttagaggatattgggacatcaattcattattttgaacattgctaaat
aaaaaaacaagcatttatcctattttttgtacaacctgtatttcaaggtaaccgaatact
gttaaagagaagctatttgcagaataattctgaccaataattatgtaaaaaaaaacctga
atctcatcattttgcaacctctgatgatatcacggatttaggtattgctaaaaccatcag
gtgatagatgatcaggctgataacacgtgcacctgctgccaaccttaacataaaaaataa
tactaaattcccctgtgaagcctgcatgtgccccaaaacccccaaatcaaaacaaacccc
tcaaaacctgagttaaagcaagcttctagatctaacttctagcttacaaaaaatgagagg
aagagaggactataccactaagaaaatgcaaccagaaaattccagattgcaaaaaatgta
ataggaccaaaaccctgagttcttcaataaatacatgacaatttatagcttaaaagagac
atagggacaggagagccaaatgcagtgtgtggaacttgtttagatcctgatttgaacaaa
tcaactctaaaaagacttatgagacagtggggagaatgtgaactatgatggggtatctga
tggtattaaggaagtattaat
>STX6
CCTCCCGGTCTCCCTCCGCCCACCCCGCCTGTTCCCGCAGCTGCCCGCGCCTTAGTCTGG
GTGAAGCCGAGCAGCGGGCACGCGCACAGGCCAGGTGCACAGGACGGCCGCTGGTCCAGC
ACTCGCTCAGCACCACTGGCCGAATCCCGGACTCGGGCGCCGGCCCCCTCGGCAGCCTCC
AGTCCCGGCTCCTCCCGAAGCGTCGGAGGGCCTGACCCCACCCCCGGGACCCTCGGCCGC
GGCCAATCACGAACGCCGCCTGAAACACGACTTCCGCACCCCGCTCACGTGACCAGGGCA
TATAtctctctctctctctctctctcctctctctcctctctctcctctctctcctctctc
tcctctctctcctctctctcctctctctctctctctctctctctctctctctctctctct
cCCCCCCCCCCCAGTGGGCGGGGCTTACGCCTGCGTCCCTCGGCCCTGGAGGCGGAGCCC
TCGGGGCGGTGGAGGTGGGCGGGCTTCTACAGCCCTCTCCTCAAGCTTGAGGGTGAGGAG
TGGCTTGTTCCCTCAGAACTAGGCAGTCGGCTTTTCAGGATAAGCTGTAGTTGTACCTGA
TTTGCAAAATCCTCTTACCTTTCCTCTACTTTTAATACTTAATTTTGACAGTATGTAATT
TATAAATCTATCTGGTCCTCGACTTAAAATGAAGCATAGTATCTGATTATAATGTTACAC
AGATCCTTTAAGTAGGTcttgctttgtgttggacagtgtgctaaaggttgtgtatgcatc
atctcagtatcctttgggggaaagtattattcccccctccccctttttggggggcagggt
ctctctctgtcaccctggctggagtgtagtggcacaatcacagctcactgcacccttgac
ctcctgggctcaagcgatcctccggcctcagcctcccgagtagctgggactacaggtgag
cgccaccacgcccggctaatttttaaattttttatagagatggggctctcagtatatttc
ctaggctggccttgaacacctgagctcacatgatcctcctgcctctgcctcccaaagtgg
tgggattatgggcgtgagccaccacaccatccatttttctcattttgtagataagaaaat
aagttcagagaggcttgaagacttcctgtagtcacacagcctggacagggcagaactgca
gattcTGTGCACTTTCCACCAGATGGGGTGTACTTTCTGTTGCTGTACATTCTGCAAATA
ACCATGTAAAGTAATTTTTCATACAGCATATGGTGCTTCCCAGGAGAGCACACCTTCGAG
GAATAAAGAAGGGGCCAGGTATGACAACTTCCTCTCACTGTGGTTCAAGAGCTATTCGAG
AAAACATTTTGCCCAGAACCATTAACCAACTCATATGCTAGATATGCTATGAAATTTGTG
GATGGGGATTGTGGACTTTGATTGCTGAAAAtcattgagcacttactgtgtgtgtgtgtc
aggcaggatgttaagtgttatctcagttgctcttacaatgtgataattactgctatcatg
cccattttataaatgagaaatctgagactcggaggttaagtgacttgcccaaggtcacca
gtctggagctggcacagtcCTTGGAGCAACACAAACCCCGTTTAaaccttggctctatca
ttcagttcctcatctataaaacataaataataatagctagttcatgggttgttgtgatgg
ttaaataaaaatgtgtgtaaaCCTCAAGATCCCAAAGGACTAAGTTACTGAAGTCAGGAA
AACCAGTAAGGACGCTGCTAAAGTCATGTGGCCTGAAGGGATGAGGTCCAGACCAGGATG
ACAGCGATTGAGAACAGAGAAGGAGTGAATCTGACAGATGTTTCAAAAGGAAAACAAGAC
TAAACACCTAGACATGATGAGGGGCTGAATGGGTTTCAGGAGGGGAGAGAAGAGAGGGGT
GAAAGCCAAAATCCCTGGAGG
>STX6
ACTAGCCTCTGGGGCCACAAGTAATACATTCAGTCCAAATACAGTCCAAAAAAAAAAAAA
ATCACAAAGTTTTCTTACTTGCATCTAACCAAGTTTGCCAAGTAAAATGAGAAGAAAGAG
TATCTCAGCCATTAGGGAGCTTTGTTCCCCAGTATTTGTCATTCAGTTGTACCAACAAAT
TGCGTAAGTGTAGCCACAACCCCCATCATCCTTTTTCCTGTTGTGGttgagacagggtct
cactgtcaaccaggctggagtgcagtggtgcaatcacagctcactgtaatctcgaattcc
tgggttcaaaggattcttccgtctcagcctcccaagttgctaggactacaggtgcacact
accacgccaagctaattttttttatttattgtagaaacagggtctcgctgttgcccaggc
tgatctcaaactcctggcctcaagtgatcctcctgccttggcctcccCCTTCATCGTTTT
GATTTATCCTTTCTTCTTTGCCCATGCTGGCAGACTCTGAATTGGCAtgttctagttatc
gtggttgtttaacaatgaccccaaaatttagtggtgtaaaacaaccatttatcatgtcat
ggagtctgtagatcaggaatcagacacagcagagctgacttgtccctgttccacaatgtc
tgggacctcagctgaaaatattaaacaggctggggctgtaaaggcatcacatctctctat
ctctccacagtctgcacacatgctctaacagagtggcttcaatgtaactggacttgttac
atgttagctcagggtagcctatacttgtgttccaagatgaaagatgcagatggaaggtat
agtggttgtcttttatgacttaagcttcaggagtcaagcagcgtcacttctgcttcaatc
tgctagtcaaagcagtttataaaggtctgcccaggttcaaaggaagggaatacaaactcc
agtttgataaaagaatgccagcttcacaatttaataaaaacaaacagccgggcgtggtgg
ctcacgcctgtaatcccagcactttgggaagccgaggtgggtggatcaccaggtcaggag
ttcgagaccagcctggccaatacagtcaaaccgtctctactaaaaatacaaaaattagcc
gggtgtggtggcatgcacctgtaaacccagctactcagaaggctgaggcagaagaatcgc
ttgaacccaggaggcgaaggttgcagtaagccgagattgcaccactgcactccagcttgg
gagacagagcaagactccatctcaaaaaaaaaaaagaaaaaaaaagaaagaaaagcaaca
caggacagaacatttattggtgcagccatcaatggaaaaaatacaatctgccacaACTCT
TTTATCTGGGACAGCACCTACTCTGCAAGTCTTTACAGAGGGATCCCCATTTCATCAATA
CAGTAAAAGAGGCTAGTCAAGGCTGAAAGTTTCCATTCTAGTAATGAAACATGAAAAATT
CAGGTTGAGTGAGCCTCTGCAACACATCAGACTCCCACTCCTCACTCTTCTCCAACTGGT
TCCTGCCCCATACCCCACAAACCTGGTTTCACCACTCATCTCTCCAGAAAGAGAGGAACT
CTTTTTATTGCTTGACTTCTACATTCACATCGTTTGTATTTGAAAGGAAACACATGCACA
CCCTTTACTTGACTTTATTGCCATTTCCAAATTCAACCACACTGTGACATATTTTGTAAT
TACTCTTGTGAAAATGAAACATCATTTTTACTCAGTTACCTACAATTATATACAATTTTT
GACCCTAACTTACTGCTGCTTCCACAACTCCACCAATGACACTGCAGGTCAAAGTCACGA
GTGAATTTAACTTGTCCTCATTTTTGGTGCACTTGACACTATGGCCCATTATATCTATTT
GCTTGAAACTCTCACTTTCTCTGTCTCTGTGACATTGTGCTGTTCTAGTTTTCTACCAGT
TTTCTCCTTCCTCTTCCTCCA
>SYNE2
cagcctggccaagatggtgaaaccccatctctactaaaaatacaaaaattagccaggcat
ggtggcgggcgcctgtaatcccagctacttgggaaggtgaggcaggagaatcacttgaac
ccaggaggcagagtttgcagtaagccaagattgcaccagtgcactccagcctgggcaaca
gagcaagactctgtctcaaaaaacaaacgaacgaacaaacaaaaaaaCCCAGAAAGTTCT
TTTTGGTTTATAGAGCTTTGTTGTGACTCAAGCCATTGTTAATAAATCATGCAAAGCTAG
GTAGTCTGAGAAGTGATACCATTGGAAGGATAATCTAGGAATACAAGGAACTCTGCATTT
GTGAAGAGTTGAGCTACTGACCATTAATAAAATGTGCATTTCAAATAATTTGCCTGAATC
ATCCTGGTAGTCACAGAGGTAAACGTTTTTGAAACAATTGTTCCAAATTGTGGGTACAAC
TTACAACTAATTTTTCCCATTAATATATGTTTGCTGAATGCATTATCAAACGTCTAATCT
CTGCTCTTTGCCATCTAGTTTGAGTCACTTAAATAATTCAGGCAAGATTCTGTAGCCACA
GACATATATATGAACTTGGAGTTTTAAGAAAAGTTAAggccggttgcagtggctcatgcc
tgtaatcctagcactttgggaggctgaggtgggaggatcacttgaggccaggagtttgag
actagcttgggcaacacagccaaaccccgactctaaaaaaatgcaaaaattaccggtgtg
gtgtcgtgcgcctgtggtcccagctactaagcggggggggggggggggggaatgaaatgg
atgaaatggggggggggggttgaggctggaggatatcttgagaccaggaggtagaggctg
cagtgagtttagatcgcgccactgtactccagcctgggcgacagagtgagaccctgtcta
aaaaatgaaaaaGTTAAATTTGATTGTGATAGAAACTCAATAGAGAAATATTGAAAATCC
GCTGCTTTTTAATGTAATAATAGTGAGGTGCGCCTTTTATTTGGAACTTCAAGTGCCTTA
GTAATACGGTAATCACAGCGCTAGAGGTAAGTGGGTGTCAAGTGGCATCATCCTGGGTCC
AAAGGGACTGATTATGGGCTGGAAAATCAAACTGGCACCTGCAAGACGCAGTTCCAAGGA
TGCAGTTCGCAGTGAGTTTTCAGACCTGGATGATGTATGTCAGGTCGGACGACTGAGACA
GCTCTCCACTTCCCCTCATCCAAGGGGAAGGAGGAACCCAGTTATCTGCATTAACAAACG
CCTCCCCTTCTCTCCAGGTGACCCCAAGATCCGGACCACACTACGAAATACGGATCCAga
ttttaaaggccttcgaatccaaagtcctcgttttacaaagagcccgcggggtgaaatgac
ttgctcatggtctggtagctaatcgcagatctgCTCTCTAACTCCTACTTCCAAGACCCA
GGAATCTACGGGTGTTGGAGAAGACCCCTCCTGAAATCCTCCAGAAGAGCTTTTTGAGGG
AGCTTGTGGCTCCTGTTCACCCAGCCCCGGGTAAGAAAAGGGTCGCGAACCTGCATTGCG
AGGTGGTCTCTCCCTCACACCACCTCTGATGTCCCAAAAGACGGGGAGAAAGTTgcccgc
cccgggctgcggcggggcctgctgctccgccccggcgctggcgggcgcgcTCTACACTGG
CCGCCGAGGGGCGAGCGCGGGACCCGGAGGCGGGCGGCGGGCGGGGAAGGCGCGGGGCGT
GGTTTGCCGCTTTCCGAGCGCCAAGGAGCGGAGCGCGCTCAGCTGCGCCCAGAGCCTTCG
GCCGGACCTGAAAAAGCGAGAGGGAGAGCGAGCAAAAGGCGCGATCCAGAGAGCCAGGCA
AgcggggcgccgacctcgggcggccccggcccgcgcccTTGCCCCTCGGCCGGGCGGACG
GTGGGTGAGCGCGGCCGCGGG
>TCEAL1
atttaagaagaATAAGGATAGAAATGAATGAAATGGGACTTCTCTAGGAAAGAAACTATA
CAAATGAGAAACCAACCCTTGATGAAAAAATAAGAAGGCATAGTGAAACTTGGTTTTAAA
GACACATCTCACAGAGAAATTGGAAAGTAAAACAGTTATAAAAAAGATATGAAGGTAAAC
TAATATTTGTCTAAATGCTATCTCAACACAAAGTTAATCAGATATCAGAGAAAAGCAACA
AACAGTTCTTAAAAGGGGAAATTTCACATGAATTTCTGTTCAGAAACTTACTAAACAGCC
TGGCTTTAAAACAAAATCCCAGGATCCTCACAGATCAGATGGTCATCTACCCTGAAAGTG
TAAAACACAGAGGGAAGGGAAGTAGTATGCTCTGTAGGGGAAAGAGCATCTGCATAAGAA
AGTAGCATCCAGGCTGATGTGAGTAGATGAGAGGCAGGCATAAGGTTAAAGATCATAAAA
TACTGTTAGATAAAAAAAAATACATATTGCAATGACAATTGAAAATGCTAGCATAATTGT
AGTCCTGCTATTCAGTATGTGGTCAACAGAATTATTGCATAGTTTAATATGGAATGCCCT
CCCTGCTGCATCTATCTTTTGGGGTCCAGCAGTCCCAGAACTCAAATATTTGTTGATTTA
GTGAATTAATATAAACTTCCTCAACCAGAAGCACCAAGAGGTGGCTGGTTAAGGATTGAG
AGTCCCAGTAAAATCTATTTATTCTATTATGAATAACTACTGAATAATTtatatatatgt
acacatgtatataaatatattttataatctattcagtgtgtatacatgcatatatatgcg
tgtatatatatacacgcatatatatgtgtgtatatatatacacacataGAGAGAATAATG
CCAAGCTCTCCACCAAGGACTATCCCATTTCAGATAATAAGTGTTCTGGACTGTTTGTAC
TTAGATGGACAAATACGTATTTGATTTATGAAAATCAAAGTATTCATTCTTTTTAGATCT
ACAAACTTTACAAACTCAACTCTTTCTACAGGTCTCGAACTGAATGATTACCAATTTAGA
TCTGGGGGCTCAAAAAAACAAAATGTGATGTCAAGAAAAAGTGAAAGATTGTCTCCCATG
AAAGTGACAAGAGATGAAACATGCTGAATGAGCCTAAATGGACATGATGGAGATACGGAT
GTGGATTAAAACTGAGAGTGTTGGGATATAAGGATATAATACTGATTTATGAAGGTGAAC
AGTCAAACGTCAGTGCAGGATCTGAACTGCAGGGGAAATAAGGGGCCTTGGTGGCTAAGG
AAGGGAGGAGGGGAGAAAGAGGTGGTACTAGGGGAAGTAGCACAGAGGAAGAGGCAATAC
TACCCGAGACTAGATGCGGACCGTCTCTGGCAACCAGGAAAAGGCAAATACAAAGAGAGG
TGAGTGACAATGCCTGGTGTGTCTCGGGTCAGAGAACACTAGCAGGCACTAGCAGGTGGC
TGCGGCAGGGCCGCAGATCAAAGTGGTAACTGGGGATCTGAGTTCGGCAGTGACGCGCGT
CCCTCACGTGACCAGGAGCCTCTATGTGCCCAAGTCCCTCTCGTCCCGGTCTTTTTTTTG
CCTGTCCACCATCTCCCTATTACCCTTTGGTCGAGAGGGAAAGCAGAAGAAGTAAGTTCC
CTCTACCCTCTTAAATCGGTGTGAGTGTCGGCGCTGCCTAGTAACCCGGGGAATGGGGTT
GACAGAATCGGGATGGCGGAGTCCAGGCCTTTCCCTAAGCTCCAGCCCCGCCCCCCGCGC
CCACATTTCTGTGCAAAATATGGTGGTCTTTGGGGCGGGGTGGGGAGGCGAGTACCTCCC
CCGTCCCCCGGGAGGGGGGTACAGACATTTGGAAATAGTTTCTAAAAATGCTTCGCTTCC
ACTTCTCATCTGAAAAGAAATGGCAAGCTTTGCGGGGTGGGGAGGTGGGAGCACGGAGGA
CGAAGCTTGACGCAGGGGCTG
>THAP3
AGGGGCTTGAACCGTAATTTGGCTAATCAGAGGCATTTTTTTTGTCCTAGTATCTTTCAC
ACTTGTCCAACCGTCTTATTTTTTTAAAAGTTCTGTTGCTTGTATTAACACGAAACTAGA
GAGAAATAGTTTCTGAAGCCAGTTTATTGTGAAGATCCCCAAGGGGGAGGTTCGGTAGAG
AAAAATAGTAAGCTGGTTTAGAAACTGACGAGGGCAAACAGCCAGGACGCATTGGAGAGG
AATTTGCCAAAGATCTACCCTGAGATAACGCCTGTCCAGTGTCTTCACCACGTGAATAAC
CAGCGCTCCAAAGTGTTTTTCTGCTTTGAAAAAAAAAAATTCCACAAGCTTTTAAAGGTG
CATTTAAGAATCCATGTGACTTTAGAATGGAACTGCCGGCCCTGGCAACTGTCACGTGTG
CTAGAAGGTTCGATGCCTCTGGAATGCATGTGATACTCATCTCCATTTTGTTTCCTTGAT
TGCATTTTTGTTCTTTTAGCAGATCTGTCCCTGTGGGTGGTGTCTAAGAAGTCGGACACC
TTGGTTTTTGTGTTAGATTGAGCTGGGCAGCTGCAATCAGCTTCTTTATATGCAAATTAG
GCACGACCCATCTGTGGTTCCTGGTTGGTGGCTAATGAAGTGAGGGGAGGGAGGGATGTC
ACCCCAAAAGTAGGCCCTCCCATTGGCTTTGGCCAGGCCAGACACTTCACATCGTTTACA
TGGTTCTGTGTAATTTTAAAGTTTATGTGTATAAAGCGAAGCTGTTTCTGTGAAACTGTA
TATTTTGTAAATAAATATATTGCTACTTTGAGGTTCATGATTCAAGGTTCAGGCGATTGC
GTTCTGTGCTGAAGGACAATTGTGTTTCTTTTCTCCTTGCTACCTCCCCAAAGCATGATT
ACATCAAGTCTCTGGGAAGGCAGCGTCTCAGTGTGCACTTAGCAGGATGGAAAATGCCCA
CGGTGTTAAGGTACCTTGCTGGTGAATTCCTTAGAAACAAACCACAGGACGAGTAGATGT
GAATGGTTTTTGCAGTTTCTTCATCAGATTGAGGATTAGCTCAAGCCCCAGTGAGTGGTT
AGCCTACttttgattttttttttgtttttgagacttgagtttcgttcttgtcacctaggc
tgtgaagtgctgtgatgagattttggctcattgtaacttccacctcccgggttcaagaga
ttctcctgcttcagccttccgagtagctggaattacaggtgcccgccaccatgtgcggct
aatttttgtatttttagtagagatggggtttcaccatgtcggtcaggctggccttgaact
cctgatctcaggtgatccgcctgcctcggcctcccaaagtgctgggattacaggcgtgag
ccactgcgcctggccGATTTTTTTTTTTTTCTTCTTACAAGATGACGCCTTCCCTATAGG
CTGCTTTGAGAAAGCTGCAGCCTCGGAGTTTCTGCAAGGCCTGAACTGGAATCTCCCTCC
CCTTCAGTTGCCCTTTTTGCCTCTTCACGTTTGGGGGTTCCCTGTGACCAAACTTAAGGG
CAGTGAGCTGTCTGGCCTCTGAACTGACACCACCAGTGGCCAACTAGTACCACCTCCAGT
GACGTCAGAGGAGTCCAGACCTATTCACAATTCAAAGCCCTAAAAACACTGAGGGGTTGG
CCGTTGGTTTCCAGTTGTCCAAGCCTGTGAGTGGCTATGCGTCCTGGTTGGGTGCTCAAA
GCAAGGAGGTGAAAGGCGACCAGCATTGGCGAATGGGGTAAGACTTGCACAGGCCCAAGG
CTAGGAGTTGGGGTTTCGGGCCTGAATTGGGGCCCGGAGCACCCCTTTACGTGGCGCCCC
GGGTCCCGTCCGACCCTGGGGAGACGCGGGTGGCTGGGATGGCAGGATGAGCGCGCCCTG
GAGGCGAGCCAGGCCCGTCACCACCTCCCAGCGGCCCCGCCCCTCCCCGCAGGTCCCTCC
CCTCTCCGCAGGCCCCGCCGC
>THAP3
ggctcacacctgtaatcctagcactttggcaggctgcggcaggtggattgcctgaggtca
ggagttcgagaccagcctggcgaaaccccgtctctactaaaaatacaaaaatttagctgg
gcatggtggtggatgcctataatcccagctactctggaggagaatcacttgaacccaggg
ggcggaggttgcagtgagctgagatcgcaccacttcactccagcctgggtgaaagagtga
aactccatctcaagaaaaaaaaaaattagccaggtgtagtggcatgtgcctgtagtccca
gctactcaggaggctgaggcagaattggttgaacccgggaggcagaggttgcagtgagcc
gagatcatgccactgcactccagcctgggtgacagagttagattccgtctcaaaaaaaaa
aaaaaaaaaatttagccaggcgtggtggcacatgcttgtaattctagctactcaggaggc
tgaggcacgagaatcacctgaaccctgggggtggaggttgcagtgagccgagattgcacc
actgcactccagcctaagtgacagagcgagactgtctcaaaaaaaaaaaaaaGTTCAGTT
CCAGGGTGTGTGCTAGGGAGAAGCTGGCTGTGGAGGGGCACAGACCCTGGAGCTGGTCCC
TGGCTGTTGCCACTCCCCTAGAGGGACAAGTAGCAGCTGCAGGAGGGCCCTGCATGTGCA
GGGCTGTAGTGCAGACTTCACCCTGCCGTTCCCAGGTCCTCCCTGAGGCGGGGGCCGGAG
AGGACAGTCCTGGGAGAAACATGGACACTGCACTTGAAGAGCTTCAGTTGCCCCCAAATG
CCGAAGGCCACGTAAAACAGGTAAGACTGAGTGCAAAGGTGGTCTGTGGTTGGACACAAG
ATGACTTGCTCCAAACAAAATGGAAACCAGTGAGCACCCACCATGAGACCTGTGTGGCCG
AGGCAGGGTGTGCAGCCTGGGTTTCAGAGCTCCCCAGTCAAATTCTCCACCATGGTGTGG
GCACATCTGGATTTTGGGGGAGCAGCCCGGAGTGTCTAGCTGCCCTGGGGTTGTGCTGTG
TGCGTGTCTGGTGGCCTGCTCACCATGGCCCGCCTTCCTGCTGGTGATGCAGCTCTAGGC
TCTCACTCCCCTGTCCTCAGGTCTCGCCACGGAGGCCGCAAGCAACAGAGGCTGTTGGCC
GGCCGACTGGCCCTGCAGGCCTGAGAAGGACCCCCAACAAGCAGCCATCTGATCACAGCT
ATGCCCTTTTGGACTTAGATTCCCTGAAGAAAAAACTCTTCCTCACTCTGAAGGAAAATG
AAAAGCTCCGGAAGCGCTTGCAGGCCCAGAGGCTGGTGATGCGAAGGATGTCCAGCCGCC
TCCGTGCTTGCAAAGGGCACCAGGGACTCCAGGCCAGACTTGGGCCAGAGCAGCAGAGCT
GAGCCCCACAGGCTCCGGACGCAGAGGTGGCAGTGGCACCAGGGCCGGCAGAGCTTTGGA
GCTCTGGCTGTGGACATTTTTGTCTGCTGTGGACACTGAGAAAGTTGGCCATGAGGCCTG
CTTGGCCGGGGATCGAGACAGTAGCCAAGCTCCCCGGCGAGAGCCCCAATGCCGTCTGGG
GGACGTTTAGAGGCGTGGCACTAGGAGTGCACATCTGTGAGCATGACAAGCTTATCCTCC
CATGGTAACAGAAGTCCAGGCTGAGGCTGATTCTGGACGCTGTCCTTTCAGCACACGCAG
AGCAAAGATCGTTGGAAGCCCCAGTGTGGGAGATGCTCCTCAGGGAGGAAGCCATGTGAG
GGGGCTGGCTCTGTGGCGGGTGAGTGGTCCCCTCCTCCATCAGCCTGGACAGCCGCTCGG
GGTTCTAAGGAGTGACTCCTGTCCCGGCCTGGTGTGAGTGGGCAGTGTAATAAAGTGTCT
TTCTATACGGTGTCGCTCCCATCATCATTTTCTCTAGTGCCGTGATTCCTTCTAAGAAGA
CTGACTTCCGTggccgggcgc
>THAP3
CGAGGTCCCCGCCCCCGTTAGCTGGTGACTGCGAAGGGACGGCTACTCACACTGCTTTGG
TATCCGGAGGGCCTCACTGTCCAGCACCATCACCTGATGCAGGACGCCCCGGAACTGATA
GAGCACTTTCAGGTTCTTCTCTTCCCCCACACACGGGTCATAAAAGCCAGGCAGCCCAGC
CTGTAACAAACAAATTGCTACTCTCAATACTCCAGACGGTCTAAGACCAGCACTCCTCCT
CACTACCACCGGAGGGGCAGTGTGCACAGGCTCTGACATTCCCTGGGGAGATGCAAACTT
TGGGGCATGAAGAAAAAGAAACAAGAATTTGAAAAAGTTGCCAAGACTCGCTTCTTAATA
AAGGCCCTATCCTCACACTAAGACAGGGCCACCAGATGACTTCTAGGGTGCCAGGAACTC
TCTGGCCTGAGCTAACCTGCATTTTCATCCTTCTGTATGGTCCATGCCCCAGGCCCCAGA
GGCAAGACTCACACATGTTACAAGTGACCTCATGATCTTTCTGGAATGAGGCAAAAATAA
ACagaatcaaatgccatgaaggcaggcgtgtgttctgtttgctggtgtgactggcacaca
ccaggggctcagtaaatccttactgagtggtgaaAGAAATGACTGAATGAAGAGAATAGC
TCCAACGTGGGTACTACTCAGGAGCTGGGCAGCATCCCACACAGTAGATGCTGATGACGG
CAAAGATCCCACTTTAAGGGGCCAGGCTGTCCTTGTCAGACTGAACCTATTCTTCACACC
ACTGtttgtttgtttgttttgagacagggtcttgctctgtcacccaggctggagtgcagt
ggcacaatcacagctcactgtagcctcaacctcctgggctcaaccaatccttccgcttca
gcctcccgaacagctgggacaacaggtgtgtgtcaccatgcccagctgattttttctctt
ttttgtagagatagggttttgccatgttgcctaggctgatcttgaactcctgggctcaag
caatccgcccaccttggccttccaaagtgctaggattataggcctgagtcaccgcgccca
gccTGTTCAAATCTGTGAGCACATAGCATGTGGTGGCTGGTGCTGCTGTACCTTGGAGGC
CTCCGTGAGGATGAGCTTCGAGTCCTTCACCAGGCACTGCAGGGGCACAGTCACGTCAAT
CACCTTCACCTTCTCGCTCTTCCTGCTCTTGTCATTGACAAACTTCCCGTACCAGGCATT
GACGATGATGAGGCCTAAGGACAGACTCCGAGTAGAGGAAGGCCTCCTCCAGGCACCTCC
TTGTGTGGCTTAGAGACCCCCAGCGCCCACCCTGGACCAAGAGAGGACACATGTTCTCAC
CCATTCTGGACTCTTCTGCCTCAATTATCCTTCGGACAGATTCCTGCATCAGCCGGACCT
GCCAGAGAACAAGGATGACACAGTCAGGGCCCTGCCAGGCCTGTTCCACCTCTGGTGAGA
GGGCCACAGGCAGGCAGTCTTGTCCACGTCAACATACTTGCTCAGGGCCTGGAAAGGAAG
GGAGTGGGCACCCTGACAGCTCTGCTACCCGAGTGGCTCACTCTGAAACTCCTAGACCTA
GGGCAGGCAGCTCTGGGTCAGAAGGTGAGAAGCACCTGAAACGGCATGACCCTCCGGTGG
CCACCGGTGGGAGCTCCCTTTCTAGGGATCATTAATGCGTGGGTGGGATTTGTTGACCCA
ATAAAAAAACaatgcgttgtcagctttaaaaataaagagatttcacaggagaagctggaa
tcccagctcctcttgagaaaggacctgtgttctcctgtggtgccattctgctgggcatag
ctgtgccgccccctcagacaggcatgtgctcgccaggccgcgcacacggcccatggccac
ctggcAGTATGCTCGCCACATACCCAGGAAGCCTGCTCCCTCCTGCTCAGTAAAAGGCAG
AACACTCAGAGGGAAGAAAAA
>TP53I3
GGCTCCCCTCCCATGCACCAGGCGGCGCCGAGTGGTTCTGGCTCCTGCGGGTCCCGGTGA
CAAAGCCCGAGCCCCAGAGCCCCAGGACTGCCTCTGCCTCCACCGGAATGGACGGCTGGA
CCTGGGGTAGCCGGAGGGGTGGGGCTAAGCAGAACCACCCTCCCCCTCTTTCCTTTCCTC
CTTCCCCCTTTAAAACGCAAAGTTAGAAGCAAGCAAATCAGATTTTCTTGTCCTTTTAGC
CTCTGGAAAAGAGTCTTTCTCTCAGCTTGACAGAAAGTGCGATTCTAGCTCTCACTTCAA
GGAGAGGAAACTTCCTTCTCTCTAGGGAACGAGACCCAACCTCTTGGCGGGCGGATTGGT
CCATTTTCCAGGCATGGCCAGGCTTTTGGCACATTTATGTAACAGGCTGGCATCCCGCCC
ATCTTGAGCATGGGTGGGCAAGCTGGGTGCTGCTAAGAGAAGAGAAAGGAGCCGTTGGGA
GTGGGGGTGGGGAAGGAAGGCAAAACGCAGTCCTGGGATCCTTATCACTCGCCTCCTCCT
GACAGTCCTGGGGGAGAGGTTCAGCCCCAGGAGAAGGATGCTGGCGATTGGGTAAAAGCT
GTATCCGTAAGCTACATGaaggtttctcaatctcggcgctattgacattttggactagct
agttcgttattgtaggagatcgtcctgtgcatcgtaggatgtttagcagcatccctggcc
tccccccactacatatccgtagcactccTTGTAAATTCCTGTtttagtaagaacctccca
tccttgacatctgatcaccctcaatatctcatcctccaccatcccccaagtgatatccga
ccaccctggcctgtcttcagtgagaatcctgttaggtcagtttagatagaatccccctta
cccctgatgcctcttaccaattttccatccactgaccccctacactgctccttggctata
cattcccacttgtccgtgatgcattcagagttgatcccaacctgtctcctccactgcaag
aactcattgcagtggtccctaaacctgtagcgatggtgctaaataaagtcttccttaatg
tgctttaacaagtatcattgaataattatttctttaacaCaacagagcaaaagcctatag
agatggaaataataaaatgatgggacttaaggaaaaattcaggagaccctgctatgagaa
taacaggaattttaggccgggcgcggtggctcacgcctgtaatcccagaactttgggagg
ccaaggcgggcggatcacgaggtcaggagatcgagaccatcctggctaacacggtgaaac
cccgtctctactaaaaatacaaaaaattagccgggcgtggtggcgggcgcctgtagtccc
agctattcgggaggctgaggcaggagaatggcgtgaacccgggagggggagcttgcagtg
agccgagatcgcaccactgcactccagcctggacgacagagtgagactccgtctcaaaaa
aaaaaaaaaaaaaggaattttagaaggaggaagaggaatggatgaagaagattcaatagt
taaccaaataaaagaatacagttttcctaaattctaccagattatacggattgaaaacat
tcactaaaggatggattcataagaacaaaaatgcatgcctatattttataaaatttcagG
TTCTAACAAGTGTGGAAAGAATAAGTTACTCACAATTGGTTAAAAAAAATGGCTtccttc
tctccctccctccctccttccttccttccctccttccccaccccctctttctctctctcT
Cttttttgtagtgtaggggtctcattatgttgcccaggctggtctcaaactcctggactc
aagcaatcctcctgcctcagcctcccaaagtgctaggattacaagtatgagccactgtgc
ccagcAAGTTTCTATCTGCAATCTGGAAGCTAGAAGAGAGTAGACTAGCGTCTATTGACT
AGAAGAAAAGCACTGTAACTC
>TRIM32
ccctgtcttgatgaatcagctctgtctaggcagtgggcaaggtaaactcctcaggtggtt
ccaCTGATATAGGTGATTTAAGTGTTAAATAAAAATCTGTTACATTAAAATGCTGAATAA
AGAGTGTTTAAAGCACTCCACAAAGATTATTTTTTAAATGCCTCTGTGTAAGAGGAATTC
TAATATTGTGCCAGGATATGTCAAGCTATAAGATAAAAATTGAGTGCATTTCCTAGAATG
CTTATTCTACTCTAAGATTTTGTGAGAGGTATAATAATTCATTTAACTGGTAATAAACAT
TAAAGAAGAGTCAAACACTGATTTTTGTTTTAAGGGAGAAGAGAGATTTTTTTTTTTCAA
GACACTTGCTTGAGCTAGATCCCCAGGAGTATTTTTAACACTCCTCTGTAATTAGGGAAA
CATCAGtatgtctgtattgatacatatacacacatatataatatgtatatatgtaAGACT
ATGAACAGTCCTAAATTTATACTTTGGGCTGATAACTGTGGTTTTCAGGAAAAAAAAAAA
TTTTAAACGGGTGCAAAGTCTCCCCAACTGGTCTAAGTGAGAAATCATTTGGCATTACCT
CTCCCTTATCCCCTACCTGCTAATTACAATTTTTCAAATATAGTTATCATTAAGTGCAAA
CTACCATAATCTTGGCTTATCTTCATGGCAAACTTCAATTAGAAATTTAGAAAATGGGGA
GAAAGAGTAAACAAggttaagagagtgggttctcagatagaattgggtacaaatttgggc
tccaacacttaggtatatgtggccttgtgtaaccacctaggttacacaacaggtgtaggt
taaccatcagctgccttatctcattaggtccttatgaggatttagtgagctatgcacctg
aagtcctcagctgtagccagacagcaagtgttcaaagatgttagtcattgttTTTGTTTA
TTGTTTTATCATTGTGCAGGGTCACATAGCTAAGGGGAATTTCAAATCCAAGTCCATCCT
ACTTCAAACTCCTTTGTGCTCCTAAGCTGTACAGTATAGTCACCTTGGAGAGTAGGTGAT
TGGCCCCAAACTACTTCAGGGACTGCAGGTCGTGGCCAGCCAGTCCTGTATCAGACCTCG
TCCTTGCCAGATGCCTAGTGCCCCAGATTCCCTCAAATCTCAGGCCAGATCACCTCCCAC
CTGGTAAGATTCCTCCACCTTCACCCGAGCAAAACTACACTTGGTTTGGGTTCCCGGGTA
CCTTCAGTCTGCAGGGACAGGGGCTGCAGAGTGTACTCCCCAAGTCTGCCTCTGCTGTCG
GCCTCCCAGCTGAGTAGGCAAAACATTCCTTTACAGAGCAATGTGTTCATGGATAAACTT
GTCTCTAGTGCAGCTCTCTGTCAGAGCACAGAACATGAGGCCAAAGCACTGCCCTTCCTA
GGGAGTCCCGGTTCTCGACTTCCCCAGAATGGAAGTTTGATTTTTCCGTTGGCCCATTTC
TCAGATGGAAAAACAGATTCAGTAAGGTGCCAACGCTTTGCTGAGGACTACCCTGGAGGC
TACCGTTTTGTGAAGGGGTAGACATTGAgactggagtcagatacgcattctggcttatct
cctgacttactgagtgaacttgagcaggtccctttcgcccatgggcgtcggtttcttcat
ctgcaccaaggagacggaaaactggattacgtgtcgctaaggccccGGGTTCTCAGAGGA
AAGCTCACCCCTGCAGGGCCGCCTTGCCCCGCGCGCTTGGGGCCAGCTGCACGACAAGCC
CCAGCATGCTGGGGAGGCGGGGCTCAGTGACGGACAGGGAGCTCTGCGAATTGGCGCCCG
GCAAGGGGTGCTCAACGGCGCGTGCGCAGAGGGAGGCAGGCGGGTGGGCTGCCGGCGGTG
GACTCGTCGGAGCCGCGGGCGGTCAGGTAGGGGGCGGGAAGGAGGGTTGGGGACTGGGGA
CCGCGGCCGGAGTCGTGGGCC
>TRIM32
TGCTAAAGATCATTGATACAGCTGGGCTCAGCGAGGCTGTGGGGCTGCTCATGTGTCGGT
CCTGTGGGCGGCGTCTGCCCCGGCAATTCTGCCGGAGCTGTGGTTTGGTGTTATGTGAGC
CCTGCCGGGAGGCAGACCATCAGCCTCCTGGCCACTGTACACTCCCTGTCAAAGAAGCAG
CTGAGGAGCGGCGTCGGGACTTTGGAGAGAAGTTAACTCGTCTGCGGGAACTTATGGGGG
AGCTGCAGCGGCGGAAGGCAGCCTTGGAAGGTGTCTCCAAGGACCTTCAGGCAAGGTATA
AAGCAGTTCTCCAGGAGTATGGGCATGAGGAGCGCAGGGTCCAGGATGAGCTGGCTCGCT
CTCGGAAGTTCTTCACAGGCTCTTTGGCTGAAGTTGAGAAGTCCAATAGTCAAGTGGTAG
AGGAGCAGAGTTACCTGCTTAACATTGCAGAGGTGCAGGCTGTGTCTCGCTGTGACTACT
TCCTGGCCAAGATCAAGCAGGCAGATGTAGCACTACTGGAGGAGACAGCTGATGAGGAGG
AGCCAGAGCTCACTGCCAGCTTGCCTCGGGAGCTCACCCTGCAAGATGTGGAGCTCCTTA
AGGTAGGTCATGTTGGCCCCCTCCAAATTGGACAAGCTGTTAAGAAGCCCCGGACAGTTA
ACGTGGAAGATTCCTGGGCCATGGAGGCCACAGCGTCTGCTGCCTCTACCTCTGTTACTT
TTAGAGAGATGGACATGAGCCCGGAGGAAGTGGTTGCCAGCCCTAGGGCCTCACCTGCTA
AACAGCGGGGTCCTGAGGCAGCCTCCAATATCCAGCAGTGCCTCTTTCTCAAGAAGATGG
GGGCCAAAGGCAGCACTCCAGGAATGTTCAATCTTCCAGTCAGTCTCTACGTGACCAGTC
AAGGTGAAGTACTAGTCGCTGACCGTGGTAACTATCGTATACAAGTCTTTACCCGCAAAG
GCTTTTTGAAGGAAATCCGCCGCAGCCCCAGTGGCATTGATAGCTTTGTGCTAAGCTTCC
TTGGGGCAGATCTACCCAACCTCACTCCTCTCTCAGTGGCAATGAACTGCCAGGGGCTGA
TTGGTGTGACTGACAGCTATGATAACTCCCTCAAGGTATATACCTTGGATGGCCACTGCG
TGGCCTGTCACAGGAGCCAGCTGAGCAAACCATGGGGTATCACAGCCTTGCCATCTGGCC
AGTTTGTAGTAACCGATGTGGAAGGTGGAAAGCTTTGGTGTTTCACAGTTGATCGAGGAT
CAGGGGTGGTCAAATACAGCTGCCTATGTAGTGCTGTGCGGCCCAAATTTGTCACCTGTG
ATGCTGAGGGCACCGTCTACTTCACCCAGGGCTTAGGCCTCAATCTGGAGAATCGGCAGA
ATGAGCACCACCTGGAGGGTGGCTTTTCCATTGGCTCTGTAGGCCCTGATGGGCAGCTGG
GTCGCCAGATTAGCCACTTCTTCTCGGAGAATGAGGATTTCCGCTGCATTGCTGGCATGT
GTGTGGATGCTCGTGGTGATCTCATCGTGGCTGACAGTAGTCGCAAGGAAATTCTCCATT
TTCCTAAGGGTGGGGGCTATAGTGTCCTTATTCGAGAGGGACTTACCTGTCCGGTGGGCA
TAGCCCTAACTCCTAAGGGGCAGCTGCTGGTCTTGGACTGTTGGGATCATTGCATCAAGA
TCTACAGCTACCATCTGAGAAGATATTCCACCCCATAGGGGATGAGAAATTATCAGTTTC
TTCTGCTCCCAAGCCAACTTCCCTTCCCTTAGTTCTTGGTTGTTAGTGGCACATGCAGAA
TAGACTCAGCCTATGTCCTGATTCCAGCTGGGTAGTTCTAGAACTTCAGAAGCTCCATCT
TTTAATGTTTTTATTTGTTATGTCCCCCTCCCCGCTTCCCACCTAAATTTAGAGCTTTAA
AAGATGCACTGCCCAAATAGGACACACGATGGTGTTAGCTGAAGTTTGATTAGCAATTAG
GCACTTCCAAGGCTTTAGTAG
>TSPAN1
CTCTTCCTCAGGTCAGACCAAGGCCTCTTCCCTTGCTCTTTATGGAAGCCAGCCTTGTCT
GCCTCTTTAGAGATTCCATCAGTGTAGacagtctgcttggtggttaagatgtagactctg
gtgccagactaactgggattgaatcctggctctgccacttacaggctttgtgatcatggc
aagtacctgaccctttggtgcttctatttccccatatttaaaaatggagatcagaaagtc
tatctcatgggatggttgtgaagaggaaaaaaagccttaatatatgcaagacatttaaaa
taAGATCAGTATTATTAGTGTAGTCTGTAATACTATTAGCCCCTCTCTCTTCTGTCTCTT
CAGCTGCCTCCTTTCACTATAAAAACAAAACAAACTTAGAAATCCACTTCCTCagctagg
cacagtggctgatgcctgtaatcccatcactttgggaggctgaggcagaggattacttga
gcccagttcaagaccagcctggatagcatagcaagacctcatctgtttaaaaaaaaaaaa
tttgcttgagtgccggcaaatacctgtggtcccagctacttgggaggctgaggatcattt
gagctcaggaggtcaaggctgcagtgagctgtgatgttgccactacactccaacctgggc
aacagagcaagaccctgtctcagaaaaaaaaaaaaaaaaaTCAACTTCCTCCATCTCATA
GCCCCACTGCCTGTGACTCTCTCGACTTTGACCTTCTTGCTCTGTGCTCATTCCCTACTG
TCCCTTCCTTCTAGAGCAGGAAGAAAATCTCATTTGAAAAGCCCAGAACTATTCTGTTAC
ACAGAagaccaggaaagagaagtttaaaaccaagtctaagaaaagtccccagggtcacac
agttcataagcgacagagccaggattccagcacctggtctgaatgacccagaagccagga
cttttcccccgcaccTCTACATCAGGCGTGCTGGAGCAGGAAGCGGTCAGGCAGCCCCAC
TAGGAGTAACAAAGATGGGATCACAGAGCCTTGGAACTGGGGGTGGCTCCTTCATGAGAC
CATGGTGCCACCTACTGGCAGAAAGAGAAGGGGTGTACACAGAGCGCTAAGagaagactg
ggaaggagaaaaagaaaaagatggggaaggagaggagatggaaagatgaagggaggggaa
aaATGGGGAATGTGAGGTTTCATGGAGGGAAGAGGATTAGGAACTATTTGCTACTCGCAG
GAGAGAGCGGAAGCTGCCAAATCTCAGTCATTTCCTTgaaagtgagtgagagacagagaa
agagaaagagggagtgtgtgtgtgtgtgtgtgtgtgtttgtgtgtgtgtgtgagtgAAAG
AGATACTTAAGTACGTACATCAGATATTATTCTGTTGTTTGTTAGTTGCTGGGAGTCAGT
CCACAAAGAATTTAGTGTGCGTGTGTGCGCACGGACGCACACACACACATGCATTCAGGA
ACACTAGCACATGTTTATGTATGTAACTGGGTGCTTGCTGTATGAACATATGGATGGCAG
CATGAGCAGATGCATGTGCATGTGAGCATGAGCACAGAGGGTATGTATGAGTGTATCAGC
AGATGCAGGGTAAGAAGCACATTACACTGTTGTGGTGGAGGGCACGCAGACATTCTGGGA
AGCCACTTGCCCCACCCCTGGGCTGCTTCTTCTTGAGATCAGGAGGGGCGTTGCCCAGGG
CTGGTGTTGCCAGGTGGAGGCCTGCTGAGGCAGTGGTTGTGGGGATCGGTCTCCAGGCAG
CAGGGGGCAGCAGGGTCAAGGAGAGGCTAACTGGCCACGGGTGGGGCCAGCAGGCGGGCA
GAAGGAGGCTTTAAAGCGCCTACCCTGCCTGCAGGTGAGCAGTGGTGTGTGAGAGCCAGG
CGTCCCTCTGCCTGCCCACTCAGTGGCAACACCCGGGAGCTGTTTTGTCCTTTGTGGAGC
CTCAGCAGTTCCCTCTTTCAG
>TSPYL1
TGGAGGGGAGTGGTCCTCTTGACCCCATCCAGGCCGCTCATGTTGCTAACAGTCGGACCA
ACCGCAGGCGAACGCCCGTTTTCCTCAGAGGCCGAACTGGGAGCTAACCGCCGCTCGCAC
CGCCCACCCTACAGTCTCACTAACATTTCAGCGGCGGTGTCGTCAGGACTGGAGATCTCA
CGGTATCGCGAGAACTTGCTGAGCCCGGGATTGGTTCCGCCGCTCCCTGCCAGCCAACCG
GATTCTCTGGGCTTTATTTCTGTGAATTTACCCATAGCAACAGTAATTTTACCTACGTAA
ATAAATGTCGATTGTGCTGAGTCTGGAAGCGCGGACGACCCACCTTGAGATGCATCTAGC
GACTGCTCCCAGCATGTAGGAGCAGTTGTAAAATCACAGCCGTAACAGtgcctgctctcc
agtgtctgaaaacaaatgtttttctggtcttcacttttttgaggcaggaaggtaaatcta
ttccctgttactccacgtaactagcagcaaaagacttctcttTAAGATTAATAGCAAAAT
GTTTCCCCCCTTCTTAGTAAAAGTGACATAAAAATATCAATTCTTGCCTCTACGGTTACT
GGGGAAAAAAAGCTACTCAGCAGCCTCTTACCACTAAAGCGATGCATAGTATTCATTGCT
AATTTTCGATTTATAATCTGCATCAAATAAGAGTTTGTGCTGCATAGTATCGGTAGAAAT
TAAGCCAGGATCAGTTTGCTAAATGTTCCATGCCTTTTCACTGCAAGAAAGAGGAAATTA
TAACTATTTCCAGCCCCAAGAACTTAATTTATTATCATATTTAGTTATGTAAGATAGGAA
TGTTTGGCTCTAACGAAGCATCTGTCTTTAGCAATCAGCTGAGTTCATTAGAGGGGGATG
TCAATGTCTCTGGTTGAAGTGTTCCAGTTTGTTGACTTGTGAGTTAAACTGGTGCTGTCT
TAGAGAGCTACAAGGCCTCAGAGAAATATCAGTGGGGGGAGCCACATACCACCATTTTGT
GAGGAAAGGCTAGTTAAAATGGACAACTAAGATGGCCTTGAAGTAGAAAACAAACTTGCA
AAGGGCAACATGCAGCTGGTGGACTCAAGGTATAAAAGAGGCAAACGTTATTTTCTACTT
AATTTGCTTTGtgtggtagtagcctgatggccctcaaagatgtacctgtcttagttatgc
ggccaaagggacttcgcagatatgattaagttaaagatttggagatgagaagatgattct
ggattatacaggtgggccctatggaattacaaatttcttataagaaggaggcaggagggt
cagtcagagaagataagaggacgaaagcacagagagagggaaggaatggtggagaatagg
tgtgggagggaggaaagggaaatcgctatgttgctggctttgaagatggaggaaggagcc
aggatcgtaggaataaaggcagcctctagaagcttgaaaggtaaggaaatagattcaatc
ctagagcctccaaaggaatgacaacaccttgaggttattacctctaaactccagcactat
aagaaaataaatttgtgcattttaagctattaaatttgtggtaatttgttacagaagcaa
tatgaaatgaatacaCCTTGGATTAAGGTTTGGTTGCATCTATGGGTGCCTCAAGTTGTT
TCTAATAGCAGCCCCTTCTACCTTGCTCATGGCTTCCCGTGAGTTCCTGCCCAACAGCTG
TGATGTATTACAGCTTGAATCTGTCTTTCAATATCAAGACCAGAAATATACTTAGGCAAA
TGCACAGAAAGACAAAATTAAAGCCTAAACATACCACAAACGATATCTGAGGagactgta
aactgcaagaggacatgatcatggtttcgtttccctctgtttatcgagtgcctagcacac
taccttacacagtatcccatagattattaaaatgttaaataaaggaGCAAATGAGCAGAA
AACAGTTTCTCTTGCTTGCAA
>UBE2D1
TTTGCATGTTGCAAAAATGTGTGTGAAATGTTTTGAAAAGCTTAAAGCAAtttttttttt
ttgagatggagtctcactctgtcacccaggcgggagtgcaatggctccatctcggctcag
taaaactgctgcctcccaggttctagcgattttcctgcctcagcctcccaagtagctagg
attacagacatgtgccaacacgcctggctaatttttgaatttttggtagagaaggagttt
caccatgttgaccaggctggtctcgaacttctgacctcaggtgatccacctgccttggcc
tccaaaagtgctggaattacacgcgtgagccactgtgcccagccCATTTAAAGCAATCTT
AAAGTGTAAACTATTATTGCAAGATACCAACGTAGATTTTTTTAATAAGTGTTAATTTCT
CTTTTGTTGGGAGGTAAACTGCCCTAGGAAAGACAAAAATAATCTTGTAAGCTTACTTTT
TAGGTTTCTTTCTATTTATAAAGAAGAGAAAAAAATCACCATTTTTTGTGCAAATCATAG
ACCTTTGAGTTAGAAGGGCACCAAAAGTTTCAGCTCTATTCCCTTTAAACAAATACAACA
TTTATTGcattagttatgggtgaggaaattgaggcttagaaggatttgaagatttgctca
aggtGGAgattctcaaaagtgtcctcagatacctgcatcctaacttcctgggaagtttgt
tctaaagtttagactccagagcttcacccaaaacttactgctaaattaaatcctttaaag
gAAATCTGCATTTTTAGGATCTCCTCTTATGCCTTCCAGCATAGtgcttctcaaacccta
atgttcatctgaatcacctaggagtcttattaaactgcaaagtgtgatgtagcatgtctg
gagtggggctcaagattctgtttttGTTTGTTTGtttttgtttttcaacttttattttag
atttagaggccacatatgcaagtttgctacctgggtatgctgtgtgatgctgacatttgt
ggtatgaatgattttatcacccaggtactgacaatagtacccaacagtttttcaaccttt
gctccctcggtcccctctctagtagtccacagtgtctatttgttgccatctttatatccc
tgagtgatatggtttggctgtgtccccacccaaatctcatcttgGCCAAGAAGCCAAGTT
TTAATGGGTACACAAGTGCATAGGAATTGGAGAGTGGGGAGCGTGAGTTGACTATTGGTC
AGGGACTGTCAACGGAAGGGAAGGAACCAATGATGGGAGTGAGAGCCCAGAACTCGGTGT
TCGAAGTGGGTAATTTATGGGAGGGGCATACCTACGAGCAGACAATGCACTCAGACAAGG
AAGATTTGCACATTGGACAGAAGAGACACCTTTTTCCTCTGCAATAAGAACCAAGGAGGT
AAGTAGGGGGTCTGATATGAGTTTGTGCATGTGTGCAGGGTGAGTGAGACAATCCATATA
TTTGAGAAAAGACAGTGAAATCTTTAAAGGTAAAAATAATAAAACCAGCTGTGGCACCTA
TTGGATAAGGAATTACTAACTGATGATTTAGAAATTCCTTTATGTGCGTTAggagctcat
ttgttatccccattttacagatgcgcagccccaggttcagcaatttgctctaaatgagac
tgtagaGGCTAATTCCAGCCCCCGGCAGCTCTCACCTTAAGCTGCCTGGCTGAGGTCAGC
AGTAAGTTACCTGGCAGCGTCCGGGGGCCTGCAGCCGAGGACAGGGCTGGAACTACACTT
CCCAGTGTGCCAggcggggcggggcgcggcggggAGGGCGCAGGCTCCTTCCCAGAAGCA
AAAGCGGAAACAAAAGAGTCTCGCCGGCGTCCCCGCCCGCACACTCGCGCACACTCGCGC
TCGGGCGCACACGGAGCAGGGACCGGCGCCCGGAGCGAGCCAGGGAGCGGCTAACCGGGG
ACCCACCGCGCGGAGCCAGCC
>UBL3
CGGAAGAGGCCGGGTCCTCCTTCTCCTCAGCCCGGGAATGGTTTCCTCTCAGAGCTTTGT
TTCTCCTCCTCCTCCTTCACTTTTCAGTCCCACACGCCGCGGCCGCCTCCTGTCATCGCC
TCTCAAACCAACATggcggcagcggcggcggcggcggcTGCCTGAGTGCGACTAAGGGAA
ACGGGGAGAGCACGGGCCCCCCCTCGCAGCAGCCGCCGCCCCCGTCCTCGTCCTCCCTCC
GCGGACACCAAGTGCGTCACCACGGAGACCATTCCCTCGAGCATCACGGGAAGTGTAGTC
TACGAGGGTGGGGGGGGGAGGGAGCCGCCGAACGCCTCCTCACCCAGCTCCGAAGCCACG
CCCCCCATAGCAACAGTTGCGAGGAAAGGAAAGCTCCCTTTCCCTTGCTTTGGACAAGCT
GCTGCCCAGGAGTTAAGTGATACCTGCTACCAGGAGTGCTGTGATCATGAGAATTGTTGG
GAGAAAATAATTCTGCATAGAGAAATTCCCTTATGCACGATATGCACACAGAGCTAAAAT
ATGCTGTACCTCCAAGCAGAATCATTCATTTTAATTACAGCACATTCTCCACATCCTGCA
ATCTCAATGCATTTTGTAGAGTGATTTCATCTAGGTCTCCTCAACATTACATTTTGAAGA
ACAAAAGCAATCATTGATTTCCAATAAGGTCACATAAGTTCAACAGGAACAAGGATCTCA
TTAAGCAGTGAGAATATTTGAACATGTGTTTCCTTGAAGACCCAGGGCAATAAAGCTACA
ATCTACTTAACTGAAATTACCAAAACTGTATTACATACAACAGTGTTATTATATCAAATC
TGTATCAGGAAATAGCTACTACAAACTTCATGGGGATTCACCAGTTTACCCATCTGGACC
CTAAATTCTATTCTATGTAACTCATAATGTAATTGAAAACCTATATGCCTTGCAGTGATT
AGCAAATAGGAGAAAATAATGCCATTGTTGAGACACCATTCAGATGGACATTTGTGATTT
CTGCATTTTGTTCCTAAATCTGAGGTCAACATCTGAATCCCTATTCATATCTCTTAGTCC
TTTGACAGAGTACTTTAGAAAGGGCAGTCTCAATATGATGCCTATATATAAATGCCAATG
AATTTAGAGTCTGAAAGCCacctctccaacctacagctgtgtgacctcatctgtaaaatg
gtcttgcctaccttccggggtaaagtaggggtagttatgaggatgagttcatgcatggga
aataaatcactttgtaAATAATAATGCATCATTTGATATGAAATGTCACTACTCattctc
tcattcagcaaacaaatgtgccaggcactctgctaggcactaggagtttaaaaatgaGTC
ACTGTAGCGAACAGCAGCATCATGTGGCAGAAATGCCAAGGTCTTGGGTTGGCAATGGGG
GTTATTACATCCTTGTCTATAGGGCtgttgaaaagaggcagaatccagtcactgtcctca
gggagctcattgtctagAAGCCTACGTGATTCCCCACAGCAATCTCTCCAGTTGGGTTTC
TCATCAGTTGGAAACCCACAGGACATTTAGAGTACCTGCCTCTTGAGTAGCCTGGGTGGA
GAAATTCCAAACACTCCTAAGGGCCTATATCACCCTGAGGAAGATAGATCAAATTCTCCG
AAAAACCAAAGGCCAGAAGAGAAGAGAGGCCCAAATCTCACTGTGATTAGGCTTCAGGAC
TTTGTCTAGATATTTCCAAGTCCATAGTTACGTGATTTTCCATGGCCTTTGTTACTTGGT
TGCTCATTTGCAATGTTTAGCAACCACAGAGTCCCCCTACCCCTACACCAGCCCCCCAGG
AAATAAGGGCAGGTGAAAATACTTCAATTGACCAATGAGCTCAGAAGGAATATTGGAGCA
CATTTTGAAAGCTCTAACTCACAGAGTTAGTCCCTCCACCATACCCTTGACTCCAACTTT
TATCCAATGACCTCCCTGGCC
>UBL3
TAGTTTCATCAGCCCTCTACTGAGTGCTTTAAACAGGCACATTTTGTTTTTTCATTTGTT
GCAGTGAAAATAGTCACACTCAGTTTAGTATTCTGTGCCAGTGCAGCCACCACGGCTGAC
TTTGGTAGAATTCACCCAACATTTTAGTTTCTTTTCCATTTTTTCCTCTCAAGTTGGCCC
AGTAATTAACTTCATTAATTGCTGAGTGTCTTCCAGTGTGGAATTGTATATATAAGTATT
TCTAGATACCACACACTGTTATAAATTCTGCTGATGAGGAAAATAATGCCAATCTTTTTA
ATGCAAATTGTATTTGGAACACTTGATTTATTAGTTCTGATGATGAAAATTTTGTGGCAG
CAAAATGGTTTCTGCTACGAAAGATAACTTGTTAACTTTTCCCCTGGAGATTGACTGCAT
TCAAAAACCAATATGTGTTAAAACAGCTCAACAAAAAATACAAGAAATAAAAAATCAGAG
TGAAAAATGTTCTTGGTTCTTTTTACTTTCATGAGAAAAGATGACAGTGTTCATGTGGTA
ATTCAGTTCCATGTGTTTACAGGCAGACTGTTCTGAACGGTTTCTGAAGCAATGTCGGGT
CTTTTCTGTCCCAGCAGCATGAAAGACAAAGACTATATCACATCACACTAGGCAGACAGT
GTTTACAGGATTACACAACAATTACTCTCTCCAGTCTTCTCACGATTCCTCTGACCTAGG
GAAAACGAAGAAGAGCCTCGTTTATAAAAATTCTAGAACTGGAGGGGAAAATGGGCTAGG
CAATCAAGTGTAGGAAGTAGTAGTTTTGAGTTTTTAAAAATGTTTGCATTTTTCAAAATT
AAGAAGCTGTAATAAATGTTCTTTTAATTTTAGCATGTTTCAAAAATGTCTGGTTATTTG
CTTGACAATCTCTATTCATAAACTATGCAAACTTCCCTTCCCTCAGCATATCCAAGAAAA
ACCTAGCATTTTTGAATGCCTGTCTTTGTGCCTCAACTGAGATACTTTTCCAGTGCATGG
CTTACCTTGAGAGTTTGGCTCTGGTAATGTCTCTCTGGCCACCAAATGCATCACTGTTGT
TTTGCCAAAAGGAAGTTTTAATGCTATGTGAAAAGCAAAAGATGATTAGTTACACATATA
TCGACCTATTAAAATCACTATCCAGATTTAAAACCATTTTAAAAATTGATTGCTTTTTTA
TGACTTCTTTAACAGATTCAACTTAACTCAGAGTACCTTCACAAAATTAGGTTAATATTA
TCAGAAATAACATTTAAAATTTAGAAATTATTTTTTGCAGTTATATAGCCATTTGCTTGA
CACATTTATCCATATTAAGAGATGATATAAGAAAAAATATGTAATTGGCTAATATCAGAG
GCCACCTTTAGAGGAGAAAGGATTAAATTTTTTTTAAAAGAATACTCTTTTCTATATTAG
GTAAAAGTTTAGATTAAGAGATATTCATTTCTAAATCTAATTACTTGTCTATTGCCTAAT
AAAATTACTGCACTGAACAGGCTACTATGATGTAGAAATGCAAGAAATAAACTTGATTTT
AAACATTTATTCTCACCCTGTATTCGTCCATTAGAAAAGAACTTTCTTAAAAAGATTAGG
TTAAAATAATCACTTTCTTGGCATTATCAATAATCACTGTTTCCTAATCAAGTCTTTATA
ACATTTTTTCACTCATAAATTTAATAAATTTTATCATGAAATATTTCAGACATAGAACAC
ACACCCATGTCCACTAAGGCAAATACAAATACTGAGTTTCATGGTAAATCCCTTTGTTAC
TCTGTGTATAAAATTAGAAGCAGCTGGTATATTTAGCTTCTAGAACTGTTTCTATAGTTG
TTATGTTTTAGTTCTGACACCTCAAACTACCCTCTCTTCAAAAACTACAAACTGAAGTAA
GGCCTAAGATCATCACTTAGCAATAATGATCCTCCACTCCAGCTACCTGCTTTTTAAAAC
CTGCTCTATAGGATGATGGTT
>ZNF175
GTGGCCATGGGAGGATCCCAGTGTTCATTGTCCCCTTGCCGGAACCAGAAGACGTAGGGT
GGGTCTGAGTGACTCCATCTGTCACTGGGGTAGGAGAAGGAGCAGGGCACCAGGACATAC
AGGCCCTCCTGCACCATCACCAGCTCTGGAATCTGCAGCTCATACCCCGCGTGGTCCTCC
AGCATTTAGGCTTTGACATTGAGCTCCCGCCAACCCTCCCGCCTCTGCCCAGCCCCCTCA
CCTCCCCACAGCAGGGACAGCAGTAGCAGCAGAGATGGCATCTCTGAGACTGCAAGGGCT
GTTTAGAGCCCCCTTCAGGCCATCTGAGGAGCCCTTCCCAGCAGACACCTGGTATCTATT
TTGAGTTTTTGCCTCAAACCCTTCCCTCCAACAGAAACACCCAAACCACTTTTGGGGAAG
TGAAGGCTTAGCCCAATTCACCGCAGGGCCAAGGACACCCTAGCAGGGAACTTTGTTCCT
TTCGCTTCCCCACTCAGACTTCAGATTATGCCCCCTGAAGCCAATTCTTCACCTTCCCTC
AGGAGAGCTGTGGATTTGGGGTCATTTTCCCACCATGCAGGGAAGGAGATGCTGGAAGCT
GGGTCCCACCTGGGACTGAATCCTCCTATTCCATGCTCCTCTTCAGATCTGGGCACGTCG
GGAGCCTTGGGAAGCCCTGGCTGAGCTCTCGAAGTTCTCTGAGCAGGGAAACCCGTGGTG
CTAGGGTTGAAGCCTGGGGGCCATGAATGGAGCCCCTGACTTAGGTGGGATATTTGTTGC
TTTCTGATGCTTGTTTGGGTTCAGGAAGGAGCCTGGACTTGCCTCACAGACCTTTCTTGG
GTTTCTGTGTGAGCTCTGACTTTGCTGTGGGGCTTTTTTTCTTCCAGAAAGAACCCAGGA
AGCATTGCCATTTACTGCTCTCACTGCCCTGAACGCCTGCCCTGAACCCCTGCTCTGCCT
ACCCCTTGGATTTCTTTCTCTTCGCAGGCTCTTGCAGCAGGTCCTGATGCCCCTCCTTCA
TGCTTTACCCAGTCCTTCATCTGTCCCCACATCCACTAAGACCGCAGCATCTCCCTTCCT
CATCCTGCCTCCTCCCAGCAGACATCTGGCCTATGGGCTGCCTTCCTGAAAACTATCTGG
CTTGTGGTTACATGAAGCCAGAGTCCACTTGTGGTTATGAGCACACGATTGTCCTGGGCC
ACATAATGTGTGTTTAGCTTGATCCTAAATGAGTTTCAACCTAACACCCTCATCTGGCCT
CTCCTATCTGAGTCTGGATGTCAGCTACCCATCCGTTTGACAGGTATTGAGCACCTTTGA
CCTGCCCCAGAAGTGGCATCACATTGACCTAAGAAATGGCATCAAGGACAAAGAAAAATG
ACCACATCAAGACCCTCCTACACAAGAAGACACGGGATGACAGAGAACCAATTCTGCTAC
TGATAGTGGAGCTATGGTTTCCAGGACGAGAGTAGATGAAGGGGTTTGCCAGCTGCTATA
ACAGGATCCAGTAAATGGGCTGGCCCTAAGGGGTGAAAGTGCAGATTCCTCCCTCAACCC
CTGAGGAGTCTGACTGGCACTTCTGATATTTGGGGCTCAGGAAGTTAAAAACCATAGAAA
ATATTAATTCCCCATTCATAATATAATTGGCATGTACTATTCCCATATGTGCAAATTAAC
TCTTCGCTGTGAACATATGCAACTTGGCATTCCACACTCAACCGGCATAGGGGCAGACTA
GGAGTCCCATGGAGCTGATGTTCCCAGGAGCACCCCTCAGCCTATGCTGGTGGATAATAC
CTGGTGTGGGGGTGAGTGAGAAAGATCCCAGTAGAATAGCCTTTCTCCTCCCCACTCCTT
CCTCCACCCATGAAGACTATTCTTTATTCAAGAGAGACATGAAATTGGGGcagaagtgtg
ctgagaaatatttaacaactggatttccaaaaaatacatattcataataaattttactga
tataaagtatttgtagcacac
>ZNF175
cagtggagcaactagaattaccatgcatatgataaaagataactattaaaacaccaactc
tcaccctaaataaggaaaattcaggagcattctcatttgaatcagaaacaagacaaggat
gcccactgtcaccactgttacttgacattattaaagaggttatagccaacaaggtaaaac
cagaaaaataagcaagaaatgtaaaaattagaaactgagaaatatttccagtatttgcag
atgaTGTTCAAGTTCCCATAGATTTTAATatcataatctaataatagagataagtcccat
aacttttgccatattctgttggtaagaagcaaatctcaggttccgtttgcactcaaaggg
atggatttgtacaaggtgtgactcagtaggtgtcaccttagggtatgcctgccccaCTAA
GAGTATGAGGGCGCAGTTACCCCTCATCCTACAGATATACAGATGTCCCAGTGGAGGGAC
GCCTTAACTTGCCCTGAACATACACATGCGGGGCTGTTGTACTTAAAGCCTCCTACTTCT
ATCTCAATTTTCACTCTCTGCATTTTCCTTTTTTTAAATAAAATGTACCAAAGCCGTAGG
GTAAATCCTATGACACAGTAAAGAATAGTCTCAGATTTATAAGTGGAGAAAATTCAAAAG
TTCTAAGTCCGGGGAATTTCTTAGTAACTCAAACAAAATGTCACACTTTCTCACATAATA
AAGATAAGTGTTTTTATTGATTTTACACTATTTGCTTACAGTAAATATATAATTGATGTT
TTAAAATAAAAGCAGGTTTCATGCTTCATGTAACAAAGTTAGGTTCAGATACTAATGTGA
AAACTCAACTATTCCTGGGAAACCATGTTCAAAAAAATGCTTCATTGGCTAAGCAGTCTT
ATTTTATTATTCAAATGGACTAAAAATGAGGTATGAAGTAATTAAAAGTAATATGGTGGC
TTTAAGTGCAGAGATGGGGTGGCAGAAGCTGTGAACACAGAATGTAAAATCGGTAACTAC
AAAATGGCACAAACTACGAAAGCaatatatttaaattactattttttaaaaaaGAAGGAT
CATTTCAGATCTTCACCTTCAGATCCTCACTCAGCCCTGCCTCCTATTTCCCATAATCAG
CCATTTTTTTAATTTTATGATTGCTATTACTCACCTTCTAGAATATATTTTTGTTTATTT
GATTGAACAACCTCTTCCTGAAAATTCTGCCCAGTTGGGCTGGCTGACATTGATCTCAGT
AATTGTGTTTTTTTCCTTTAACTTGATTATATTTTTTTCATTCGCCTCTCTTTAAATGAA
GTGTCCCAAGAGCCCTAAATTCTCTCTTCAGGTGGTCGCTTGGTAGGTTACTTCATCAAT
AGGTTCATCCAGGTATAGAGAGCAATGGTGTAAGGATAACAAAGATACAATTTCTCAGAA
AGATAACATTTTCAAAAGTGCTATTAAAGACAGTGAGTTGTTCAGCAATTCAGGAAAAAA
AAGTCTTTAAATCAGAGGGAAAAATATAGAGAAAAAGTATTTTTCAGAATACATGTCAGT
TTCTCCTAGAAATATATATACACAAGTATTGAATAGGTCCCCTGCCAATGTAGGACCCAA
GACTTTTACTCTGTGACATTCCATTTGTCCTTGGCTGTACGGAATAAAAGCCCTTTGACG
ATGGCGGCCTCCAATATCATAATCCGTATGGGTGCGGCCATGCCGTCCTCCCTACCAAGT
TTCTGAAGTTGAATGAACCGCGGAATAAAGGTACGCCGTTATACGCCATGATAACTGTTG
GCGGAGCGTAGCTTCAAAAGTGTTAGTGGGCATGCGCGCGGTTCAACAGCGCCTACGGAA
ATCCTAACGGGAATGTAACCCAAACCGGAAGTGGCCTAGAGCGACCATTTAGCTTCTGTT
GTTAAGTGGATCTAAGCCTATGTCGCTTACTGGACGCTGAAGTGATTGGGAATATTAGCA
GTGGGGGTTCTGTAGGGTCAG
