# Supplementary material for: Creating PWMs of transcription factors using 3D structure-based computation of protein-DNA free binding energies
Source: BMC Bioinformatics. 2010 May 3;11:225. doi: 10.1186/1471-2105-11-225 (PMC2879287; doi:10.1186/1471-2105-11-225)
Supplement: Additional file 3 — The promoter sequences of the p53-regulated genes used in this work. Included are promoter windows of [-900, 100] bp, [-1900, 100] bp, and [-4900, 100] bp in respect to the promoter TSS. [file 1471-2105-11-225-S3.ZIP › p53_p73_1000bp.fa]

>ABCC1
gtgatcggcccgcctcggcttcccaaagtgcttgattacaagcacgagccaccatgcctg
gccTACGATTATCATGtctccaggcttcagtttccttacctctgaggtgaggatcaataa
cctggttatttctaagtgatgcttaaagaggttgagaagaagcaaaggcgctctgcacaC
AGGTGAGGTCAACAGCTGTTAGTGATGGAGACTGGCGCCGTCTGGGTCATCAGTGctccg
gaatcaggctgctcacgggtttgaatctcacttccactttcactccttattaactgtgtg
acctcgggcaagtcacttcgcctttctgaacctcagtttccccatctgtaaaaggtaggt
gaataacagtattcacctcCTTCTGTGTGACTCAgctttggagtcagcggaccgggttca
aatcccagccctgcaagtgattagccaggtgaccctgggcagagggaatcactcaacctc
tctgcacctgggtttcttccttcatgaacgtggagactttacaggatgaaatgagggcaC
AGTTAAGGCGCCCGGTACACTCCAGGCAGGTAGGGGGCTCCGTTCACGTTATTTTCCCCT
GGTGACGGATACTGTCCTTAAACAGCATTTGAAAAGTGGTCGCAGGGTGTGTGGCCCCAA
AGATCCCAGGCGCTTCCGGAAGGCGAGCCAACGCTCCCCAGGCCCGTCCGCGAGCGGGTG
GGCCTAAGCCTTGGAGGATCTGGGGTGGGGGTGGCGCGGGGTCCAGGCCCGGGGCGCCGA
GAGGTGGCTGGTCCGGCTGCCCACGCCGAGACGCGCGAGGTGAGCGGGCGCcggggcggg
gcggggtggggcggggcCGCCGCATCCCCGTGACGCGCGGGCCAACCAGGCGGCGTTGCG
GCCCCGGCCCCGGCTCCCTGcgccgccgccgccgccgccgccAGCGCTAGCGCCAGCAGC
CGGGCCCGATCAcccgccgcccggtgcccgccgccgcccgc
>ABCC1
atggtggcgatggtgatgatgatggtggtgatggtggtgatggtgttggcagtgatattg
gtggtggtgatggtCATAGTGGGGAAGGTGATGATGATGAATGAAGATGATTAGAAAGTC
CTCAGTTCACAAGGTCAGAGTGATCTAGATGACACAGGGCTCTTCGGTTATAAGAGAATA
TCCTTCAGGGTTCCTTTAAATGGCTCTCTCCATCTTTCGTACTACAGTGGGACTTGCCAC
AGGTTCTGGGGACTGTTAATGTGAGATGAGATGCTACATACCTTTTTGTTGTTGGTGGGT
TTTTTTGTGTGTATGCACTGTtgtgtgtgtgtgtgtgtgtgtgtgtgtgtgAgagacagg
gtctcgctctgttgcccagggtgtagtacagtggcatgatctcagctcgttgcaacttcc
gccttccaggctcaggcactcctcccacttcagccgcctgagtggctgggaatacaggca
cgctccatgctcagccactttttgtgtttttcatagaggcagcatctcactatcttgcct
aggctggtctcgaactcccagcctaaagtggtctgcccacttggcctcccaaagtgctgg
gattacaggcatgagccactgcacctgaccTGTATGCTCCTGTTAAGAGAGCTTTAtttt
tatttatttattttgagacagggtctctgttgctcaggtgggagtgcagAAGACACCACA
TACCTTTATCCCTTGTTCCTCATTTCTTAGTCTTTCTGGCTACTGATCTTTTTAGTTTGC
GTGTTCATCCTGAAAGGTCCTTGGATATATAGGAGCCTTGTCTGTTTCTTCAAACCCCGT
GGCAGCTGGTTTCATGCTCCAGGCGAGCTCCTGTCCTCTGGGGTGTGTCCTGCTGACCCC
TCGCCTGTGTTTGTGTTCGCAGGACTGGAATGTCACGTGGAATACCAGCAACCCCGACTT
CACCAAGTGCTTTCAGAACACGGTCCTCGTGTGGGTGCCTT
>ACTA2
GTAATTAAAAGAGCCACTGGAATCTATAAGTCACATCCTTGGCCTGGCGCCACTTACCCT
GACAGTGCTTGGCTGGGCTGCTCCACACTGGGTGGTGTTCAGGGAAGCTGAAAGCTGAAG
GGTTATATAGCCCCTTGGCCTGCTCTCCTCCCACTTGCTTCCCAAACAAGGAGCAAAGAC
AGACTTGAGCCTGTCGTTCAGTCTAACACAACCATATAGGGACCTCAGCACAAAACTCTC
TAATCTGGGTGGCCGGAGGCCTGGGTCTCTTCCACTGCATTCCACTGGTCTGCTCATGAA
ACGGGAGGCGGTTCAGCCGCCTGTGGGAGATAAACACGCCAAGCCTTCAGAACAACTGCA
GAAATGCCCAGAGACACTGAGCTAGGGTAATGGGCAGATGCAGGCATGGTTTGCACATTC
CACAGAGGATGCCAGCTTGCTATCATGCTGGAATTTCAGGCCATTTCCTAATAAACTGAG
AACAGAAAGGGGCAGAAAGGGCTGCCTCTGCCTAGCACGGACTTTTAAAACCCTTCTACC
ACGGTAGCATGCAAAGAAGAAAGATATTCCTTCAGTCGTCTATAAATACATAGAGGGAGT
GATGATTTTATGGTAGGCACACTGTTTATAAATCAAGTTCTTGAGGGAGGTGAGTGGAAA
TAGGAATTGAAGTATGGAGACAAGGTTGACAGGCCTATGTCTTACAAAGAGGAATTTGGA
TGTTAGCATTACTATAACTACATTCATTTTTTTGGTGCATTAGCTTTGTCTACTAATTTG
TCACCGAGCAATTTAGCAGCATAAGTAGGGACCATCCTTTGACCAGAGAGTCTACCCAGC
AGCCTGTCAAAGAAGTAGTTTGGAAAAGAAAGGAGATTGTTCAAAGGAAGCCTCTGTAGC
CCTCCTCTCTGCCCACTAACCTCCTTGACAGGAAGTAGAGAGACCAGGtgatatggtttg
gttctacgtccccacccaaatctcgtctcgaattctaatct
>ARNTL
TATCAAATTTTTATTTTCTGTAACTGTTTCCTTCCGTCTTGCTCCGTAGACAGCTTTTTG
CAGCAGAGAGCGCTGCCGCGGGGCTGGTGTCTACTCTTCAGTAAGTGGTCAAAACCTGGC
TACTGGAAGGAAATGCAATGGAATCGCTCCGCGCTCGAGTATTCTCTTTGGAACTACGGG
AATGACAGCTCCAGTGGGACACTTGGAGGTCATGATGAACGCAAAGAACGTGAGAACACT
TGCAGTCCTCGGGGTGGAAATGCCTTCTAGAAATACTAAGTATCCGTTCTCTCGTTGAGA
CTTTGGCAAACCAGGGATTTTAGGAAGGGTCTGGCACTCAACGTTCCTAAAATTGGTTTC
CTAGATGGAGCCGGAGGGAGAGAGGGAGTCAGGAACTGCTGCTTTTCGTCGGAATGCCCG
GAGGGGAGAAGAAGAAGGAGGAGGGGTGAGGGCGGGCGGCCAAACGCCAGCCGGCAGGGG
ACCCAGAGAAGAGGGACATCCCGGGCGACCCCGAGGAGCGCGGCTTGGGCACCGCAGTGG
CCGCGGCTAGTGGGAGACCTGAGGGGAAAGGGAGAGGGCAGGGGCGAGGAACCCAGGGAG
CGCGCGCGGATTGGTCCTCTCCTCGGGGCGTGCGCTCCTGTGCGCCAAATGATTGGTGGC
AGGAAAGTAGCAGGTAAACCGGCTCCCGCCGCCTCGCCATTGGTCAGCGGCCTCTCTAGC
CGCCACACAACTGGCCAGCGGGCTGCCGAGCCGCGCGCGGATTGGCTGGGGGCGGCCGCC
GGGACCGGCTCCCTTCGGGCGTTCGGATTGGCTGGCGGGAAGAGGCAGGTATCCGGGCGC
TGCGGCTCCTCCATTGGTGGGCGGGGAAGGGGGGTTGGGCACAGCGATTGGTgggcgggg
ggccgggcctgggccggcggggAGCGGATTGGTCGGAAAGTAGGTTAGTGGTGCGACATT
TAGGGAAGGCAGAAAGTAGGTCAGGGACGGAGGTGCCTGTT
>ARNTL
CTATGATTAATATGTAAGTTATCCCAGATGATTAAGACAGCCAACACCCAGGGGCTGGAG
AGTGGGTATGAGGGCTGTGAGGGCGTTCTTCCATAGCAGTAACTCCCCAGCAGAAAGACT
GCGAGATGTTGGCCACAAACCCTTTGTCTTGAGCAAGCGCTAAGGGAGCCACTGATGTGT
TCTAAGGCCTCTGTCATCTGGACCTGTGGGTTCCAGCCTGGTCACCACCCAAGATTTCCC
TTGTGGACTCTGGTTTGCTAATCTTCTGTAATTCATGGAGACTCAATTAATTAAGCAACC
TTAATCCCTTTCACTATCATTTTAATGTAACTGAAGTCATCTGTGACTGTCAGGCAGAGC
TTTTTCTCACCTGAGATTATCACCTGGCCTCAAGGAACAGATAGAATTCTAGACAAAAGG
GAGAGGGGAGTTTTTGTCCTTCCGTGCGGCCTGCGTGATCTCTGAACTTTAGAACTAGCT
GGGGAAACTCTCTGCCTGTGAGGAACCCCAGGGCGTCTAATTGGGAACACTGTTCTAGAA
TGCCCATGATATGATCCAGTGCTCCTAGAAACAGCTATTTTTGCCCTTGGGATTACATTG
TTTGAAGGGCCATGCTCTCTCCTTTCCTGTGGGATAAAGGAAAAAGGAGAGAGGCCCAGC
TGGCAGTCCATGCCCTCCTGATAAATGTATGGATTGGAGAAGGCGGTGAGGGGGATTTGG
AACTCCTTCCTCTGGGGATTTCAGTCTGTTTTCTTCTACTGAACCACAGGATGCAACGAA
ACTTGGTTTTCTGAAGTCTGTGAAAGGGAGGGAGATCCTTGCTGTGACCCCAGGACTTCT
GTGGCCCTCAGCCCCACTACGCCCCTCCATCCCAATTCCTAAAATCTAGGGGTTCCCACC
TACCTGAGAAGCAGAATATTTGGCAGTAGTGCCTTTGAAAAGCTGCCTGGGGCTCTGCTC
AGTACTTTGTTGGTACTTTAATTCCACCCTCCTCACTTCGT
>ARNTL
TGAACAGccaccagtccaccaaaattactctgagctcaccagtgaccttgatgttgttaa
atgcgatgaacatttttcctttgtcttccttcttgaagtgttctcttctcctggattcca
tgaaaccacattcttcttcctcctccccgaccccctgctgctacaggctctcttgctggc
ccctttgctggctgcccctctctgtcctgggctgcatctctgtctgcagtctctctctgt
tggtcatgtcatctactccctcagctttaaatgccaacaacttccacattcatatttcca
gcctagacttgtcttttgaactccagattcataaatatactgcttactaaatcaacctgc
tttggatatctcaggggagtctccaacaggatacgtgccgaagtaatcacctgagcctct
cctccagcataaatggcactgccattcagctggctgctcatgctagaagccggggaggtg
ccctcacttctgcttcaccaccccactcttcaatcccgttagttatgaagtcctgccaca
atgagtcccatctgcaaaagttctctgaaatgtttgtccctttccatgctgcctactttc
actcagctccaggctgcccccaactctcaccaggtctcataaagtgtagacccacatgct
ccccacccccaacacagcagccaggatgatctttttatcagtccccttttaaaaaccctt
cagtgttccctattgttcttgaagaaaagctcaaaatatttaacgtgaccATGCAGCCCC
CGACCCTGCCACTAAGCACATGTGAGCCATGTTGACTTCCTTTGATGCCTCAAGCCCCTT
CTGGGCAATGCTTCTGCACATGCTGTCGCTTCCTGGTTGGAATTTCTTCCCTCTCCCCAT
GAACTCCCTTCACATGGctctctccaacctcagactgccttatgtcttatagcaccctac
tggtttgctttctagtgctttcttatacttgctgttatata
>AUH
CAGAGCCACGCACTGCAAGCGGCCACCAGGCGGGCGCCGCCAGCATGCAGGGATCCCAAG
GCCCCAGGTGCCGCCGCCACCGCGGCCGCCATGTTGTCTGTTTACGGCGTGGACCTGCGA
CGGccgctccgcccccgcccggcgccgacctgccgcgcgcacgcgcacggcgtccggacc
cgccgcctcgctccggcttggccccgccctccggagccgtgttcccgcccctcactgccc
cgccGAAGCCCGGTGACCCGAGGCCTTGCCCCATTCTCCAAGCGAGATTGGATGGTTTGT
CCAATACAAAAGGAAAGAAAGTAGTTTTCCAAGGTTATGGAATAATTCAGGGAAGACTTT
TCTATAAGAACCACCCGGAGGGAATTATCTCCCCGTACTCCCTGGACCATGCCCTGCGGT
CCTGTGTTAAGTAAGCTGCAAAAGTGAACAAAAAAGTTTTGTCTCCTCAAGTTGGCTGAA
AGTGTGGCAGCCCATCGTTGGTCACTGCCTTACTTATGGATCTCAGGTTGTTGGTTTAGC
GTCCCTGATAAGCATAAATGATGTTTACTACGTGGCGTTCAGGAAAAGGATGAGAACAGC
AAACAGGCAAAGGAGTTCTTTCTCCAGCCCACCCACTCGTACCGATGTCCCATGGCCCTT
CCTGGACGGAAAGAGTCTTACAGGGGTTCAAACAAGCCATACGCTGAGATGGGATTTAGA
GTATGTAGCTCTTCCAGAAACTCGGGATATCAATTTAGTGTGTAGGTACTCATCAAAGCA
CGTTGCAGTATAATTAATGCTACCTAGCTTTTATCAGATCTCTAATGGGAAAGCTTGCAT
TTAAGAATACTGggcagggggcggtggctcacgcctgtaatccaagcactttgggaggcc
gaggcaggtggatcacctgaggtcaggagtttgagaccagccgggccaacgtggtgaaac
cctgtctctactaaaaatacaaaattagccaggtgtggcgg
>BAP1
CTCAGTCCCACACACAGACAACGGGCCCAGTCGCGTCACCCGCCCGCGCCGGCGGCAGAC
GTCACCAAGGCGCGACGGCCCTGCTCCGCCTCTGGGCTCGTCTTCCGCCTGTCGGACAGC
AGATGCGGGCATGCGCTCGAAGGCGAACGCGCACGCGCGGAGGGACGGGGGCGAAGGGGA
GGGACGGGGGCGAAggggaggggcggggcgggacgggacgggggcgaaggggaggggcgg
ggcgggacgggggcgaaggggagggtcgggacgaggcgggCGAAGGGAAGAGGGGGTCCG
GGCGATGCTGAGCGCTGAGGCTCGAGAGGAGGGGCGGGACGGGCAGTACTAGGCCCGGGT
GCTGCGAggggaggggcggagcgggcgaggggaaaaggcggggccgggaagtgctgggcg
caggtggggcgagaggaggggcggggcaggctaggggaaaaggcggggatgggcggggct
gggcgcggatggtgggagaggagggacggggcggggcggcgaacggaaggggcgggggcg
ggTGTTGGGCGCTGAGGCGCGAGAGGAGGGGATGGGCGGGGCGCGCGGCCGTTAGCGCGC
GGCCGTTAGCGGTCGGTTTCTACTAACGGTAGGCGTCGCCGCGATTCCCGAAGGTCATAG
TCCGCGTGACCCACCCCCGTTTGCGCGCTCGCAGTCTTCGCCGGCGCAGTCACCGCGCAG
GGCGGCCGCCCGGAGGTAGCTACCACGGCCTGTGTCAACGACTAAAGCTCCAGTACAGCG
GCGCCCTCAGACAGCTGGGAGGGTGGCTCTGGCCGGGAGCGGCGGCCGGTGAGCTACCGC
GAGGAGGAGCGGCGGAGGCGACCTCGGCCCGGCCCTGCACTGGCCGCCCGGCAGGCGCGA
CATGAGCCTGGTCTGGCATCCGCGGGATGCTCCTTAAGCCCCTTCTCCGGCTGTTAACCT
CCGGGGAACGGTTGTGACCACACCGACACGTATTTTACAGA
>BAP1
CACTTGGCCACTTCCCTCCTCCCTCCTGGGTGCACCAAGTGGCCAGTGAGCCAGTCCAAG
GCCCACCTGTCAGCGCCAGGGGACTCAGCACCCCATCCTCAGCCAGGTGCAGCAGGCCTG
TGCTGATGACAGGACCCAGATCACGGACAGCACGGTTGTAGCGTATGCAGTCAACACGCA
GCAGGCTGTCATCCTCTCCAAAAAGCACCTTGGAGATGTGGGAGGTGACAGGGCTGGAGG
GCCGCGTCGGGTTGGCTGAGCGGATAGGCGAGCGCAGTGGCGAGTTGAAAGCACTGCCGA
TCTCAGAGGCCGTGTCTGTACTCTCATTGCTGGGGGTGGGTGAGGGCTGCGAGTGTGTGG
GCACTGCCACAGCCGGACTCCCAGCCCCGCTGCTAGTCTTGATGGACAGAGGAATTGAGA
GGTCCTTCTGGGACTCTTTGAGCTTCTCAGCCAAGACGTTGATGGTGTTGGGCTGCAGCA
CTGACAGTTGCCCATCAGCAGAACCGCTCAATGCCCCTGGCTTCCCTGTTCCCTTCCCCT
TATACCTGTGGGGCCCGAGAAGATGTGAAGCAAGGGAACGGGCCAGGTGACCATACCCAG
CAGTACCCAGAATGGCTTAAATACATCCCGACCTCCAGGGGCTGACCCTAAAACTCCTTA
TACTTGGTCCAAGCAACTTGAACTAGCCATGCTAAGCCTGGCATCAAGTTCTGACAGCTG
CAGCCAAGTGTCCTCAAAAGACACTTCCTCTATTCCAGCCATCCCACTCCTGGCCTTTTG
CCAATGCCCTGTGTTCCAGCAAAGCTGCCTCCCCACCACCCACATCTCCTCCATCCCTGC
CCCAACCAATCCTTCAAGGCCTGGCTAAAAGGCCACTTCCAATAGGACATGATATAAGCT
TACGTGCTCAGCCTTACCCCCCAGCCCACCAAAAACTTCCTGGGGACCTGGGGTCAGCCC
CATCATGCCAGCCTCCCCCAGGGCCCCAAACTCCGCAGGTG
>BLZF1
AGAAGAGCGCTGATCCAACATACACCTGTTAATGGCCCTCGTGGGGGCGTGGGGCAGTGC
TCTGCCACTCAGAAAAGCAAAAAGACTCCAAGATCTAGGGAGATTCAGATCAGTGTTGAG
ACAGTCACATACACACCACCCCATACTCTTAATAAAGCGCGTTAATGTGAATCTGTGAAC
ATGAAAAATGCCATGATGAACAATGCAAACACATAATGTTTGTTCAAAACAGGTTATTAG
ACTCGATGCCTTACCCTAAATTTTCTGTTTCATTACTCTAGAGACTTAGTAACATTAGTG
GAATTCAGGGTGCTGTAAGAAATACGGAGAGCGAGGAGACTGCAGGAACAGCCCGTGGGA
AGGGGGAAAGAGATAACGGGGAGAAGGTCGGGAGGACCGGACAACTTTAAGTGCCCATCC
GCCCGAAGACTTGGAAAGCTAAGTAAGTAGGACCCCAGAGCCGTTCTTCTGGCATCCCCT
GGCACTCACCATTGTCTCAGGATCTCAGCACTAGAAAATAGGTATCGTTGAGACAGGAAG
ACACCACCACCACCACCATCATACGGTTACTCAGGCAACAAAGCCCCGCCCACTGTCGCA
CGAGGCGTGGGACGCCACCGCCCCACCTCTTCGTCCTTAGTGGCTGGGAGTAATCTCAGC
TGCGTTCATCCAATCGACAGACCCGCCCCTCCACGCTGTCGCCTGGGGCTACGAGACGCC
ATTATTCTGTTTCCGGCAGTTTTACTTCCGTTTGTTTAACAGCTGGCCCGGAAGTTTAAG
TGAATATGCGGCTTGGGCTCCAAAAGTTGCTGTACGGTATTTTATTTTAAAGTAGAAATC
TGTCCGCTTTTCACTTACGGAGGCCTTACAGTGTGTGTTCTGTGTTACTTGAGTTTATAC
GCACTGCAGAATTTGTTTACCCTGCTCTTTTGGAAACGTATTCCGGAAGCGAAACCCTGA
GTAATCGGAAGTGGTTAGGAGTGAGAGAGCTGCTGGATATG
>BLZF1
ACACTGTATTATTGTCAGCAAATTTATATGTAAGATTTTAATCTTTTTCAGGGTAATGGC
AGATGAGTTAACCAACTCAAGAGCAGCTTTACAGCGTCAAAACCGTGATGCACACGGGGC
TATACAAGATCTCCTAAGTGAACGGGAACAGTTTCGTCAAGAAATGATAGCTACCCAGAA
GTATGGCACTTGTTTACATTCTGAACTCTTCTGCTTTCTCCTGCAAATTAAGTTATTGTA
GTTTTGGTTTTTTTGTTTGTTTGTTTTTGTTTTGGGTGTGTCTACATTTGATAACTTACT
GAGCATATACTTTTAGTAGCATTTTAAAATAGATGCTCTGGGAGGGAAGAGGACTGAAAA
AATAGAAGGCATGCTTTTCACATTCTTAATTGGGGAAATAATTAGTTATATCTGTAGTAG
AAGGATTCTCTGGATTTAAAAGCAATTGCTGGTAATAGTTGTAGTCGTACAGTTTTCGGT
AGAAGCCAAGGAGTGTACCTGTCTCTCCTGTGGAAAGAGATCTTTTTGAAGACTTCCTAC
AGTATTAGAGCTTGTTTTCATGTCCATATACTCCAGAACTATCAAAATTGATGGTCTTCC
TTAAAAGCCTTTTGCATTTTTATATAGTTGATTTATTACACGTAGAATCAGTAAGTGTCA
AAGAGCAAATTATAGGGGAAATTAGAAGAATGAAAACACAAGaaacgtctaaccagttta
atcaggaaaaaaagagaagatatacattaccagtatcaggaatgaaggggggggtacaat
atagactctatacacataaaaaagataatacagaaatgttatgaacaaatccatgtcaat
aaattcagtaatttagatgaaatggacaaactccatgaaagacaaactaccaaaggttac
tcaagaacaaatagataacctgaatagccctaacctattaaagcaaatataatttatagt
taaaaattaaatattttccagtaaaggaaattccaggtcta
>C11orf9
cccagttactggggaggctgaggcaggagaatcgcttgaaccgaggaggcagatgttgca
gtgagctgagatcgcgccattgcactccagcctgggcgacagagccgaactccatctcaa
aaaaaaaaGGAGCTTTTAGACctgcattgtccaataccacagccacacgtaactgtttaa
ttacaattaaacaaaatgaaaaaatcagttcctcagtctcaataggcacatttccagtgc
tcacttgtggccagtgactaccatactgaacaacacagggaacatttccatcatcacagc
cacaggacagggctTCCTGGCagtccttaatgcattgagcctcagtttccccatctgtaa
aatgcaggtaacaacagcatctccttgataaggtgcctgtgaggagtacatgagataatg
cctgtgtggcctggcacataacacacgttccctaaatgcaggttgttattgttGCTGAGC
GGGGTGTGTGGGTGGCTAACGAGAGGGATGGGGGCTGTCTCTGAGGTTTGGATTCGGAAT
CGTGACATCTTGTCCCGTGCAAGACGAAGGCGAGGACGGCGAGGGCACACCCTTCCAGTC
CCGACCCCACAGAGGCCAAGCGGCCCTTCGCCCCCACCCCGACCCGGGAAGGCCCCGCGC
CCCTCAAGCCTGGGACGGTCTCGCGTCCCCCGACCCGGGACGGCCCCGCGCCCCGCAAGC
CTAGGACTGCCCAGCGCTGAGCGCCGCCTGCAGGAGTCGGGAGCGTGGTGCCCgcggccg
ggctgggcgcggcgcgggccggcagggggcgctgggcgcggcgggcggggcgcgtggggc
gggcaggggccgggccagggacgcgcggggggcaagcgcggcggcggaccgggcgggacc
gtagccggagcccagccgggactgtcgcgcgggccgcgccggcgatgccgcgcccccggg
ccgggctgTAGCGGGGCCGCGGCTGGAGTGTGCGCCGGGCA
>CAMLG
AAAAAACAAGGTGAAGGGGAATGGGGAGTGTTGGCAATTTAGATAGAATGTGCACGAAAG
GTTTCAATGGGAAATTCTAATTTGAATAAAAACGCACAAAACGCGAGGAAAGCCTAGGAA
CACATCAGCCGTATACTTTGCCGTAGAGAAGTTAAGGATGAGGAACAGGCACCAAGAACA
AATCCCAGCGTAAGGCTCCCTTTAAGTGCGGCTCCCAGGGTTACGTATTCCCATTGCCTA
CAGGCGAGGCCGCGGGTCTGTAAACAAGCGACTGCCGCTGCAACCTCCATTTTGCTTCCT
GGCACCAAATCTAGGCTGACCTACTTACTGCCATCCCTTTCCCACTCCCGGttttctttt
ctttctttttttttttctcgagacagagtctcgctctgtagcccaggctggagaacagtg
gcgcgatctcggctcactgcaacctccgcctcctgggtccaagagattctcctgcctcag
cctcccgagtagctgggattacaggcgcgcgccaccccgcccggctaagtttttgtattt
ttagtagagacgggtggggggaggggggagggggtcaccatgttggccaggctactctcg
aaatcgtgacctcgtgatccgcccgcctcggccttccaaagtgctaggattacaggcgtg
agccaccactcccggccCTGGGTGCTGGTTTTCTTCACCTCCGAGTGAACAGCAGAGGGG
GCTGTTGGGTGAGGGCCAGAAGAGTTGGGGAGGCACGAGGGCGTCCAGCGCTGCCCTCAC
TCAAGATGGCGGCCAGAGCCTCGCGCTTGGTCGCGTGGGGCGGTGCGTGAGTGCTTAGCT
CACAGGCTCCGGGACCGCGCTCGGGGGCGGGTCTATAGTGGGAAGGGGACGCGCGCCCTG
CGGCCCGGCCTCTAGTCATCGCCCTCGCAGCGGCGGCCAACATCACCGCCACTGCCACCC
CTCCCAGACTGTGGACGGGAGGATGGAGTCGATGGCCGTCG
>CAMLG
CTGGGATATATTATCCATAAAAAGTTGGTCTTTTCAGCTTGCTCCATCTCTGAATATCTT
TCCCAGTTTGTCTACTAATCTTATCTCCTACCCACAAAGTTTGGGTTATTTCCTCTGCAG
AATATTCATTTTGGGTGATACATTTTGAGGGTGTAGAGGAAGAATCCAGCttttttcttt
tttttgttttgagatggagtctcactctgtcgccaggcagatgcagatggagtgtagtgg
cgcagtgtctgcaacctcctccccccgggtttcaagtgattctcctgcctcagccagagt
agctgggactataggcagctgggactacagacacacgccaccacacccagctaatttttg
tatttttagtagagacggggtttcaccatgttggctaggatggtctcaatctcttgacct
catgatccgcccgcctcagcctcccaaagtgttgggattacaggcgtgagccacggcacc
tggccGAAACCAGCTTTTCTTTAATGCAGAATCGGTATTTATTTATTTTGATGCAGAGGC
TGCTGAGTTCTAGCTGCAACAGCATATTTTAAAACATAAACATGTAAGGTGTTTGCCAGT
ATGGAATAAATACATAAGGCTTTTACATTTCTTTTCTCAGAAGAAGAAAGTCAAACAAAA
TCAAAGCAGCAGGACAGTGATAAACTGAACTCCCTCAGCGTTCCTTCCGTTTCAAAGCGA
GTAGTGCTGGGTGATTCAGTCAGTACAGGAACAACTGACCAGCAGGGTGGTGTGGCCGAG
GTAAAGGGGACCCAACTGGGAGACAAATTGGACTCGTTCATTAAACCACCTGAGTGCAGT
AGTGATGTCAACCTTGAGCTCCGGCAGCGGAACAGAGGGGACCTGACAGCGGACTCGGTC
CAGAGGGGTTCCCGCCATGGCCTAGAGCAGTACCTTTCCAGATTCGAAGAAGCAATGAAG
CTAAGGAAACAGCTGATTAGTGAAAAACCCAGTCAAGAGGA
>CAMLG
TTATCCATGTCAGTCATTTAGCAGTTATTTATGTCCTGTCTAGTAATATTTTTCTTGTTT
TTATATTGTACTGTTGTATATATCATAAATTGTTATTTATGTCATACTTCCAAGATAACA
CTTTTTAAAAACTTCTAATAACAAGACTGggccaggtgcagtggctcacacctgtaatcc
tgacactttgggaggctgaggcgggcagatcacgagatcaggagtttgagaccagcctga
ccaacatggtgaaatcctgtctctactaaaaatacaaaaattagccgggcatggtggcaa
gcacctgtaatcccggctactcaggaggctgaggcaggagaatcgcttgaacccgggagg
cagaggttgcagtgagccgagatcgtgccattgcactccaacctgggcaacagagcgaga
ctccatctcaaaaaaaaaaaaaGCAAGACTGATGTCTGCTATTGCCTAGCAGATTGATGA
GTTACATATTATATGCTCAGTAAATGTTGGTATCTTACTGATTGTTTTGAAACATCATTA
ACAGTTTTTAAATCATTTCGGTTAAAAACAGCAGTACTGATCATGTTTGTATAGAGCTTA
ATGTAGCCTGCTGAAACTTTGAAGATTAATTTGAGTCTTTCTCTACACAGAGTGAAAAGA
AGATAAAGACAACAGTACTAACAGCTGCACTTCTATTGTCGGGAATTCCTGCCGAAGTGA
TAAATCGATCAATGGATACCTATAGCAAAATGGGCGAAGTCTTCACAGATCTCTGTGTCT
ACTTTTTCACTTTTATCTTTTGTCATGAACTGCTTGATTATTGGGGCTCTGAAGTACCAT
GAAGCCTGTAGAACTGAGAAGGAGAAGCTTACAAAAAAAAAAAAATCCTCTTCTATATTG
CAGTGTCTCTAAAGGAGGCAAATTGGTTTACACCTTCATGTAATTCTTTTACTTTAGGGG
TTGTAAAGCTACTTTATTAGATATAGAATGGCAGATTCTCT
>CCNG2
gaccctcaactttttgcctatcttatttcacctctcttctccatttttttttctcttgga
ctgtaaaattttaaagcaaatacccaaacttgtagcatttattgaatattttagtaAACG
CCCCGACAATGTTATAATAATTTGGTGGGTTATTGCAAAATGGAACGCCAAGACAAAATA
AAGAAGGAATGTAGAAAACTCTCCCGTGGCTGAAAAGGCTGTCACAAAGGTTAGCTGTTA
GGAGAAGCGCCGCGAGCGTGACATTCCCCCAAGAAAGGCGGAGGCAGCCAGGCGAGAAGG
CACAGCCCCGCAGGGCAGGTAACTGAATACCTTCTCCGCTGCACACCCAGGCATGCGCAA
TCCAGACCCTGGAGTTGCTAAGGCCCCAAGGCAGAGAGAGGCTCAGGCTACGGAGAAAGC
CAATCAGAGGGCTCCAAGACTGATAAGTTAGCCAATCCAGATTCGAGGGTGAATCAGGTC
CTCAGCATGCCCATCGCCCCACCCGCATCCAATCAGAGAGCCGGCTACTTTGGGCGGACT
TTTCAAAACAGCGAAAACAAAACAAATCGGGGACCTTTAAAAGGCGTAATGAGACCAGAA
ACGATCTCCTTCCGCCCCTCTGTCTTCCCCCGTTCCCCAACGCAGATCAATCGCGGAATA
AGCCCGACGCCCAGATTCCGCTCTCCGCCCTAGCGCCAGGCGGGAGGACTGGCTCGGCAA
AGCCAAGGAGAGCTAGGGAGGCCGCGAGAGAGGCTCGAGACGGCAGCTTAGGGGCGGGAC
TCTTTTTTAAAGTCCGTGGAGGAAGTGCAGGATCCCTCCGCGGGGAGTCACGTGCCCCGC
CCCCTTGGGGGCGTCGAAACTCTTAACAAAAACAAGGGGCTCGGGGAGGTTTCCGCTGAG
GCGGCGGGGGTGCGGCGGTGGGCTGGTCTTCCGCGGCCGGCGTTGCGCCGCGGCGGAGGG
TGGGCGCGCGGGGAGCGGGATGGAGCCGGGGCTGTGAGGCC
>CDC42EP2
CATGTTTCTGggccgggcgcggtggctcacgcctgtaattgcagcacttcgggaggccga
ggcgggcagatcacttgaggtcgggaattcgagaccagcctggccaacatggagaaactc
cgtctctactaagaatacaaaaattagccaggtgtgctggcacatgcctgtaatcccagc
tactcgggaggctgaggcaggagaatctcttgaacccaggagacggaggttgcggtgagc
agtctgggcaacaagagcgaaactctgtctcaaaaaaaaaaaaaGTTTCTGGCCCTGTAG
GAATGACTGACTGACTGACTGAAAGAATGAATGGACCAGGAACTAGTCTGAATATGAGCC
CCACCTTCACTCTGGAAGCCTGACAGCAAAGACGGGGGTCCAGGCCACGCGGCCTCTGCC
TTCCCATACTGTCTTTTCTAGTGGGAGGTAAACTGATCAACTAGCTTGTAAGTTTGTAGT
ATTCTAACGTAGGCGCTTCCAAGGAAGTCGCTGAATATACTTGTGCCGGCGCTTCCCCGA
CGCAGCCCTGCAGGGAAGGATCCGGTCCAAGGTCTCTCTGCGATTTCTGAAGAATTCGGT
CTTCCCGGAGCCTCTCCCCCGGCTCTTCTAGAACCGAAGGTTTTAGTTCCCATGGGCACA
GCCGGAGGCCGCCTGCGCCACCCGGCCCTCAGCCGCCAGAACCAGGACAGGACTCCAGGG
CGCGCGCGACCGCTGGACCCGGGAGCGGCACCTCCCACGCCGGGAGCCCCGGGCGGTGCC
CGGAGTGGGGCGGGGCCTGGGCGGGGATGGGGAGGGGCTTGGCTGGCGCGGCCCCGGCAT
TGGCTCCGCGGGCCGGGGCGGGGCTGCGGGGTCCGCGGTGCACTCTGTAAGTTCACCGCC
GGTCGGGTCCGGCCGCCGCGCTGTCCAGCTCCTGAGACCTTGCTGTCCGCCGGTCTGCCG
TCTGCGCGCCTCACGGTGAGTTCGGGCTGGGATTTTCGCAG
>CDKN1A
tttccccagcagtGTATACGGGCTATGTGGGGAGTATTCAGGAGACAGACAACTCACTCG
TCAAATCCTCCCCTTCCTGGCCAACAAAGCTGCTGCAACCACAGGGATTTCTTCTGTTCA
GGTGAGTGTAGGGTGTAGGGAGATTGGTTCAATGTCCAATTCTTCTGTTTCCCTGGAGAT
CAGGTTGCCCTTTTTTGGTAGTCTCTCCAATTCCCTCCTTCCCGGAAGCATGTGACAATC
AACAACTTTGTAtacttaagttcagtggacctcaatttcctcatctgtgaaataaacggg
actgaaaaatcattctggcctcaAGATGCTTTGTTGGGGTGTCTAGGTGCTCCAGGTGCT
TCTGGGAGAGGTGACCTAGTGAGGGATCAGTGGGAATAGAGGTGATATTGTGGGGCTTTT
CTGGAAATTGCAGAGAGGTGCATCGTTTTTATAATTTATGAATTTTTATGTATTAATGTC
ATCCTCCTGATCTTTTCAGCTGCATTGGGTAAATCCTTGCCTGCCAGAGTGGGTCAGCGG
TGAGCCAGAAAGGGGGCTCATTCTAACAGTGCTGTGTCCTCCTGGAGAGTGCCAACTCAT
TCTCCAAGTAAAAAAAGCCAGATTTGTGGCTCACTTCGTGGGGAAATGTGTCCAGCGCAC
CAACGCAGGCGAGGGACTGGGGGAGGAGGGAAGTGCCCTCCTGCAGCACGCGAGGTTCCG
GGACCGGCTGGCCTGCTGGAACTCGGCCAGGCTCAGCTGGCTCGGCGCTGGGCAGCCAGG
AGCCTGGGCCCCGGGGAGGGCGGTCCCGGGCGGCGCGGTGGGCCGAGCGCGGGTCCCGCC
TCCTTGAGGCGGGCCCGGGCGGGGCGGTTGTATATCAGGGCCGCGCTGAGCTGCGCCAGC
TGAGGTGTGAGCAGCTGCCGAAGTCAGTTCCTTGTGGAGCCGGAGCTGGGCGCGGATTCG
CCGAGGCACCGAGGCACTCAGAGGAGGTGAGAGAGCGGCGG
>CLMN
GCcagcgcggcgcgggcggcgggcgcggagagcctggctggcgggcgcgcgagcggcacg
cacccggcgagggcgccgcggagctggagtcgcggcgggcgcgggcggggcgcgggcgcg
ggcggggcggggcggggcggggaggggcgggcggcgcggtcggggccgcccccgccgcgg
gctggcgcgagcgagcgcggggcggcgggtgcggggcggcgGGCTCGCTCTCACTCCCCC
GTGCGGGGGCGGGGGCCCTGAGGAGCGAGGGGCGAGGGGCGAggggcggggcggggcggg
gcaggggcgggAGGCTGGGTCAGGCCAGCTTGTGTTTTTTTTCTTTCCGGGGTGTTTGTA
GGTTGGATTGTTTGGTTACAAACCGGCTGTGATGAGGCGCGGGTCCCGGCCCCCAGATTG
TGATGTCTCAGGGGGCGGTGGGCCGGGTGACGCAACTGGGGGTGGGCCCGTGGGTCCCAG
TACCTGGTCCAGGAGGCAGCGTCTCCCTCCCGTCCGGGATAAGACACCCCCTCCGCGGGT
CCCCTGTCCACTCTGGAGAGGCAGCCCCCACTTGGAGGGACCAGGACCCGAGCCCTGCCC
ATCCCCGAATCCTGGGAGCCCTGCGTGGGGAGTGTCGAGGGCCTGGGTCGGGGGGCAAAC
TAGTGTGGAGGTAAAGTTGTGGGAGTCTCCAAAGTGCGGGGGGGCTGTGAAAGAAGGGCC
TTCTTCGTTGGTTTAGATACTAGGAGCCTTTTCCGGTCCAGTAATGTGACTCCAGCTTCT
AGGAAGGAACAAGAAGCAGGCCAACTCCTAGGAGCTGGGGTACGCTGTGGGGTCTCTGGC
CACTGAGTCTCCAAGTGACCCTCTGTGGGGTCACTGGAAATTAGTGAAAATGCCAGGACA
GAACTTCCTGTGGAGACTACTGAAAATGCCAGGACAGGCCTTCCGGTCCCCTCCCTCCCC
ACCTCCACTGTTGAACTCTAGAGAATTCCAGGATCTTATCC
>COL5A2
TTGTAGCACCATGAAGTCAGCTGTGGGCTCTTCTTTCAGCACCAGCCCCAGGGCAGCCTC
TGCAAACCCCCTTTTTCAGCACCAGCTCCAGCACAGTCTGCGAAAACTTTTTTCAAGCGA
TGCAGCTTTAAATAGGAAGAATGCTGCCTCCACTTCTTTTCCTGCCCCTTTTCAGCTTGT
TCAGGCTCATAACCATCCAGTGTCTGCCAAGCAACGGTCTGATTGATGGTAAACAACCAA
ATCAGAACACGCGTCTCTGTGCCTGAACTTTCCCTATTTCATTTAACTTTTAAGCATAGA
TGGGGCTTAATAACAGAAACAAACATTTGTTTCTCTTTTCTTTTATTTTTTAAGAAAGGC
TGTTAGAAGAAAAGGGTTCTATTTTCCCCTCCCTAACCCTTCCCCCCAGACACACACCCT
TTAACTTTTCCCCTATAAGCTGAAAAAGACATTCCGAAGGAAATCCAGCCTTTTACCCTA
GTTTTTTTACATTTAGATAATTCAAGACTCTCTTCTCCACCTTAAATCTTTAAACAATCA
CATTTTAACCCTTTCTTTTGACTGAATAGGGAGTATTCTTATCCCCTTCTCAGATTCGGT
TTCTTTTCCCATACTCTGGAAGGAGATTATTAGAATGTTGCCCAGGTAAAGTCCAGGTTA
GAAAACCATTTTGGATAAATGAATTTGTGATACATTGTAATTTGAATTAAGAAAGCATGT
CCTTTCCTAATTTCTCCACATCTCTTGTTAAGGGGCCACATCTTCAGGTTCCTCTTGTCC
CAGAGAGTTTTACCATGTTGAAAAATAGTCTACTAAgcagtgcagaggaatgggaagtac
tctacctttggatgaaaaaaggcttgcttctgccttttgtgagtggttctgccactcaat
aattttgtaaatgtgcatatagtcctttatctctgtgcactccaattttctcatttgaga
aaagggctttaccctgaccagtgtacagggtttagtgacac
>CTH
TAAAGCAGTGATTCTTCTGAGAGTAGGGCTCTGGGCGCAGGTGAGTGGTAAACAATCCTT
TTTCCTGCAGGGATGTTGCTGTTGTGTAAAAGCAAAAGCATTTTGTGTAAGGATGTTAGG
CTCCAGTAAGTATTTCAAAGCCACATTATCTTTCTCATTAGGGGGAGTTTCTCTCTGTAC
TTTAAAAGAAGATAATGATGCTTGAAAAAGCTCAAGATTGACTAACTTTTAGGAAGCTGC
CAGAGTTGTGCATAGACGTCCTCACTACAGTAGCTTCGTTATGTCTTACGAACAATTTAA
CCTTCACTTCTAGTCATCGTTTCGTCATCGTAAGCACTGGGTCATTACAGAGTTCAGTGT
ACCTAAAACGCAAGCTGTGACTGATGAGAATCCAAGCTGCAAACTGGGCGGCTTGGGCAA
CTGTTTTCTTAACCACCCTCCACGTTGTGGCTTACGTCTTTTAGCACCGCCCTCAGGGCA
AAGGATGGTGGTCAGAGGTAACTACCACAGTAAAAGAAGGCTATTTATGTGGTCTGTTTA
CAGTTACCCGGTTTCAACACTAAGCCAGCTTTCCGCCACGTCTCGGGCGAACCTCCGGCC
TGAGGTCACAGAGACGCCCGGGTGGCTCTCAGGAGCCAGCATGGCAGCCTCCTCAGGACG
GGTACTCAGGAATTTCGCCCGCAGGGACTAACACCACTTGGACCCAGGGACTCCAGCTTC
ACTCCGCTTTGTGCACTGGGTGGGGCGGTCGCGGTGACGTTTCAGGCAACGCCTCTGCTG
TCAGCCAATAAGGAGCGGGAGACGCGTCGGGCCTGCGCTCAATGGGCCGCGCTGGTCCCG
CCCCACTGTGATCGTGAGACTGCAGACCCGCTAATAAAATCCACCCCAACAATCGCTGTG
TGCCGCTTTAGTGCGCTCGCCGTCGGCTCTACCTGCGTGCTTTAGCTCCTTCTCGCCTGA
TCCTTCTGTCTCTCCCAACCCCGGACACCCGGCTTCGACTG
>DBP
ACGGGGATTTGAGGTCCTCGGTGCAGAAACGTGCAACTCAAGAGGGTCCCGGGAGATCAT
GCAATCTGGGCGAGGGGGTGTCCAGATCAAGCGGTCGGCTCTTTGCAACCGAGGGTGAGA
GGGGACTCAAGGCGCTCCTTCTACAAGGTGGGCGAGCCTGGCTCTTGCAAAATCTGCAGC
TCTCGCAACGGAAGGCGCTTTGCAATCTGCACCGAGAGGTGTGCGCGGAGGGGCGGAGGA
GGGGGCAGGAGGAGGCGGCCGCCTTGAGGCGTGGCCAAAGCAAACTTCTTTCGCGGAAAA
AAAAATCCAAACCAAAACACCCGACGCCACAGCGCGCGCCCCTCCTCCGGGTCCCCGCCC
GGCGCGTCCAGCCCCGCCAGCCTCTATGGGCATGCAACCCAGCCGCGTGCCTCCCTCCGG
CTGCAAACACGGACCAATCGTCTCCGACACCTTGAGACGCACAGCCAATGGGGCCTCTGG
GTCCGCCAGGGCCCAGGAGGGCGCGTGAGGGGCTCAGCGCGTGAAGTTGCCTTGCCTTTC
GGTGGGAGGCGGGACACTGACCTACATTTGCCCAATGGGAGGCGGTACTGGGGGGCGGGA
CCGTGACCCAGTTTGGGCCAATGAGGCAGGCGGGAGGGGGAAGCACATGGCTCTGCTCGT
GCTGCCTGATGGCGAGGGGGGTGATGGGGGGAAAAGGGGCGCCGCTTAAAGGGGCCGCGG
TCCTAAAGATGGTTTTGAGAAGCAGGAAGCCAAAATACCGAGAGCGGAGGTTTAGAAAGA
GGAAGATTGGTTTCCGGAAGAAGTCTGTTCTTTAATACCCAAATGTTTCCCCACCGCGCC
TAGAATCAGACCACTGAGAAAACAGGAAGTATTCTGTCCCTTTAATAGCTTTGTTTTAGG
GGTAACTCCCCTCGCCTTGTGGGGAGGCTTAGGACGGGCGGGTGCAATCCTCGAAGGGGA
GTCTCAGCGACCATGGGGGACACCATCCACTGTAAGACAGA
>DBP
CAGCCAGGTCCCACGGTCCCAGCCCCCAGCGTCGCACAGCCCCGCCCCCTGAGTCCAAGC
CCCGCCCCGTCAGGACCCGCCCCGCCCCCTTCGCCGCACCTGCGCGGTGGCCGCTGGCGG
TCCCGAGGGCAGCCCGGGCGGGGGCGTGCCCAGGAGAGGAGCGGGGGGAAGCCGAGCCGC
ACGAACCCGGCCCTGGGGAGGGTgcgggcgtccgcgcgggcgacggctccggcgacgggc
caccggggggcggcgggctgggcgggAGCCCGTGCTCCAGCAGGAAGGCGTCCAGGTCTA
CGTACTCCACATCGCCGAACGGCAGCGTGCGCTCCCACAGCAGTGGCGCCAACAGAcccg
gggcgggcaccggccccgggcgcccccgcggggACCCTCCGCCCACCACTGCCCCAGCCG
GGGCATCCGCCGGGCCCGCAGTCTCCAGGCCTGGCCCAGGGGTTGTGGCTGCAGGCAGGG
CCGCCTTGCGCTCCTTTTCCTTCAGGAGACCTGCGGGCCGGGAAAGACGGGTTGGGATGA
GGGTGAGGTGGGGGAGATAGAGATGGAGAAGAGACCCCGAGTCCGAGAGGCACAGGGCGG
AGATCCAGAGAAAGAGGGGACGGGGGGTCGGAGAGGAGAGACGGGagaaaaagggacgga
gacgcagagtgggagagagacccagaaagaatggagacgggggtggcagagacaggtgga
cagattcacagagatggggacagaatgccgggaaggaatagacacacagaaagacagcga
accagagaaagagaGACGGAAGTTCAGGAATAGGGGGGCAGGGACAGGGTAGGTGGAGGG
TTGGGCAGGTGAGAGAAAAAATGACAGCTCTGTAATTTCACTGTAATTACCCAACCCCCA
TCCCCTGCGCGCTGTACCCCCTTCCCCTCCCCCACCATCTGTAAGGGGCAGGAAGGGGCT
CTATTCCTGGGGCACATCCCTCATCCCTAGACTCCATGTGA
>DCLRE1A
CCAAGGGAGCCGCTCCAGCTGCATCCGCTCCTCCCGGCACCCCCATCTAAAAATGTGTTC
GCGCCCGCACTTTCAGCACTCCCAGATGACAAAACGCTGTGTTTGTGTATAAGTGAAAGC
CACTCGCGCCAGTCACTTCCAGTTTACAAAGCCTTCTCTCTGGAGGTTATCCCTACCCGC
TTTACCTTTAGGGTCTTGGCGGGAACAAGTTCCCGCTGCCAGTGCCGTGTCGAATCGGCG
GATGCTGTTCAAAGAGAGAGACtttaaaaataatttttaaaaataCATTGCCCTTTTAAG
TCCTACGGATTTATTGTATTTTATTTGTGTTCGAAAGTCCGCTAATTCCCAATGTGGAGG
GTTGGGGATGTTTCCCTTAGCGCCTCTGGGACGCTGTCCCTAAGGCCTTATTCCATGTTG
AATCTGACGCTCTCAATGTCCAGGCTCGGCTGCGGCGTGGGGACCGAAAAGGGGCGGGGT
GGGTCGGACGGCAGTTTAATTACGTCCCCGGGAACTGCGCCGATTTGGACTTTTGGCACT
TGGACCTATGCTTTAAAAAGAAAAAAGTGTCATTGGCGTGGAGTGGGGCTAGTGGAGGGT
GAGGTGAATGCGCCGTTTGGAAACCACAGGACAGTGAACGTTTCGTCTCTCCCAGCGAGA
CTCTCCCGCGGGCCCGGCGGCCGCATCGGGAGCCCGGCGGAAACATGGCGGCGCCCGGAG
GCCGGGGCCGCAGCCTCTCCGGCCTGCTCCCCGCGCAGACCTCGCTAGAGTACGCCCTGC
TCGACGCCGTTACCCAGCAGGAGAAGGACAGCCTGGTCTACCAGTATCTGCAGAAGGTGG
ACGGCTGGGAGCAGGACTTGTCAGTACCCGAGTTTCCGGAAGGTGAGGGGCTGGCGTCGG
GGTGGGGGCCCCTCCCGGCACCTCCCCTTCCTCGGGGACGGCGCCCTCCCGCGAAGCGGT
GGGCTAGGCGGGTTTGTGCCGCTGGCGCCCCGGGGAGTGGC
>DCLRE1A
TTTAAAAAAACCACAGCTGTCATCATCTTCTTCGAGGCTGCCATCTTTTGAGCTTTCGGT
AAAAAACAGTTGTTCTTGTGAATCATCCGGTTTTTCATCGATATCATGAGTGTCTTCATC
ACTTTGAAGTGGAGAATAGGAGATTTCACAGTCACTGAAGTCATTTTCTGGCAATGGCAA
ATTTATGTGTTCTGAGTTGTTTGCAAGACGCAAAGCAACTCCCACTAGTTTGTCATTCTC
AACAAAATCTGTAAATTGTAGAGCTTGTTGGGATGTTTGGATATGAGTAGAAATCTTTTC
ACTGGCTTCAGTCAGAGACGGAGACTTTTTAAAATACTGTGTCATCAATAAGGGATCATT
TGAAACCGAGTTATCAGTTTGGTTCTGATACGAAGACCATCTTTCCTCAAGGCTACAAAG
GACGCCTGACTTAGTCTCACTGAAACTGCCACCTGACGCAGGTGATGGGCTGCTAAAAGG
ATGATCACCAGCCCTGCTTTGAGCTAGCAGGAAGTGAGTGTATCTCTTGTAATGAAAAGG
AATGGTTGAGGTACACAGAAGACCATCAGGACACTCTGAAATTTTAATAAAGAAAAAATA
TTACACGATCAAAGCATAGACTAAGCTTTGACAACATTAGCAGTATAAATTGGGTTCCAT
TATTTAATATCCACATTGCATATAATAAAAAGCAACAATTTTAATAAGATTAGTTATAAT
TGTTGATACACTGAACAAGTTTTAGATTCTATTCTAAGAATAGAATTTGAGAAATTGGTT
AATTATAAGGCTTTACTAATTTGGAAACTATTCCCTATCATACTACCATGATTGAGAAAC
TTTCTATAAGCCATCTTGGTATATCCCTGTGTATGTTAATTTCCAGATTTATCAAAAAAT
GACACCTCCCTCCCCTCAAAAAAGATGTTATATTTGTTATATTAAATTAGAAAACTTCAT
GGCTTACAACCTAACTTAAAAATGCCTCTTAAAAGCATTTG
>DHFR
GCTCAGCCCCTGCGAGGCAAGCGGTTTTGAGCCGATTCTTCCAGTCTACGGGAAGCCTGA
AATCCACCTCCTCCTCCACAGGTGCAGCCGACCAGGTGGACCCTGGCGCTgcagcggctg
cagcggccgcagcggccgcagcgCCCCCAGCGCCCCCAGCTCCCGCCTTCCCGCCCCAGC
TGCCGCCGCACATAGTAGGTTCTGTCTGGGACTGGGCAGGGCCATCGGGGCTGGGGGGGC
GGGGCTTGTGGGTAAGGCGGGCGGAGGCGGGGACCCTCCGCCCGATGATAGGGCTGGAGG
AGGAAGGGGCGGGCTGAAGAAGGGGAAGGTGGGAAGAGCCCAGCCGGGGCTACAAATTGG
GTGAAGCGCTGAGGTTTTAGTACTTCCGTTTGAGGAGATAGGCAaaggttatgcaggttt
ttaatggcaggcctgagacaggaactcaggtctcctgactcccattctgATGAGGGGGCT
TGTGGGCAAGGGGTGCGTCTTTTAACCTCCATCCTTTTTTTTTTTCCTTGGTGGTCGAAG
AGTTTTACTGATTTTTTAAAAAAGTGCTGGATTGGGTGACTAGAAGAAAGCTGCCCTTAG
GTCTCCAGTTTTTAAGACTGCAACAGCATGGCTCAATATTTGAAATCACTACGGTTAAAA
GCAGTCATATTGTGCAGTTCCCCAGTGAACTCTTTTTGTAGTTTAGATTATAAAGTCTGA
AATACAGTTTGGGTGGATAAAGTTTCTTAGGATGGTATAGATGTGACTAATCATGGAGTC
CTTCCTGTTGCCATCCTTCAACGCAATAAGTACGTTTGTTTGTTTTTAAACCAGAGATAC
TGCCACAGGAAAAGCCCAAGGGTGACCCCTCACTTGGGTCACCTGCACAGTATTTTTCAG
ATTGAGGCTGTGGAAGGGCATTGAAGACTGGTGTTTAGCCACCTACCGTGTTTTAATGTA
GGTGGCAGCTTGGGTGCTTCAAAATCTTGTTCCTTTCGTAT
>DHFR
CCGGGGCAGGGATGCTTGCATGTGTAATCTTACTAAGAGCTAATAGGCTACGACCAAACC
TATTTGTTTATGGGGTGGTATGAGCCTGTCGAAACATTTTCAGTGTATTGCTTTGAGGAA
GTAAGCTACATAAACCGTATGGGGTGTCTTTGGGGTTTGGTTGGTTCGGGGTATGGGGCT
AGCAGCGGTGTATATGTTGAGTAAGGTGGGCAGGGAGTTGCATTGATGGGGTTAGTAGAA
TGTGAGTTGAGGGAGGATGATGTGTTAGTTGAGGGGTGACTGTTAAAAATGCATACCGCC
AAAAGATGAAATTTGAAATCTGGTTAGGCTGATGTTAGGGCTCTTTGTTTTTGGGGTTTG
GCAGAGATCTCCTTTAAAAAACTGAACTTAAAAGTCTTACCAAAATTCATACTTATCACT
CATTACCTAAATCTAACTATTTTTCCCTTTGGCATTATCCAATTTATATCCAATATTTAG
TTTTAATCATTTGCAATTGTgtatgacatagtaaagattctggggaggccaagatgggca
gatcacgaggtcaggagatcgagaccatcctggctaacacggtgaaaccccgtctctact
aaaaatacaaaaaattagccaggtgtggtggcaggcgtctgtagtcccagctactcagga
ggctgaggcagaagaatggtgtgaacccgggaggcggagcttgcagtgagcggagatcgc
gccactgcactccagcctgggcgacagagcaagactccctcttaaaaaaaaaaaaaaaaa
agattctgagtcaaagtgctcaagttgaatgcattttgtcacccacaagacaaaacgtgt
taaccccttgtggtttactttatctataaaatagagataacaatagttcctgcttctagg
gttgttgtgggaattaaagacttagaataatgttcagcctctaatcagtgctgtcacaAC
TGTCTGATACAATTGTATTATATTTGTGTACTTTGTAGATT
>DHFRP1
ATCTGAATTCATTCCTGAGCGGTGGCCAGGGCAGGTCCCCGTTCTTGCCGATGCCCATGT
TCTGGGACACAGCGACGATGCAGTTTAGCGAACCAACCATGACAGCAGCGGGAGGACCTC
CGAGCCCGCTCGTTACAGCAGAACGCGCGGTCAAGTTTGGCGCGAAATTGTCGGTATTTT
GTTATGACATACCAAGCAGACTAATATAACGTGTAATGGGCttatttttaaatgaattaa
atttttaaaaaattttCTGAGTTTCggccgggtgcagtggctcacgcctgtaatcccagc
actttgggaggccgaagcgggtggatcacttgaagtcaggagtttgagaccagcctggcc
aacatggcgaaaccccgtctctactaaaaataccaaaattagccgggcttggtggcaaat
gcctataatcccagctacttgggaggctgaggcgtgagaattgcttgaacctggaaagtg
gtggttgtagtgagctgagatcgtgccactgcactccagcctgggcaacagagtgagact
ccgtctcaaaaaaaaaaaaaGTCTTAGTTTCAGTTTCTCATTATTGggtctggaatttga
ttttacactacttacatactaataaaattagcctgttgctgtttcatggatactggcaga
agacacaagaccctctgggtcagaaacaaagactttattactcatggcacatcaaacagc
atgagtatcagcatatttgcatagattccctttatcctcaagacccacagagttgatgta
atatggcctggttgaatgctgtgaacaaagttggtttgcttcacagctaaggaacaccaa
gcatggagagtctccttgttttatagcaagcaataaggtagcctgccctttatctgagga
atgacatctttatctcaagattaccagctgcatagacaaccctgaaaaaCAGAGCCTTGT
CTGACAGCCCAAGGCACATGATATCTCTCAACAAtaataca
>DHRS3
AACCGAATAAGGAGGAGAGAGGCGTCCCACCTGGCCACTCTTGAAATCACCTCTTCCCAA
ATGCAAAGCACCGGGTGAGaaaaagaaaaaaaaaaaaaaaaaaaaaGATAAATTCTCCTC
TGGGGGAGAAAAAGCGTCTCCTAAGGTTGGGACGGTAAAAGAGGTGGAGGGGGAAGCCGG
AGGTGGAAAGTTCTAACAAGAAGTTTCTTGCCCCAGCAGCCGTTTCGGCTGGGGAATTCT
CAGGTAATGTTTACAGACTGACAGAGGAGTTTAGGGAGGGGAAGAAAAAAAAAAAAAGGC
ACCAACCACACGCGCGCACCCTGCCTCGGTCCCGCGGTTTCAAAGTGCAAGATTaaaaaa
aaaaaaaaaaaaaaaaaaaaGCTGATTCCAAATTGTAGCGCCCCCACCCCCACCCCGTCT
CCAGaaaaaaaaaaaaaaaaaaaaGTGGGGGGAAAAAGTGCTTGGAGCTCCCAATTTCAG
CCCGCGAAAGTCTCCCGACTCATTGCTATTCTTGGGCTCAGGAAATTGCTTAAACGCGAT
CTGATTGCCAGCAACGTGCAGGAGAAGTGGGGGGTCCGGGTGTCAGTTTCTTTACGTGCA
GCGCTCGCCCTCGCGCGCGCTCGCTCGCTCCGGCTCCCTCCCTCCCTCTCTGTTCCAGCA
GAGGCTGGGAGTTGCCGCTCGATCCAGCTCCCCTTCTCTCCCTTTTTAGCATTTATTGCC
TTCTTTTTGTCCTTTCCAACTTGGAGAGGGTCCGGGTGTGGAGCGCGCGTGGATCGGACG
CCTTGGTCTGCGCGGCCCTATTCATTCGCTCCCCGGGCAGCCGCGTCGCGGAGAGGGCGG
CCCCTTTTTCCCCCATTTTTTCAATACCCCATTAAGTCTGATTGACAGTTAAAGTTGTTG
GGAGGCTTCACTACCGTTCCTCTGAGTGGCTGCTGCGGCCTCCCCTCCCCCTGCGCCGTC
GCGGGGAGCGCGCATAAGGCGCGCACTCGGGCTCGCCGGGA
>DLG1
CCTTGCCCTAGCCCACCGGCGCGTCCCGCAGTTCCGAACTAAACGCGCCAGGCCGGGAAG
GCTCGGGCTGTCTGAAGAGAGGCGTGACCTCGCCTACACCAGATCCAAGGCGCACATACC
GAGACACCCCTCAACCTCACTCAGCAGTGCCGTTTCCAACTCCGCGGCAGAGACAGCGCC
TGGCGACCCCGGGGGTAGATCCCCACCGGGGAAAAGCCGCCTTAAGGAGGAGCCAACTGC
ACCTCCCAgggggcggggagggcggggcctgggagagggagagggaggagttcggggagg
ggTGCCAACTCTGCATTGCCTTCCACTCCAGGCTGATTGTTAAGTTACTCTTCGTCCCTT
AGTAATAGGCTTGGGGGGAGGGGTTTCATTACAGAAGGACATATGAAATAGAGACACTGG
TTAACTTGGCAAGAGTTTGAGGGTTATAGTACAAGATTTTTAAGCCTAACTGATTAATTC
CGAGTATGGTATACTTAAGGGTGGGCAGAGAAGGTTTGttcattcattcgctcattcatt
cattcattcattTCCCTCAAGCCTGCGTCCCCGCCCGGTCAGCATCGCAGGTGTTACCCA
AACTCTGACGGTCCCTTTAAGAACTCACCCGGAGTCGCGCCCTCCGAAGCTGAGCCGCCC
TCGGCCAGCGCTGCAGGTTTGTTTCGTGCGCACCTCCGGGCGGAATTACCGGCCGGCTGG
GACCCCGCTCCCGGTCTGAGCCACCCAGGTTATAGAAGGGGAATCTCGGGAAGCTTTCCA
AGTCACTGCCCACGTCTTCGAACTTCCTCGGGGTGACGAGGACCTCCCTATTAGgaggtc
cagagagaatttgcccaaagttaccccgagtgagtgacagaactggaaacccggagatcc
tgtctttcaaaaccggaaggctcttcccagtaaacctgacggcctctGACTGAGGCCGTA
TCCATTGGCTACCAAAGGGAAGGCCGAGGAACCTCGTATTG
>DLG1
ATGGCTAGAGCTAGTATTGCCTCCTCGACTGCCGCGAGAGTATAGAAGTGTGTTGTTTCC
GAAAATGTAATTCATCTCTGCAGCCCTGCAGGTGGTTGCCAAGCAGGCTTACTTCTCTAC
CAGCTGCTGAGTGGTGAATGATCGGTAAAAACTGCAGCTACAATTACAGCAGCATCACTT
GTAGATCAGTGAAAATAAAAACCTTGAGAAATGATGCTCATTTTCTCAGTGATTTCTTCC
TATGAAAGAGCTCGTATCTTCCCTCTGTACCTGTTAGCTGTATGATGGCTGAGTTTATTT
TTGCAGACAAAAAAGACGACATAAGGTGGATTTCTTTCTCATGATTATTTTTTCACCAGC
GTCTGCAGGAACCAAAAGCTGTTCTTTTGTTAGCTGATAACTAGATGGATTGAAATCCAG
GAAGTGAGGTCGATTAGCAGGTAAAGAAGGATGCTATAAACACTGGACTACCAAGACCCT
GTGGGGCTGCCTGATTTAATGCACTGCGTGGAAAAACCCTGGATTACCAAGTTTCAACCA
CAGTCTGTAGTAAAATCCAATGGCACCTTCACTGCTTATATAAATTATAAATATGAACTG
AATTAAAACATATAAGAGGATTCTCTCTGCAAATAGTTCTGACTGTTAAAATGATTTCAC
TAAAAGAATCTTTGTCATTCATATCCAAATTTCTACACCAGGCAGATCTTACACATTATC
TGGCACTGGCTCTAAGTTGTTCAAAGGTGCTGCCTACATTAAACTCTGACTATCTAACGA
TAGCGCTTCATTACAAATGGATTTTCCTTTATCATTTTATGTAATGTATTGGTTTTTAAT
GATTAACAACTGGGTCTCAAGGTAGATTAATTACTAAAACAAGTATTTTGCTTCTGGAAC
CTTTATGATAAAAAAGAACTTTCAAGAAATTATCAGCATCATCTCTCTAGTATTTTATAA
ACATTCATATTACAAGGTCATAAATTTCTAAAAATGAGAAA
>DLG1
TGAAAATAACAAAAACGTGATCTTGACTAACGTGTCTTACCGATATAATACGATCTCCTT
TTCTGAGCTCTCCACTTAGATCAGCAGGTCCTCCGGCTAAGATAAAGGAAATAAATATTC
CTTCTCCATCTTCTCCTCCTACAATGTTGAAACCAAGGCCCGTTGAGCCACGATGAAGAA
CAACTTTTCTAGGTTCCCTAAAAATTAAAAAAAATTGAGTATCTTGGAAATTTTATATAA
AACCTGACATTCTATCAGTGAGAACTACCTACTGATAATTTTTATGTTATCAAACTACAA
AGAAAGCTAGACAAAATATAAATGGTTTTTCTAAAACTACGAGATAAAGAGATTCTAAGC
CTACAAATCAAAGGAAAAAATCTAATTTTATATAAAAGCAAAAAACCTGTGTTATATAAA
ACAGAAATGAAACCAAAACAGAAAAAAAACGTGGAAATTTAAAAGTATTATAAGAGCTTA
TCAGGAAATACACATACTCATGAAAAGCTGATGTTGCACACTTTATTGCCTTCAAAGCAA
TCACTGCCCCTACTTAGAAGTTTAAAAGGcaggtatccttttgtcttagagaaggcaggc
cctttctccagtctcaaagggatgaaccataaccaacctaaacaagttattgcaatccca
tgcccctttgctgaggtgagagtataaccccattctaacctctggtaaatgaagggaaat
ttTATTGTCATTTTCTAGAGACAGACAAACCTTATCAAGGACAAAGCATCTTTGCTACCT
TCCTTTCCTCAAAAAAACGAAACAAAATAAACAAAACCCCACACGACTGAATAATACAAT
CCCTTTACTGGTTTGGACATATTATAATCAGGAAGGTGAAACCAAGAGTATACCGAAGAC
ACCACAGGCCTAAGGTTGCTATACCAACCTTGGAAATGCCCATCTTCAGGCTTTTTATAT
GAAATAATTAAAACCTATCTGCAGGGGCACAGGTAGGTTTT
>DLG1
TGAACACTTGTTCCATATAGATGATTGTTATACTGGCCAGCTTCAATGAATTTATGTTCC
TGGATATCTTTTTCCATCTGCTCTCTTGAAGTCACAAAATGATAATCTCTTCCATCTACC
TCATAATCTCGTTTTGGTCTAGTTGTATCTTTAACAGAAAAAAACTTGGGAAAGTGTTTA
ATATTAAAAAAAAAACCACAATAAATCCATTTTCTACTTACATCGTTTTGTAAAGTTCAA
CAGAACAGATTAATTTAAATCTGAGAAAGGACAATAATATGGAGGATGGAAGAGTAACTG
ATAAAATAAGTACAAACCATTAAAAAATGGTTATATCTATTTTTCCCACACACAGTGACA
GGAAATGTTAAGAGTAACAATTAAATGTTTTTGTTTGGTTTACTTACGAGGAACACAGGA
TCCAAATTTGTCAGGAAATTCTGAGATCAAGTCATCATTTATCCTGTCTTTCATAGGTCC
CAATATGATCACTGGTCGAGTATAATTAACTATAAAGATAAACTGCATGTTAAAAGGAAT
AAACATTCAACAAATATCAATGTATTTTATTTCACCAGCGAACAAAAATATCCTTAACTG
TTATGACTAATTTTTTTCTTCCCTCTCCATCTCACTCTACCATCAACCAAAGATGCGTAA
CTTGCTCTTTTATAATCTTGACTCAGATCTTAAACTTTACTTAGTCTTCTGCTAGAAGTC
ATATTGATAATTCAATCAAGTTAAATTTGGTGTTTTCGCAGATAATGTTTCTTTACATTG
CAAATGACAGAATAAAGTCTAGTGTTTTACAGATGGCTTTGAAGTAGAAATTGTAAGGAA
GCAGAGCAAAGAAGGGCAGAACAGAAACTGGATGTAGGAAGTGATATAATCCCAGTAGTA
GCATTCTAGAAAGATGATCTAACAGAAGTGTAAACTCTGGGTGGTCTGGGATCATGCTGG
AATAATGGAGATTGGTAGTGAGACTGAGAACTAACATTGTG
>DNAJC11
CTGGCCTCACCTCCCTGCGCACGTTCAGCAACGAGTAATAGTCTTCATTGTCCAGCTCCT
CCTCGCTCAAGGCCGTCGCCATCTTCGCAACCTTTCACCCCGCCAAACCGGCAAGGCCGT
GCTCAAGAGGGGCCAGTGATCCGCGTCAGGGACAGCGCGGGCCAGCCCGGCTGCGCCACA
GCGGCCCCTGGCGGCCCGGAGCCGTCCGCGCCCGGCGGGAGTGCGCCTGCGCTTTGCGCC
CCCGCGCGGCCTAGGGCGGGACGCGGCGCCTAGGCAGCCCTGGCGGGGTGACCACGCGGG
TGTCTCTTCGTGCTCCCAATGGACGCGTGGCACGCGGCGTGGCTGCGTCCTCGGGGGCCT
GAGATCCAGCCAGGACTCCCTAGGGCTTTTCCTGTACTAGAAAGGGAAACTTTGCttttt
ttttttttttttgagacggagtcatactctgtcgcccagcctggtgtgtgtgcagtggcg
caatcccggctcactgaagcctccacctcccgggttcaagcgattctcctgcctcagcct
cccgagtagctgggactccaggcgcgcgccaccacgcccagttaatttttttgtattttt
ggtagagacacggtttcaccatgttggccaggctggtctgaggctcctgaactcaggaga
tcctcggcctcccaaagtgctgggattacaggcatgagccaccgcgtcctgccTAGAAAG
GGAAACTTTGAAGTCACCTCCAGGAGATTGTCATCCTCTGGGAGACAAACCCCTGTGATA
CCACCTGTTACCCCACTGGCCCCAAACTCCTGGAAGAAGCGCGAGGTGCCCCCAGTGCAG
GGTGCATCCGGATCCTAGATATCCCCCAAATGACATTTGTTCCTACCTCCATTGTCTTTT
CTCTTGGCCACCCAGAAGCCTTCCTGCCCAGAACAGGCCTCCTCATTTTAGTTATTTGTT
ATTGCTCTAATTTAGGAGCACCTGGCCATCTTTTCTGCTGC
>DUSP11
ATGCCAAGTCGGCCAAAAGCGCCAGTCCGGCGCCCTCAATGCCAGGATAAGACCCTAAAC
AGGAAAAGACTCGGCAGCCACCTACGCCGCGCTCCAGCGTCTCGCTATTGCGCATGTGCC
ACCGCCGGTCGTGATGGCGTAGCCACGCTGGCTTACTGAGACTCCTGATCTGTAAACAGG
ACTTTGGTGGCTACAGCGCCCTCTTTAGCCAGAGGCCAGTAGCACAGGTCAATAAGGGCG
TGTATGCACCCTTCAGAATTCAAACAGTGAGGCACAGGGAAGTCCCTCTGCCCGATCCGC
CCCACGCCCCGGTTCCTTGTGTGTTCTTCTAGATATTTACCAGCGCTTACATTCACATTT
TGCATATTTTGTATACATATTTACTTTCACATATATGTATATCCTCTATTTTTATACAAA
AGGAGTAACTGTACATATTCTACAGTATACCTTAAACACTGATTATCCCAGTCAATTTAT
GCATACATAGATTCTATTTTTAATGGCTATAGGCAATTTACTTGCTTATGAGTAACATAA
TTAAAAgtaccataacgtatttagccagttcaatattaatggacctttagttgttttcag
gttcttttcaaatcttgttacagacaatgctgcaatgtgaacatccttatacatatatac
aactatatctaaattcctagaagtagaatgtctggaatgaaacacatacaaacttaaaat
ttggaaagatactacctaattaccctccaaaaataatgtagaaacatacactcccatcaA
AGCCAAACTTTTATTGGGTTCCTATCACATACCAGGTATCATGCTAGAGGTGGACAGAAT
GTATTTAAGTTTTAGCAAATACAAAAAATAACTGAGAGTGGAGCTCAAGTCCAAGGTTTC
CACACAGTCTCAAGCATAAAGATCTGTACCCGTTAGAAAAACGTTCAATTCTGCTAAAAG
TGGAACTACAAAGGACAGCATACCCTATAGCAGCTTTGAAA
>FADS3
CGAGGTCCGAGCAAGACCCCGAGGGAAGCGAAGAGCGCTCCCGGGcgccgcctccgccgc
cgcccgctgctccggccccgccctgccgccgcggccgccgTACGAGCGAGCGTGCGCCTC
CCGGCTCGCGGCGCAGGGAACTCCCCGCCTTATAAccgcgcggacggcgcccgcctcgcc
tcgcctgcccccccgcccccggccaggccccggcccccAAGGCTGGCTGACCCCCCGCGT
CCGCTCCAATCCAGGCGCGGGGCCTCGGTCTCCATTGGCCGCCAGGGAGGGCGGCGTCGA
GGCGGCCCGCCCCTCCCGGGAGGACAGCGGCCGCCACCCAGCCCTGCCCCGGGGCACCGT
CCCGCCCCCTTTTCCCGGGCTGCCGGCTTCCAGGTTCTTGACTCCACCCGGAGCGCGGGG
CCTGGGGACACAACACGCACCTGTTGGGCGTCCCGCAGCGCCTCGCCACGCCCTCGGGAA
CCGGAGGCGGAGTCCCGGTCTGTGAGCAGCGGGGCCTGGGGGGCTTCCAGCCGCGCGTCC
TGCAACGTCAAATCCAGTGCGCCCAGAGGGGGGACGCTGTCTCGGGGTGCCTGTGAACAG
CCTTCAAACCATGGGCCCCAATCTCTGCGGGGCCCCCACCGCCGCTGCAGCTCTCTCGGA
GCCCTCTGCTGGGGGCGGGTGGCCTCCCCTCCGCCCTCGGCGCTGCAGGGCTGGGGATGC
CCAGGGGTGGCCAAGGGGGAGGTAGGGGAGCAGGAGGGCACTGGCGCGTGGAGGCGGGCG
CTGCCATCCATGGGCTGAGGACACCTGTGCTTGTTACTGCTTCCCCGCCCCtcttttttg
ttttgagacaggagtctcactctgtcgcccaggctgcagtgtagtggcatgatgtcggct
cactgcagcctcaacatcctaagctcaggagatacccccacctcagtctcgggagtcccc
agctgggactacaggcgcgccccatcatacccggctaattt
>FEN1
TAAAGACAATCACTGCcatttattgagcttccaattacgggccctctgtttggcactgag
aatacaaagatgaatagacaTCATCCCAGAGCTAGATGCGCGTCAGACGGTGGTCACTAG
GAGGCGTGGCCGAAAACAAAGAAGTCCATGGAACGTGGCCAGAGATCTGTACAGAGGCTG
TGGGCGCTCCTAGGAAAGTCTGGCCAAGTGCCTGAGAGTTGGAAGTGCTTCACCAATAAA
CATTTGCCCAGGGCATTGTAGGATGGGCACGGGTTCGGCAGAAGAACTTTCCAAATAAAG
ATAACACACCACCGATAACAGAGATATACAAACTGGAAGGTATTCAAAATTCGCCCCACG
CCTCTCGCCCTTAGAAATCGCGAGCTGAGAAACCTAAGGAGTTCATGGCAAGGGGCTTCC
CCCTTCCCCACCCTTCAGCCCAAGCCGGAGGTTCCAGGAGCGTCTAGCCCTCTGGATCTC
CGGCGTCTGAGGAGATAAGCGCGGTGTGGGTCAGACCCCGAGGGGTCCTCGCATCTCCGT
CTGGAACTCCCCTCAACGCTCTCACCATTTTGCCCCGCGAAGGCTAATCCGCCGCTCCGC
CACCGGAAGAACACGTCGGCAGGAGCAGGCGCCTAGCACAACCGGAAAAGGAAGTGCCTC
CGGCGCAAGTGGCATTGAGGGACTTGTAGTCCTGCGATTTCGGGTGTAGAGGGAGCAGGG
GCCTGCGGGGACCTGGTGTGGGTGGAGTGGGGACAAGCGGTGGAGAAGGGTACGCCAGGG
TCGCTGAGAGACTCTGTTCTCCCTGGAGGGACTGGTTGCCATGAGAGCAGCCGTCTGAGG
GGACGCAGCCTGCACTACGCGCCCCAAGAGGCTGTGCGTGGCGAGCAGGTCACGTGACGG
GAGCGCGGGCTTTGGAAGGCGGCTGAACGTCAGGCCACCCGCCGCTAAGCTGAGAAGGGA
GAGCGAGCTTAGGACCGCCTGCCCGGGGCAACCCCGAACCA
>FEN1
AACTCTTATGTGCTGAGGCGATGATGAAGAGAGTTTAGAGAAGCTTGTGAGAAAGCCACA
TCACCTCCATTCAGATATGTTTGCAATCCTTTTTCAAGGCTGCCTtattagtcagggttc
tccagagactcaaaacaaatcagatctgtTTGTTTAGCTGGTGTATTTGCCTGTCTTTCA
GGTCTGCCATTATGGTCCCTGGACTCCTCAAGCCAGGCCAAGCATCCTGGCCTTCTGTGG
TCCTTGATGGAGACCTATGTTGCAGGTTTTTTTTGTGTAATAAATAATGCTGCTACCTTA
GAATATCAACAGTATCTTATTTCTCTAAGCACGTGGTTCAATTTCTGGTACTCGTTGAGC
CTTACTATTGAGTAAATTCTCCTGCTAGACTGAGTTTTTTGAGAATGGGGACCTTGTTCA
TCTTTTTATCTTTAGCAGTGCTGACATGGTGTCCTTTTTGTTGTGTGGAATTTAGTTGAA
GGCATGAAGTTGGTGAGATAACACCAGTTATAACCTTTCTCCTTTCCTCCGTCTCTGACT
TGCCTTTCTTTTTTAGTCATCCCTCCTCTGTGTTGCCATGGGAATTCAAGGCCTGGCCAA
ACTAATTGCTGATGTGGCCCCCAGTGCCATCCGGGAGAATGACATCAAGAGCTACTTTGG
CCGTAAGGTGGCCATTGATGCCTCTATGAGCATTTATCAGTTCCTGATTGCTGTTCGCCA
GGGTGGGGATGTGCTGCAGAATGAGGAGGGTGAGACCACCAGCCACCTGATGGGCATGTT
CTACCGCACCATTCGCATGATGGAGAACGGCATCAAGCCCGTGTATGTCTTTGATGGCAA
GCCGCCACAGCTCAAGTCAGGCGAGCTGGCCAAACGCAGTGAGCGGCGGGCTGAGGCAGA
GAAGCAGCTGCAGCAGGCTCAGGCTGCTGGGGCCGAGCAGGAGGTGGAAAAATTCACTAA
GCGGCTGGTGAAGGTCACTAAGCAGCACAATGATGAGTGCA
>FEZ1
AACTAAAGTCAACCCCCGCGACGGCACCTGTGCGGGTCCTGGCGGAGGGAGGCGGATCCC
GGGGCTCAGCCGGACACCCCCATCCACGGGCCGCGGGAGCGGCCGGAGCGCAGCGCAGCG
CAGCGGAGagccagccagccagccagccagcgagcGCTCCCCGCGCAGCTCCGGCGGCGC
CCGGCTCCGCTCCCGCCTCCACCCCACCCCTTCCCCGCGCTCGTGCCCGGGCTCCGGGGG
CGCGCCCGCGCTCGGGCACCCACCCAACTGGCACGCGCGGGAGCTGGACGTCATCCCCTC
GTTAACATTCATAGCCTTCCTCCGAGCACGTGGGCTTGCCTTTATTAATATTTATGCATT
TCTGTTTCTCTCCTCTTTAACATTGGCCTTTCTGCTTCCCTCATGAATATTCAGAAACTC
CAAGATGAAAGCGTGCAATAACTACCAATATGGATACCTCGCAAAGCCTGACACTAGTTT
CTGGATAAAATGCAGGCGATGGCTGCTGGCGGATGCCGGCAGACACACTCAAAGACCCTT
TTGGACTTTCCGAGTTTCCCATTCTCCTCTACTGGAGGCTGAGGCGGGCAGGCCCAGCGA
CGTCTCCCAGCTCCAACTGGGTTCGGACCTCAAGCCAAAAATGAGGAGGCCGGCAGGAGA
GCTTTTCTCGCCCAAAGATGCTGGGTGGGAGCTGGATCCAGCTGAAAAATCTGAGTGAGA
AGGTTTCAGGCCCAGGAGGACTTGAGATAATACAGGAAAATTCAAGAGGCTGAAATGAGA
AGGGTCCCTGGAGTCTTGTGAAAAATTATTAATTTATCTTGTCTACTGTGCATAGGCCTG
TGCTTATAGAAGTTGTCAATAAAAAATCTAATAATTCACGAATACACACAACTAAGAGCA
CAAGAACTGTAATTATCGAAGGAAGGCACTGGAAAAAGCATGTCGGCTTGGAGAACCCCA
AGTACTTTTGTCTGATGGCAAAGTACCTCTGGGCTGAACTG
>FEZ1
CTCAAGCCCTGCTAAACCAGGGGCCCCGGAGAGGTACCTCAGTGTCAGAGCAGTTGCCAT
TCAGAGCCTCGATGTTTGGATCCCTCCAGTCTTCTGAGAGTGAAGGGATGTAATTGTCTG
TCAGAGCATCCCAAACCCTGTAAACAAAGAGAAGCTCTCATTAACACACATCTGTGGCCT
GGCCCCGCCTGGAGGAAGGAAGAGCTGGGCCGGGAGAGGAGAGAGGCTTCTGTGTGTGCC
AGGCTGAGATCATCTGCCTTCCAGCATGCAGGGGCAAAGCAGCTTAAAAACTGAATCAGA
GGCACATCCAGGGGAGAAAGTGCATGGAGCTTGGCCAGGGGCTTCAGTGTGAAAGGTGTT
TGCTTGAGGGAAGAGGAATTTCCTACCATTGAGATACAAATGGCAGCATCTATAATCAAA
CTGCCTCTGGCTCTGAAAATAAATCTGCCCCTCATCCAAATAGCTCATGTTTCTGAATCT
AAGAGATGCCCATGTTTCTTTTCCTATGGGCagagagagagagagagaaagagagagaga
gagaaagggagagagagagagaggaacacagagaaagagagaTCTGGGCAGTTTTTCTGG
CTGAATCTCATTAAGATCAGAATCATTATCTAGTTTATAACCGTTTCAGTTTCAGAGGCC
TACAATCTAAATGATCAGGAATTCCCTCCTTGACATCTAATGTAGGTAAGGGAATAATGC
CAATACAGTGAGTGCTTACTTACTACCCAAAATGTTCTATCGAACCCACGGGTTGCAAGA
TCCTGCCCTCTAACAATGTAGAATCTAAATCCTGCATTGTGTCATTCCAACATCACGGAC
ACTCTCAGGTAAATACTGTATATAAAAGAAACCAATAAATACACCTCTGTCTACACAATT
TGTTTTTAGTGGGGAAAGATGGAGCTACATTTATTACATTTCTTTTTAAAATTCTGATAT
GTACATTATAAGAAAGGATTTCTACAATTCTTATTCCTTAA
>FKBP1B
GTAACTGTGTGTCCCCGTCCCTCTCAGACTTAGTACCTGGAAGACAGCCAACCTGTCTTA
ATTCTATTGGTATCCCCAGGGCGCATTTCTTTGCCTTGAAAATTGAGTACCCAATAAATG
TGCGTCGAGCAGAACTACACGAGATGGAGAACAGGGGTTTAGGGGTATGGGGGAGAGTCA
GCAATTACTGGTGTCCTCCCTCCCTCCCCCAGCTCTGCTCCTACAGATCCAGGACGCCTA
GCGAGGGTAGGAACCTCTTCTGTGCTTCCGCAACGCTCTGAACTGCACGGCACTGAGCGC
ATCTAATTAAAGTGATGGTTTCATTAGATAgcaacacagcgagaccccgtttctacaaaa
aataaaaataaaaaataaaagattagctgggcgtggttgctcgcgcctctagtcccagct
acttgggtggaggctgaggaagaaggatcgcttgagcctaagagttcgaggttgctgtga
gctatgatcgcgccactggactccagcctgggcgacagagcaagatcctctgtctaaaat
aaaaataaaaataaaaTGATGGTTTAATCGCCGGCCTTTGCCCCTTCTGCCCCCCACCCC
CCACAAGTCTGTAGGACTGGGTTGACTTCCCAGAGCTTACTACAGATTAGATGCTAAATA
AATGTCTATTGGACGGATGCGCGAATGAATGGATGGATGGAGGATGTGGTTGTGCTTACC
ACGCTCCCTGGTCAGTGGGTTAATGTCGTCAGGCGGGGCCAGGCTCGCTAACAGCCGGGC
GGGGTCCCTTCCCCCGGgccccgccccggccgaccccacctttccgcgcggctccgcccc
gccgcccccttgccagtggcccctccccgcGCAGGTCCCGACTCCAGCCGCACCTCCTCC
GGCTCTGCAGTGGCGGCGAGGAGGCGAGCCGGAGCGACGGCGGGGCTGGGGCCGGAGCCG
AGCCGGGGTCGGGCAGCAGCAGGGACCCCCCAGAGGCGGGG
>FXR1
TAAGTATAACAAGGAGCACTTATAGTATTATTTTCCAAAGCCCTTGCTTAGGGAAGGAGC
TTCAGTATTAAGTTGTTAAAATCCATACCCAAAGTATTTGTTATGCTTACAAAACTGGAG
ATGGTTCTGCTTTGATCCTATTTGCGGAAATTTGCATGCATTTAACAGAGGAAAACGTGG
TCTCCTGCTCTATTAAGTTTGTCTGACTACTTTTAATAAGGCGAATTCACCTAAACTCTG
TTCTAGGGTGTGAACACAATTACTTGCCCTGAAAATACTCAGTTTGACTTTTAAAGAGCT
AAAGTGGTAACAGGTGGGGAGAGGGCTAGGCCAAATTGTTTGAGGGGGTGTGGAACTGTG
GAATTTGAGTGAAGAGAAGGCCCAACTTTTTTTAAAAAAAGAGCGGGGCGAAATAACTTG
GGGCACAACAGTATGTCTATTTTGTAGGCATCCCTCTTCCCCAGGGCAACTGGAGCCCAA
AAAGTGGGTGAGAAAGCCATTCCAGGGCAGCCAGCACTTCCAGAAGTTTAAGGTCAGGAT
GCCGGAGCTCAGGGGAATGCCGATGCGCCGGGCAGGCTGTGCCTGGGCAGTTCATTCTGT
GGCAGCTGGAGGCACTACTCGGCCGCCGCGGTGCGAACTGCGGGCACTGTGGGGCGGAGA
CCTAGGGGCGGGTCAACAAAGGTCGGGCGATTGTGTCTGGAGGCAAATCCGACGTAGACG
GCGGCAGGCGGAGCCCAAAGCCGGTGATGCAGGGTGCGCAGGGATCCCACCTGGAGAGTC
GGGGCGGCACGTTGAGACCCCAGGGGTGAAGGGCGGGGGATCCCAATCCCAGCCCTGTTT
tcccctcccctttccccgcctccttctcgcccctcccccctcctcccctcTGGTTGGAAA
GTTTCTAGAATCTCTTCCCAGCGGCCTTTGCGGTTCCAACATGGCGGAGCTGACGGTGGA
GGTTCGCGGCTCTAACGGGGCTTTCTACAAGGTACTGACCG
>FXR1
CCTGTGTTTTACATTATTTAAAACTCCTTTGTAAGAGCATTTCTTTAAAATAATACTTAT
GTTTAGTAAACCTCATGAATATGGAATTAATTTCTAAGAAGCTAAATTGCCCAAAAAAGT
AGTTTTATTTTTAAGTAGTAAATTTAAGTTACATATCACTTTCTTTAAATTGCATTTAAT
ATGCCAATTTAAATAAAATAGCATTTTTCATTCTTAAGTTTATTGGGATTGGGTATTAAT
AAAAAGTCATTTACAGCATTGAAATCTTTTGGGATGAATGGATATAGGCATTTTTTTTTC
TTCTCAGGTATATTCAAGAGCAAATGACCAAGAGCCATGTGGGTGGTGGTTGGCTAAAGT
TCGGATGATGAAAGGAGAAGTAAGTACTCTTCACACTTGCTTTGTGACTAGTTTCTAAGG
AAGTACCTCAGTGCTTGGTTTTTGTAAATCTTATTTCAACTGTTAGTTTTATTTCTAAAA
GCCTACCTGAGAAATAGTTGATCAGACATTTCCATTAGCATTAATTTCTGTTTGTGTTCT
GTATTGGCAAACACCAAAGCTGCTCTCCAGAGGTACACCTCAAGCATGTAAGGACCGCCA
AGGTTCATGCTTGTAAGAACCTATAATCTAGTTTAGGCAAATCAGATTGATGTAGCTAAG
CTGTGCTTAGTATTTTATGCCACATGGGGGAGGGTCCGTTGGTTAAGCTGAGCAAGGTAA
TTAGAACTTCATTTAAACTTCATTATTTTTGTTCAGATGGGATTTTTAAAGTATTTTGAT
GTCTTTTAGTTTTATGTCATTGAATATGCTGCTTGTGACGCTACTTACAATGAAATAGTC
ACATTTGAACGACTTCGGCCTGTCAATCAAAATAAAACTGTCAAAAAAAATACCTTCTTT
AAATGCACAGTGGATGTTCCTGAGGATTTGAGAGAGGCGTGAGTAATTTTATATACTATT
GAATTGTTCTGTGAATTAAGAAGATTTTTCAGTCCTACAAA
>GAB2
GTCGCCGCCGCCGCTCATGCTGCCGGCCTGGAGCCCCCCGCCGGGTCGCGCGGACGAGGG
CGCGGGCTCGGGCAGCTGGGGCAgcggccggcggtgcgcagctcgcgggaggccaggggc
ggggcgggcggcccggcggggactaggcggcgcggcgcggcgcgagcccggcAGCCTCGC
GCGCGCCCGCTCCCCCGCCCCGAGCGCGCGCAATCCGCACTCTCCGCCCGGCCGCCGGGG
GAGCAGCTGCAGCAGGAAGGCCGGCTCGCTCGCCAcgcccgctcccgccgcgcccccgag
gccgccgcgcacgcggacgcggggcTAGGGACCCGCGAGGATACAGAAAGCCACCGCCGC
CGGCGCGCCCCGGAGTCTCGCTTTCTCCTGAGGCCCCAAGCCGCGGGCGCGGAGGCCAGG
GAGGCGACCGCGCCCCTGGCGCTGGCGGGTGTGAGGGGAAGGGACTGCGCGCCCTCGGTC
GTCGATCGATTTTTCACCGAGCGTCGACGGGGAAGGGATACTAGGGCTGCTCACATTTCC
GATACATTCTGCGGGTCAGGTTCCGGCTGAAAGGAGGGACCCCTTCCCAGCAAGAAGCTC
CTTAACTCTGGCGTCCCTCGGCGGGAGGAGGAGACGGACCTACTACGCGCCGGAGCCTTT
GCTTTTGTAGCTTACAGGATTGTCTTCAGTATTGTTCCTATTTTATGGACAGCCTAAGGG
CAAGGGCTTGTACAAAGCCGAGCCAATTTTCCAATTCAGGTGTGTGGGGGAGGAGGGGTC
CCGGTCATCTGCTATTCAAAATGAGGGCATTGCCTTAATGGGATCGACCTGGGAGCCTCT
CATTGCCTGGAAACCAAGTCCAGCTGACTCCCTCCTACACTGCCTCTGGGAAAACACAGT
TTAGTATAGAAAATTCGCATGATTTGTAGAATGGAAGAAGCAAAACTAGTCAATGTATTT
CATAACGAATTGGAAGGCAAGGTCAAGTGCAGAAGAACAAG
>GAB2
GCTTAACCCCAGAAACTGGAGACAGCAGCCATTAATAAATACTCCTTGAGTTGATCTAAA
CTAATGCTAGGAGGAGAGGTGCAGCTCTTGAAGAAATAACTTCTTCCAGGATGGGACTTA
GAGAATGGCTAGGCCATTGGTCTGGTGAACTATGCATGCTCATGGGAGCTGAAAGGGGAA
TGGGGGCAGAGGACAGTGGTAGCTGTCCCCATCAAACATGGCAGGAAGTCATTGTTTGGG
AGGAAGAAGTTCTGTTCGCCCCAGGGTAGAATGAAACGTCTGGTCTGTCCTGTTGCTTCT
GAAACTCTTGAAAATTTAGTCAAGAACAGTCAACATAAAAACATTCAGATCCCCCACCCT
TAGTTTAAGAGAAGGAACCTTGGGTGATGCCCTACACCCCGTCCCTGCTAATCTGATGGC
CTTTCAAACCTGGGGAGGAGAGTCCAAGATGGCTCCTGGAATGCTAGGGAGCAACAGAGG
GCGGATGAGCTGAGGAAACACTGGGCCGGCACCAGGCCAGACTCGTTCCTACCCTGCGAT
CTGACATACGCCACAGCCCATGGGCACAAGCTGTCAGCCATGCCTGATGTGGTCCTCTAG
GCATCATTCTGCCCTGCTTTCTCCTTGTCCTGCCTGACCCACTGTCCCATCCTAGGAACG
GTCCTCATGTCACACCACCATGCACACCACTCTTGCACGTGTCCCTCCTTCACTTTCTGC
TCCACCCTGCACCCCCAAGGATTGCGTTGGGCACCCCCCAACTCCCAGGCCCTTTGGATG
TATTTCCCCACTTGCTACATGGCCTTCACCACTGCTTCACATCTGTCTGCTACCTCTGTG
CCCGACTTCCACTGCACTGCTCACTGCAAAGAAACTCACTTCCCGACCCCACTGCAGAGT
CCCCTGCACTGCCCTGTGCCTCTGCCCAGCCTGTGCCTGTCCCAGGGTTCCCCTCAGTCC
CTGCATCACCCCCATCCACACCACACTCCCTCCCATATTCC
>GDF15
gagtagctgggattacaggcatgcgccaccatgcccggctaattttgtatttttagaaga
gacggggtttctccatgttggtcaggctggtctcaaactcccaacctcaggtgatctgcc
tgccttggcctcccaaggtgctggaattacagacatgagccaccgtgcccagcctaaaaa
aaatttttttaaaaaatagctgagtgtggtggcacatgcctatagtcccagctacccagg
aggctgaggtgggaggattgcttgagcccagcagatcaaggctgtagtgagccaagattg
tgccactgcactccagcctgggcaactgagcgagaccctgtctcaaaaaaaaaagaaaaa
ggaaaaagaaaaagaaaaaaaaaGGACTACCAGGTGttttttttttttttttttttttga
gacggagtctcgctctgtcgcccaggctggagtgcagtggcgcaatctcggctcactgca
agctccgcctcccgagttctcgcctttctcccacctcagcctcccgagtagctgagacta
caggcacccaccaccatgcctggctaatttttttgtatttttagtagagagggggtttca
ccgtgttagccaggatggtcttgatctcctgacctcgtgatccgcctgacctcggccttc
caaagtgctgggattacaggcacgagccaccgcgcccagccTGGTGTCCTTATTTCTTGG
GAAAGGATACAGAGGGTCAGAGAGGCGCCCCAGCTTGTGCAGGAATGCATTCCTGAGATC
TGGCCTGGCCGTGGTCACTGGAGTGTTTACTCTGCTTACAGGGTCTGGTGTAGTGGGGGA
TGGCTGGGTAGGAACGTGCGGGCTATAAAGCCAGACCCCAGGTGTCAGTGCGGTTCAGAA
AGCAACTAGCACAGCCATGCCCAGGCCAGGACCCGTGACACAGCGATGCTCTCAGATGCT
GCTGATGTTACAGATGTTGTTGGGGGCACCCTGAGGGGGCA
>GDF15
gccaccgtgcccggcGCAGAAttcttttttttagagatgaggtattgccatcttgcccag
acttgtctcgaactcctgggctcaaacaatccacccacctcggcctcccaaagtgctgag
attactgacataagccaccatgcctggcccccagaattatgaatcctgtgaggatggctt
caAGGTGAGCGCTGAGCCAGACAAAAGGATGGGGTTTgggagcaccctgcttagactgga
aagataatgttggagaagacttcctggaagaggggctttttgcgtagagttttgaagaat
gagtaggagttctccagaggaggaTGAGTAACTGCaataacacccagtttatcaagtgcc
tcctatgtgtctggccctgtgctttacccctcatttgaccacctctccagtgagagtctc
agtcctttttttcctggtgaggaaacaggcatggcagagaggCATGACACATCAAGGTTG
CCCTTCCTGGCTCCATCTAGCCCGTTCTCCTCTGCTTCCTTTGTTTTTCACCATCTTTAG
CCTTTGACCCCAACCAAAAAGAGAAGAGAGGAAATCCCATGGGCATAGACAGCCACCTCT
TAAACTCTTGTCTGGAATTTttcacatagtaacaatgtctttttttcctccaaaaagact
cccaggctggaatggtgtcctcatatcgaggaagaggatactgaggcccagaaatgtGCC
CTAGCTTTACTAGGAGCGCCCCCACCTAAAGATCCTCCCCCTAAATACACCCCCAGACCC
CGCCCAGCTGTGGTCATTGGAGTGTTTACTCTGCAGGCAGGGGGAGGAGGGCGGGACTGA
GCAGGCGGAGACGGACAAAGTCCGGGGACTATAAAGGCCGGTCCGGCAGCATCTGGTCAG
TCCCAGCTCAGAGCCGCAACCTGCACAGCCATGCCCGGGCAAGAACTCAGGACGGTGAAT
GGCTCTCAGATGCTCCTGGTGTTGCTGGTGCTCTCGTGGCT
>GDF15
tgagatccagcttggcgtgttaggggaaATGGGCACCCTCGTTCCTGGAAAACGGTAGGC
CTGTGGGTGACCAGCTTCCCTATCTGTCTTCCCACAGTGCGGCTGGGATCCGGCGGCCAC
CTGCACCTGCGTATCTCTCGGGCCGCCCTTCCCGAGGGGCTCCCCGAGGCCTCCCGCCTT
CACCGGGCTCTGTTCCGGCTGTCCCCGACGGCGTCAAGGTCGTGGGACGTGACACGACCG
CTGCGGCGTCAGCTCAGCCTTGCAAGACCCCAGGCGCCCGCGCTGCACCTGCGACTGTCG
CCGCCGCCGTCGCAGTCGGACCAACTGCTGGCAGAATCTTCGTCCGCACGGCCCCAGCTG
GAGTTGCACTTGCGGCCGCAAGCCGCCAGGGGGCGCCGCAGAGCGCGTGCGCGCAACGGG
GACCACTGTCCGCTCGGGCCCGGGCGTTGCTGCCGTCTGCACACGGTCCGCGCGTCGCTG
GAAGACCTGGGCTGGGCCGATTGGGTGCTGTCGCCACGGGAGGTGCAAGTGACCATGTGC
ATCGGCGCGTGCCCGAGCCAGTTCCGGGCGGCAAACATGCACGCGCAGATCAAGACGAGC
CTGCACCGCCTGAAGCCCGACACGGTGCCAGCGCCCTGCTGCGTGCCCGCCAGCTACAAT
CCCATGGTGCTCATTCAAAAGACCGACACCGGGGTGTCGCTCCAGACCTATGATGACTTG
TTAGCCAAAGACTGCCACTGCATATGAGCAGTCCTGGTCCTTCCACTGTGCACCTGCGCG
GAGGACGCGACCTCAGTTGTCCTGCCCTGTGGAATGGGCTCAAGGTTCCTGAGACACCCG
ATTCCTGCCCAAACAGCTGTATTTATATAAGTCTGTTATTTATTATTAATTTATTGGGGT
GACCTTCTTGGGGACTCGGGGGCTGGTCTGATGGAACTGTGTATTTATTTAAAACTCTGG
TGATAAAAATAAAGCTGTCTGAACTGTTCCCTGTGGTGTCC
>GRK5
CCACGCCGGCTTGGCGCTGGCCTGGCTGTTACTCATTAACGCTCCCCACGGCGGAGACTC
CGGCGACTCCGTCTGCGTTTTTATTACTTAATCTGGCTGGGTTTGGCTGCAGGGAGGCTC
GTGGATTTGCTGGCCGGGTGTGCTGGAAGGCAGTTTATTCACAGAATAAGCAGCTTCCCA
CGCTGGACCCTGAGCCCCAGGCGCCGTCCGCGTAGAccccgcgccgcgcaccgcggccgg
cggggggcgcTCGGGTCGCACCGAGAGCAGCGCGGGCAGCCAGCGCCGGGTCGCAGCCGA
CCCGCAGAGCCCTTCGCGCCCTCCGAGGAAACAAAGTGCATCTTTGTCCGCGGCCCGAGG
CGCCGCGTGGGAGACGCTGGGCAGGGGCCAggccgggccggccgccgccgcgTGCGGGGA
CCCTGGGCGCGCGTCACTGACCCGGGACTCAGACCCTCGCGGGCCTGGCGCGGACCGGAG
GAAGCGGGCTGTGGCGCGCGGCCGAGCTGGCAGCCCTCCCACTCCGAGCACGGCTCGGGA
CCCGCACTGGCTCCTGCCGGGCCGCGGCGCTTCACGCGCCGTCACCGGGGCCCGTGCACT
CCGCTTTCCGGGCTGGCGACGGGGCGGGAAGGGGGCAAGCGGGAGCCTGCGGGGGGGTGC
TGGGGACTTCGGCTTGGCTGGGCCGCCTTTGAGTCGCCTGTCGGCCGGGCGGTGCCCGCC
TTCGCTTTCGGTGCCGTCCCGGGGCGGGTCCTCGCTCCGACAGCCGCGCGCCAGCCCAGC
TCAgccccggcgccgcgcggccgggAGGACTCCAGCTCCCAGCAGGCCCCGCGCCGCGAG
CACCGAGGCAGGAGGCGCGCCTGGGCCGGCGCTTGCGCAGTGCGGCCGCCCGAGCCTGCT
AGTACCACACCCCCGGGAGGGACTGAGGGGAGGCAGAAGCATCCGAGGCATTAAAGCATC
Cgagggagccggaggggaggagaatggagtgacagagacac
>GRK5
ACCTAATACACTGCTTATGCATGTCAGAACCtccttacagcctccctcggaggtaaatat
tatttttatcttaattccacagatgagaaaacagaagctcagggaggttcctaaactttc
ccaaggtcacagttgttgatggaagagccagggtttgaacccagcccgttgagtctgtgc
ttttttaaccaccacgttCCTCACGTTGGTGTTGACAAAAAATATTACTAAAAGTAGTTC
ATTCTTActctacatgtcttatttcaattctgccacaaacctatgaggcaagtacaactg
gttaattccatcttataaacgaggaagctgaggcacagaagacttaggaatcttgcccaa
gttccaccgtcagtaggaggcaaaAGTACATTTGGGGGTTACTTTTTTCAGGTGGATTTG
AAATGATAATGTGTCTTAAATTTAATTTGGAAGCCAAGAATGGGTGATAACTGTAATTtt
ttcttttcttttctccttcccctcccctccttttcttttctattcttttcttttctccct
ccccttttttcttttcttttctttcttcttttcttttcttattattttttgagacagagt
cttgctctgtcacccaggctggagtgcagtggcacgatctcggctcactgcaacctctgc
ctcctgggttcaagtgattgtcctgcctcagcctcccgaatacctgggattataggtgca
cgccttgtatttttagtagagacagcatttcaccatgttagccaggctggtctcgaactc
ctgacctcaggtgatcagcctgcctcggcctcccaaagtgctgagattacagacatgagc
taccacgcccggcctaattaattaatttttttgagatggagtctcactctgttgcccagg
ctggagtgcagtgacaccatctcagctcactgcaacctctgccttcccaggcttgggtga
tcctcccacctcagccttctgagtagctgggactagaggtg
>HIVEP1
TTAATTCCTTCCAAATGATGACTGAGTAGGCTCTTCTCTGGTTGCCTGTTGCCTGCCCAT
TCTGTCTTCCTAGCTCATTACGAGAGAACCCACCCTTCCCAATGGCcccggggcaatcca
ggtgtacatctctcatctgagcatgattttttttttgagacggagtctcgctctgtggcc
caggctggagtgcagtggcgtgatcttggctcactgcaagctccgcctccctggttcacg
ccattctcctgcctcagccccccgaatagctgggaatacaggcgcccgtcaccacgccca
attaatttttctatttttagtagagacagggtttcactgtgttagccaggatggtctcga
tctcctgaccttgtgatccgcccccctcggcctcccacagtgctgggattacaagcgtga
gccactgcgcccggccctgagtataattattaataccttccctttcactctcaagtgtcc
tggcatggGTGTTACTTGTTTCCCATTTGCTTAGACTTTCTGCTCTCGGTGGAAAAACCA
TCACACACAGTTCACTTGCTCTCACCTTCAAGTTATTTCCCTCCTCTAGAATGCTGTACT
TCCACCACTGCCAAATCGTGAACTTTCTCTCCTTCAATATCCCACTGAGAACTCACCCCC
AGGATGGGACTCTGCTCACCCCGTCCTCTACTCAAGCAGAAGCCTCTCAGCGATCATGTA
AATAACTGTATAACTTTAATTGGCTCTGTTTATAAGCCTCTTATATCTTTTTTTCCCTCT
AGGTATTTTTCCATGTGTTTATCCTGTCTCCATTAATTTGTAATCTTCCAGAGGGCAAGG
CCTGAACACAAGCTTCTGTTGGTGTAAAGTGGAGGCACAGGTAAGGCTGATTGCTAGACA
CTGCCGTCCTTCTTTATTAGTAATCTGTTAAAAAAAAAAAAATTCTTTGTTGTAGTGTTT
TGTTAGTGATGGTCCCGAGACTGCTAACCTAATGAAAAACT
>HIVEP1
CCTTCCTTCTACGCGTTGCTGAGGAAACCCCCTTGGGGtccccccccccccccgcctccc
cctcccccATTCTGCCCGGGCGAGGGGCGGGGCCGGGAGACCCCATGACGTCAGCGGCCG
GCCCACATCCTGCTGTAGAAAGTAAAGAGACGGTAAAGAGAAACTACGGCCCCGCCCGTC
CCGTCCCTCTTCCCGGACCAACCGCCCCCAACTGAGCGACCCCGCCAGGCCTTCCCGGGG
CCGCGTGACTggccgggcccgcccctccgcccccgccgTGTGCTGGTTCCCCAGGCGTCG
CGACCCAGGgctcccgccccccgcgtccctaaccccgcccctcccccccgggctgcgctg
ccacctcctcccgcgtccccctcccgtccctgcGGCGGCTCggccgggcggggcggggag
gggcgaagcggcgggtaggtggcggggccggcgcggtctggggcCCGCCCCGCCGGGGAG
ACCCGGGGCACTGGCTCCGGGTTCGTGCCGGGCCGGGCGCCCATCCAGTCCCTACACCCG
GTCAGAGCTGGCGGCCGCGCCGGCCCAGCTGGGCCCCGGCGCCTGGGCGTcccgcgcccc
tcgccccggcctcaaccccagcccccgcggggacgccccctcccccgcccacgcgtcgcc
gcccgcggcctcccctcctcccgcccccggggatcccctgccgccccgcccacccgcggg
aaagcctccgaccttcgccctgcctcccccgcgccgcccggcccgcgttcctcccgccgg
ccccAAAGACGCTAAACGTGCCCTACTCTGCCCCGGGGGAGAGGTAAAGCCCGCGCCCGT
CCTTcccgccccgggccccgcggccccAGGgtctgtccgcccgccccgccgcggcgcgcg
ccccccagcccggctgcccggctccctggcggccgcgatcatgccgtggctccgggcgcc
ggcgagcttcgccgcctcctccgcccggcggctgcggcccc
>IDH2
GAGCGAGCGCACGACCCGCAGGTAGCCGGCCATCCCAAGCTGGAGAGCGAACGAGCAGGG
CGGGAGAGGTCCGAGCGCGCGCCGCTCCTCCCGGCTGCCTGGCCGCGGGCTAACGCTGGG
CCTggcgggcgctggccgcgcgggcaccaccggggcggggctgccgggcctgccgccccA
TTGGGCCTTGCCGGGGAGGAGGCGGGGCCAGGGCCGCCGACGCCTCCAGCGTCCCGCGGG
AGCCGGGACCCGGCGGCCAGGCCCGGCTGGTGCTTCTCTGGGCGCCGCTGAAAGCCCAGC
TCCGCAGGAGCTACAGGCGTGAGACCCACCGGGACCCGCGAGCGGGATCAGGGCTGGGGG
ATTAGCAGAGCCGCTTGCGAGGCTGACCCTCTCCAGGATGCCCCATGTAAACCTGGATGT
CAGTTTCTGACGCTTTAGCTTAAACCCAAAAGCCAATCTGAGCGAACTCTTGCTTCCCTC
GCCTGCCGGGCTGAACCCAAAGGCGCATTAGCCCAGTGCGGCTGCTTCATTCTTGAGCTA
AGACCGCCGGCGGCGTCTGCGCCTCCGCGAGTCCGCTGTCAGGTCCAGCTGGTGTAGAGA
GAGTTGAAATCTCACTTTGggccgggcgcggtggctcacgtctgtaatcctagaactttt
gggaggtcgaggcaggcggatcacttgaagtcaggagttcgagaccaggctggctaacat
aatgaaacccctgtctctactaaaaatacaaaaattgatcgggcatggtggcgcgcgcct
gtaatcccagctactcaggaggctgaggcgggagaatcacttgaacctgagaggcagaga
ttgcagtgagctgagatcatgccactgcactccagcctgggcaacagagtgagactccgt
ctcaaaaaaaaaaaaaaaaaaccacgaaaaaagaaatatgattggaccagaaggccaata
acctgagtggggaaacccagcaagtcctgtccgtgtagatt
>IGFBP4
ttgtagagacaaggtctcactacgttgcccagactggtcttgaactcctgggctcaagtg
atcctcccgcctcagcctccaaaagtgctgacattacaggtgtgagtcactgctgcaggc
ccctcaaatccttcactgccatctgggaaatgatcacaacagctctacaaatacacaatg
attacaaggaatggtgccccactggagttgttcaacgcaaaacttgcacattgcaagtgg
caatcTCCCAGGCCTGCCTCCCTCCACGAGTGGGTCTGAATGGGCCTGAGAGGCAAACAT
CCAAGAAGGAGGAAGAGGCTCGGCGGCACCTCCCTCCCCGGGAGTTCTGCTGATTCCATC
TTGGGGAAGCAGGGTGGACCAGGGCCCAAATGCGCCCTGGGGAGATTGCGGGGGCGGGAG
AGGTTGCAAGGGGCAAGTGGCAAGAGCCTGTTAACGTCTTAGGGCCTCCAGGCCTTTCTG
TGCCCCTAGCTGTGCCTGTACGCTTTACCCCACCTCAGGAGGCTTGGTCTCCAGCGGTTG
AGGCTGGAAGCACCGGGGTGCGGTGGAAAGGGCTCTGTCCAGGAAGACCGGATCCGCAGA
GCCGGGAGTCCGGGCTAGGAAGTCCCTTTCTCGGTGGGAGACTGAGGCCGCCTTGGCGGG
GCGGGACGAGACTCCTCCGAGGTCGGGAAAGGGGGCCCCGCAGCAGCCCCTTGGCTTCCC
TTCTCCCTTGCCTCCCCTCCGGGGCTCCGGTTCAGAGGCACTCTGGGCGCCTGCTACAGC
TTCCAAACTGCGCCGCTTCCTTCTTCGGCAGAAAAGGACTTTCAGATgcggcggcggcgg
cggcggcgACTCAGGACAGCGccccctccccctaacggccgcctctccctctccccctcg
cccgccccggctcccccacctcTGGGAAGGCGCTGGGGGTGTGGCCAGGGACCGGTATAA
AGTCCGGGGGAGCCGGTCCCGGGCAGCCGCTCAGCCCCCTG
>IL4R
aaagcctcttccagaccaccTGCCCCACTGGTCTAAGAGGTCCCTACTTTCTTCTTGGGC
CCTCCTGACCTGAAATACTTTGTTGAGTGTTTTCCCCCCAGTCATCTGGCTGCATCCGGG
TTCTTATGGTGTCCAGACGTTAATGGTCTATGGGGCCTGTGTTCGAATCCCAGCTCCACC
CCTGCTCCTGCTTACCTGCAGAGTGATTCTGAGTTTCTTTCTTTTCTTTTTTAAAATTTT
ATAAATGTCAAtttttgtagataggggtctcgctaacagggttgcccaggctggtctcga
actatggggttcaagtgatcctcccgcctcagcttcccaaagtgctgggattacaggcat
gagccactttgcccaaccCATTTTGaatttcttaaggactctgtgcctcagtttcctgat
ttgtaaaaccggtgatagtatcactcccttatagggtagttgccaggattgaacgagtta
acatttgcagtgcccgacagattgtaCTAGTTACTGATTGAAGGGCTGTTTTACTATCCA
AATGTGGCTGGAGTAGGAGTTGGGTAAACATTTATTGAAGAATGTGCAACCACTCTCACT
TGGAAGCCGGGCTGTTAGGAAGGGGAGGAGGATTCCAGTCGCCCAGCCCTCCCCCACCAA
ACGCAACTGCCCCGGCGCAAAAGAGGCCGCGGAGGCCAGGCAGGAGCAGGTCCTGGAGGC
CTGGTCGGCGTGGGCGTTTTATTCCGAGACCAAGGGGATCCACTGCAGAGTTCTCCGCTG
GGCGTGACCTCGGGCTACGGCGTGGGAGGAAGCGCGCGGCAAGACACCCAGCGAGGTGCT
GGGGTCGCCCCCAGGAGAGGACGGCGGCTCGGACTGTCcggcggcggcggcggggacagc
gacaggggcgcgaggtggccgggacccgggccgggcgcgccgggcggggcggcgcatgca
aatctgccgggcgccggggcggggagcaggaagccggggcg
>IL7
AGTGTACTTTCAGTTTCTACTTTGCGCTTGGTCTGCAGGTTCAATCTTTGGGATCATCAG
CATGGAATCTTCATTATCCCCTCTCTCCTGGGCACCTGCTTCCCGCGCACCTGGATGAGG
ACCAGAGGAATTCGCGAATTTCCGAATCACCGCAGGAAAAACCAGCTGGCCTGAATCAAA
GCAATTCTGGGTAAAAGACTTCCCAGATGATCTCTCAACGCCTTGGCAACGCTTGGCGAC
TGGGAGCTAGAACCATGAGTTGTTAATGTGTGCACGGAAGCCACAAGTGTGCAGGACGCA
AGCTGGGTTATTGGAAGCGGACGACACCAAGGAGGCGTTGCCGCGGATGTGGTGGACGAT
GCCAAGTCGTCTTTTAAAAAAGGAAGTGAAGAATGATTAAGAGGGTCACGCCCTCTACCA
CTCCAACCTCTCTAATCAGTCTCTTTCTGCTCCGTCTGCTGTACATGCACCTGCTCAGGT
GAGACCTCAAGGAAAAATAATCCTGTGGGTCCACCTAATCTGGTAAGTGTTGTATTTGGA
AAATCAAACCCCAAATTAAACGCAGGACGTGGAAACTGACGATAATATTTAACTATGACT
TCCACGTGCACATTTATCTGAATTGGCTAATAAATCAAACTATTCGTCTTGAATGCATGC
CACTGAAATGTTAACTTTTTCCTGGGCTTGAATTATGTAGCTTATTTGCTACATTAGTTT
GGTTTCTGCTATTCTGCAGAAACCCTGCTTAGATGAAGGTGGATAATGTAAACCAGTAAC
AACAGCGATaataataacgactatcatttatctagcatttgctctctgccagttttgtgc
taagcattttatgtatatcatctcatgcaaaactttgtgtgaggtagaccattttcttat
ctgcactttacagatgtggggactgagacttccttaagtaactttccaaatttcacttag
ctaACTGAGCTTAGACACAGACTTGCTGCATTTGGGCTGTA
>IL7
acatatttaatatactgtacagtggtgaagtctgggctttagtgtatctatcacctgaat
agtgaacatggtacccaataggtaatttttcaatccttatccccctcctactctcccacc
tttcaaagtctccaatgcctattattccaccctgtatgtccatctgtaccactgtttagc
tcccagttataagtaaaaacatgcagcatttgactttctgagtcatttcacttagataat
ggcctcaagtttcatccattttgctgcaaaagacgacttaactcttatggctgagtagta
ttccatggtatacatataccacattttctttttttctccctctctttttgagacagggtt
tcactctgctgcccaggctggagtgcagtggcatgatcatagctcactgaagcctcaaat
tcctaggttcaagcgatcctcctacctcagcgttctgagtagctaggactacagggtgcc
ccaccatgcccagctaattttttaaaatttgtttttagcagacggctcttactcttttgt
acagactggtcttgaactcctgggctcaagcaatcttcctgcctcagcctccttaagtgt
cagaattacaagctgtaattacaagcccggccataccacattttctttatccaaacctct
gctgatggacatttggatgatCAATTGCTAATTATTCACCAGATTCTGACCTTGTAATCA
GATTTGTATAGATTGTATGAAATCATACTTTTTATTTTCTCTGTCATCTTACAGGGGTCC
AAAAGGTATACTTCGGGAGGAGTAGATGATAGAGGAAAAATTATATAACATATAACTTGA
AATGAGCTTAAAGGAGaatataataaaataattaaatGCTAGAGTGAAAGGGATACTTTT
ACCATTATCATAAATATTCCAAAGGTCCACCTTTTGTTTTAATACATGAGGTTGTTTTAC
TTGCTATGAGCATTAGCTGTCTTCTTCACCTCAATTTTCAG
>JAG2
CTTGTATGCAGAGGGCAAGGGTGCAGCTGCTCAGCCTGGCCAGGGGCTCTGGGCCCATAG
GGCAGTCCTGGGGACCAGGCTGAGGACGGGCTGCCAGGGGTTTGGACAGAGCCGGCGAGG
CTCCAGAGTAAGCTGTGCTTCCGCTGGGTCCTGCAGTGCTAAATATAGCAGACGGGGAGG
GGAGTTTCCGGTTACAACCCCCCCTCCAGTGCCGGGAAATCAATGCCAGCTCCATTAGGC
CCGGCAGCACTGCCTGCTGACCCACCCCATCGGGCTGCGGAGCAAAGTGAGGGGCTGGAC
TACACCCAGGTCCGGGTGCCCTGTCACCTGTCCCCTCAGTGCTTCAGGGGCCAGACCCAC
CTGGTGCCTGCGAGAGGTCCCTCTGAGGTAGTGGGAGGCCTCTGCTGGTCAACCCGGAGG
GCCCATCGCACTCTCGTGGTGTCACCAGGCAGGCTGCTGGTAAGGGCAGCACAGCAAGGC
TGCTGTGGGTCAGGCAGAGCTCCTGTCCTGTGAATGTCCTGCTGGGGCCTCATCTGGGTA
GAGTGAAGCTGAGGCTGGCCAAGACCCGCACACCCCATACCTGGCAGCCCCTCCCTGGCA
CACACCCCATACCTGACAGCCCCTCCCCGGCAGCCCTGTCGCTGGCCTTGCTGATGCCCA
CAGGGCCCCACCTGGGCCACAGCCAGCATTTGCATACAGGTGGCACTGCTTTTGTGGGCC
CCTGAGGCACAGCCTCCTCAGGACAGCCTCCAATGCCAGGCTGTCCAGCACTGTGCTGGA
TGACAACAGGGGGTCAGTCTCCACCTCCCTGCCCAGGGTTCCACCCTGCAGGGTACTGAG
GCTCCCTTCACTTCACTGTCCCCTTCTCTACTTTCCTCCTGGGAGCCACAGCCTGGACCT
AATGATGTCCAGGAGCGGATCGATCCTGCCGCAGACTGATGGCCCAGCAGTGCCCTCGAA
TGCCCACAACCAGTGCCAACACACCCATTCACCTGCAGAAC
>JAG2
CGAGCGCAgcgccgcggcgcgcgggcctgggcggcgggcgtgcaggggcggcggcagctc
cggctcgctggcggccgcgctccggctgcccggcccggcTCCCACCcggcggcgacggcg
gcggcggtgaaggcagcggGTCCCGGCCTCGGCTCTGCGCGCCCGCGCTCCCGGCACCGC
AGCCAACAAGTTCGGAACGAGACTGACAGCTCGCTCGCCCATTCGTCACCCGCGCACCTG
CATATGCATGAgggggcggggccgcgccgcggggtggggccgggggggggtccgggggcg
ccccAGGCTTTAAAGGCGGTGGAGGGCGTCGCCTGCCAgcgccccggcccggcgcgcgcc
ccccagggcgcccgggcggcgggggcacggggcctcggggtcagcgcgggccgcgggggc
cccgcTCACACCTCCGCGTGAGTCGGCGAGGCGTGCGCCGGCGCCGCAAAGCTGCCTCCC
CTCCTCCGCCTGGGCTCCTGCCGGGTGTCAGAAACCGGGGGTGGGGCGCCCCGAGGTTGC
CGTGTGGTCCCCTCCCATCAGTGCGCCACCGCCGCGCTCCTCGCAGTCCCAGAGGAGATG
CCGCCTCCTACTCTGATCAGGGCTCGGCCCCCACGCGGGGTGGCGCGGCCCTGGGGCCAG
AGCCGGGCCCAGCCCCTACTGCGCGCCCCCCACCTCCTCCGAGAATCTCCCCTTCTCCGC
GCCGCTCCTACCGCCTCCACGCCGGCTGCAGGGGGCGCTGCGCCCCTCCGACGCCCCTGC
CTTCCCCTCTGCGAGGCGCGCTGGTCAAGCAGCCAGTCAACAAATGCTCCAGGGTGCAGA
CTGCTCAGCTCGGCGCTGGCGTCGAGGTAGCCAGGCCATGCCCTCAGGAAATGCTCAGGC
CACATTCCCCGTTTCCCGCCTCTCGCCCCCCAAACTCAGGTCTGGGCTTGGGGGGCGAGA
GGCGGGAAATGGGGAACAAAAGTCGGCAGTGCCTGTCCCTG
>JAG2
CCCATACTGACTGATATGGCAGTTGATGCCCTTCCAGCCCGGGATGCAATCACAGTAATA
GCCGCCAATCAGGTTTTTGCAAGAAAAAGCGTTAAGGCATGGCTTCCCTTCACACTCATT
GGCGTCTGTGAAAGAGACAAGGTGGGAGCCGTGGGGCTCGGGCCCTGCCTGCCCCCTGCA
GCACGGGCACCTGGCACCCgcagcccagcagccccagcagccccagcagcccccgcagcc
ccagcagcccccgcagcccGCATGCGCGGCCCACGTTCCCATGCACTCGCTCGGAGCCCT
TACCCAGCTGGCAGGTGGCCCCCACCCACTGCTCGGGGCAGATGCACTCAAAGCCGTCCA
CCTGGTCCACACAGGTGCCACCGGCCGCACACGGGTTCGAAGCACACTCATCGATGTCTG
CAGAGGGTGGAGAAAGGTGGGGCCCTGGCAGTGTGAGCCGTGGGAATAAGGTCCCCATGG
GCAGGTGGCGCTGCAAGCCTGGGTCTTCCTGCCATTTGTCCTCGCCAAGCCAGCCGCAGC
CACACGTGTGGACTTGACCACTGCACCCCATCCCCAGCGAGTTGCCCCACTCCCAGACCC
CCACTGATACTAGGCAGGAGTCCCCTACTCACGTGCAGACACTCACCAAGGGCACAGGTG
GGCCCGCTCCAGCCCGATGGGCAGTGGCATTCGAAGCCGGACGGCACCTCATGGCAAGAG
CCCCCGTTGGCACACGGGTTGGAGGTGCAGGCGTGCTCAGCTGTAGAACCGCGGGGAGGG
GGCAGAGCTGGCAGCCAGGCCCCCAGCTTTCCACAAGCACTCCTCCCCAAGCCCACAGGT
TCCCAAGCTGGGGGTCAGGGGCCCACCACACAGGACGCCAGAGGGATGGGGCCTGACCGG
CTCCCCAGGGAACCAGTCCCTGCCTGGCCAGAATTTGGGTGGCCAGCCCCCCACGTACCC
TTCTCACAGTTCCTGCCCGAGTAGCCGTCAGGGCAGGTGCA
>KCNJ4
GCGCTGCCCCGCGCCGCGCCCTCGGCGCCGCCTCGGCGTCAGCATCGTCGGGCCCGGCCG
GGCTCACAgcgcgggggtccgggggcccggggcgccccgccgcccgcgccccccaccccc
gctgcaggcgccctccccgccgccgtcccccgctgcgcccagctccctcgctgtcacccg
ctcctgctcgcgcgctctgcccccggccctgcgctccactcccggccccgctgcgctcgg
ccccggccccgcGACCCCTCGGCCTCCCGGCCTGGGGTCGCCCTccccgcccccgccggc
cgggctctgtcgccacctccccgaccgctctcgcgtctctctcctgccgccggggtctcc
gccgcgctcgcgtcccggtccctctcccggcctccctgcctcctgcggccccgctcgccc
tctgcccgcggggtctccgtctccgtcgcggtcgcccgccggcctccccccgcctccctc
tgcccgcgctgcctctctcccctgcgcgtctctgtccgtctccctcgcggcccctgtcct
tctctgtctctccccctcccactctccGTGCGGCCCCCTCTGTCTCGGAccccggccccc
gccttggccgcgtccccggctcgcccgggagcccgagctcccgccgcccgcggcgcgccg
AGAACTCCCAACTCGCGGCACGCCGCCCCGCTTTGCGAGACTTTCGCCCCTCCTCACACG
TGACCCGCGCCCCACTGCGGAggccgcgcgccccccagcccgggagccccggctgcccgc
gggaccccgccctgcccgccccTCGGCCTAACCCGGCCTCAAGCCCCCTcccgcggggcc
cgcggcgcggagcaggggctggggcggggggcTGCTGGCCCCGCTCCTGCCCTGGATCCT
GCCCGGGTTTTCCTCCTCGCCCCAGGAGCGCTCCTCCCAGAACCCGTTCCTGGATCCGCT
CCCGGGTTTTGTGCCCCCCCCCCAAAAGGGGGCAGGTGGAG
>KCNJ4
actccatctcaaaaaaaaaaaaaaaagaaaCAGaggcaaacgcccacccttacggggcag
ggggtaaaggctcagagaggtgaaaaacctgccccagattccgcagctgctaaggggtgg
agctggacatgaacccagatcttctgtttcccagtcACGGGCCTCGCCTGGGACAACTGA
GGCTGGAGGAGCCTTGGGGTAGGGGAGGGGGAGGTGGGCCACTCCTCCTGTCTTGCTGAG
AGCAGGCTGGGTTTCTCTGCCCCAGAGGGCAGGGCGAAGGAAAGAGGGAGTCAGGGATCa
attagcagaaccttccagacacgagtgggcttccccggagatggggagctccccgtgagg
aacagtgaggagggacttgaggcccatttctcaggataactgcagaagggtatccatggg
cacgaggtttgaaggatgcccaaagcccctCTGCCTGCTCCATTTCACCCCCAGCCAGGG
CCTCTCCAGCCTGTGCCCACCACCTCCCCTGTATGGCCCCAAGGAGCCCCTAATTGCGGA
CCCCATCCCATTTGTCTCCCAGGCTGAGTGGTACCTTCACACTCACAGGGCAGAGGGTCC
TGGGCTTCTCAGGCCTATGAGGAGAGGGGAGGCTCCTGGGGGAGTCTAGGGTGGGGGCTG
GGAGAGGAGCTGCAGGGGGTTGGGGGAAGCTTCACTGAGGTGTCCCAGGGGccaactctg
ccaccaacttgaagatgggcacacccctcccctaggcctgaatctccccatcagtaaaat
ggggTCAGCTCCCCACAGCACATGCACCCTCTCCTGTGGCCCAGCTAAAGAACCCTCCCG
Tccgggtgcagtggctcacccctgtaatcccagcactttgggaggctgaggcaggcggat
cacaaggtcaggagttcaagaccagcctgaccaacatggtgaaacttcgtctctactaaa
aatacaaaaattagccagacgtggtggcacacgcctgtagt
>KCNJ4
ACGGCAGAAAGTGAATTTGGTGTCTCCATCTGTCTCCATTTATAGATATTTACAAAAGAA
AGTCATGAGCAACAGGCCACAGTCATGCAAAAGAAACGCACCCCCCCCTCCCCAAACTAA
CCCCCTGCCCACCCTGAAACCCCGAGATGTCCCCCGCCCAGCAGTCCAGCCACCTTCCCC
AAGGTTCTGAGAGCAAAGAGGGCACGTCCTTGAAGAGTCAGTGGGGGAAGGGTGGTGGAT
CCGGGGACCTAGAGCCACCAGAAGTAGGCGCTGGCGGAACTCAGGCTGATCGGGGCCGAG
CTCTTCCCAGGCCTGGGTGCTGGAGTCAGGAGGAAGGGGTCCCCCAGTCTTTGAAACCCC
CACCTTCCTCCAGAAGGTCCACGGAGCCAGGGTTGGCTCTGTCCTGAGTGTGGGAGGGGG
TGTCCTGGCATCCCACCCCCGGCAGAGGCTCTTGTGGGCAGTGGTGAGGGCCGGGCCTGG
AGGTCAGATGGCAGACTCCCTGCGGTAGGAGATGTTGTCCAGCGGGAGGGAAGCCTGCAT
GCGCTCCAGGTCCAGGTGGCTGCCGAACTCCAGCATCCGGATGATGCCCGCCTCCTCCTT
GGAACCCGCCTCCAGGCCCAGGCCTGCGGCCACCGCGGCCGCCGCAGCTGCCTCCTCCTC
CATCTCCTCTTCCTCCTGGCTCATAAGGGCCAGCTCGTTCTCGTAGCAGAAGGCACTGGG
AGGGGGCGGTGGGGCGGGCAGCACGGTGATCTTACTCTCCTGCAGCTCCCGGGCCGAGCA
GCAGGGCGTGCCGGCCACCTCGTAGGTCTTGTGAAAACGTGAGTAGTCCACCTTGTAGTG
GCTCTTCTCCTCGAAGACCACAGGCTCAAAGCGGTGGCCCCACAGGATCTCGCTGGCCAG
GTAGGAGCTGCGGGCCTGGGTGGTCATGGCCGTGGCCTCCACCATGCCCTCCAGGATGAC
CACGATCTCAAAGTCCTCCGACTCCAGCTCCTCCTTGCCCA
>KLHL21
CCTGCGGAGAGACGCGGCGCGCTAGGCACCGCTGCTATAAATAGGGCGGGGCGCCGCGGC
TCTCGAGGGGCGGGATGGGCGGGGAGACGTCTGCACCGCCCCCTTAACCCCTCTGTgccg
ggcgccaccgccccccgcgagcgcgggctcgcctgtcccccgcgcggcgcccgcccccgg
cTCCGCAGGCTGAGTCACCGCTGTCCGCGGCCGGCTCCCTCCCTCCGCCCTTCTGCGTCT
CCCCGCTGACGCCCGGGCCGGGGACAGCGAGTGACAAGTGCCAGGTCCGAGGGCGGCCTC
GCCGCGCGCCGGGACCGGGGGCCTCCCGGGGTTGCCCACGACCCACCCGGCCCGGCTGCT
GAACCCAACCCGGGAGAGGCGAGCTCGGCCCTGAAACCAAAGCCACCCCTCCTTTCACGC
CAGACTTCCCAAGGGCGCCGGCCCAGGTCCCGGGGCGGCTGGGTACAATGGCTTTTTGTT
TTGCTTTTGAGTTCCACTAGTTTCAAGGGTTGCTAGTTAACCCCATCACGGGACACACTC
AAAGGATAGGCTTTTTACCATTCTGGACCAAAGCAAGAACGCGTATAAAGTTTTTCGGTG
ACGTTTTTTTCTTGGCGCATTTATAAGCGACCCGGGGCCGGATTCCAGGAGTCGGCCCCA
CTCCTGTGTTCCTGAAGGAGCTTCTGACTCAATCACACAGGCGTTAACTTTAGTCGGCTT
CACGCGCAGTTGTAGTTTCCGAGTCTGCGTCGCAGCTGCAGGCTCCGGGGCTGCCCGCCC
TAGGGGCTCCCGGGCCTCCCTGAAGCAGCTGCTCGGACTCCACGAGAGGGTAACTGGGTA
TAAAGAGCGAGGGCTCAAAGTCAGATAGGAGACCGCCTTGAAACTAGATGACGCCACTAA
GCACAGTCCCGCCGTCACTTGTACTGCGGTGGGGAATGGTGAAAGAAGGAATCGCCCTTA
TTTTAGTTCCGATAGACACAGCACCACTTTGAATGTCACTT
>KLHL21
gaacagccatgatgtgtgcttaagacagggcctgGTAAGAGACACCAAACACACAGTGGG
GCTCGGCACCTGGAACTCACCTGACAAAGTACATGAGTCCGTTTAGAGTCGCAGTCTTGG
GGGCGAAGGACCAGGGCGGGAGCTGGCCGCAGTCCACCAGCGACCACAGGTCGGTGTCCG
GGTCGTAGCACTGCATCACCATGGTCTCCTTGCCAGCCAGGGAGCCGATGGCATAGAGCC
GGCCACGGCACGCAGTGGTGGAGCAGTTGTCCATGGGGTAGGTCATGGGCTGCAGGGCCT
CCCAGGAGTCAGTGGTGTGGTCATAGCGCTCGGTGCTGTCGGCGGCCACCACGTACAGCA
GTCCGTCCAGCACAGAGGAGCTGTGGTACTCGCGGGCCTTCAGCATGGGCGCCACCTCCG
CCCACTCATTCACGCTTGAGTTGTACCTCCACACGCAGTCATAGAGCCGGGAGCCATCGG
ACCCACCTGCCAGGACGCATGACAGGCAGAAGATCAGCCCACTCAGGTGAGTCACCCACC
TGCACCCTCCCGAACTTCCGCAAGGGCCTCTGCCTTGGGAGGAATTAACATCACTGGGCT
TCACCCCAGACGCACACCCTCTCCCCAAAAGCCCAGGCCACATGTTGTGGCTAAGGCAAA
GCACACGCTGACCACTGTCCAGCGAGATGACTGCTGCCAAGCCTCTACCAAACAAAGGTC
CTGAGTGCAATGCTGGAAGAATCCAGCAGCCTCCTCTGGACACCGCCCCCCAGCCATACA
TACACCTCAGCAGACCAGAGCCCTGGGCCTTGGGACAGTTCTCCTGGGGAGCCACAGAGC
TTGTCAGCAGGGCACACAGGGACTTGCTCACTAACTCCTAGGCTTCCTGGGCACCCTCCA
AGCAAGGTTCTGCCAGGACAAGATGAGCGGAAACCCACTTCCTGCTTTAAGCAAGAGACC
TAACGCTACACTGCGAGGCCACttctcgattctggtgcagg
>KLHL21
GCTGCTCCAGGTTCAGGCCATCCTCAGCCTCATGGGAGGACCCCTTCTCCCTTCACGCGT
CCCTCCCAAGTCATCGTCCTCTCCCAAGGTGGGAACAAGTAGGTGCAGATGACAACGGCA
GGAGGGGTGTGCGCCGCGTGGGTGAGCTGTGATCCGCGGGGTGGGGGTGACCTCCAAGAC
CCAGAAACATGTGCTGGCAGGAAAGTGGCTCTTCCTCAACTGCAGGGAGGGCGTTCCCGA
CGGCCTCTGATTCAGGCTCTCAAGGTACAGAAACCTTCCAGGTAATGGATCCTGGGCTGG
CTTCGCCACCCAAGAGCCTGTGCTCCTCCTGTGAGCCCAACGTGTCCTTGTGCACAAAGG
AGTGGGGCACTGCCCCGCAGAGGTGCCAGTTACCTGCACCGAGGCCCGTGCCGGGCCAGA
CTGGGGCTAGTGCAGCTCATCGGGGTCCCGCGGCGGCCGGGGTCGGCCTGGGTCCATGTC
ATCGCTGCCACTGTCCAACTCGAAGCCACGCCCACCCGAGAAGGTCTGGGGCATGAACTG
GCGGAAGATGCTGACACTGCCATGCCAGAAGGTGGGTTCTGGGAGCCGCCCCACCACGCT
CCACGCGCGAGTCTCTGGGTCATAGGCCTCTACCACGTCCGAGAGTTCAAATGTATTGTC
GTATCCCCCAGAGACGTACAGCTTCCCCCCAAGGACGGCCAGGCTGCCCCCCACATGTAC
CTGTGGGCCAAAGGGATGAGTGAGTGGAGGTCAGAGGAGAGGGTAGGGCAGGGCCCCACC
TGGGGAACCACTGGAGACAAGGCATGCCCTGTCAGTACCCCAGAGGGGTGGCCTTGGCTC
TCCCAGAAAGCAGCAGAGAGGCCAACCCCTTTCCAACACCCTGCCTAGGAGAACGGGCCT
CCCCGGAGGCAGCTGGGCCTTCCCTATGGTGATGAGGGTGCCCGCTGCAGCGCCAGGCct
ccccgtgtgcaggtcgtgccgagcagcgcttcctacgttct
>LTBP1
TACATTCTGCCATCTCTCTTAATGGGTCAGGTCATCTCCAAGTTGGGTGACCCGGTCGGA
TTACGGTCCCGTGAACTGATTCGCCTTTATTAAAAACAATAATGGCTTAGGGTTTTCAGG
GATCCTGAACTCTAGTCCTACCCTAAAGGCCCAGGGACAGGGCTGTCTCTGCGGTTGTCC
CTGGGCGGTTCTCCCCGTCCCACGCGGGCGCCCTCTGCTGCCCGCCCTGCACTCCCATCC
CTGCCAAGCGAGAAGTAGGGTACCAGAGGCTGCACACCGAGAAGCAGCCACGGGGACTTT
ACAGCCCCACAGGGAGCCACCTAAACGGTTTCCGATGGAGACCTCAGCGCGCCCCGACAG
CCCTTTCTGGGGCCCGATTTGGTATCTGAATTCAACCCCGCAGCAAGTATCACAGCAAAC
ACGGATAAGAAAATGCCGGGGCTTCCAAACAATATCAAACGCATGGGGCTTCTGAAAGGA
CAGGATCGTTCAGTAACTTTGCTGAGCGCTTTGTCCTCTCCCGGGACACGGGACCGGGGC
GTGGGGACCTCCGCCTCGGCGACCCACGGGGGCAACCCCAGTGGATGTGGAGGGTGGCGG
CGCGCCTTCGGGCTCCTCGCACGCCTTCCCCAATTAGGATCTGCCGCCTGACGTCACGTC
TGCCGGAGATTGGCTGCTCAGGTCTGACACTCGGGGCCACGGGAGAGAAACTTTTAAAAG
ACTTCGCCGCCGGGGCTGCCTCGGAGTGTCCCGCGCGCTCTCGCTCGCTCTCGGCCACCC
TCGCCGGGCCCCGCTGCGGCGCGCGCTGCAACCCCCGGCCGGACGCGCGGAccctcacct
tgcgcggcccgctcccctcgcccctccccgctccccgggctccgcgctccccacccccac
gccctcctcctgctccCAGCCACAATCGGCCGGGGTCTGGGGCCGCTCAGCTGCCCGCAG
AGCCTCCTCCCTCGCCACCGACTTGGTCTCCTCCCGCCTTT
>LTBP1
gctttatttacaaaagcaggcagcaagctggattgggtccctgaactgtagcttgctgac
ctctgatagagacgttgaaagttagaagtgtgtagaaaatgccagtttcaattctctcaa
gttttggaaaaactgaactgaactggactgaaatggcatgtccggagtcacaccgtggtt
gagctgggattgtaaaccaggATATACTTTTAGTCTAGGGCTTATTTTGTGATACCACAT
AGCCTCGGCTGTGTGGTCAGGTGATAGCATTTCGTTTTTAAGAGAAGGCCACGCTAATGA
AAGAAAGCTCCATCCCCAGTGGCTACTCCAGGTGGTCTATGAATAGAGACAGTGAGAGCC
CAAGGGTGTTATTTTTAGGGAGGCAACCATTTATCCCTGTGACCTGGCTTACCCCTTTAA
AGATGGGCCCCGTTCACAGGAAAACAAAATATATGTTGCCTAAATTCTTATGGAGAAATA
GTGCCCTGGAGTTGTGAAAAAGAAATGGGCTCCCGCAGCTGCGTCACAGCATTTGATCAC
TTCAGCCGAGAGTGCCAGGAGATTTGAGACAGATGTTTTCAGACATGCCGCATGCCTAAA
ACATTTCCAGGGGTCGGGCTGCAAATAGTGACTTAATAAGTGGAGAAACAGGGAAAGTAT
GCAAGTTGAGGACACAAGAGTTTATTCACCGCTAGGTGCACGGCCAACCCCTTTGCATTA
CATCTGCCTGTCAGGGTTGGCTCTTTAATCTGTCGTGCCCTCGGTATTGCTCTTTGTCTG
CCCGTGAATAAAGTGCAGCATTGTGGTTAGTAATCCCACTCCAGTGACTCGACTTCAAAT
GTGGTTTTGGAGTGCATCCCAGAGTTCTGTTTGCTAAGCTTCCTACTCCTGTTTCAGAGA
CACCACTGAATACAGAGCAGCGAGCACTGAAGGCTTCCCTCTTTCCTTAAACCTGTCGGG
TTGTGGGCTCtctcttttcccctcttgctcctttcttttct
>MFAP3
ACTGCACTATTTAGTGTTTTTGTAAGTCTTCCAGGCATTGTGTAGTAAGCGTGTAGAAAT
AATTGTAGTTTCTCCTCCAGTTATTTTCTCAGTTGGAGGAGAAAGATTCCAATAACTGTA
AATAAATACGGCTGAGCCATATTTTTAAGAAATAAAAACGCATACGCTTACACACACACA
TATATATTACGTATATATACACTCCACCCGCCCCATTTACCAAAATGAAGAGcagtacag
cttagtagctaagagcacgggctctggagtttactttcttcctgtcctgcagcgattgtg
gggaagtcaggtcacctgtctgcctctccgtttcctcatctgtcaaatggagttctgggt
ccctataaagattcagtgacgcgatatgtgaggggcttggaacagtgaccggcacgtaac
cgcccaCAGGTTAACAGCTGCTATCACTTGGTGGGGTGATGGTTTGTATCCTATCGTTAT
TAATACGGCTGTCTCTAGATGAGCAAACATGCGCTCTCACTTCTTCCCACATTCAAGAAT
GGGGTCCCAAACGAGAGATTCGACGTAAACGTCCGCTCCCAACTAAGTTCTCAGGCGCTG
ACAACGACAAGAATTCCTCACACAAACGTAGCGCTTCAATCACTAAACCGCTTTCACAGC
CCTCGACCCTGCCGCGAGATGTCCGCCGCCCACCGTCAGGTCACCGCCTCCCTAACGACT
TCGGCTGCCCGGGCCCTGCCCCTGAACCTCGCACCCCTCCTGCCTCGTTCAGGAAGCTCC
GCACCTATCCGGCCGCCACCCTCAGCACAGCCACGGCAGCCGACTCGGCGTTCCTACTGC
CCCGGAAGTGCTCCTTCAGCGCAGAGGCGTGCCGGTGTGTCCGAGAAAACTTCCGAGTTA
AGCCGCCGCTGAGGCCGGAAGGAGCTAGACGGCGGTCGGGTAGGTGACGGCTTGGTTGGG
GTCGCTGCGAGGGGACTACTAGGAGCGCCGAGGCGTGAGTC
>MFAP3
CCTACAAAATCAGCTCGCTCTCAGAAAAGGAACCTGTTTCTTAGAAGAAGTAACATTTTT
GCCAAAAGATGACTGGGGTTTTCCGTTTGTTAATATTAAGCACATCAGAACGTGAATTGC
CAAAGTCTTCATTAGAAGGCAGCATTTTTCCTCTCTGATACTTTTCAGTCATTTTCCTTA
GAGCTTTATTAAATTATGCATGCTAAGATTTAAAGGAGCCCCAGATAAACATGATGGgga
aaagcactgaactaagagtcccatggtttctcttctggtcacagttcttccattggttgg
atctgatacttatcttgggacttcagtttttccgtcaataagatgagggattaggtgaga
tctgaagttgtttctagctctATAGCTTCTTAACCCATCACCTTTAAATTACCAGAATCT
TCACTCATCTCTAAGTAAACCTTTCCCGGGACTTTTACTCGCTTCTTTTGGAAAGGATTA
AGCTGAGATCTAAATTTCCACACCAATGTCATAATGCACAGAGGTTTTTGAAAAACATCT
GAGTGTTTTTCAGATGTTTTGCCATGTGGAGCATATAATGATATGTGCAAGATTGAATCT
TTTCAATGTAGCACATGTCTGTAGGGTTATACAGATGTCAGAGAGCTAACTGCTCTGTAA
ACTACTTTCCATGAGTAAATTGGTCCTTGGTGGGGGTGTATCATATTTTTAACTTACTGA
GATATCATTTTAGTTCATTGAGGTTGGCAGGGATTGCCTAACTGATCTTCCAAAGTGAGC
AGTTTATTTCTAAGGTATAACGTCTTTGATGCTTTTAGAATAAGAACAGTGTCAAATCAT
CTGTCTTCTGGAAAATCATGGATTTTCATATTTCTGTTAACAGAATTTCTCAGGCTTTCC
CTTTTTAAAAGTATTGGACTCTACAAATAGGTTCTATATTTGGGATCTCATCCTAGGAGA
AAACCCAAAACTGGATTCCTCTTAAGACCTCTGTCAACCCT
>MT1B
GGACTGACCTTGATGCTTGGTTTTGTTTAAAGATTTCAAACAGTAAAGAGACGAATATAC
CTAGGTCAGACGGAAGCTTCATCAGTGCCCTCTCTCCCTTGGGaagctgacaggactcag
acccagcagtatcatttcctagccctctgaccacgggctagtggcttgaactccttgtac
tgtcattgtccagattaggaatatgggttcataaatagaatgtgtgtcccttttgggttg
ctgtgagggttcaaagattgaaagtgattaaacagggcctaacatggattaaTGTTATGT
ACAATAATAGGAATATGGAAGGAAATTGCTTTCTAATTTCATCCAGGATCTGCATGTCAC
CTTCAATGATCCCTCTTCTGGGGACATCCCACATTTTCCGAATGGCCATCCTGTCGTAGG
GCGGCCAGCTAGGCTGTGGGGAGACCCTGGAGAGATTTATGCAAAGGAGGACCTGGACAA
ATATCCCCATTCAGCTTCTCAAGAGTGGAGAATGGAAGGGAGGGAGACAGAGCCCTGTGT
CTCTGTCCTGTTGCTGTGCACAGGAGAAATGTGACTGAGGGACCGAGGTGGGGACATACT
CAGGCAAGGTGGGAAATCCAAAGGTCACAGCCTCCACCAGTCCTTTGCACACAACTCTCT
CCCTGTGCTCCCGCTGCTGCTGATCCTGAAAGTTGAACACGGGGCTGGGGTTGCACACGG
TATCCAGGGAAGGTAACGATGATAACAGTCCTGAGTCAGGCCAGGTCACTGCTCATGGCC
CAGGCATGGACCACGGGCAGTGCAGACTCAGCAGGGGTGAGTGCAAGGGCCAGGGCGGGG
CCTCTGCACCCCACCACCTCCCCCGACTATAAAGGGAGCAGCCAGCTCCTGGGCTCCATC
ACACCTTCCTCCTGCCCTGACTTCTCATATCTTGCCTAGGAACTCCAGGCTTGTCTTGGC
TCCAAATGGATCCCAACTGCTCCTGCACCACAGGTAAGGGA
>N4BP2L2
CTGTGAAGGTGAAAGAAAAGCGGAGACAGCACTAAAGCCGAGGTCTGGAGGGACTAAAAG
CCCACCTCTCAGAATCGCGGTAACAAACCTCACCTCCGTACGCAAGATGGCGGTCACCTC
TCGGTTACCCAGGCCAAAACTAGGCGTTTGCGCCAGGCATTGTGGGAATTGAAGTCCGAC
GTTCACACCGGCTCCGTAAACCTCACGGCACGGAGACTAGGTCTCCCAGAATCCATGGCG
TGACAAACGCAGTAATTTGGCAACAAAAGTAGACCGGAATTAGTTCCTAGATCTGGAGCA
GGGAAGTTATCTAAAAACACCAACTTTCGTTAAAAGAAAGCAGCGACCTCCTCTGGCGTT
CACCCCCGAAGGAAAAAGGAATTTGAGAAACTGGCGCCCCCCAATAGATGTATAATCGGC
TCTCAGTGCATGCTTCTTAGAGCTTTCTAGAAGACAACCAGCTGACTTTTCCAACGGAAC
TCCACAGTTGGTACCACAAATTTGCATTCCGGTCGTTTCTACGAAAGACCACCTGACGTA
ATTTTAGGCTCATGCTTTTCTGTGGAAGGACAGAATTACTGGGGCGCAGGTCCCCAATAA
CAGATAAAAATACTTATGAACAAAATCGTTTAGTGTCAGGTCGCTGTTTTGTTTTGTTTT
TGGAAATACAGACCAATCACTGAGCTTTCCCattaaaagagtcaatacgtgcaaagcaag
tagaacagcgagctcctggtaagaataagcgctatgtaagtgtttgttGCATTAAAAATA
AATACAAACCAAACAACTGGCAGTCCTCAACTGAGGGCTCCTTTTCTCTTCCCACCACCT
CTCCAACCCCTCCTCCCTCCATTGGTTCCCCATCCCCCATAATTTCAGGTCCTTGCAAGG
AAAACTTACCATCTCTTCATATTTAAATAATTCTTTCTATGGATATGTACCCTTTTCCAT
CCCCAACGTGATAACAATTTCATTTGTTGTTAAAGTTACAG
>N4BP2L2
AAATGAAGTGTCACAAAATGTAGGTATTACTTGTCCATTACAGGGATATTTGTCTGGCTC
ATTCCCCAAGTTCTGCTGATAATCACAATGTGATGGCATAGCTTTATTACTAAGATCTTT
CTTTTCTTCATCAGGTTTTAAGAGACCATTATTATGACCCTCATAAAATGGAACAAATTG
TTCCTGAGAAGGTTCAGATTCTTTACAACTGTTCTCAAAACCATCTTTTTCCTTTTCAAG
CTCTTCAATTTCTTTGTAAAACTGGAATAATTCATTGTCAATCTCTGATTTTTCAGAGTT
AAATTTCTGTTTCTCTTTTTGTCCTCCTCTGTCATTTATACCATTTAGAACATGTGCCTC
ATTCCTCCCTTCATTACGTTTCTTTTTCTCAGGGGGTTTGTAAATGGGTCCTATAAATGC
TTTACTTGTGCTATATATCTCATCGTCTGCGGATACTAATGGAGGACGTGCTTCCTGTAA
AACCTGTGAATCAATGGATTCAATAACATCTGGTCTATTACCAGGCATCTCATCATGCAA
AGGTCTATGCAAATCTGTAGTTTTGATTTTGTTCTCCTGCAAATAACTATGTCCTCTGAC
ATCAATGATGGTCACAGGGACCCAATCATTTCCAGTTTTCTCTTGGATTCTGTGAAAATC
AGCATTACTATGATTGTGAAAAACATACGACTCTGTGGTTGACTTCAATTTTTTACAGCG
TGGCTCACTCGTTACTTCTTCTCTAGGTCCCAAGAATTTACCTTCAATTTCACCATAAGA
CATCTGAGAAATAAATAAATCATACAATTACTAGCtaatatattaaaaatctaaataaaa
ttttCTTCAAAAACAAGAAATTAGACAAAGACATTTAAATTTGTGATATATTTAATGGTA
ACAATTTCCCAAAATACCAGTCACTTTCATAACCACTTATTATTTAAGTACAGTCACAAC
ATGGTGGTTTATGGGAGGGATCTCGTTGAATATCCTTTTTG
>N4BP2L2
AGCAGCCATGATTTATCCAAAACATGTCTATCTGACATATTTGGCATCTTACTGCTTATA
CAGATAACCTAGAATATGAAAATGCCATGATATTAGCATTCTAAAGCAAAACTCAATCAC
CCAAAAAGAGATTTTGATTGTAACTGATCATGTGACATCTAATTATGTTCAACAGTACCA
GAAATCCAGATAACACCTTGTCTAGATACTTTATGCTTCCTTttttgtttttttttttgt
ttcgttttgttttgttttTTCCATTCTATTACTTTATTAGCAGGTCAtttcttttctttt
cttttttttttttagacaagagtccgactctattgcccaggctggagtgcagtggtgtga
tctcggctcactgcaacctccacctcccaagttcaagtggttctcctgcctcagcctcct
gagtagctgtgactacaggcacgtgccatcacgcccggctaatttttgtatttttattag
agatggggtttcaccatgttggccaggctagtcttgaactcctgacctcaggtgatcctc
ccacctcagcctcctaaagtgctgggattacaggcgtgagccaccgtgcccggcACAGGT
GATTTTTAAGATGTTAATAATATCATTCTACATGACAATCATATTTTTTGTATCTAAAAA
ACGGTTTAAATTTTCTCAAAATAAAAGGTGGGGGAGCAATACACCAATTTATATCATTAA
AACAAGTCAACAATACATATGAACAAATCTCTATAAAGAACATTTTCTTAAATATATAAA
TCATAACTATAGTAAATAAGTTTAACTTGAAAAGACTTTTCCTCCCAGGCAGCATAGACT
GTTTATGCATATTTTTCAAATTCCGTGAATTACTTCAAACCATGAAGCTTTATTTTATGG
ACTTAAAAAAACACCTATATGAATCTAGGAATATCTGAATGTCTTATCAAGCCTCTAAAG
CAAAAATAAATTATTTAAGAACATCAGTATTTTCAAAATTC
>NAP1L3
agaggccggcgctgaggtggcagcggcagtggaggcttgggcgacagcggtggcggcAAG
GCCTCTCCCGGCTGCAGCTAGAGTGCCGAGATGTACCGCAGCCGAATGGCGCAGTATGAG
ACCCCGAGATCTCTTCTCGTTTTAGATCGCGAGCCCCCTCCCCTTGCAGTCAGACCTCCC
GTTAATTTCGTTCCCAGTGTGCCTTTAGTTCGCTCCTCATTTGCTGGTCCACCTTAATTG
ACAAACTGTACGCCCAACGAACGGCCAAACGCCACTACTCCTGGCTCCGCCCACCTTCCC
AGACGCCGCTCGCTGGCTGAGGTGCGACCCCTTGGAAGGTGTCCCCCTGCCCCCCAAAAA
GTCtatatttatagttttataattaaaaaagaaaaaaaaGCGTAGACATGAGGTAAAAAT
ACCAGCCATAGTTCCTAACAAGGGCAAAAGAGGCGTGTCTTCCTTCTCCCATCCGCCCAC
CCTGAATTCCCGTTTAGTTTGTCACGGGTCTCTTGACAAAAAGCTGTaaaaaaaaaaaaa
aaaaaaaaaaaaaaTTGAATGAAAATGGTCCAAATGGCGTCATTGGGTAGTGTGACTATG
GACGATTTAAAAACAAAACGATTTTCTCTAAATATTCTATGAGCATGCATTTTTACACTG
GATAAAAAAGGGGAGAGTCGGTTATTGGCAGAGGAGGGAGGGACTAGACAGCAGGCGTAT
TGCATTCCACGAAGCTGATTTAATAAGTGCTGTCTGTGATGTTTGGCAAGCCTGGTTTAT
ATCCATCTACAAGGTTTGCGAACCCATGTTGCCGTGAGTCAGTTACACCATTTTTATTAT
ATTTCTCTTTTTAGGCTGGCATATTATATACCCCAACCTTGCTGCTAACTTGCCACGTAG
CCCTTCTCAATGCTTGTAACAACCTTGTAGATAAAACAAAGAGGTATTAAATGTTAGGTA
GTATTGTTAAAAAGCAAATGATTTGCGTTATACTTTTGTGC
>NRGN
AAGGGCGAGGATGGCCAGCTTTTGTCTTATTCTGAGGCAGCAGATCAAAAGGTTAGGCAG
AGTCTGGTATGAAAGGGAGGAGGATACTTCTTCCAAGTCTGTGCCCATATATAAATACAT
ACAAAATAGGTGTTGTGCATATATGATGTTGTTTGTTGCAGCTCATGTAGACAGATCGAT
AATAGATACGTCATGCCGACAGCTTGAGTTGGGTGACTGTCCGTGTGCGTGCGTGAGCGC
GCGGGCGCCCGCAACAGGGTGTCCGCATTTACCTGCAACTGAAGGGCTGCGTAGTTATTT
TTGCAGGTTGTATCTGCAGTGTCTGTATGCTGGAAGAAGGCCTGGGAAAATCATATGTGG
ACATGTGGGGCTTGTGAGCTTTTGTGTGGACGCATGCCCATCGCCAGGTTGTACCAACAG
GTTTCTCCGTCTGTAGCAGGAGTGATGATGAGACCTTTTTACCGCCCGTTAGGGAGCCTT
TCTTTGCGGACTGAGGGGGAGTGAAGTGAAAGGGAGCCATATTTGGGACTCCTGCTAGGT
TGTGGAAGTATGGAGGGATGGGTGAGGGGTGCGTGGTTTTCTCTGAGCGGGAGTAGGTGC
TGTGCCCAGATGTGGGTGTTTGTGCTCGGGGTGTCGGGGGCCTCCTTCTGCCTACTCCGG
CGTACATCTGCCTGGCAGTCTGCCGCCTAGCAAGCCAGGGGATTGCGCCCGGGAGGATGG
AGTGTGTAGGAGGCTTGGATACAAGCGTGTAGGCGGAGGGGCTGGGGCAGGAGCGGGAGC
GCGGCGCAGAGAGCCGCGAGAGGGCGTGGCCCTCCCTCCACTTCTCCCCGCCCACCCTGC
CGGAGGCTGCTCCTGATTGGCTTCCCGGCCGCGGGGCTCAGGTTACATTCGCGAGCGGAG
CCGAGCGCGGGAGACCGGACCCGAGAGCAGAGCTGCTGTTTCGGCGCGGGTCGGCTGGCG
GCCGACTGCCCCAGAGCCCCCACCCGGCACCACACAGACCC
>NRGN
AGCAGGGGGAGAATAAGGGCGGGTTGGAGGTGCAGGGGGCGTGGAGGGAGCTAAGGGTTG
GGGGATAGAAATCCGAGATGGGAGGTGGGTGGGAAGAGGCTGAAGGTTGCGCGGATTCCA
GGAGCTCACCTGTTTCTCCCTCTGCATCCTCCCTTCTGCCCCGCCCTGGACCGAAGAAGA
ACTGAGCATTTTCAAAGGTAATGAACACGGCCCCTAGGCGGCGGGGTGGGACCCGTGAGT
GGGAGAAAAGGATCGAATCCCCAGCCCTTCCCTCTGCCCACCCTCACCCCTCCCAGCCGG
GGAAAATGCACCCTGCCCCTGCGGGTTTTCTGATACATCCAGACGCCCGAGGCTGCGACG
GGGACATACCTGGACCAAGACATGCGCAGCCACCCCATTTGGCTGCACAAGCCCGGCCAA
GGGGCAGAAATACATCGCGGCGCGCACACGTACCTGCCGCGGGGCTCATTTCAGCGCTTT
GACTCGGGGTGGGGGTTCTGGGTGACTGGGGCCCTCTGGCACTCACCGCCCAAAGAATCC
TGGTACTGAAAGGGGGAAGGGTGGGGGGAAGAGGAAGTAGCAGAAGAGGGCAGGTTCTCA
GACCTTTTCTCTCCTCAGTTCCCGAGGAGAGATGGATGCCGCGTCCCCTTCGCAGCGACG
AGACTTCCCTGCCGTGTTTGTGACCCCCTCCTGCCCAGCAACCTGCCAGCTACAGGAGCC
CCCTGCGTCCCAGAGACTCCCTCACCCAGGCAGGCTCCGTCGCGGAGTCGCTGAGTCCGT
GCCCTTTTAGTTAGTTCTGCAGTCTAGTATGGTCCCCATTTGCCCTTCCACTCCACCCCA
CCCTAAACCATGCGCTCCCAATCTTCCTTCTTTTGCTTCTCGCCCACCTCTTCCCGCACC
CAGCATGCAGCTCTGCCTCCGCAGCCTCAGTGCGCTTTCCTGCGCGCACTGCGGAGGGCG
CCCTAAGCGTCACCCAAGCACACTCACTTAAAGAAAAAACG
>P2RX4
GGGCTGCAACTAAGGAAGTATTTGGAGTGAGAATGCGACCAGGCTTCAAATCCAGGAGGG
GTATTTTACAGGGCGTGTGGCTCTCACCCAGGGCTCACAGGACACCTGATATTTAGGCTG
TTCCCCAAGAGGCTAAGGACAGCGCGGCCCCAGCTCCCCCAACCACAGCTGCCCAAGTTT
AGGAGCCCGCACTCGTGAGCGATGGCTACTCCGCACAGCCCCGGGGTCCTCTACGGAAAT
CCCTGGCACCTATCAGTACCCCTAAGGGAGGTCGCTCGTTACCCCTCACTTGAACTCTGT
CCCAAATGGGAGGTCACTCTCTCTTCGCGGACCCCATCTTCCCCGAAAGGGTCTCTTGTT
CTCTCTGGCCCTCCTGAGAAGGTCATTACTCCCCAACTCGCCttttttgttgttttttgg
tttctggtttattgaggcagggtctcgcttcatctcccagactggagtgcagtggcgcga
tcacagctcacacggcagcctctacctcctgggctcaagcgatcctctcacctcagcctc
cctgggactacaggcgagcgccactacgcccgcttttttttttttttttttttttttttt
gtatttttgatagagacgaggtctcgctatgttgtccaggctggtctctaactcaagatt
cctctcacctcggcctccgcaagtgctgggatgacaggtgtgagccaccgcccccggccC
CTCGCCCGCCTTTTGAAGGAGCCTTTCGTCCTCAAGGGCGAGGCCACTCCCCCCCCGCGA
GTTCCATGCCCCCTAGAGGGTCATCGTTCCCGACGGGGAGGTggcgccctcccccgggcc
ccgggccccgaccgcccgTGCTGCCTCCTTCCGGGCCCTCCTCCGCGATGACGGCGCCGC
CAGCAGGCCAGGCGGACTGGGCGGGGCTCCGAGCGGGGACTGGGACCCAGACCGACTAGG
GGACTGGGAGCGGGCGGCGCGGCCATGGCGGGCTGCTGCGC
>P2RX4
TGTGGGAGCCCTGGGCGTGGGCCTGTCTGGGGAGGCCCTTCTGCAGAGGCTGGCACCAGT
GTGGCGTGGTGTCCCCGTTAACCCGGGCAGTCCTGCCACTCTCAGCAGCTGCTCCATCCC
TAGGCCCCTGTACTAGATTGACTCTTTAAACCCAGCCTCGTTTCAATGAGCGACATCTCA
GGTTGGTGATGATAATGCATGCTCTGAGAATGCCTGTGGGCACACACTACTTCAGTGCAC
CTTGCGGAACAGGAAGGGTTGGGTTCCAGGCCTGGGACCAACTTGAGAACCCCTGGCGGT
GAAGTCCCAGGAGCGCACCTCCCTCCCGCCTGCCACAAGGGGTCCCAGGGGCACCTTGAT
CTGCTTGTGTCCTTCTTTGCAGGGTCTTGCTAGTGAGCTGGACCAGTGAGGCCTACCCCA
CACCTGGGCTCTCCACAGCCCCATCAAAGAACAGAGAGGAGGAGGAGGGAGAAATGGCCA
CCACATCACCCCAGAGAAATTTCTGGAATCTGATTGAGTCTCCACTCCACAAGCACTCAG
GGTTCCCCAGCAGCTCCTGTGTGTTGTGTGCAGGATCTGTTTGCCCACTCGGCCCAGGAG
GTCAGCAGTCTGTTCTTGGCTGGGTCAACTCTGCTTTTCCCGCAACCTGGGGTTGTCGGG
GGAGCGCTGGCCCGACGCAGTGGCACTGCTGTGGCTTTCAGGGCTGGAGCTGGCTTTGCT
CAGAAGCCTCCTGTCTCCAGCTCTCTCCAGGACAGGCCCAGTCCTCTGAGGCACGGCGGC
TCTGTTCAAGCACTTTATGCGGCAGGGGAGGCCGCCTGGCTGCAGTCACTAGACTTGTAG
CAGGCCTGGGCTGCAGGCTTCCCCCCGACCATTCCCTGCAGCCATGCGGCAGAGCTGGCA
TTTCTCCTCAGAGAAGCGCTGTGCTAAGGTGATCGAGGACCAGACATTAAAGCGTGATTT
TCTTAATCCCTGTCTGTTGTCTCATAGCATGTGCTAGAACT
>PHF13
TCCGCCTCGCCCTGCGGGCCGGAGGATATTCAGGAGAGTGGGAAAACGGCCGGTCCCAAG
GTTAGGCTTAGGCGGCAACAGAAAGCAAACTGAACGCACACCTCTTTAGAACACTGACAA
CGCTGGCCCGGTGTTTTTAATGCACGAACCCGGCCACCTCGAGTGAATCCCGCAGATGCC
TAGAGAAGAGCCCGGTCCAGTCCCGGCCCCGCGGGCCCGGAGCAGGGAGCCGCACGAAGC
CCGCAGCCGCGAAAACAACTTCGCTGAGCCCGGCCTGGAGCGGGGGCCGGGCGGCGACTC
CGCCCTCagcggggagcggggagcggggagcgATGCCCGGGGCGGCCGCGACGTCAGCGT
CCCCGCCCCTGCCGCCCCTACTCCCGGCCAGGCCTCGGGGACCCCCGCCCCACAAAGGGG
CGCGAACCCCAAGTAGGAGACGAGGAAGGGTAGGTGCCAgccgccgccgcccttcgcaac
ccgggccgtcagccccgcccccaccgccgcagcgactcccgcccccgcgcccgccgagac
caaggcgctaccgctcacactgcccctccccccgcggccgagccggcgcgggcccccgca
cctcccccgctcgcgcGGCCTCGAGTCCAGAAGACCCGCCTCCACACACCGGGGCCGCCG
CCGCGGAGCCTCATGGGGGTTGGAGTCCCCAAGGTTTCCTTTGTGCGCAGTATTGGCGGG
GCCTTGGACTACCACTCCCACAAGGCACCGCGCCCGCCTCCCGCGCCACGCCCCCTCGCC
GCTGGCTTCCAGTCGCCACCCAGACTACATTTCCCGACAGGCCTCCCGGCTCTCCCGCCC
TCCCTCCCGAGACACGAGCCGAACTGGGCGTCAGGTCGGGGAGCCGGTCGGGTTCCCGCT
CACCGCCGCCGCCGCCGCCCCCTGCAGCCACTCTCCCGCCTCTACCGCCGCGGGAGCTGC
ATCGTCCACTCCGGTCGGCGGTGGAACCGCCAGTCCGGGGT
>PLK2
TTGCCGCCCCGCACTGCCCGCTGCCACCCCCTAGGCGCGGTCACACGTCCGAGCCGGCCG
TGGTCCTCGCACCCTTGCCTCTGGTGCCGACTAGCACCCAACACCCCGGTCCACTTGTGC
GAGTGAGAGCGCTCGGCGAAGTCTTATATACGGGGAGGCGGGAAGGGGGCGGAGACTCGA
TACGCGACATCACGTCACGGCCTATGCCCCGCCCCACGGCCGGCCGAGCGCGCGTGGCCG
GGAAGCAAGTCTTGTCCCGCCACCCGGGTCTCGCTTCCCAGCGGAGCCGCGCGCCTCAAA
CGCCGGCCGCCGAGATCTCTTGCGGCCGCGGGAAGGCCTTCAGAGCCGTCCGTGGGCCCC
GCTGTCCCGTTCTTCGAAGGCTCCGAGCCTCAGCGTACAAAACAGAATCGCGAGGGCCGA
CGCCTGGCCTCACCCCCGCCCCAGCCGCCTGGTGGCAGGGCAGTGCCGTGACCCGAGCGA
GTCGGGCGCGGGTGTAGACGCAGTCCCTCCCCCGCACAGCCCTTCCCGGCCGCCCGGGGC
CTCCTGTGTCAAGGTATCAGGGTGCCCGGAGCCCGCCGCACGGGCAGGCGAGGCCTCCTC
CGGCCGTATGACAGGGCTCGTCTGCAGCTGCCCCGCAGTGCCTGCCCGCGCTGTGACGAG
CTCGCTGGTGTCTAGCTGGGGCAGTGCCGAGAGGCCGTGGGGGTGAAAGGCCGGGATTCG
TGGAGCCGGGCATTCGAGCCCATCGCGCTAGGGCAGACACGGGCCCGCAGCCGGGATCCC
GGGCCGATCGGCCAACCGTGCCAGGATCCCACTCGAGGCCCGTCTGGCCCCCGCCCATGC
CCCTAGAGCGAGCCTCTGTCTGAGGTCGGCCCCTGAACCTTGCAGAGCGAGGTCGGCGTC
CTGGCAAGGCGTCCTCCGCCCGTAGCCCGAAGATTGGAAAGCAAGGGCGCCATCTTGTGG
AATGTTCCGGAATGCCGTTAGGTGTCGAAGTGGGCAGCGGT
>PNRC1
AATTTCTATTTACGCGCAGCTAACAAAATACTCTATGTTGCAGAGCTGTTTCACTTTCTC
CCTTTGAGACGCAAGCCGGCTTGCCGCCTCCTCAAGTAACCAGGCACAATGTTCTGATCC
CAAAGTCTCACAATCCTTCAAGTATGAAATCAGTAAAAACTCCAACTTCCATTTATGGAT
TTACGGAGAACTTTTTATACATCGAGGGGCTAATTCAATCAGTAAGTCACTTTGATTTTT
ACTCTGATCACCGAGACTAATAAGCAGCGATGCCGAACCAAGTAAATGAAAGAATCGTGA
GCCATACTTCAGTAGATAAAATTTAAATGTAGACTGATTTTCTTCACGATTGCTAGGGAA
GAAATCCTTACAGCGTACTTAGAAATCTTTGTTTTAAAATGATAACGCTGTTATGTTGGG
CTGAAAATAAAACGGATACTTCCCCAAGGTCAGCAGCGGAGGAGGCAACCGTGGCCTTGC
CAAAGTCATcccctcttcccagcccccgttcttcctgccgccctccccctgccccctccc
ttccccacccccatcAACAAACTCCGCCGGGACATTTCAGTACCACCACTCCCTAGCCCG
GCGAAGCGCAGGGGCGTGCTGGGGAGGAGTAAAGAGGGTGGGGCGGAAACCCAATTTCAT
TGTTCGCGGGACCGATTCTTCCCAAAAGAGCTCGCTGGCAGCGCCTGCGCAGTGCGCCCT
CTTTGTGCCAGGCTGCAGCAAGCTGGTTGTTTGTGTGTGTCTACCCGAAGCTGCGGAGGC
GGAGCGAGGGGGCGTGGCCTGCCTTGTCGCACTCTAATTGGGCTTTCGCAGGAAAGTGGG
CGGGCGCGGGGCGGAGCTTCCGATAACAACACTCGGAGCTGGGGCTGTGGCTATTTGTTG
CTGCGCCGCCACCGCCCGAGTCATGTTCCGCGATCTTCTCAGGCTCTCCTAGCAGCATCC
ATCGCCGCCACCCTATCTTCACTGGCTTCATTCACCTTCTC
>PPL
tggcgggccgggcgcgcaccgaggggcgggcgggagcgcaggtgagcgagcggcggcgcg
ggGAGCCCGGACTGCGGCGCGGCAGTGGCTCCGGGTCCCTACTCGCTgggggcggggcgc
ccgccggccACTGGCTCTGCGGGCCGCTCCCCGAGAAGGTGGTGCTTACCTTCCCGAGGA
GGGGCCACCGCGCGGGCGGGGCTTGGACGCGGGGGTGGGGACACTGGGTCTTGGCCGGAC
GCCGCCCACCCCCAGCCGGGGGACTCCGGAGGCCGGGCAGGCACTGGGGCGCAAAGGCCG
CCGGGGCGAGCGCTCGCAGCCCCACCCTCCTCGGGCCCGGCGCGCCTCTGGCCGAGGCCT
TCACCTGGTTCTGCGCTACCGCGGAACTCGGCGCTCCTGGTGCTTTGGCGGACACCCAGC
TGGGCCCCGCAAGACAGGTGCGGCAGAGACCCGCACGGATTCATGTGCCCTAGTAGCTAG
CGAATTGCACTCAGATGGTGGCAATTGAGGGAAGGGGGCTGAACTGCCGAGGGCgccggc
ctgagttcaagccctgccacccccaggttggctgacactcctgggcaaggtgttttactg
ctcccagccacagtttacttctttgtcaaacggtgataaccaccaccccatccgaaaggc
ctgtggggatgtccctgcaggtaatgcacgcaaagcgctgagcgcagtgccctggcCTGA
ATCTGCTCTCCGCTTGCCATCTCGGGTGGACAAAAACTCCTTTGAAACTTCAATAACTCC
AGGCCCTGGCACTAGAAGAGCGCTTCATAGCTGGTCATAAAAGCTGCTCGATTGCGGCTC
AGAACAACGACGTTGCACAATTCTGCCAGCATGTCCTGGCCCAGACTGTGTGCCAGTGGA
GGAGGCTGCCCTTAGACAGAAACCTAATCTGACCTGAAGCCCGGATggcacacaccacca
cacctggctaatttttaaaaatttttgtagaggcagagttt
>PPL
agatggggaaattgaggtacaaagaaattccatcatttggccacagttccactgccagca
agcaaggcagagctgggattcgaatccaggcctccggaagcacagtctcagcgtttttgc
cctgtagctttgcGGTCCTGTGTTCCCCCCACCATCCAGCTGGCCGCAGGAATCAACCAT
GTGTGCCCCTTGGAGAGCTATGGAGCCCCATGCTAGGAAGCCAGCAGGAATGTGGGTGGG
GCAGGAACCTGCAGGAAAGGGGACAGGTCCCAGGAGTGCTGGGAAACCGGCTAGGCTGGT
CCAGCTTTTCATCTCGGTAATGAGCCGCATCGGGGCAGCCAGACGTGGCACCCCTGGGCC
ATCAGCCCCACTGATGGAGGCCGAGACACAGCCCTGTCCTGCCCATGCAGACACAGACAG
CAGCCACCTGCCTGAGCCAGGAACACAAAGATATCCCCCCTCCCCACACACACACCGGAA
AAGGGAAAGGGCCTGAGTGACAGCCGAGGGTACACGCCCAGCCCTCCCTTTTCTTACTCA
GAGGGTAACACGGACACACGTGCTGAGGGCAGTGGCCGCTGGCCctcgaaggggcctcag
aagccatccagccccacctgctcattacccagatgagcaaaccaaggtcccggacgtgaa
gtcactacccaggatcacTTGggagggcagcctgtgtaggagaaagacttcaggtctgga
gtcagatagggttcagatcctgactgcaccaaccagcaatgtgaccctgTGACAGTGTGA
CAGAGGAGCTACACTGTATTTCTTTTTTAATCTTTTTATATTTTCTTCAAatttttaaat
agagatggtttctcactatgttgaccaggctagtcccgaactcctggcctcaagtgatcc
tcccatctcggcctcccaaagtgctaggattacaggtatgagccacaatatgcctggcCa
gccactctgtatttctgagtctcagtttcatcatctgtgaa
>PPL
GAAACTCGTGAGGGGGCCAGGACGAAGCCCAGAGCTAGACATTCATGTTTAGCAAGTCAG
CTGGCCCACAATCTGCCCCTCTCCTGCATGAACTTCCAAGGGGGTGCAGATGGAGAGTGT
CAGCGACCCCGCGCTCCCCACAGGCTGAGTCCAAATCCCCGGGGCTATGAATGGGGCCTG
AGAAGCCCTGGGGGTGGGACTGGTCCATGCAGACTCCCGCCTTTGCCCTTGTACCTGTCA
GCCAGAGCCAGGGCCTCAGGGTCTGTGGGGGGGATCACAAAACACACGGCCGGAGCAATC
AGCTTGTTCCCAGCGCTGTCCATGAGCTCCCAGCTCTCCCCGTTGTTCTTCTGCAGGGTG
TAGCTGTAGCCCCGCGAGATCAGGCCCTGGCGGGGGCAGGCTGGACAGTCAGGATCCCGG
CAGGGCCTGAGGGCCTGGGAGCCCGGTTGCCATCTCAGCCCCCGACTCTTGGACCTGGGG
AGCCCCGGCTCATCACTTGGACCCTCCCCGTAGAGTGGGGAGGGGCATGCAGGAGAAGCA
CATGTGTTGAGGCTGCCGGCCCAGCAACCcacctccatttccctttggggaaccttccct
cccaattcccagtccctgtggtctctccttctccattcccaagctccagatggacatgtg
acttggacctggccaatgactggcattcgccagccacagtcattggtatagggtggaccc
tggcattccctggccacagtgattggtgtaggatggacacgtgactcacagtgagccaat
gagaacctggcctgggacttctgaggagggactggggttgctaagctggtggaacacaag
gccagggcagccgaggtgggggcggcataggggtgccagttggcctgcaccaggggaagg
gttggcagagtgacaccaaccacggagacaggcacaggctcctgagaacggcgcctgagg
cccgggatccaaccatgttaccccaaaaactttgtagtgat
>PPL
AAAAGGCAGTTCTAAGGCTCTGTGAAGAAGGGCCAAGATCATTATCTCTGCTAGGAaaca
aatgtttactgatgatttggaccaccagacactgttctgctgtctgacttagattatctc
atttaatcttcaaacgatgccaggaggtaagcatcgtgacctccagcttatgagtgagga
aagcttctgaggTGGGGATGTGGCTGATGGGGTGGACCCGGGATTTGCATCTCAGCCATT
GGCTTCCCGTGTTCCTCCCTCACCCCAAGGCACTGCGTTGGGCATGGGGGAGGCAGGAGT
CCCAACTTTGAAAATGGGATTTCCCCCACAAAGGCGGCTCCTCATTCTGTAGCTGttcac
tcacatagccaacccacgccaagtgtccattctgcaccaggccctgtgcggggcactgag
ctgggagaggtgagcgacacactcggttcttgttctcagagggttGGGTGTTGGGAGCTT
GAGCTGAGGCCCAGGGAGGACACAGCTGTGGCAGGCCTCTGCCCTGCTCCACCTCCCAAA
GGCTTGGCTCCCCAGAAAGGGGCTTGTTGACCTCTGACCCTCCCTTGCCAGTGTGTGCCT
GGGGCTGCGGAAACGGCCATCTCACCTTCTGGTTCTTCAGCTTGGTCTCCATCTGGCTGA
GGCTGTCTGTCTCCTGGGGCTCGTAACTGGGGATGCTGACTAGGAACTGCAGCACGTGGT
CATGGCCGCGGTGGAAGTGCTCGTAGGCTGCCTTGGCGCTCTGTAGGCTCTGCGCCCTGT
CAAGGCAAAGCGTTCAGGCCTCAGCCACAGCAAACAGATGCCTCACCGAGCCCTCATTTT
TTTTTTTAAAGTGGGAAACAACCAAATGTAACAACCAGAAATACCCCAAGTATCTCCCAC
ACAGGGTGGGTGGTCATTAGGGAACGTCAGGTTGGACTGTGGAGAACCAGGTGGGTCCAT
ATACATTGACTTGCAGAGATGCCCATTGTGGATTACAGGAC
>PPL
GATCCACTTGTTTCTTCTGCTCCTCTGAGAGCTTTGCCCTCAGAGACGCCACCTCCTCCT
TGGTTTGAGGGTCTTCTTGGAATTGGAGGATCTCCTGGACCACCTCTTTGGTCTGGACCT
GGGGTTTGGTGTCTTTCAGGGCCTGGATTTCCTTTTTCAGCTGGTAGATCTCTAAATCAC
ACCTTTCGATCAGTCTGGTCTTGTCCACGATCTCCTCCCTGAGCCGCTGAAGCTCCTTCT
CCATCTCAGGGTCAGTCTTGTACTTAATGACTTCCTTAGTCACCTCTTTGACTTCCACCT
GGGGGCCTCGCCTCCTGAGGGCCTCCAGCTCACTCTGGTAGCTCCGGAGCTGCTCCTCGG
CACCCCGGTACTTTCGCTCCTGCTCCACAAGCTCCAGGCGGAGGTTCGCCACTTCACTTT
CCGCCTTGGGGTCTGGCCGCACGATCTCCCGCACCTTCTCCTGCACCACCACTTTGGCGT
TCTCCTCCTCCAAGGCCCATATCTTTCGGAGCAGCTCCGTCTTCTCCCTCTGGCTAGCGC
GAGCCTTGGCAGCCTCGTCCTCATATTGGCGGGTGAGATCGCTGACCTCCCTCTCGGTGG
CCGCGTCCTTCTCCACCTTGAGCACCTCCTTGACGGTGATCTTGCCCTCGGCCATGGCCC
GCTCCTTCTCTAGCCTCTTGAGCTTGTCCTGGAGGAAGCTCAGCTCCTCCTCCTGCTTCT
CCCTGAGCTGGTCCTGGCGCTGGTGGTCCTCCTGCAGCTGCTGGTACTCTGCCTCCAGCT
GGGGGTCATTCTGCAGTTTCACCACCTCTTTCTCTGTGACCTTCTCCTGCGCCCGGCTCT
TCTCTTCAGCCAGGGCGGCCACACGCTGCTGCAGGAGGAGCACCTCTGCCTCCCGGGCGC
CCTTCTGCCGCCTCAGTGCCTCCAGCTCCTCCCGCAGCTGCAAGACCTCATCCGCCTGGG
CCCTGTCAGGCTCGATGCGCAGGACCTCCTTGACCACGTAC
>PRL
ATATAATGAATCAGGCATTCGTTTCCCTTTTCCTGGTCATCTATTTCCGTCATTGAGATT
ACCCCCATAATTTCAAACATCAAATGGTATTTTATTTCTTATTCATATTCAGGAAGACAT
ACTGGCCAGAAATGAACATTCTAGGAAGGATTTTGATTAATTAGGCCAAAAGGAAATGAG
AGAAATGATGAAGGTGAGATCTGAGACTAGATTGGTTTGGAGGATCTATAAAACTACAGA
AGTCATTTACTTTAAAATTTATCTTATTTCTCTAAAGTTTGTTGAATATATAGGATTATA
TTTCACTTAGGTAACAATCTCATGTATTATCAGTTATCAAGTTTCTTCCTCAAGATTGCT
AGGTAAAGATTTTAAAATTTTTACACTAAATACCAAGAGATATAGAATAAGGATTGAGAA
ATCAGGATTTTCAGTCCCCTGTTACACTGTCATTAAATTTCCTTCATTTTGTTGCTTTTT
ACATTTTGTTTTATCTTTTTGAAATACACATTTTGTTTTGTCTTTTTAAAAATACATGTG
TTTTGTCTTTTTAAAAATAGCGTATCTGTATGGTACTTTGAATGTACATcttcatctgtt
tatttcttttgattttaacatatgtgttaagtggtattattctctccagtttacagatga
agaaacagaagcttggagagactaaAGGTAAAGAATATGAAAGAAGtagttcagtgcaaa
agtaattgaggttttgggctttacttttaaatggtaaaaactgcagtcacttgcgcacca
gcctaaTAATTCTATAGTTGAGTTAAATGAAGGAACAATTATTACTTCACGGAAAATCAG
GAGTCATATGAGGAAGGCTGGGAAATGAATTCTCTTGTAAACATCCTGTGGACCCACTTC
TAAGACAAACAAGCTATAACCCCTGATTTAAGAGTTTATTTTGGGGAAGTGATGCAGTAG
TTTTCCAGGGCAAACACACATGTGTGTGCACACACACAGAC
>PROCR
tgatctgcccacctcggcctcccaaagtgcCAGCAGCATGCTCGGAGGagtgactttaaa
gcttttctacttgcttcctagagtaagggacgcattttacactgctatccaaaactcatc
atagaaacatacacacacaaaaccaaagcacacatatacaactgagcaaatatttcatga
cataacactttctcttactaagggtgacgcgctgaaattttgtattctgtcctatttcat
tttttaaaaatggtaaccatgacctgctaaattgatttcattgtccactaataaattatg
acctcagtttcaaaaagattgCTTTAGGTAACCAATCATCTTCTGAGATTTATACAGATT
GCTCATAATTCTCTCCTATTTTTTAAAAACATGCTGCAGTGAACTGCTTTACACTCATTT
TATGACTACTTCTGAGACCAAGATCCCGGATTATGTAATTGTTATTTACTTAAAATTCTG
GTAAAATGTAGCCATTATACTggaaaactaaattttaatcttggatctgtcaccaccatg
atatataaactttgggcaagtccctgcacctctctggacctcaatctccccatcagcaac
ctgctgatcctactcccaggagtgtGCTCTAAGTTGAAAGTAGATGCCCCACCCCCTGAG
TCAGCGCCGGCAGGACTTCTCACCAAGCCCTTCTCCCCCTTTTCCGCTCCCTGTTCCTGG
TTCCTAGGAAGCAGCCCAAGGAGAAGGGAAAAGGCAGGTCTgggcaggagggagcaatga
agggcggggcagagggagggcaggagggaggCCGGCCCCCTAGTAGGAAATGAGACACAG
TAGAAATAACACTTTATAAGCCTCTTCCTCCTCCCATCTCCTGGCCTCCTTCCATCCTCC
TCTGCCCAGACTCCGCCCCTCCCAGACGGTCCTCACTTCTCTTTTCCCTAGACTGCAGCC
AGCGGAGCCCGCAGCCGGCCCGAGCCAGGAACCCAGGTCCG
>PROCR
CCTTGAATGCCAGGCTAAAGACTCTGGACTTGATCCTGTGGGGAGGcagtgtagcagaat
ggctgagtgctggacttgactgcctacgtgcaaaccttggctctgctacactatctctgt
ctcagtttcccatgtagactggggttaataatagtagctattgcattaagccactgggga
aaggcacaaagataataatgtatgtaaagcccattgcccaggttataataagcactgaat
cgacattggctatgattATTTTTGATTAAtgaaggggagggggttatggcactggaagat
tttaagtaggaaaaggacatgatctcatccctgggtcaggtggaggtcggaatagagaac
ggggagatgaagtagaaagttactaccccagtctagatgagacggatgaatcctgaatca
gggcagtggaagaggagatggagaacaggcgatggaattggaattttattcaggtcagga
tttgttaaCCATTTGTTCCGTTGGTTAACAGGAAACGGGGGGAGGGAGAGCCGAGGGTGA
AAAAGGAGGCAGAAAGGAGTgtctcttccactgcaggcctcagtttcctcatctgtaaaa
cggagataataatccctgtcctgtcctcctggcagagttactgtcagcgtcaaacgggag
aaGCGGTGGGAGGGCACATTATAGTTTATGAAGGGTCGAGAAGGCGGGCGGCCAGCCTCG
AGGTAGGGGGTTATTATCTTCCGCTGCCCGCCGCCCCCTCCCACGCCGGCCCAGGCTGAA
GCTGACTCTGCCCGCAGGCCTCCAAAGACTTCATATGCTCCAGATCTCCTACTTCCGCGA
CCCCTATCACGTGTGGTACCAGGGCAACGCGTCGCTGGGGGGACACCTAACGCACGTGCT
GGAAGGCCCAGACACCAACACCACGATCATTCAGCTGCAGCCCTTGCAGGAGCCCGAGAG
CTGGGCGCGCACGCAGAGTGGCCTGCAGTCCTACCTGCTCC
>PTPN3
CCGACGGAGCCCGGAGTCCAGGGGCAGGAccgcccgcgccccgcccggcccggcccggcc
TCGAGTCGCCAGCAAAACCTGGAGCCGCGGCGCCCGCTCAGCACCACTCGGACGGGCGGG
GAGCGCACTGGGCATGCTCGGAGCCGGGCGGGGCCGGAGCCCCCGGAAGGAGGAGCCCCC
TGGAGGGGCAGGCGACGCCCCCCGCAGAGCTCCACCCAGCGCCCCCGGGCTCAGCAGGAG
GCATTCTCTGTCCTTTCCCCACTGCCTTATCCTCTCTGTGCTTCAACCATTGTGAATACC
TACGCTTCGATCTGGGCACCCGAGTGGAAGTTGAGTGAAATAAGGAACGTGAACGTGTTT
AGACCACCTTAAAGATCCATTTCTTGAGTGCCTACCAAAATCAGCCGTCATCCTCATGCC
AGTTTGCCAACTGCTGAGATGAGGAAACCGAGGTCAACGGAGGATGTGTGAATTTTCGAA
GTTGTCTTAATCTGCTGACCCCTAGACTGAAATTACCTTTTCTTTTCCCACAGCTAACAG
CTGTTAGCTTAAACGATGCCCTCAACTTTGAGCTAGGAACATGCTTACACCTAAAGGAAA
GACCTAAATATTTTAAAAATCATGCGTTTTAAATCACCATAACAGAAGCAGGAACAAAAT
GAAAGAATACTccccaaattggaaacaaactaagtactcaataacagagggatgattaat
taggttatggtatattagttgaaataataactatcttacactaagttaaaaagaccatgt
tgcaacagggaaaacacggtacaatgttaaatgaaaaaaaaaaaaaccgcagaaaacagg
tcgggtgaggtggctcatgcctgtaatcccagcactttgggagatccaggtgagaaggta
gcttaagcccaagagttcaggaccagcctgggcaacatagcaagaccccatctttacaaa
aaaaaacttatccaggtgtggtggcatgcacctgtggcctc
>PTPN3
ATCCCGGTGCAGCCGCACCCGCCAgcccgcccgcgcgtccgccgcgcgccccagggacgg
gtgggggcggggtggcgccgagcgcgaccccggcccccggcagccccgcaccctgccccc
ggcccgcTGGGGTCGCACGGGCCCGTACCTGCAGCATCCGGGGGCGCGGAGCGCCCAGGT
AGGTCGCGCGTGCGGGCGGCGCGGAAGCTCGCTCGCGGCGCGACCTGGCCGCCGTCTGAG
CATGCCCAGTgccgcccgcgggcggttcccgccggccgggctggccgcgacgggcccgcg
cgccgggcggggggcgggcgTCCGGGCTGGCCTGCGGTGTTCTcccgcccccgccccggg
ctggcgcgccccgACGCATCTCCTAGGGGCACCGGGGCTCTCCGCCGAGCTCCGGGCAGG
TCCTGAGTTCCCTCGCGCATGCATGCAGCcattcgttccacagccatgactgggcaccta
ctgtgtgccaggccctcagtgatttcatgcctagggaaggcaagAAGTCGGCGCCCAAAG
AAACTTTGAAATGAGGAGTCTTGCACGACGGGTGCGCGGTTGAGCTGAGGTCCCGCTGAC
TTCCAGTCCAGTGCTCGTCCCTTGGCACTAGTAAGCTTCCCTGGTTAAACCTCCCCAAGG
CTCGTGGGACCcctacctgatctgtgctcctgcttcccacctccgtctcatctcacacct
gccttcctgcggatcctagagcgcctttctgtccatcaaacactcgaacttcactaacct
caggacattggcgcccgcctttccctctgtgggacgttcttgcccagcttttcacgtggc
cggcgccttctcattgtacataggtcccctcctcagagaggcctttcctgaccaccttcc
tcgattagccctctgctcctgaccactccgtgtactctgttttcttcatagcatttaaca
GTGatttatccattttcagcaaatatttattgagcacctat
>RAD17
CTCCTACGCGAGAAACGACCCGAAATGCTCTATATGCCTTCCTTTTAAGGGGCGGGGGGA
TCCTTTGATGTAACTCAACAAAAGCATACAGCAATTTCGTCACGTCACAAACATCTGAAC
TCGTTTACCGAAATCTAATCTGAGGCGTTTATCAGAAGCAAAGAAAAAATAAAATACGGC
CCACGGAGGCCTAAGGAGTGAGGCATCCACCATTAATGACTCTACCGGGAAGCAGATATG
GCCTTACGTTATTTCGCTAAAAATCCCAAGGCCAACCCTGCCAAAGAATCAACAACCCAT
TTTACAAACGAAATACCAGATTCAGAAAGACTAAGCAGGTTGCCAAGCTGGAGAGCTGGA
TCTGCCGACCTCTCTCCAcccccccccgcccccccccggAGCCTCAGGCCAACGGAATTA
ACGTTCCGCGTCCCCTCCCTCGCCTCCCGCAACGCCCGCGAGGGTCGGCTCCCGGGGCGC
TGACAACCGCCTCGTGGCCCTCGGCCGGCCTCTGAAGAGGGCAGTGAGGGGCCCCCACCT
GGGCGCCCGATGCCCAGAGCACTCTGCGCCCCCAGCCTGCCCCAGCCCAGTCCCTCCCGG
CCGCGCGCCCTGACCGGTGAGCAGGATGTTCGGAAGCAACATGGTCCCCGCCGCGACGGC
TTCGGGCGCCTCGCTCACGTGCCCTTTGCTCTACAGGGAGGAGCCGGAAGGGGCGGGCGG
CAGCAAAAGCCCACGGCCCCAAAGGCCCCGAAGCCCACCGCGGCGCCCCTAGCCTGCCCC
GGCGGCCCAGCCGCGGCCCACTGGTTACCTGGCTTTCGATGACACATTTCCGTCGCAAAG
TTGGAGGGTGGGCATAACTCGGGTCGGTACTTCGGGTCAGGCAGTGCGCTGGATGCCTAA
GTCACACACTCCTTCGGTGGTCCCCGCCCTTCGCTTGCGCCGACCAGTCTGGAAGGTCCC
CGGGAGGCCGTACCTCCGAGAGGCTCGGCGTTGAGCCCGGG
>RAD17
aaaTTTTTTTTTTAGTGAATTGATTAGTTCAAGTGGCTCTGGTTTAAAAAAGAAGAAGAA
GAAATAATTGGTGTAATTATGGCTTTTTCATCCTCACCAGACTGTATAATGTATAACCCC
AGTAAAGGAATTTTCATGTAAATTTCATAAATTAGTTAGATTATTTTGTGTATATTTAAT
TTTATCACAGTCTGTTGCATTTTGAGGGTTTTTTTGTGTGTACACATATATGTTGTTATA
TATCTGTGTGTATGTAGTGAGAAAGAGTAAAAACTTCAAAATACAACCTGGTCAAAGTGA
AAAAGTAAAATAATACAGTATTTAATATTTCCTGAAAGTATACCTTAAACTGTAATAAGT
CATTGAAGCTTGTATCATTCATAGACCAGTGTTTAGCATGAAGGCTTTTTAGTTTTTTAT
TACTATTTTAAGATAATTTTTTTTTtctggctctattgcccaggctggagtgcagtggca
agatcatagctcactgcagccttcatctccaggtctcaagtgatcctcccatttcagcct
cccaagtagcagggactacaggcgcatgccaccatgcccagctaattgttttgatttttt
gtagagataaggtcttactaccttgcctaggctggtctcagactcctgagctcaagtgat
cctcctgcctcagtctcccaaattgctgagattataggaatgtgccaccgtgcccagccC
TTTTTAGTATTTAAGTTTAAAAGAATCTAATTTACGTTAATTAAGTTTAGAAAATAGGTT
GGGGTTTTTTGTTGTTGttatttttaagaaaatacttttttttaaatttaattttcttat
tttaGAATGGAGGAAAAATTACTGTCCCTGACAAAACTTCTCTAGAGTTGCTCTGTCAGG
GATGTTCTGGTGATATCAGAAGTGCAATAAACAGCCTCCAGTTTTCTTCTTCAAAAGGTA
ACTATGGAAGATACAGTCATGTGGCATTATATAGGTGACTG
>RB1CC1
CGCCGCCGCCTAGTCCTCGGCAGCGGTTACCAACCGCCCATTCGGCACCGCTAAGCCGAC
ACAAccgccggcgtcccgggcgcccgcccgccgcggccccgAACTCTAGGAGGCAGGGAG
GGGTCCGGGCGGACAAGGACGCGAGCAGGCCCCTCGGCTCTGGGTCTGGGGCCGGGGGAC
AGAAGGCCGCGGCCTGTCAGAGCCGAGGGGCCCAGGCGACTGGGGGATTCTGAGGCAACG
CCGAGGGCTCGGCAGGGCCGCGGACACCGCCGCGGCTTGGTTTGTTATTGTCGACTCCGT
CTCTTCCTCCGCGGCGCATGCCGGGAAACGGCCTGCCGGGGGAGGGGCGCGCCTGGAGGC
GCAGAGAGGCGTCTACGCAGGTCCGGAAGTCGGCAGCCTGCCGGGAAGGGGGCGGCCCCG
CCTCCGGCTCTCCGGCCGGCAGGTTGGCTGTCCTGGCCTGACCCTGGGAGACTCCGCTGG
GGCCGCCTGTTATGGTGCTAGCTGCCGTCCCGGTGCGTACTTTCCCAAGGTGAATTTGAC
CTTCTTTGCGACAGCTAGGCCCTGACTAAGGTCGACCCACCAAACACTGGATCGTCCCCA
GGCGAAAGAGAGCTTGTTCCCCTCAGCCTGTCGCGGAGGAGCGGAGCCAATCGAGGGTCT
GGTGTCCCCGTCGCCTCTCCAGGGGCAACCTGCGGACTAGGCCAAGGTCTGTAACAGGAT
AACGTACCAGCGCCTGGCCCAGGCGTTCCTGCCGCCACCTCCCCGCATATCCGGACCGCC
GGGACTGCACGCAGCTGGCAAGCGTCCCCCTGTTAACTCTGCAAGGGTGGGGCGGCACCA
TTTCTCAGACCAGGTAAGGCAAGAAAACATGCAAGAGAGAAGAGAGGGAAGCCTAGGCCA
ATCGGAATGAAAATGTAAACGCCACAACCACGTTTTCAGCTTTACAAATACTGAATCTTG
TAGTGGGTCTAGTGGGTTAGGGGTTAGCATGAGCACCCTAA
>RB1CC1
ATAAACATACACCAATTCGTTAAAGTTCATATACAGTTAAAATAGAATTCAACTTGCATA
CCTCCCTGTAGTGTTTTATGAACATTTTTCTTCTTACAACCTCAACAACAGCTAAGCAGT
ACATCTGAGGAACTGTACTAAGAGCTTCAACAATTTTGACTCTTTCTAACAGCTCTATTA
CGAGGCGGAGCAAAGCTTGTAACTTCTCTCCATCTTGATCAGCATGAAGCATTACAAAGC
AACACCACCTAGAGAATAAAATCCATTATTTTCAACATTCACAAAACTGGTACTAACTTA
GTTACTTACTTAGTAAGCTTACTAACTTAGTTAAGCCAAAGAAATCAAGATATATAAGCT
CTACAAAAATAGTCTAATTCCAAAGTTCATCAATAAGGTATTTCAATAAAATGGTAGGGA
AAAATCACTCCATCATTTGGGAGAAATAAATATAAATACCAATTCTAAACATCTTAAAAC
AGATATAAATGAATCACTTACTTCAGTCTGACATGTAGGTTATTTGCTAGTTCTTGTTTG
GCAGTGGTACACTTCTGCTTAATATCTAACAGTTTTCTATGATTTTGCAACATAATCATC
AACTGATTTGCGTGACTCAGGCATAAATCAGGTAATACAGATGCATCCTTTAAGTTTTCA
GCTCTCTTCTGATTAGCTAAAAATCCCTTTGAGAAAAAAAATGTTTCAAAGGACATTAAT
TTTGTTTCATGAAAGGTATGGACATTCAGTTAAGTGGAAAATCTTTATGTTAAACACAAC
CCGTTTTGTGCCTTCTAACAATATTTTTAAATCCTCTATTTTTCTCGAATGTAGtagatg
cataaatggcacaagacctagaatttttaagaatcctatgctcatctttaatttttcaaa
ctagaagaaaataaaggctagaaagataaagccccttagccaaggacatacttaatagtc
aatgagaattagaagctatgtgtctagaatcctaTAACACT
>RB1CC1
TTTCAATTGTCATTAAAGTTCTTAGCTCTGCTAAGCCCACCTGATAATTTTCATTATTAT
CCTGAATCTTTTGGTTGAGTTTACTAATTTCTGTTCTCAAATTTTCTGTCTCTTGTTCAA
GAAGAGATTTCAAGGTCTCCTTCTGCTGGGCTCTGCTTTCTTCCAGCAAAATTTTTATTT
CATCAGTTTCTGCTTCCTTCAACGCAAGTTCAACCTCTAACTTGCATCTCGTGTCTGACA
AATCAGAAACCTTGAGTTTTAATTCCTGTAACTGTTTTTCTTTTTCCTGGATAATTTCAG
CATGAGATTCTTGTATTTGATTAATTATTTGTTGGTTTTCCTTTTTTAATTCCTCCAAAG
AAACTCTGTGGTCTGTCATAACCTTCTCAAACTCTTGTATGTGCCTAACCTGAAGTGTGT
CCTCTAATTCCTTTAGATGACTTTGCTCCAAGGACTGAAGTTCTGCCCTCAATAACTGTA
ACTTCTCATCATTTTCAACATGGAGCTTTTTTAAGTCTTCTAACACTATTTCTCGTGACT
GCTTCAGTTCTTTAATTTCACAATTTTGAGAGTGCATTATATTTTCCATCTCTAACAACT
TCTGATCCTTTTCATTCTGCAGGCAGATTACAGCTTCTTTTTCATGTTTAACCAAAGCAA
ATTCATTATCTTTATTTTGTAAAACCTCCTCAAGGCATACTAACTCTCCCTTCAATTTTT
TAATTTTGTTTTCATTCTCTTCAGTTTCCTTTATTAGTCCGTCAAGTTTACCTTCATATT
CATTTTTTAAAGACAGTAGTTCTTTTTGATGTTTTTCTTTTAGTGTTATTTCCAGAGAAC
ATTTTACTTTTTCAATAATGTTTCTTATTTCTACTGCTGTACATTTTAATGAATTTGAGA
AGTCACACTGTTCTTTTTGTACAAATGTTCTAAAGTGGCAAAGGTCTTCCTTAATGGTTT
GTATACTGAAGTGAGAGTCTTGGGCAACAACTCTACATCTT
>S100A2
TGTCTGAGACGGCAGCCAGATACCTGGAAGCCATTTTAAAAGCCTAGGGATATGGGtact
cgggagataggaggcggaaagaccacttgagcctaggagtttgaggctgcagtgagccat
gatcgtgccactgcactccagcctggacgacagagcaagaccctgtctcaaTCAATCAAT
CAATGCAAGCCTAGAGATAAGGGCAGGAGAAAACCAGGGGACAGAAGTGAGGGATTGGCC
ACTGCCAAGTTCTGCCCACCCACCCCCTTTCCCCAGGCCGTTCAGGGGAAAGAGAAATGG
CCTCATTGTGGGGGCCACAGGTTTAGTTTAAGTCCTGACATTGCCTCTGGCTTACTGTGT
GACTGTCGACCTTGGTTGAGTGGTGCCACGAACCTGAGCTTAAACGTTTTCAGCAGAAGG
ACCCCCTTTATTATGCCCCGCCCCACAAAATAAGTTCTGAGGTATTCTGTCTTAGCAAAA
TGCATTAAATAATTTATTTCCCCTGTTGTACTAATTGGATCCATAAGTGTCTCCCGGCAG
CATGACCAGCATGCGAGGACCCACGTTATCACATTGGGTTCAGGTCATCCTGGATTTGTC
ACTCACAATGGGCGTGTGCATATCCTTTGCTGGGGGGTGCAGACTGAAattttgaagcac
tcgctgtgcgtcaggtgctctccgtacattaccccatttaattcacacaacaatcccagg
agttggaataagatgaccccacttcacagaggagaacactgagactcaaagtctgccaaa
ttcacacaattagtaaggggtggggaggcatgacgaacacaggtGGTCACAACGTTAAAC
CTTTCCTAGAAGCTCCAATTATTCCCCGATAACCCTGAGAGCCCTAACATTTCATTTCCA
TTCAGACCAGCCTCAGTCTCTCTGCCCATCCTCTCTCCACCCCACACTCAGCCTATCTGT
CTCATTTCTCAACCTCAGCAGGCGCCAGAAGCCCATCTTCT
>S100A2
GCAAGGCAGCCAGGCTCCCAGGGTGAGGATTTATATGTGGGCCCCACTGGCCCCCAACTT
GGCATTTTAAGGAAACCAAACCTGCCTCAACCTGATCCCACCAAACCCTGGCCTCTTGCC
ATTCCCACTCATTCCCTCCCAGCCCCCTCCCTCCCAGAGAGTGCCAGCTCCACCACCAGC
TGGGGGAGGGCTCTAGGCCAGGTCAAGGGCAGCCCCTGAGCCCACCCAGGCCACAGTGGG
AAGTGGGAGGTGTCGTGGGGACTGGGCATCCTGGACCGGGGTGAGGGGAGGCAACCCCTG
CTCTGGGGCCTGGAGACTGGTGCCAGGCCTCATTCTCATGACATGCCTGTGAGTCACAGC
CCACTCCTGTGTGAGAGGCTGTGAGCACACGCTGAGACTTCATGGTCCAGTGCTCGTGTA
CATACATGCGCCCGTGTGTGTGAGAGAGAAGCAACCTGGGGCCACCCTTAGGAAGCTGGG
GGCCAGAGGAGGCAGCTGGGGGACATCAGGAGGAGAAGGACAGGACTGACTTCAGGGCAT
GGATGAAGTGGAGTGACTTTTAATGGCCAGCACCAGAATACCTCTTAATGAGGTAATGAG
GTAACTAAGTGTGCTTAGAAATACCTGGGAAGGTCCCTCTGTGTAGGAAGGTGTCTGGAA
GGATGGGGAAGCAGTGAGAAATGGGGTTGCTCTACACACAGCCGCAGTTGGGCTGGGCCA
CAGTCTGTGGGGAGCATAAGGAAGTCCCGAGTAGTTAAAGGCTGAACAGGAAAACTTTGG
CCTCCTCTTCTCCAGCTTGAGGGCTGGGTGGGTGGGTAGGGGTACATCCCTACCCAAGGC
TGAAAACACCAGCTGGACAGCTTCCCAAGCCAGAATCCAGGCCTGAAGCACAGCCCTCAG
CCACAGCCCTCTCTCACTGCCCCCCACACACATGTCCTCCCCAGACCCGGAGAAAGGCAA
ACACTGTGGCCATTCAGAGCCCAGCCCAAGGGAGGGCTGCC
>SAT1
tctaaaaaaagaattataagatgaattaaagacacgttcagataagcaaaactgagaacg
tttggcaaaagcagatctttactaaaggaaattatgaagaatgtacctcgggcagaagga
aaagtgtcaagatcaagtgtcaaggaagattagagatttaagaaggtataagaaggttag
aaaagtaagaaaaaaatatgccgtcaactctaaaaactacaagtataaagaaaaaAGATT
ATTGGGAAATCCAAATAACctaccttaggaaattctaaaagaatatacgagctcacattc
ctttggtcataagagcagtgtcatcattagacatcaggtcgcctctggaaaattccattg
tgagtttaaaaggcaaatgacgtctataattctaaaactagttctcccaccgaaactcta
gaaaggatcttgggatctgcagggtctcccggatcacactttgagaactgctgCTTTAGT
CTTCCTCCCATCTCCTAAGGCCAGAGCTCCTGAGTTTGCTTCCCACTGGCCAAGGAGAAA
AGAGCAAGGTCACTTGTCGGGGGGCTGCAGAGGGAATTACCTTCTTTCATTTGCAAATGT
TACTGGGGGACACACCGGCTCCCAGTAGGGTTTCCGCCAAGGCTCCGCGAAACGCCACTA
GAGGGCGCCGCTAGCGAATCCCACAGCGCGCCCCGCTGCCCCCACTTTTGTCCTCCGGGT
TCACACGGGCGCCCGGAAGAGAGGGTGGTGCCTGGGAGAGGAAACGATGCGCCCCGGGGC
CGCGGCCTCATTGGATGAGAGGTCCCACCTCACGGCCCGAGGCGGGGCTTCTTTGCGCTT
AAAAGCCGAGCCGGGCCAATGTTCAAATGCGCAGCTCTTAGTCGCGGGCCGACTGGTGTT
TATCCGTCACTCGCCGAGGTTCCTTGGGTCATGGTGCCAGCCTGACTGAGAAGAGGACGC
TCCCGGGAGACGAATGAGGAACCACCTCCTCCTACTGTTCA
>SAT1
ATACCAATAGGATGTGAATAATGTGTGTGTTGAGTTTAAAACCATAGCAGTTTTGCTCTG
GCAAGTAATGAAAGCGTTCTCGCTTCCTGAGTGTGAGCTCCAGCAGACTGCAGAGTGGCC
AGTCCACAGTTGTAGCCTGACTTCAGTGAGTTCTGATGTGTGCTTTTTGCAAATACATGT
TCTCAGAACAGTGAGATCATCCAGCAGTGGCCTGGACTGCACTCACATAAAAATCATGAG
ACAGCCATGGCTACTTGTTTCTGTAATACATGCATGTGTGTTTTTTAAAACCTATGATAG
GCCTCTGATTCTGCAGCTGCAACTTTTATGGAATGTTTTCCTTCTCCACATCTCATGTGA
TGCTCTTATTACAGGACACAGCATTGTTGGTTTTGCCATGTACTATTTTACCTATGACCC
GTGGATTGGCAAGTTATTGTATCTTGAGGACTTCTTCGTGATGAGTGATTATAGAGGTAC
GATTGAGTTCGGAGCAGAGGGTCTGAAGAGAGTTCAGAGTTATAAATGCTTACAATGACT
TTTTAAATTGTACTCTTTCTTTTTAGGCTTTGGCATAGGATCAGAAATTCTGAAGAATCT
AAGCCAGGTATGTCTTAGTTTTTGGTTTCCAAATTTGTAAGTTTACTGGATTATTTTAAT
GATGGAATAAAAATTGGGTCTTGAGAGCAGGCTGAAATGTCACTGAGTGTGTGTTTTACT
CTCTCATAATAGGTTGCAATGAGGTGTCGCTGCAGCAGCATGCACTTCTTGGTAGCAGAA
TGGAATGAACCATCCATCAACTTCTATAAAAGAAGAGGTGCTTCTGATCTGTCCAGTGAA
GAGGGTTGGAGACTGTTCAAGATCGACAAGGAGTACTTGCTAAAAATGGCAACAGAGGAG
TGAGGAGTGCTGCTGTAGATGACAACCTCCATTCTATTTTAGAATAAATTCCCAACTTCT
CTTGCTTTCTATGCTGTTTGTAGTGAAATAATAGAATGAGC
>SERPINA1
CCCCTCCAACCTGGAATTCCTGGCAGCAGCAGCGGCTAGGCCTTCCTCGGAGGCCCGACC
CCCTCCTCCTTCTTGGTTCAGCTCAGGACTCTGAGGGTTGCTGCGTGGAGGCAGTGCATG
CCCTGGGCACAGTGCCCAGTTCCTGCCCACCCAGGAAGTAGACTTCGGGTGGAGGCAGTA
GGCTGGGGAGGGGCGGGGAGCTTGGACAGGAAGGAGCCTTGCTCATTGCCCGGCAGACAC
AAGACTGGGCCCTCATAAACTCAGACAGCCCGGCATGTCACCTGTTGTACCTGCCCTTTC
AGCTCTGTGACCCGGGACAAGTCACCCTCTCCCTTTGAGTTGCCGCAAGAGGTACAGTCA
CACTGCCCAGAGGATTACTAGAAATGACAGGCCTCGCCCTCCTGGCACAGACCTGGCACC
AATAACTGGCAGGTTTCTGGGGCCAGCTGCAGAGGGAAGAGGACTGAGCCACCTATGAAA
TGCCCAGTGGGCAGCCCCACAGTTGGGCAGGTCTGTGTGCACTGGGGAGGTGTGTGTCAT
AGGACCTGGCTGGGTGCAGAAGGGATTGCAGTGGGGAGCTGGGGCTTTTGGAGGAGGAAT
GAAGAAAGCATGGGTGGGAGCAGGTGAGGCAAGTAAGGGGCTCAGAATTTGGGGTCCTGC
TCTTTTGGCAGGGCTCTAGGCTCAGCCCCCGCCCTGCTCTGGACATCCATCCTGGGAGGA
AGGGCTAGGATAATCTGGAAAAACGCACCAGGACAAAATCCCGGGGGTTGTGGTGGGAGG
GGTGGGAGTACTCAGTGGCCATTCACAAGGATACTGTGCCCCCAGGAACCCCAGGACATG
AGGGGGAAAGTCTTGTCCACCTGGTTACTTCCACAATTGTCTATTGCAGCATCTGGGCTG
ATCCCCCCAGAGGAAATGCATCATGGGAAGATCCTGTGAGCTGGTCATGAGTAAGGGGCA
TCTGGGGGAGGCCCTGCCCCACCACAGGGCCCTGCCTGGAG
>SERPINA1
TCGCAGTGAAAGGCATACTTACGATTCACTGTCCCAGGTCAGTGGTGGTGCCTGAAGCTG
AGGAGACAGGGCCCTGTCCTCGTCCGTATTTAAGCAGTGGATCCAGAGGGGCAACGGGGG
AGGCTGCTGGTGAATATTAACCAAGGTCACCCCAGTTATCGGAGGAGCAAACAGGGGCTA
AGTCCACTGGCTGGGATCTGAGTCGCCCGCCTACGCTGCCCGGACGCTTTGCCTGGGCAG
TGTACAGCTTCCACTGCACTTACCGAAAGGAGTCATTGTACCTGGCTCAGAAACCACAGC
GTCCTGTGTCCAAGGTGGAGGGGGTGGCGTGAGTCAGACAGTCTCTGGGAGAGTACCACT
TAGCTGGCCCTCTGCTCTCACTGCAGAATCCTTAGTGGCTGTTCCACTGGTAGCAAGATC
TACCATTTACTGAGTCACCCCAAAATGCCTGATGCTGAAGACTTACTGCCGCCCTGggag
atcagagtgggttagagcccatttgacagatgaggaaacaggctcagagcggagagaccg
ctcatccaaagttacccagtcagCCTTAGACACAAACACCCTCTTGATGGTCCCGATGGA
AAAATGGAGCATGACTGAGGCAGACACAACCGTCAGGCTGGCATGGGGGGCCGTGAGACA
GGGTAGAGGTGGGGAAGCACATCTGTAAAGAAGagctgtgctgcctcaggcaggccgctt
cacctctctgaaccaggaactgtttcacctgcatcccaaagagttggaagtttcattccc
aagcatgcttgtgaagtgcctcgggtgaagtgcctggcacacagtaggctctttatGTGG
GTCTGCACAGCCCTCTGCTTAGTCTGCCCCCCAGGCTGCTCAGAGCAGGAGGAGGTTCAA
TTTTGACCAGCCTCAGGCCTGTTTCTGTTTTTGCTCCTGGAAAACCAGTGTGATCCGTAT
ACAGCTTGGAGTTTCTTTGGATACATGGCCCCCACTCTGGG
>SFN
AAGCTGCCACCTGCGCATTCTGGGAGCTCAGAGGGGACCCTGAGGGGGAATGAGGCCTGG
AGGATGGAACCATCTTCAGGTAGACTGAGAAGGAGCCTGGATCTCACTTCCAAACACAGT
CTGGAGCTCATAGGTCAGAGGCCTCAATGGGAGAAAAGCTAAAGGAAGAGGGTGCAGAAA
GGAGTTTCAGGGAAttggtggctatgtgactttgagcaaatctcacccctctctgagact
tagtgttcccatctctatggtcctgtgtgtgtcacagagacatggtggggattaaattcg
atcgtgaatatgaaagtgcttgggaaactccatggcCCTACCTAAACATGAGTTATCCTC
ACCTGAACCAAGGGGGGAAGTTACCTGGCAGGATTAGGAACCCCATCCTCCTGAACCTTT
ATGGGCTCTGTCGAGGCTGAAGCAGCCAGGGGCTAAAGCCGTCCTTAGCCCCTGGAAGGG
CACTGTGAAAGTGGATCTGATTTGAGAAGCCGTTTCCTGATGTGGGCAGCCATGTGATGC
CAGCCCCGAACAAGAGGGGGCAGCCTGGAGCCTGGAAAGGTGCCAGTGCAGGTGGGGCCC
ACGCCCAGATTTCTCCTGCTGACTGTTCTGATGATTCACCCCCACATCCCAGCCTTTTTA
CCTTTACTGCAGAGCCGGAAAGGGTGTGGGGAAGAGAGGAGAGGGAGGCAGGTCTTGGGC
CCTGGTCCCGCCCCCTGCTCCTCCCCACCCTTCTCTGGGCCTGGCCACCCAGCCAAAAGG
CAGGCCAAGAGCAGGAGAGACACAGAGTCCGGCATTGGTCCCAGGCAGCAGTTAGCCCGC
CGCCCGCCTGTGTGTCCCCAGAGCCATGGAGAGAGCCAGTCTGATCCAGAAGGCCAAGCT
GGCAGAGCAGGCCGAACGCTATGAGGACATGGCAGCCTTCATGAAAGGCGCCGTGGAGAA
GGGCGAGGAGCTCTCCTGCGAAGAGCGAAACCTGCTCTCAG
>SNRK
GCGTCTGGTTTGTTGGTGTTCCCTTCCAGGAACCCTGAAGAGCTGGTCTCTATTGCATGC
CATGCTTCCAGGGGTGGGAGTCGGGAGTCCCCTCCCACCCTCTGCGGCCATCCCTAAGCT
CCCTTCCAGAGCAACCTGGCCTGGCGACCATACCACTGAACCATCAAGGGCTATGGTTAA
TGCCCGGCGTGTTTTGAATCTCTGACTTCACGTGCTTTGATGTGTCCCCACGACCGTTTA
CTTTTCTATGCTGTTGCCAGAGGCTGCCTAGCAGGGCCTGTGTCTCCCGCTGACCTTTAA
GGCCAGCACTGCATTCAGATGTTGGGCTTTTCCAATTTTGCTTAAATAACAACAAAATCA
ACCGAATTTTTTCAAATTAGAGTCCCAGGGAGAAGAAACTACAGAGAAAAAAATCATATt
atgtatatatatgtatatacatatgtgcatgtgtgtatgtatatgtatTTTTACAATTTT
TTTATCCTTGTTTAAACCTGGGCGGGAACCAAAGAGTAAAGCGCGTGCGGCTCCCTGCCC
CCTGCCGCCAAGACGCAGTCCTGTACAGACGCGGTCCCTTCCCTCCGATTTCCCCTGACA
GCTCGCGCTACTTTTTCCCGGCCATTGTTCCGTGTCCCTGGTGCTTCCTCCTCCCCCGTC
CTCCATCCTCCTTGGGCGCCTTGCCCGCTTTGTCCCGCCAGCCGCCTCAGCCCCGACTCG
CCGGGGTCAGAAAGCCGCCAGGATGCCCTCCAGCAgcccgcgcgccggccgcaggtgcgc
gccgccccgccctgcccttcccgcggccccgccccAGCGCTGACGTCACAGTGACGCGCA
GCCCGCGCAGGCGCAGCTACCCGGCACCCCCTCCCCGCGGCCGGCAGCCCGCTCGGTATT
ATGATTAGCGCTGGGTGCGGGGTTTCGGCGGCCGGGAGGGAGTTGTCGGCGCCGCGGCCG
CTGCGGACGGACGCTCGCCTGCCGGCTGAGGTAGGGGCGAG
>SNRK
ATGATTCTGAAAGCCGGCGGCGGCTCGATAAAGATAGCGGGTTCACCTACTCCTGGCACC
GACGGGATAGCAGCGAGGGGCCCCCTGGCAGTGAGGGGGATGGCGGGGGCCAGAGCAAGC
CAAGCAATGCCAGTGGAGGGGTGGACAAGGCCAGCCCCAGTGAGAACAATGCTGGTGGGG
GCAGTCCCTCCAGCGGCTCGGGTGGCAACCCCACCAATACATCGGGTACCACACGCCGCT
GTGCCGGCCCCAGCAACTCCATGCAGCTGGCCTCTCGCAGTGCTGGGGAGCTCGTTGAGA
GCCTCAAACTCATGAGCCTCTGCCTCGGCTCCCAGCTTCATGGGAGCACCAAGTACATTA
TTGATCCACAGAATGGCTTGTCATTTTCCAGTGTGAAAGTCCAAGAGAAATCTACGTGGA
AAATGTGCATTAGCTCCACAGGGAATGCAGGGCAGGTCCCTGCAGTGGGCGGCATAAAGT
TTTTCTCTGACCACATGGCAGATACCACCACTGAATTGGAACGGATAAAGAGCAAGAACC
TGAAAAATAACGTGCTGCAGCTACCTCTGTGCGAAAAGACCATCTCTGTGAACATCCAGC
GGAACCCTAAGGAGGGGCTGCTGTGCGCATCCAGCCCAGCCAGCTGTTGCCATGTCATCT
GACTGTGGCCCCATCTGGCCGCTAGCACGCTTCCTGCTCAGAGCAGTGAAGACCGGCTCA
CTTCACTGTTCCATTTGGTTTTACTATTTTAAAGTGGGCGTTAGGAGCAATTATTTATTA
CCTTTCCATTTGTTCGCCTGATGATGTGACAATGCATGGTCTTTGTGCATGCTGCTAGAC
ACTTTTCTTTCCCAGCCGAAAAGCCTATTATGTAATTTTTACATTCATAATTTTAATGTG
GATGATCAGGATTAAATCAAGATATATATCTGGAACCTCTTATAAATGGAGCACTTAGAA
ATTTGTTGTTCTGCACTTAACCTAGAGAGAGAAAAAATGCT
>SP110
AAACTCACCTGGACTTTGAGTTTGTCGTTCCTGCCCCTTTCCAGGGGCTGGGACAGGGAT
CACTCCTCAAGATTGGGAGAGTTACAGGGAGATGCTAGCAGGCAAAACAGGAAGTCTGTG
CTTTGACAAACGCAGTAAGGGGCCGGGCTTCCGAGAAAAGAAAAGTGAAAGTTTTCGGAG
TTTGCCAAGCCGGAAGCTGAAGGCAGGTCGGTGCCTGCAGCCTCTCTCCACCTCCTCATG
GGCACTTGTGAGGCTCCCAGGACGTCTTGGCAGTTGGGGTTTGGGGGAGGGCGTGTTGCC
AGTTGGGATCAGCCCAGAGAGGGAGGTATGGGAGGAGGAGGCATAAGGGTACAGCCCCAG
CGGCAATAGGAACTGGGAACTCAGCGTCCAAATGCTTCCCTAACCACATCTATTTTCCCA
TGACTTGTCCTCATTCTGTACAttttaggttgatgaaaatgttctcaaactggattgtgg
tgatgtttacataactgaatgaattcactggaaTTTATCCAGTGTGTTATCAAACTCTAA
CAACACACAAAAAAACAAAGAGAATGTGCCAGAAATGCCTAGAACTTGTCAGGATAAGAT
TATTACAGGAAGAAATTGAAATGAAAGGGAACCTGCACATGAACTGGAATTGTGCAGAGG
CAGGCAGACCTCCAGGCAGAAAAATGGCTGAGAGCTGGGCAGGTAGTTGGGAGCCAGGAG
TCTGAGGCAGAACTGGGACCTGCTGATTCCAGAGAGCAGTAACTCAAGGGCTGGCAGGGA
CACCCCTTCTCATGccccttttaaagatccctaatgtacattgacatgtggggcctatga
aaaatcctaaactattggccaggcacagtggctcatgcctataatcccaggactttagga
ggccaagatgggaggattgcttgagcctaggagtttgagaccagtctgggcaacatagtg
agaccccatctctacaaaaaataaaaaaataaaaaattaac
>SP110
TGGAGTTGTCTAGGAGGCCTTCAAAGAAGGGAAATGGCTTGTGTATGGCATAGGCGATCC
CCAGCTTCTGGTGCATGAAGTGCTGAAAAAGAGCCTCTTCCATGGCTCTTGTCATGGTGA
ACATCCTATGGAAAGAGGCATGATAAAAAATAGAAGCAAAggctgggcgcggtggctcat
gcctgtaatcccggcactttgggaggccgaggtgggtggatcacctgaggtcaagagatt
gagaccatcctggccaacatggtgaaactctgtctctactaaaaatacaaaaattagctg
ggtgtggtggcgcacgcctgtagtcccagctacttgggaggctgaggcgggaaaattgct
tgaaccggggaggtggaggttgcagtaagccaagattgtgccactgcactccagcctggg
tgacagagtgagactccatctcaaaaaaaaaaaaaaaaaaaaTAGAAGCAAAACCTTGAG
GAATGTGGGAAGCTTCTCTCTGCATTAAATGGGCAGATCTAAAGGTAAGCATTCTGGTCC
CAAAGGCATCCTTAGTAGCCTGCAAAGCAATGTCTGCCTAAAAGGCTCATGGGTATAGGA
AACAAGGACAATTCCCAGCAACAATGGAGGCTGAGAGTGACTGAAAATATAATGACAGAA
TCCCAAGGCGCTGCAGGTAAACATAAGGAAGGTATTaaaagtagctaatatttatggagt
gtttcctgtgtgccagactttgttctaagggtttcatatgcagtaacttatctgattttc
ataaaacccttgcgaggtggttcctatgactgcacctgtttatactgttgaggaactgag
acacagaaatgtttaataacttgccccagggttgcacaactagagagtggaagagctggg
agcaaatcctgattccaggcttacagtgctaactatgtgttctatggccacactgATCTG
GGTTAAACAAGATGACCTGGGCTACGGCTGAAGCCATTAAC
>SP110
cttcctttttccccgtttgaatggaagtgtctatagtagttgttcagtccctgtttcatc
actgactgttggcagcagggaagaaacaatttttcagctcacaggcctctagttcaagag
gaggtgcacccaaggagctgcacccaataaaccatacctgaggagcctatttcttttgtt
ttctttcctttttttttttttttttttgaggcagggtctctgttgtccaggctggagtgc
agtggtgcattcttggctcactgcgacctctgcctcccaggctcatccttccacctcagc
ctcctgagtagctgggactacaggtgtgtgccaccttgcccagctaattaaaaagatttt
tttttttttttttttgtagagatgaggttttgccatgttacccaggctggtcttcaactc
ctggactcaagcgatccacctgcctcggcctcctaaagtgctgggatttcaggtgtgagc
cactgtgcccagcccgaagaagctttatctgatctgaacctgatttagataaggaggtcc
tggactttgttccaatgctgcagagagtgagacttctgtggggagaggagtgtcctttgc
atttgggaaagatgtgaactactgtggccagagggtgaactatggtagattgcttctaaa
gatgggagcagcaatgtttcttcccaagcaacattctcctttgaaatgtgactttgccac
ccatcgcatcaagaggtaaggtctattctccctccttctgaatctgtccctgtgacttgc
tttcaccaatagattgtggcagaagtgacagtgtgcaagtAtgaatggggtctgccagta
ccatgtggagcaaagggaagcatcctcatggatgatgcctgaattcttgatccacagaat
agtgagcaataaaatgtttttttctttttaagcagctaagctttgaggtcatttgttaca
cagcaatagatagcTAATACACCATCAAAGAGTTCTGGGGT
>STX6
CCTCCCGGTCTCCCTCCGCCCACCCCGCCTGTTCCCGCAGCTGCCCGCGCCTTAGTCTGG
GTGAAGCCGAGCAGCGGGCACGCGCACAGGCCAGGTGCACAGGACGGCCGCTGGTCCAGC
ACTCGCTCAGCACCACTGGCCGAATCCCGGACTCGGGCGCCGGCCCCCTCGGCAGCCTCC
AGTCCCGGCTCCTCCCGAAGCGTCGGAGGGCCTGACCCCACCCCCGGGACCCTCGGCCGC
GGCCAATCACGAACGCCGCCTGAAACACGACTTCCGCACCCCGCTCACGTGACCAGGGCA
TATAtctctctctctctctctctctcctctctctcctctctctcctctctctcctctctc
tcctctctctcctctctctcctctctctctctctctctctctctctctctctctctctct
cCCCCCCCCCCCAGTGGGCGGGGCTTACGCCTGCGTCCCTCGGCCCTGGAGGCGGAGCCC
TCGGGGCGGTGGAGGTGGGCGGGCTTCTACAGCCCTCTCCTCAAGCTTGAGGGTGAGGAG
TGGCTTGTTCCCTCAGAACTAGGCAGTCGGCTTTTCAGGATAAGCTGTAGTTGTACCTGA
TTTGCAAAATCCTCTTACCTTTCCTCTACTTTTAATACTTAATTTTGACAGTATGTAATT
TATAAATCTATCTGGTCCTCGACTTAAAATGAAGCATAGTATCTGATTATAATGTTACAC
AGATCCTTTAAGTAGGTcttgctttgtgttggacagtgtgctaaaggttgtgtatgcatc
atctcagtatcctttgggggaaagtattattcccccctccccctttttggggggcagggt
ctctctctgtcaccctggctggagtgtagtggcacaatcacagctcactgcacccttgac
ctcctgggctcaagcgatcctccggcctcagcctcccgagtagctgggactacaggtgag
cgccaccacgcccggctaatttttaaattttttatagagat
>STX6
ACTAGCCTCTGGGGCCACAAGTAATACATTCAGTCCAAATACAGTCCAAAAAAAAAAAAA
ATCACAAAGTTTTCTTACTTGCATCTAACCAAGTTTGCCAAGTAAAATGAGAAGAAAGAG
TATCTCAGCCATTAGGGAGCTTTGTTCCCCAGTATTTGTCATTCAGTTGTACCAACAAAT
TGCGTAAGTGTAGCCACAACCCCCATCATCCTTTTTCCTGTTGTGGttgagacagggtct
cactgtcaaccaggctggagtgcagtggtgcaatcacagctcactgtaatctcgaattcc
tgggttcaaaggattcttccgtctcagcctcccaagttgctaggactacaggtgcacact
accacgccaagctaattttttttatttattgtagaaacagggtctcgctgttgcccaggc
tgatctcaaactcctggcctcaagtgatcctcctgccttggcctcccCCTTCATCGTTTT
GATTTATCCTTTCTTCTTTGCCCATGCTGGCAGACTCTGAATTGGCAtgttctagttatc
gtggttgtttaacaatgaccccaaaatttagtggtgtaaaacaaccatttatcatgtcat
ggagtctgtagatcaggaatcagacacagcagagctgacttgtccctgttccacaatgtc
tgggacctcagctgaaaatattaaacaggctggggctgtaaaggcatcacatctctctat
ctctccacagtctgcacacatgctctaacagagtggcttcaatgtaactggacttgttac
atgttagctcagggtagcctatacttgtgttccaagatgaaagatgcagatggaaggtat
agtggttgtcttttatgacttaagcttcaggagtcaagcagcgtcacttctgcttcaatc
tgctagtcaaagcagtttataaaggtctgcccaggttcaaaggaagggaatacaaactcc
agtttgataaaagaatgccagcttcacaatttaataaaaac
>SYNE2
TAGAGAAATATTGAAAATCCGCTGCTTTTTAATGTAATAATAGTGAGGTGCGCCTTTTAT
TTGGAACTTCAAGTGCCTTAGTAATACGGTAATCACAGCGCTAGAGGTAAGTGGGTGTCA
AGTGGCATCATCCTGGGTCCAAAGGGACTGATTATGGGCTGGAAAATCAAACTGGCACCT
GCAAGACGCAGTTCCAAGGATGCAGTTCGCAGTGAGTTTTCAGACCTGGATGATGTATGT
CAGGTCGGACGACTGAGACAGCTCTCCACTTCCCCTCATCCAAGGGGAAGGAGGAACCCA
GTTATCTGCATTAACAAACGCCTCCCCTTCTCTCCAGGTGACCCCAAGATCCGGACCACA
CTACGAAATACGGATCCAgattttaaaggccttcgaatccaaagtcctcgttttacaaag
agcccgcggggtgaaatgacttgctcatggtctggtagctaatcgcagatctgCTCTCTA
ACTCCTACTTCCAAGACCCAGGAATCTACGGGTGTTGGAGAAGACCCCTCCTGAAATCCT
CCAGAAGAGCTTTTTGAGGGAGCTTGTGGCTCCTGTTCACCCAGCCCCGGGTAAGAAAAG
GGTCGCGAACCTGCATTGCGAGGTGGTCTCTCCCTCACACCACCTCTGATGTCCCAAAAG
ACGGGGAGAAAGTTgcccgccccgggctgcggcggggcctgctgctccgccccggcgctg
gcgggcgcgcTCTACACTGGCCGCCGAGGGGCGAGCGCGGGACCCGGAGGCGGGCGGCGG
GCGGGGAAGGCGCGGGGCGTGGTTTGCCGCTTTCCGAGCGCCAAGGAGCGGAGCGCGCTC
AGCTGCGCCCAGAGCCTTCGGCCGGACCTGAAAAAGCGAGAGGGAGAGCGAGCAAAAGGC
GCGATCCAGAGAGCCAGGCAAgcggggcgccgacctcgggcggccccggcccgcgcccTT
GCCCCTCGGCCGGGCGGACGGTGGGTGAGCGCGGCCGCGGG
>TCEAL1
TATTCATTCTTTTTAGATCTACAAACTTTACAAACTCAACTCTTTCTACAGGTCTCGAAC
TGAATGATTACCAATTTAGATCTGGGGGCTCAAAAAAACAAAATGTGATGTCAAGAAAAA
GTGAAAGATTGTCTCCCATGAAAGTGACAAGAGATGAAACATGCTGAATGAGCCTAAATG
GACATGATGGAGATACGGATGTGGATTAAAACTGAGAGTGTTGGGATATAAGGATATAAT
ACTGATTTATGAAGGTGAACAGTCAAACGTCAGTGCAGGATCTGAACTGCAGGGGAAATA
AGGGGCCTTGGTGGCTAAGGAAGGGAGGAGGGGAGAAAGAGGTGGTACTAGGGGAAGTAG
CACAGAGGAAGAGGCAATACTACCCGAGACTAGATGCGGACCGTCTCTGGCAACCAGGAA
AAGGCAAATACAAAGAGAGGTGAGTGACAATGCCTGGTGTGTCTCGGGTCAGAGAACACT
AGCAGGCACTAGCAGGTGGCTGCGGCAGGGCCGCAGATCAAAGTGGTAACTGGGGATCTG
AGTTCGGCAGTGACGCGCGTCCCTCACGTGACCAGGAGCCTCTATGTGCCCAAGTCCCTC
TCGTCCCGGTCTTTTTTTTGCCTGTCCACCATCTCCCTATTACCCTTTGGTCGAGAGGGA
AAGCAGAAGAAGTAAGTTCCCTCTACCCTCTTAAATCGGTGTGAGTGTCGGCGCTGCCTA
GTAACCCGGGGAATGGGGTTGACAGAATCGGGATGGCGGAGTCCAGGCCTTTCCCTAAGC
TCCAGCCCCGCCCCCCGCGCCCACATTTCTGTGCAAAATATGGTGGTCTTTGGGGCGGGG
TGGGGAGGCGAGTACCTCCCCCGTCCCCCGGGAGGGGGGTACAGACATTTGGAAATAGTT
TCTAAAAATGCTTCGCTTCCACTTCTCATCTGAAAAGAAATGGCAAGCTTTGCGGGGTGG
GGAGGTGGGAGCACGGAGGACGAAGCTTGACGCAGGGGCTG
>THAP3
ACCACAGGACGAGTAGATGTGAATGGTTTTTGCAGTTTCTTCATCAGATTGAGGATTAGC
TCAAGCCCCAGTGAGTGGTTAGCCTACttttgattttttttttgtttttgagacttgagt
ttcgttcttgtcacctaggctgtgaagtgctgtgatgagattttggctcattgtaacttc
cacctcccgggttcaagagattctcctgcttcagccttccgagtagctggaattacaggt
gcccgccaccatgtgcggctaatttttgtatttttagtagagatggggtttcaccatgtc
ggtcaggctggccttgaactcctgatctcaggtgatccgcctgcctcggcctcccaaagt
gctgggattacaggcgtgagccactgcgcctggccGATTTTTTTTTTTTTCTTCTTACAA
GATGACGCCTTCCCTATAGGCTGCTTTGAGAAAGCTGCAGCCTCGGAGTTTCTGCAAGGC
CTGAACTGGAATCTCCCTCCCCTTCAGTTGCCCTTTTTGCCTCTTCACGTTTGGGGGTTC
CCTGTGACCAAACTTAAGGGCAGTGAGCTGTCTGGCCTCTGAACTGACACCACCAGTGGC
CAACTAGTACCACCTCCAGTGACGTCAGAGGAGTCCAGACCTATTCACAATTCAAAGCCC
TAAAAACACTGAGGGGTTGGCCGTTGGTTTCCAGTTGTCCAAGCCTGTGAGTGGCTATGC
GTCCTGGTTGGGTGCTCAAAGCAAGGAGGTGAAAGGCGACCAGCATTGGCGAATGGGGTA
AGACTTGCACAGGCCCAAGGCTAGGAGTTGGGGTTTCGGGCCTGAATTGGGGCCCGGAGC
ACCCCTTTACGTGGCGCCCCGGGTCCCGTCCGACCCTGGGGAGACGCGGGTGGCTGGGAT
GGCAGGATGAGCGCGCCCTGGAGGCGAGCCAGGCCCGTCACCACCTCCCAGCGGCCCCGC
CCCTCCCCGCAGGTCCCTCCCCTCTCCGCAGGCCCCGCCGC
>THAP3
AATTCTCCACCATGGTGTGGGCACATCTGGATTTTGGGGGAGCAGCCCGGAGTGTCTAGC
TGCCCTGGGGTTGTGCTGTGTGCGTGTCTGGTGGCCTGCTCACCATGGCCCGCCTTCCTG
CTGGTGATGCAGCTCTAGGCTCTCACTCCCCTGTCCTCAGGTCTCGCCACGGAGGCCGCA
AGCAACAGAGGCTGTTGGCCGGCCGACTGGCCCTGCAGGCCTGAGAAGGACCCCCAACAA
GCAGCCATCTGATCACAGCTATGCCCTTTTGGACTTAGATTCCCTGAAGAAAAAACTCTT
CCTCACTCTGAAGGAAAATGAAAAGCTCCGGAAGCGCTTGCAGGCCCAGAGGCTGGTGAT
GCGAAGGATGTCCAGCCGCCTCCGTGCTTGCAAAGGGCACCAGGGACTCCAGGCCAGACT
TGGGCCAGAGCAGCAGAGCTGAGCCCCACAGGCTCCGGACGCAGAGGTGGCAGTGGCACC
AGGGCCGGCAGAGCTTTGGAGCTCTGGCTGTGGACATTTTTGTCTGCTGTGGACACTGAG
AAAGTTGGCCATGAGGCCTGCTTGGCCGGGGATCGAGACAGTAGCCAAGCTCCCCGGCGA
GAGCCCCAATGCCGTCTGGGGGACGTTTAGAGGCGTGGCACTAGGAGTGCACATCTGTGA
GCATGACAAGCTTATCCTCCCATGGTAACAGAAGTCCAGGCTGAGGCTGATTCTGGACGC
TGTCCTTTCAGCACACGCAGAGCAAAGATCGTTGGAAGCCCCAGTGTGGGAGATGCTCCT
CAGGGAGGAAGCCATGTGAGGGGGCTGGCTCTGTGGCGGGTGAGTGGTCCCCTCCTCCAT
CAGCCTGGACAGCCGCTCGGGGTTCTAAGGAGTGACTCCTGTCCCGGCCTGGTGTGAGTG
GGCAGTGTAATAAAGTGTCTTTCTATACGGTGTCGCTCCCATCATCATTTTCTCTAGTGC
CGTGATTCCTTCTAAGAAGACTGACTTCCGTggccgggcgc
>THAP3
cttgaactcctgggctcaagcaatccgcccaccttggccttccaaagtgctaggattata
ggcctgagtcaccgcgcccagccTGTTCAAATCTGTGAGCACATAGCATGTGGTGGCTGG
TGCTGCTGTACCTTGGAGGCCTCCGTGAGGATGAGCTTCGAGTCCTTCACCAGGCACTGC
AGGGGCACAGTCACGTCAATCACCTTCACCTTCTCGCTCTTCCTGCTCTTGTCATTGACA
AACTTCCCGTACCAGGCATTGACGATGATGAGGCCTAAGGACAGACTCCGAGTAGAGGAA
GGCCTCCTCCAGGCACCTCCTTGTGTGGCTTAGAGACCCCCAGCGCCCACCCTGGACCAA
GAGAGGACACATGTTCTCACCCATTCTGGACTCTTCTGCCTCAATTATCCTTCGGACAGA
TTCCTGCATCAGCCGGACCTGCCAGAGAACAAGGATGACACAGTCAGGGCCCTGCCAGGC
CTGTTCCACCTCTGGTGAGAGGGCCACAGGCAGGCAGTCTTGTCCACGTCAACATACTTG
CTCAGGGCCTGGAAAGGAAGGGAGTGGGCACCCTGACAGCTCTGCTACCCGAGTGGCTCA
CTCTGAAACTCCTAGACCTAGGGCAGGCAGCTCTGGGTCAGAAGGTGAGAAGCACCTGAA
ACGGCATGACCCTCCGGTGGCCACCGGTGGGAGCTCCCTTTCTAGGGATCATTAATGCGT
GGGTGGGATTTGTTGACCCAATAAAAAAACaatgcgttgtcagctttaaaaataaagaga
tttcacaggagaagctggaatcccagctcctcttgagaaaggacctgtgttctcctgtgg
tgccattctgctgggcatagctgtgccgccccctcagacaggcatgtgctcgccaggccg
cgcacacggcccatggccacctggcAGTATGCTCGCCACATACCCAGGAAGCCTGCTCCC
TCCTGCTCAGTAAAAGGCAGAACACTCAGAGGGAAGAAAAA
>TP53I3
GGCTCCCCTCCCATGCACCAGGCGGCGCCGAGTGGTTCTGGCTCCTGCGGGTCCCGGTGA
CAAAGCCCGAGCCCCAGAGCCCCAGGACTGCCTCTGCCTCCACCGGAATGGACGGCTGGA
CCTGGGGTAGCCGGAGGGGTGGGGCTAAGCAGAACCACCCTCCCCCTCTTTCCTTTCCTC
CTTCCCCCTTTAAAACGCAAAGTTAGAAGCAAGCAAATCAGATTTTCTTGTCCTTTTAGC
CTCTGGAAAAGAGTCTTTCTCTCAGCTTGACAGAAAGTGCGATTCTAGCTCTCACTTCAA
GGAGAGGAAACTTCCTTCTCTCTAGGGAACGAGACCCAACCTCTTGGCGGGCGGATTGGT
CCATTTTCCAGGCATGGCCAGGCTTTTGGCACATTTATGTAACAGGCTGGCATCCCGCCC
ATCTTGAGCATGGGTGGGCAAGCTGGGTGCTGCTAAGAGAAGAGAAAGGAGCCGTTGGGA
GTGGGGGTGGGGAAGGAAGGCAAAACGCAGTCCTGGGATCCTTATCACTCGCCTCCTCCT
GACAGTCCTGGGGGAGAGGTTCAGCCCCAGGAGAAGGATGCTGGCGATTGGGTAAAAGCT
GTATCCGTAAGCTACATGaaggtttctcaatctcggcgctattgacattttggactagct
agttcgttattgtaggagatcgtcctgtgcatcgtaggatgtttagcagcatccctggcc
tccccccactacatatccgtagcactccTTGTAAATTCCTGTtttagtaagaacctccca
tccttgacatctgatcaccctcaatatctcatcctccaccatcccccaagtgatatccga
ccaccctggcctgtcttcagtgagaatcctgttaggtcagtttagatagaatccccctta
cccctgatgcctcttaccaattttccatccactgaccccctacactgctccttggctata
cattcccacttgtccgtgatgcattcagagttgatcccaac
>TRIM32
TTCAAATCCAAGTCCATCCTACTTCAAACTCCTTTGTGCTCCTAAGCTGTACAGTATAGT
CACCTTGGAGAGTAGGTGATTGGCCCCAAACTACTTCAGGGACTGCAGGTCGTGGCCAGC
CAGTCCTGTATCAGACCTCGTCCTTGCCAGATGCCTAGTGCCCCAGATTCCCTCAAATCT
CAGGCCAGATCACCTCCCACCTGGTAAGATTCCTCCACCTTCACCCGAGCAAAACTACAC
TTGGTTTGGGTTCCCGGGTACCTTCAGTCTGCAGGGACAGGGGCTGCAGAGTGTACTCCC
CAAGTCTGCCTCTGCTGTCGGCCTCCCAGCTGAGTAGGCAAAACATTCCTTTACAGAGCA
ATGTGTTCATGGATAAACTTGTCTCTAGTGCAGCTCTCTGTCAGAGCACAGAACATGAGG
CCAAAGCACTGCCCTTCCTAGGGAGTCCCGGTTCTCGACTTCCCCAGAATGGAAGTTTGA
TTTTTCCGTTGGCCCATTTCTCAGATGGAAAAACAGATTCAGTAAGGTGCCAACGCTTTG
CTGAGGACTACCCTGGAGGCTACCGTTTTGTGAAGGGGTAGACATTGAgactggagtcag
atacgcattctggcttatctcctgacttactgagtgaacttgagcaggtccctttcgccc
atgggcgtcggtttcttcatctgcaccaaggagacggaaaactggattacgtgtcgctaa
ggccccGGGTTCTCAGAGGAAAGCTCACCCCTGCAGGGCCGCCTTGCCCCGCGCGCTTGG
GGCCAGCTGCACGACAAGCCCCAGCATGCTGGGGAGGCGGGGCTCAGTGACGGACAGGGA
GCTCTGCGAATTGGCGCCCGGCAAGGGGTGCTCAACGGCGCGTGCGCAGAGGGAGGCAGG
CGGGTGGGCTGCCGGCGGTGGACTCGTCGGAGCCGCGGGCGGTCAGGTAGGGGGCGGGAA
GGAGGGTTGGGGACTGGGGACCGCGGCCGGAGTCGTGGGCC
>TRIM32
TAGCTTTGTGCTAAGCTTCCTTGGGGCAGATCTACCCAACCTCACTCCTCTCTCAGTGGC
AATGAACTGCCAGGGGCTGATTGGTGTGACTGACAGCTATGATAACTCCCTCAAGGTATA
TACCTTGGATGGCCACTGCGTGGCCTGTCACAGGAGCCAGCTGAGCAAACCATGGGGTAT
CACAGCCTTGCCATCTGGCCAGTTTGTAGTAACCGATGTGGAAGGTGGAAAGCTTTGGTG
TTTCACAGTTGATCGAGGATCAGGGGTGGTCAAATACAGCTGCCTATGTAGTGCTGTGCG
GCCCAAATTTGTCACCTGTGATGCTGAGGGCACCGTCTACTTCACCCAGGGCTTAGGCCT
CAATCTGGAGAATCGGCAGAATGAGCACCACCTGGAGGGTGGCTTTTCCATTGGCTCTGT
AGGCCCTGATGGGCAGCTGGGTCGCCAGATTAGCCACTTCTTCTCGGAGAATGAGGATTT
CCGCTGCATTGCTGGCATGTGTGTGGATGCTCGTGGTGATCTCATCGTGGCTGACAGTAG
TCGCAAGGAAATTCTCCATTTTCCTAAGGGTGGGGGCTATAGTGTCCTTATTCGAGAGGG
ACTTACCTGTCCGGTGGGCATAGCCCTAACTCCTAAGGGGCAGCTGCTGGTCTTGGACTG
TTGGGATCATTGCATCAAGATCTACAGCTACCATCTGAGAAGATATTCCACCCCATAGGG
GATGAGAAATTATCAGTTTCTTCTGCTCCCAAGCCAACTTCCCTTCCCTTAGTTCTTGGT
TGTTAGTGGCACATGCAGAATAGACTCAGCCTATGTCCTGATTCCAGCTGGGTAGTTCTA
GAACTTCAGAAGCTCCATCTTTTAATGTTTTTATTTGTTATGTCCCCCTCCCCGCTTCCC
ACCTAAATTTAGAGCTTTAAAAGATGCACTGCCCAAATAGGACACACGATGGTGTTAGCT
GAAGTTTGATTAGCAATTAGGCACTTCCAAGGCTTTAGTAG
>TSPAN1
AAGCGGTCAGGCAGCCCCACTAGGAGTAACAAAGATGGGATCACAGAGCCTTGGAACTGG
GGGTGGCTCCTTCATGAGACCATGGTGCCACCTACTGGCAGAAAGAGAAGGGGTGTACAC
AGAGCGCTAAGagaagactgggaaggagaaaaagaaaaagatggggaaggagaggagatg
gaaagatgaagggaggggaaaaATGGGGAATGTGAGGTTTCATGGAGGGAAGAGGATTAG
GAACTATTTGCTACTCGCAGGAGAGAGCGGAAGCTGCCAAATCTCAGTCATTTCCTTgaa
agtgagtgagagacagagaaagagaaagagggagtgtgtgtgtgtgtgtgtgtgtgtttg
tgtgtgtgtgtgagtgAAAGAGATACTTAAGTACGTACATCAGATATTATTCTGTTGTTT
GTTAGTTGCTGGGAGTCAGTCCACAAAGAATTTAGTGTGCGTGTGTGCGCACGGACGCAC
ACACACACATGCATTCAGGAACACTAGCACATGTTTATGTATGTAACTGGGTGCTTGCTG
TATGAACATATGGATGGCAGCATGAGCAGATGCATGTGCATGTGAGCATGAGCACAGAGG
GTATGTATGAGTGTATCAGCAGATGCAGGGTAAGAAGCACATTACACTGTTGTGGTGGAG
GGCACGCAGACATTCTGGGAAGCCACTTGCCCCACCCCTGGGCTGCTTCTTCTTGAGATC
AGGAGGGGCGTTGCCCAGGGCTGGTGTTGCCAGGTGGAGGCCTGCTGAGGCAGTGGTTGT
GGGGATCGGTCTCCAGGCAGCAGGGGGCAGCAGGGTCAAGGAGAGGCTAACTGGCCACGG
GTGGGGCCAGCAGGCGGGCAGAAGGAGGCTTTAAAGCGCCTACCCTGCCTGCAGGTGAGC
AGTGGTGTGTGAGAGCCAGGCGTCCCTCTGCCTGCCCACTCAGTGGCAACACCCGGGAGC
TGTTTTGTCCTTTGTGGAGCCTCAGCAGTTCCCTCTTTCAG
>TSPYL1
TGGAGGGGAGTGGTCCTCTTGACCCCATCCAGGCCGCTCATGTTGCTAACAGTCGGACCA
ACCGCAGGCGAACGCCCGTTTTCCTCAGAGGCCGAACTGGGAGCTAACCGCCGCTCGCAC
CGCCCACCCTACAGTCTCACTAACATTTCAGCGGCGGTGTCGTCAGGACTGGAGATCTCA
CGGTATCGCGAGAACTTGCTGAGCCCGGGATTGGTTCCGCCGCTCCCTGCCAGCCAACCG
GATTCTCTGGGCTTTATTTCTGTGAATTTACCCATAGCAACAGTAATTTTACCTACGTAA
ATAAATGTCGATTGTGCTGAGTCTGGAAGCGCGGACGACCCACCTTGAGATGCATCTAGC
GACTGCTCCCAGCATGTAGGAGCAGTTGTAAAATCACAGCCGTAACAGtgcctgctctcc
agtgtctgaaaacaaatgtttttctggtcttcacttttttgaggcaggaaggtaaatcta
ttccctgttactccacgtaactagcagcaaaagacttctcttTAAGATTAATAGCAAAAT
GTTTCCCCCCTTCTTAGTAAAAGTGACATAAAAATATCAATTCTTGCCTCTACGGTTACT
GGGGAAAAAAAGCTACTCAGCAGCCTCTTACCACTAAAGCGATGCATAGTATTCATTGCT
AATTTTCGATTTATAATCTGCATCAAATAAGAGTTTGTGCTGCATAGTATCGGTAGAAAT
TAAGCCAGGATCAGTTTGCTAAATGTTCCATGCCTTTTCACTGCAAGAAAGAGGAAATTA
TAACTATTTCCAGCCCCAAGAACTTAATTTATTATCATATTTAGTTATGTAAGATAGGAA
TGTTTGGCTCTAACGAAGCATCTGTCTTTAGCAATCAGCTGAGTTCATTAGAGGGGGATG
TCAATGTCTCTGGTTGAAGTGTTCCAGTTTGTTGACTTGTGAGTTAAACTGGTGCTGTCT
TAGAGAGCTACAAGGCCTCAGAGAAATATCAGTGGGGGGAG
>UBE2D1
tgtgtgatgctgacatttgtggtatgaatgattttatcacccaggtactgacaatagtac
ccaacagtttttcaacctttgctccctcggtcccctctctagtagtccacagtgtctatt
tgttgccatctttatatccctgagtgatatggtttggctgtgtccccacccaaatctcat
cttgGCCAAGAAGCCAAGTTTTAATGGGTACACAAGTGCATAGGAATTGGAGAGTGGGGA
GCGTGAGTTGACTATTGGTCAGGGACTGTCAACGGAAGGGAAGGAACCAATGATGGGAGT
GAGAGCCCAGAACTCGGTGTTCGAAGTGGGTAATTTATGGGAGGGGCATACCTACGAGCA
GACAATGCACTCAGACAAGGAAGATTTGCACATTGGACAGAAGAGACACCTTTTTCCTCT
GCAATAAGAACCAAGGAGGTAAGTAGGGGGTCTGATATGAGTTTGTGCATGTGTGCAGGG
TGAGTGAGACAATCCATATATTTGAGAAAAGACAGTGAAATCTTTAAAGGTAAAAATAAT
AAAACCAGCTGTGGCACCTATTGGATAAGGAATTACTAACTGATGATTTAGAAATTCCTT
TATGTGCGTTAggagctcatttgttatccccattttacagatgcgcagccccaggttcag
caatttgctctaaatgagactgtagaGGCTAATTCCAGCCCCCGGCAGCTCTCACCTTAA
GCTGCCTGGCTGAGGTCAGCAGTAAGTTACCTGGCAGCGTCCGGGGGCCTGCAGCCGAGG
ACAGGGCTGGAACTACACTTCCCAGTGTGCCAggcggggcggggcgcggcggggAGGGCG
CAGGCTCCTTCCCAGAAGCAAAAGCGGAAACAAAAGAGTCTCGCCGGCGTCCCCGCCCGC
ACACTCGCGCACACTCGCGCTCGGGCGCACACGGAGCAGGGACCGGCGCCCGGAGCGAGC
CAGGGAGCGGCTAACCGGGGACCCACCGCGCGGAGCCAGCC
>UBL3
CGGAAGAGGCCGGGTCCTCCTTCTCCTCAGCCCGGGAATGGTTTCCTCTCAGAGCTTTGT
TTCTCCTCCTCCTCCTTCACTTTTCAGTCCCACACGCCGCGGCCGCCTCCTGTCATCGCC
TCTCAAACCAACATggcggcagcggcggcggcggcggcTGCCTGAGTGCGACTAAGGGAA
ACGGGGAGAGCACGGGCCCCCCCTCGCAGCAGCCGCCGCCCCCGTCCTCGTCCTCCCTCC
GCGGACACCAAGTGCGTCACCACGGAGACCATTCCCTCGAGCATCACGGGAAGTGTAGTC
TACGAGGGTGGGGGGGGGAGGGAGCCGCCGAACGCCTCCTCACCCAGCTCCGAAGCCACG
CCCCCCATAGCAACAGTTGCGAGGAAAGGAAAGCTCCCTTTCCCTTGCTTTGGACAAGCT
GCTGCCCAGGAGTTAAGTGATACCTGCTACCAGGAGTGCTGTGATCATGAGAATTGTTGG
GAGAAAATAATTCTGCATAGAGAAATTCCCTTATGCACGATATGCACACAGAGCTAAAAT
ATGCTGTACCTCCAAGCAGAATCATTCATTTTAATTACAGCACATTCTCCACATCCTGCA
ATCTCAATGCATTTTGTAGAGTGATTTCATCTAGGTCTCCTCAACATTACATTTTGAAGA
ACAAAAGCAATCATTGATTTCCAATAAGGTCACATAAGTTCAACAGGAACAAGGATCTCA
TTAAGCAGTGAGAATATTTGAACATGTGTTTCCTTGAAGACCCAGGGCAATAAAGCTACA
ATCTACTTAACTGAAATTACCAAAACTGTATTACATACAACAGTGTTATTATATCAAATC
TGTATCAGGAAATAGCTACTACAAACTTCATGGGGATTCACCAGTTTACCCATCTGGACC
CTAAATTCTATTCTATGTAACTCATAATGTAATTGAAAACCTATATGCCTTGCAGTGATT
AGCAAATAGGAGAAAATAATGCCATTGTTGAGACACCATTC
>UBL3
TAGTTTCATCAGCCCTCTACTGAGTGCTTTAAACAGGCACATTTTGTTTTTTCATTTGTT
GCAGTGAAAATAGTCACACTCAGTTTAGTATTCTGTGCCAGTGCAGCCACCACGGCTGAC
TTTGGTAGAATTCACCCAACATTTTAGTTTCTTTTCCATTTTTTCCTCTCAAGTTGGCCC
AGTAATTAACTTCATTAATTGCTGAGTGTCTTCCAGTGTGGAATTGTATATATAAGTATT
TCTAGATACCACACACTGTTATAAATTCTGCTGATGAGGAAAATAATGCCAATCTTTTTA
ATGCAAATTGTATTTGGAACACTTGATTTATTAGTTCTGATGATGAAAATTTTGTGGCAG
CAAAATGGTTTCTGCTACGAAAGATAACTTGTTAACTTTTCCCCTGGAGATTGACTGCAT
TCAAAAACCAATATGTGTTAAAACAGCTCAACAAAAAATACAAGAAATAAAAAATCAGAG
TGAAAAATGTTCTTGGTTCTTTTTACTTTCATGAGAAAAGATGACAGTGTTCATGTGGTA
ATTCAGTTCCATGTGTTTACAGGCAGACTGTTCTGAACGGTTTCTGAAGCAATGTCGGGT
CTTTTCTGTCCCAGCAGCATGAAAGACAAAGACTATATCACATCACACTAGGCAGACAGT
GTTTACAGGATTACACAACAATTACTCTCTCCAGTCTTCTCACGATTCCTCTGACCTAGG
GAAAACGAAGAAGAGCCTCGTTTATAAAAATTCTAGAACTGGAGGGGAAAATGGGCTAGG
CAATCAAGTGTAGGAAGTAGTAGTTTTGAGTTTTTAAAAATGTTTGCATTTTTCAAAATT
AAGAAGCTGTAATAAATGTTCTTTTAATTTTAGCATGTTTCAAAAATGTCTGGTTATTTG
CTTGACAATCTCTATTCATAAACTATGCAAACTTCCCTTCCCTCAGCATATCCAAGAAAA
ACCTAGCATTTTTGAATGCCTGTCTTTGTGCCTCAACTGAG
>ZNF175
GTCCTGATGCCCCTCCTTCATGCTTTACCCAGTCCTTCATCTGTCCCCACATCCACTAAG
ACCGCAGCATCTCCCTTCCTCATCCTGCCTCCTCCCAGCAGACATCTGGCCTATGGGCTG
CCTTCCTGAAAACTATCTGGCTTGTGGTTACATGAAGCCAGAGTCCACTTGTGGTTATGA
GCACACGATTGTCCTGGGCCACATAATGTGTGTTTAGCTTGATCCTAAATGAGTTTCAAC
CTAACACCCTCATCTGGCCTCTCCTATCTGAGTCTGGATGTCAGCTACCCATCCGTTTGA
CAGGTATTGAGCACCTTTGACCTGCCCCAGAAGTGGCATCACATTGACCTAAGAAATGGC
ATCAAGGACAAAGAAAAATGACCACATCAAGACCCTCCTACACAAGAAGACACGGGATGA
CAGAGAACCAATTCTGCTACTGATAGTGGAGCTATGGTTTCCAGGACGAGAGTAGATGAA
GGGGTTTGCCAGCTGCTATAACAGGATCCAGTAAATGGGCTGGCCCTAAGGGGTGAAAGT
GCAGATTCCTCCCTCAACCCCTGAGGAGTCTGACTGGCACTTCTGATATTTGGGGCTCAG
GAAGTTAAAAACCATAGAAAATATTAATTCCCCATTCATAATATAATTGGCATGTACTAT
TCCCATATGTGCAAATTAACTCTTCGCTGTGAACATATGCAACTTGGCATTCCACACTCA
ACCGGCATAGGGGCAGACTAGGAGTCCCATGGAGCTGATGTTCCCAGGAGCACCCCTCAG
CCTATGCTGGTGGATAATACCTGGTGTGGGGGTGAGTGAGAAAGATCCCAGTAGAATAGC
CTTTCTCCTCCCCACTCCTTCCTCCACCCATGAAGACTATTCTTTATTCAAGAGAGACAT
GAAATTGGGGcagaagtgtgctgagaaatatttaacaactggatttccaaaaaatacata
ttcataataaattttactgatataaagtatttgtagcacac
>ZNF175
AATGTAAAATCGGTAACTACAAAATGGCACAAACTACGAAAGCaatatatttaaattact
attttttaaaaaaGAAGGATCATTTCAGATCTTCACCTTCAGATCCTCACTCAGCCCTGC
CTCCTATTTCCCATAATCAGCCATTTTTTTAATTTTATGATTGCTATTACTCACCTTCTA
GAATATATTTTTGTTTATTTGATTGAACAACCTCTTCCTGAAAATTCTGCCCAGTTGGGC
TGGCTGACATTGATCTCAGTAATTGTGTTTTTTTCCTTTAACTTGATTATATTTTTTTCA
TTCGCCTCTCTTTAAATGAAGTGTCCCAAGAGCCCTAAATTCTCTCTTCAGGTGGTCGCT
TGGTAGGTTACTTCATCAATAGGTTCATCCAGGTATAGAGAGCAATGGTGTAAGGATAAC
AAAGATACAATTTCTCAGAAAGATAACATTTTCAAAAGTGCTATTAAAGACAGTGAGTTG
TTCAGCAATTCAGGAAAAAAAAGTCTTTAAATCAGAGGGAAAAATATAGAGAAAAAGTAT
TTTTCAGAATACATGTCAGTTTCTCCTAGAAATATATATACACAAGTATTGAATAGGTCC
CCTGCCAATGTAGGACCCAAGACTTTTACTCTGTGACATTCCATTTGTCCTTGGCTGTAC
GGAATAAAAGCCCTTTGACGATGGCGGCCTCCAATATCATAATCCGTATGGGTGCGGCCA
TGCCGTCCTCCCTACCAAGTTTCTGAAGTTGAATGAACCGCGGAATAAAGGTACGCCGTT
ATACGCCATGATAACTGTTGGCGGAGCGTAGCTTCAAAAGTGTTAGTGGGCATGCGCGCG
GTTCAACAGCGCCTACGGAAATCCTAACGGGAATGTAACCCAAACCGGAAGTGGCCTAGA
GCGACCATTTAGCTTCTGTTGTTAAGTGGATCTAAGCCTATGTCGCTTACTGGACGCTGA
AGTGATTGGGAATATTAGCAGTGGGGGTTCTGTAGGGTCAG
>ADA
CCTACTGGCTGACTCACCCTGCTTGGCAGACTCCTGGGCCCCTCCTCTCGGACTCTGCGA
CAGGCCAAGGGGGTCCAGACCCTCCCTGACCCCAACAGTCCCAAGACGCCACAGCTGGTG
GGCGGAGAAACAAGGGGATTCTCCCCTGGGGCCAGTGGCCATGGCTTGGCCTCGAGTGAA
CCCTGCTAGGGCCCCAAACCCAGGGCCTACCTAGCTCCTGTTCTTCCCGCGCGGGGGAAG
GGGGGTGCTCTGCTCCCCTCCCTCCCCTTTCTGGCAGGGCTCACGGTTCTTCCCCGGGGC
GCATCCACAAACCTGAGCTCCTTGGCGCTCACCACCATAACGCTGGCGTACAAAGCTgct
tccattcactgagcactcagtaggcgccgggcacagcactaggtgcctATCCGGCGTAGA
CATCGGGCCTGATCATACAGCTGAGCTTCAGAGACCTCAagtccctgcccaggcccacac
agcgctcagcggtgctaggatgcccacttgacagacagcgaaactgagacccagaggggt
caagtcaggggcagaagcagacTCTGGAGGCCTCCGGGTTCTGGACCTTCTCTGCCCCAT
TGTCCCTGATTAGCCCGCAAGCAAGCCACGGCCTAAGCCGAAGGAAGAACTCGCCTGCAG
GAGCCCCCGTTCGTTCCCAGGGTTTGGACGCCCCGGGCTGGGCCCCGCTAAGCCCCTCGG
GCCGCCCAGGCGCCGGACCCCCGTCCCCGGAGCCCCCGCGCGCGCTCACTTTGGGCTTGT
CGAAGGCGGGCGTCTGGGCCATGGTGCCCTCGTGCGCCCCGGCGCTGCTCCCTCCGCCGC
CGCTCGGTGGGTCTCTGCCGGCTCGGTGGCCGCTCGGCTTTCCCTGGGGCCAGCGGTGGC
CGCGGCCGGCCACGCTCTTCTTAAcgggccgggccccgcctcccgccccgcccgccgccg
ttcccggggcccgccctctcgccggagcccccgccccgccc
>CDKN1A
tttccccagcagtGTATACGGGCTATGTGGGGAGTATTCAGGAGACAGACAACTCACTCG
TCAAATCCTCCCCTTCCTGGCCAACAAAGCTGCTGCAACCACAGGGATTTCTTCTGTTCA
GGTGAGTGTAGGGTGTAGGGAGATTGGTTCAATGTCCAATTCTTCTGTTTCCCTGGAGAT
CAGGTTGCCCTTTTTTGGTAGTCTCTCCAATTCCCTCCTTCCCGGAAGCATGTGACAATC
AACAACTTTGTAtacttaagttcagtggacctcaatttcctcatctgtgaaataaacggg
actgaaaaatcattctggcctcaAGATGCTTTGTTGGGGTGTCTAGGTGCTCCAGGTGCT
TCTGGGAGAGGTGACCTAGTGAGGGATCAGTGGGAATAGAGGTGATATTGTGGGGCTTTT
CTGGAAATTGCAGAGAGGTGCATCGTTTTTATAATTTATGAATTTTTATGTATTAATGTC
ATCCTCCTGATCTTTTCAGCTGCATTGGGTAAATCCTTGCCTGCCAGAGTGGGTCAGCGG
TGAGCCAGAAAGGGGGCTCATTCTAACAGTGCTGTGTCCTCCTGGAGAGTGCCAACTCAT
TCTCCAAGTAAAAAAAGCCAGATTTGTGGCTCACTTCGTGGGGAAATGTGTCCAGCGCAC
CAACGCAGGCGAGGGACTGGGGGAGGAGGGAAGTGCCCTCCTGCAGCACGCGAGGTTCCG
GGACCGGCTGGCCTGCTGGAACTCGGCCAGGCTCAGCTGGCTCGGCGCTGGGCAGCCAGG
AGCCTGGGCCCCGGGGAGGGCGGTCCCGGGCGGCGCGGTGGGCCGAGCGCGGGTCCCGCC
TCCTTGAGGCGGGCCCGGGCGGGGCGGTTGTATATCAGGGCCGCGCTGAGCTGCGCCAGC
TGAGGTGTGAGCAGCTGCCGAAGTCAGTTCCTTGTGGAGCCGGAGCTGGGCGCGGATTCG
CCGAGGCACCGAGGCACTCAGAGGAGGTGAGAGAGCGGCGG
>CSF2
ATGTAGGAAATTAAGCCTGGAGGGCCTTGCTGGGGAAGCCATTGTCCCTGTACCTGAGAT
GGATGCAGCCACAGCCCTGGAGCCAGCCTGAAGCTCCTGGTGTCTTCTGGGGGCTACATA
TAGGAGTGTAGTCCGAACCTCAGAGGGGCAAACCTGCTCTGCAGAGGGAATCAAGGTTCA
CATAACCAGAGAGGGGAGTCACTCAGGAAGGTGGCTCCAGAGCCAAGAGTCAGACTCTGG
GTCCCGACTTGACCCAGCCACACCCCCTCTGAAGCTTGCTGAGAGTGGCTGCAGTCTCGC
TGCTGGATGTGCACATGGTGGTCATTCCCTCTGCTCACAGGGGCAGGGGTCCCCCCTTAC
TGGACTGAGGTTGCCCCCTGCTCCAGGTCCTGGGTGGGAGCCCATGTGAACTGTCAGTGG
GGCAGGTCTGTGAGAGCTCCCCTCACACTCAAGTCTCTCACAGTGGCCAGAGAAGAGGAA
GGCTGGAGTCAGAATGAGGCACCAGGGCGGGCATAGCCTGCCCAAAGGCCCCTGGGATTA
CAGGCAGGATGGGGAGCCCTATCTAAGTGTCTCCCACGCCCCACCCCAGCCATTCCAGGC
CAGGAAGTCCAAACTGTGCCCCTCAGAGGGAGGGGGCAGCCTCAGGCCCATTCAGACTGC
CCAGGGAGGGCTGGAGAGCCCTCAGGAAGGCGGGTGGGTGGGCTGTCGGTTCTTGGAAAG
GTTCATTAATGAAAACCCCCAAGCCTGACCACCTAGGGAAAAGGCTCACCGTTCCCATGT
GTGGCTGATAAGGGCCAGGAGATTCCACAGTTCAGGTAGTTCCCCCGCCTCCCTGGCATT
TTGTGGTCACCATTAATCATTTCCTCTGTGTATTTAAGAGCTCTTTTGCCAGTGAGCCCA
GTACACAGAGAGAAAGGCTAAAGTTCTCTGGAGGATGTGGCTGCAGAGCCTGCTGCTCTT
GGGCACTGTGGCCTGCAGCATCTCTGCACCCGCCCGCTCGC
>CSF3_1
gctgggcatagtggtgcacacctgtgatcccagctacttgggaggctgaggcaggagaat
cgcttgaacctgggaagcggaggttgcagtgagccaacatcatgccactgcactccagcc
tgggtgacagagtgagacttcgtctcaacgaaaaaaaaaaaGTGTAAAAGCCATTCCTAA
TTCAGTGTACATCAGTGTACATACTCAGGTCTGCGTACTCCTGCTCTGAGGCatacctga
gaagtagagttgcttggtcacaggacatacacatttccacattaactagacactaccaag
ttgccatccaaggaggttttttttttacaatctacactccccccagcaacaaatgagagt
tactccagatccttTACAAAGATGCTCTAAGCCCAGTACCAGATGAAAACAGGAAGTGGG
AGGGGAAGCTGCCAGCCCCTTCTAACCATGAAGAAATACCTGGTAGAGCCTTCTGGATGC
TGGAAGGATGAATAACGGGGGTCTCTGGAGCCTGCCCCCTGTCAGATCACTGTGACTTCT
GAGCCTCCAGTCCAGCTCAGCCCCATGTGTCATGGCCAGTGATAATGAGCCCTCACTCTC
TGTTTGGTCTTTATTCTCCCCCATGTGGGGCTGAAGTCTGGATTGAGCCGTTATTCAAGA
TGTACAGCTTTCTTGACAGGaaagtagtgtcacagaaacagcaggggcttggcaagatga
tctaactgcaaatcctacctggctcagccaccagctagttctgtgatcttgaacaagttt
tttcacttctctgaggccatcccttggctacaacacaccagttggttgacaggatgaAAT
GACGAAAgtgccttacacctgtaatcccagcactttgggaggccaaggcgggtggatggc
ttgagcctgagaggtgacagcatgccggcagtcctcacagccctcgttcgctctcggcgc
ctcctctgcctgggctcccacttcggtggcacttgaggagc
>CSF3_2
CCCAGCCCGTGTCCACTTCAAGGTGAATGACCAGGGAAGTCACGTGTCCCAATCCCGCAG
TTCCAAAGCCCTTGGGGACCCTACTGTCAGGGTCGTGCACGAGGAGGTGAAGGTCAGGTG
AGCCAATCGCCTCGAAGGGTCTTGCCTCATTCGGGACAGACATCCGGTTTCCTCTGGCTC
TACCGGGATTCTAGGGGCTTTAGCCGAATGAGTCATGGGGGGCGGGGGGGTTTCTGGGGG
AGTTCCCAGCTAATCAACTTGGGACAGGACAGCCTGGAACTTTCGATGGTGCCTATCCAA
GTGTGGGGTGGGCACAGCAGCCAAGACCCAATGTCCTTATCTCAGGTAGGGGCTCAGGAG
GTCTCCCAGACAGGCAGCCTCCGGAGAGTTTGGGGGTAGGAATGGGAGCAACCAGCTTCT
TTTTTTCTCTCTTAGAATTTGGGGGCTTGGGGGACAGGCTTGAGAATCCCAAAGGAGAGG
GGCAAAGGACACTGCCCCCGCAAGTCTGCCAGAGCAGAGAGGGAGACCCCGACTCAGCTG
CCACTTCCCCACAGGCTGCTGCCGCTTCCAGGCGTCTATCAGCGGCTCAGCCTTTGTTCA
GCTGTTCTGTTCAAACACTCTGGGGCCATTCAGGCCTGGGTGGGGCAGCGGGAGGAAGGG
AGTTTGAGGGGGGCAAGGCGACGTCAAAGGAGGATCAGAGATTCCACAATTTCACAAAAC
TTTCGCAAACAGCTTTTTGTTCCAACCCCCCTGCATTGTCTTGGACACCAAATTTGCATA
AATCCTGGGAAGTTATTACTAAGCCTTAGTCGTGGCCCCAGGTAATTTCCTCCCAGGCCT
CCATGGGGTTATGTATAAAGGCCCCCCTAGAGCTGGGCCCCAAAACAGCCCGGAGCCTGC
AGCCCAGCCCCACCCAGACCCATGGCTGGACCTGCCACCCAGAGCCCCATGAAGCTGATG
GGTGAGTGTCTTGGCCCAGGATGGGAGAGCCGCCTGCCCTG
>FGF2_1
CATGCAAGTTTTCTGAATAGATATTTTCCTAGTCATCTGTGGCACCTGCTATATCCTACT
GAAAATTACCAAAATGCAATTAACTTCAATTTTACATTTGGGATTTACAGAAAATAACTC
TCTCTCCAAGAAATGCATAACAATTTAGCTAGGGCAAATGCCAGGTCCGAGTTAAGACAT
TAATGCGCTTCGATCGCGATAAGGATTTATCCTTATCCCCATCCTCATCTTTCTGCGTCG
TCTAATTCAAGATAGGTCAGTAAAGGAAACCTTTTCGTTTTAGCAACCCAATCTGCTCCC
CTTCTCTGGCCTCTTTCTCTCCTTTTGTTGGTAGACGACTTCAGCCTCTGTCCTTTAATT
TTAAAGTTTATGCCCCACTTGTACCCCTCGTCTTTTGGTGATTTAGAGATTTTCAAAGCC
TGCTCTGACACAGACTCTTCCTTGGATTGCAACTTCTCTACTTTGGGGTGGAAACGGCTT
CTCCGTTTTGAAACGCTAGCGGGGAAAAAATGGGGGAGAAAGTTGAGTTTAAACTTTTAA
AAGTTGAGTCACGGCTGGTTGCGCAGCAAAAGCCCCGCAGTGTGGAGAAAGCCTAAACGT
GGTTTGGGTGGTGCGGGGGTTGGGCGGGGGTGACTTTTGGGGGATAAGGGGCGGTGGAGC
CCAGGGAATGCCAAAGCCCTGCCGCGGCCTCCGACGCGCGCCCCCCGCCCCTCGCCTCTC
CCCCGCCCCCGACTGAGGCCGGGCTCCCCGCCGGACTGATGTCGCGCGCTTGCGTGTTGT
GGCCGAACCGCCGAACTCAGAGGCCGGCCCCAGAAAACCCGAGCGAGTAGGGGGCGGCGC
GCAGGAGGGAGGAGAACTGGGGGCGCGGGAGGCTGGTGGGTGTGGGGGGTGGAGATGTAG
AAGATGTGACGCCGCGGCCCGGCGGGTGCCAGATTAGCGGACGCGGTGCCCGCGGTTGCA
ACGGGATCCCGGGCGCTGCAGCTTGGGAGGCGGCTCTCCCC
>FGF2_2
TTTTCTATATGACCCTCTTGATATTTAAAAAACACTATGGATAACAATTCTTCATTTACC
TAGTATTATGAAAGAATGAAGGAGTTCAAACAAATGTGTTTCCCAGTTAACTAGGGTTTA
CTGTTTGAGCCAATATAAATGTTTAACTGTTTGTGATGGCAGTATTCCTAAAGTACATTG
CATGTTTTCCTAAATACAGAGTTTAAATAATTTCAGTAATTCTTAGATGATTCAGCTTCA
TCATTAAGAATATCTTTTGTTTTATGTTGAGTTAGAAATGCCTTCATATAGACATAGTCT
TTCAGACCTCTACTGTCAGTTTTCATTTCTAGCTGCTTTCAGGGTTTTATGAATTTTCAG
GCAAAGCTTTAATTTACACTAAGCTTAGGAAGTATGGCTAATGCCAACGGCAGTTTTTTT
CTTCTTAATTCCACATGACTGAGGCATATATGATCTCTGGGTAGGTGAGTTGTTGTGACA
ACCACAAGCACTTTTTTTTTTTTTAAAGAAAAAAAGGTAGTGAATTTTTAATCATCTGGA
CTTTAAGAAGGATTCTGGAGTATACTTAGGCCTGAAATTATATATATTTGGCTTGGAAAT
GTGTTTTTCTTCAATTACATCTACAAGTAAGTACAGCTGAAATTCAGAGGACCCATAAGA
GTTCACATGAAAAAAATCAATTTATTTGAAAAGGCAAGATGCAGGAGAGAGGAAGCCTTG
CAAACCTGCAGACTGCTTTTTGCCCAATATAGATTGGGTAAGGCTGCAAAACATAAGCTT
AATTAGCTCACATGCTCTGCTCTCACGTGGCACCAGTGGATAGTGTGAGAGAATTAGGCT
GTAGAACAAATGGCCTTCTCTTTCAGCATTCACACCACTACAAAATCATCTTTTATATCA
ACAGAAGAATAAGCATAAACTAAGCAAAAGGTCAATAAGTACCTGAAACCAAGATTGGCT
AGAGATATATCTTAATGCAATCCATTTTCTGATGGATTGTT
>HMGB1
cggggggcgcgcggccgggccctcccctccgcgccgctcccctccccccgccgcggtggg
ggccgcccgagggcccacccgcccgccactccccgtctccctccgcgcgggccgcgcgcc
ccgccgcccccgcACGGAGAACGCGGGGCTGTGAAAAGAGAGAGGAAAAAAAAAGTTGCC
TCGGAACTGCTGCGCCCAGCTCCCCCGCCCGCCCGCCTTGTTTTCTCTCCAGCCAGCAGC
GCCGGGCCCGAGTCAGCCATGTTCCAGCGAGCGCAGCGGcgccgctccccccgccgcccg
gccgccgccgccgccgcGACCGGGCCGAGGCCGGCCGGgcccgcactgccgcccccaggc
ccccgcgccgccctcgcccgccgcggcgccccgcccgccccgccgcccgcccggctggcc
gcgctccccgccagcgcccgGCTCGCTGCGGCGGCGGCCAATGCAGCCCGGGGAAGcgcc
gccgctgccctcccgccgccgccgccgagccgcgccggccccgccgccccggccgcGCTC
CGCGCACGCCGCCCGCCCGAACGCCCGGCCCGAGGGCCCAAAACACGTTCaaaatttttt
taattaaaaaaaaaatttttttttttGCGCCAGTCAGCGCGGACGCCGCCGGGGGTGGAA
ACTCGCGGGGCGCGGGGCTCCCGGCGCCTCAGGCTGCCTGAGGGCCGGGGCACCGGCGCG
GGGCAGCGTTCCCGGCGCCCGGGCAGAGGCTCGCTCCGTGCGCAGTTCCCCCCACGGTCC
CCCCTCATTTGCCTTTGTGTGGATCCTGAcccgccggctcccggccgcggggatccggcc
gccgcgcgggcTGGGGAGCTGCCGGAGGCGCTCTCCCCGCCGCGGCGCTGCCCCAGACTC
ACCCTCAGCGAGGCACAGAGTCGCCCAGTGCCCGTCCGGCTCTCACTTGCCCCGGTGCTG
TCTCTATGGAGCTCAATGTACTGCAATGGCTGTGAGAGCGG
>JAG1
CAGCGCGGGAGAAAGCTGTTTTCTTCGAGTATAGAGGTGGCGACTCCCTCCCACTCCCCG
CCCCGACGAGCCCTCCTCGCCGAGTGAAAATAATTTTGCGAAACTACGTTCAAGGACTCA
ACATGATTCCGGGGCAAAAAAAAAAAAAAATGCACGAGTGCGGAAGAAATCCGACGACTT
CCCGGGGGGCAACAGCGGAGCGAACGCGCCCCTGTCCGGCCTGGAGGGGTCACCCTCAGG
AGGCAGGGGCTCCCGTGGGGGAGTTGGCGCGCTCAGCCCAGGTGCAGCCGCTCGGGCGCA
GGGGCGAGGAGTCGGGCGCTCGAGGGCTGCCGAGCCTGCTCGCGGGGCTCAACCGCCCAG
GGCGCCGCGAGGGGAGGGAGAGGACGGCTGGGAGGGAGGCCCGGAGAAGGGCTCCTACCT
TGGCTCGCAGGGCACAGAGCAGGGCGAGCAGGAGGCTTAGGGGGCGCCCGGACCGGCCGC
GCGTCCGTGGGGAACGCATCGCTGcgccgcgcgccgcgggcactcgggacgccgccgctg
ctgttcgcgctggtgctgccgccggtgctgccgtcgccgctgcccctgcggccgccgcGT
CCCGGCTCTAATATACTCCGCCGATTGGAGCATGCACGACTGGAAAACAACACCACTTTT
CAAAAGCCCTTTCAAGAGCGGCCCGTTCCAGAAGGCAAAGAGCCCGGCCTCCTTTTATTA
TTCTGATCGCTTCTTTGAGACGCTCCCCCTCCTCTTCCACCTCCCGGCTTTCTTTCCTTC
TCTCGCGCTCCCCTTCTTTTATTATTATGATTATGCGCAGCCTTTTATTCCCTTTTAGAT
CAGCTGCATGGAAAAAGGGGGGAGGGAGGGGAGAAAAAAAAAAACCAGCCTAGCTCGCGG
GCCGGCCGCAGGTAACACAATGACGCGTGCCCGCCCGGCTCTCGGAGAAGGACCCGGAGA
GCCCGTCTGGCAGCAGCGGCCGGGGCTGGCCACCTCTACCC
>JAG2_1
GGTGTGTGGGCGGTGATTACCGCCTACGGGGGGAGGGGCTCCCTGTGGAGATGCCACCTC
TCCTGTGCTTTGGCCTGGGGGCAGGTACTCGGGTACTCGAGAGAGGGAAGCCCCAGGACA
GAGAAGCCCCCTGCCCGGCTCCAGAGGCCCAGGGCTCCATCCCCACCTGCGCCCACTGCC
CCACTATGGTGGGGGAGGGGgtgctgggtgcctctgctgggcacttggccaagtggtgaa
caagggagactccgcccctgcacaccctcaggagcccccagcccgggggtggacagaGGA
CTTAGACAAGTCATACAGAAGCTGGCATAGGGGGCCGCCAGAGCGTGGACGGGCATGGGT
CAGCCAGACCTCACGATGTCCATGAGAGCACCCAGGTCAGGAAGGTGGCCGCACCTGCCC
TTAGGAAGGAGGGGGACATAGGAGGCATCGGAGAGGGGGTCCCTTCCCTGCAGGAATTTC
AGCAGCCCTTGAGCCAGAAATGCCAGGCAGCTGGACCCTGGTTTGAGTTTCCAGAAGGCA
GCAGTGGGAACCCTCGCCCCTCATACATATTTCACAAAACACATTTGCCCCCTGCTGCAC
CTTGCTGGGGTGAGGGGCTGAGATCAGTGGCGGCCAGGGCTCCAGCCCCAACCCTCACCA
GACCAGGCTACCTGGTCTCTTCTAGTAAGGGACCTCGTCATTGTTCTGGGGCCCACTGGA
CCACAGCACCCTCCAGCCTCCCAGAGCCACCCGTCCCCCAGCCTGGAGGGCTCCCACTCT
GAGCGCTGGGCGGTGCCCAGCTTGTATGCAGAGGGCAAGGGTGCAGCTGCTCAGCCTGGC
CAGGGGCTCTGGGCCCATAGGGCAGTCCTGGGGACCAGGCTGAGGACGGGCTGCCAGGGG
TTTGGACAGAGCCGGCGAGGCTCCAGAGTAAGCTGTGCTTCCGCTGGGTCCTGCAGTGCT
AAATATAGCAGACGGGGAGGGGAGTTTCCGGTTACAACCCC
>JAG2_2
AAGGGGATGACGACGAGGCCCGGGTCCTGGTcgccgccggcccgggcccgcgcccgcgct
cggtcccccgcagcgcccgccggcggcAGGTAGAAGGAGTTGCCGCCCAGCACGGGCGTG
GCGCCGTGGCCGTAGCTGCAGGGCCCCGTGGGCGTCACCTTGGCCTGGTACTCCTTAAGG
CACACGCGCACGTACGTGTCGCACTCGTCGTGGCCGCAGCCCCCCGCGCGCGTTGTCCGG
CCGTCGCCGTCACAGCAGGCGCCGCTCAGCAGCTCCCCGTTCACGTTCCGCAGCGCGCTC
AGCTGCAGCTCGAAATAGCCCATGGGCCGCGCCGCCTAAAAATAAGGCAGCGGGAGAGCG
GAGGGAggcgcgggccggggtcggcgggccgggcgccaggggtgggggaacaggccccgc
cgccccgcccccacccagccgcgcccgcccggagccccagccgccgcgcgcAGCCTCGAG
GGCTTCCGAACCACGGCGGCCCCAGGCAGTgcccgcccggcccctaggggcggcccggtg
tgccccgtccgcgacccccgccgcccccgccgccccgcTCACCTGCACCCAGAGCGCCAG
CAGCAGCAGCAGCCGCCGGGGAAGGcgcccccggccctgcgcccgcattgcccccgcgac
ccgcccgcccggccccgccgccgccgcccgcgcccggctcccagccgccgcgccggcctc
ccagcgcccgcccGCCCTCCGAGCGCCCGCAGAggcagcggcagcggcagaggcggcggc
ggcggcggcgCGGGCGGGGTCGAGCGCAgcgccgcggcgcgcgggcctgggcggcgggcg
tgcaggggcggcggcagctccggctcgctggcggccgcgctccggctgcccggcccggcT
CCCACCcggcggcgacggcggcggcggtgaaggcagcggGTCCCGGCCTCGGCTCTGCGC
GCCCGCGCTCCCGGCACCGCAGCCAACAAGTTCGGAACGAG
>JAG2_3
AGCATCAGCCCTGAGAGAGATGCCCACTCCGACCCAGGACTCACCTATGACAGGTGTATA
CCTCTCCACCATCAGGCACCCACCCTACCCCATGTGCTCTGCCCACCAGAGCCCCCTGCC
CTCCAGTCCCGAGGGAGTGCACAGATGGACAGATAGGCCTGGGCAGCCAGCAGCCCGGGG
GCTCCTAGCCCAGGCCACCAGGAAACCCATCACAACAAGCAATGGCCACAGGGGGCCAAG
CCTGGTGACCTGTGACAGCCCCGCCTGCCCACCTGGCACCCAGTGGAGAGCTGAGCCTGG
GACGCCTTGGGGACAACTTCCCCTGCAGCACCCCTGGGTCACTCAGGCCCCATGGTCAGG
GGACGAGGCCTGCCCTACAGCTCCCAGAGCAGCAGGTGGGGCAGGGTGACCAGGCAGACC
TCACCTCACAGAGAGGCCCGGAGAAGCCCTGGGGGCAGTGGCAGTGGAAGCCGTCGGCCA
GGTCCTCGCAGAGGCCGCCGCTGTGGCAGGGGCTGCTGGCACACTCGTCTCGTTCCAGCT
CGCAATGCCGGCCTCCGAAGCCCCGTGGGCACACACACTGGTACCCGTTCACCAGGTCCT
GGGCGGGCCAGCCAGGTGAGCGTCCCGCAGGCACCCTGACGGCCCCGCAGCACCCACGCC
ACACACCCTCCTGGCCCCGCCTCACCTTGCAGGTGCCCCCATGCTGACACTGCCCGCGAC
AGTCGTTGACGTCTGGGGGCAGAGGAGCAGGGTCAGAGGCGGGGTCCCATGTGCCTCGGC
CCACCCGCCGGCGCCCACCCCCCATACTGACTGATATGGCAGTTGATGCCCTTCCAGCCC
GGGATGCAATCACAGTAATAGCCGCCAATCAGGTTTTTGCAAGAAAAAGCGTTAAGGCAT
GGCTTCCCTTCACACTCATTGGCGTCTGTGAAAGAGACAAGGTGGGAGCCGTGGGGCTCG
GGCCCTGCCTGCCCCCTGCAGCACGGGCACCTGGCACCCgc
>MDM2_1
CGCCAACGGTAACCAGCATCTTCGTTCTCCAACCAGAACAGCTGTATGCACCGGTGTATA
AGCCTGCCTTAAGTGCTATTTTTAATCTTTTTTAAAAACAGGCCTTAAAATAACTCATTT
GGGTACAACTCCAGCGGCTGGTGGAGTGGGCTTAATATATTAAACAGCTGTTAATTTTGG
TTTCTTTTTGGTAACAGCGACACGGAGATCCGCATTTGTCGCAGTTTCCACCGCGGGCGG
GAAGTGTAAACACAAGAAATACAAACATAGCGCAACGGCTAAAGGAGTGTCACAGCGCCA
AACCTTGCTGGCTCCGCGCCAGGCCGAGCCCCACCCTCTCAGCTCGCGGCCAACACCCCC
ACCCCGCCTCACAgcccgccgcgcccgcggggcgACACCCCCCACTCCATCATCCCGGAG
GTGGTGCGGCCGAGCCCCGGACCCAATTGGCGGAAGCGGGGCCGGTTGTGTGCGCGCGCA
CAAATGCCCGGATGCGCCGCGACGACCCGCGCGCTCCCCTCGGGCGGTAGGGGGCGCGCA
CCGAGGCACCGCGGCGAGCTTGGCTGCTTCTGGGGCCTGTGTGGCCCTGTGTGTCGGAAA
GATGGAGCAAGAAGCCGAGCCCGAGGGGCGGCCGCGACCCCTCTGACCGAGATCCTGCTG
CTTTCGCAGCCAGGAGCACCGTCCCTCCCCGGATTAGTGCGTACGAGCGCCCAGTGCCCT
GGCCCGGAGAGTGGAATGATCCCCGAGGCCCAGGGCGTCGTGCTTCCGCGCGCCCCGTGA
AGGAAACTGGGGAGTCTTGAGGGACCCCCGACTCCAAGCGCGAAAACCCCGGATGGTGAG
GAGCAGGTACTGGCCCGGCAGCGAGCGGTCACTTTTGGGTCTGGGCTCTGACGGTGTCCC
CTCTATCGCTGGTTCCCAGCCTCTGCCCGTTCGCAGCCTTTGTGCGGTTCGTGGCTGGGG
GCTCGGGGCGCGGGGCGCGGGGCATGGGGCACGTGGCTTTG
>MDM2_2
ttccatctcaaaataaataaaataagttaaatgatgttgtttaaggttaaattagctact
tagtggcaagtgtagaataagccatatcccgacttctagACTTTTTCCAATTGTAGCCTT
CTGCTTATATATGCTCCTACCCTTAGCCACTGACAGCAAATATTATTGCCCTGAAGGTCT
TACTAGGTTCTTATACAATTTATTGAAGTCCTGAAACGAAGAATCAGATGAGCAGCTACA
GAATTTTTTTTAATTGTCTAAAGGCTCTTTAAAAGAAAATCTCAAAGTTTATTAAAAAAC
ATAAGTATCTATGACTCGAGACATTTTTCTAAGAAAAAAAACCCATAAGTATTACAAGTG
TTGTGTCTTGTTACGTGTATTCTACCAATTTGGACATAGAAAGATGAGTGACAGGTTTTA
GCTCAAAGTATATATAATTCAGATGAGAAACATGCCTGCAAAATTATGTTTTGCATAATT
TATGTGTGAGACTATATAATTCATTATTATACAAGTAGTAAGGATAATTAAAGGTGGAAG
AGCCTTTTCAGTTATGGTATTGACAAAGGCTTAGTCAAAGAAGGATGAATAGGATTTTGA
AACTGAAATTATTCTAGTTAGAGGGGGAAAGTGTGGAAGTTGAAATGCCAAGATTAGTTG
AGGAAGCAATCTAGATCTGGCGGGATTATCCATATTTAGTAAGGGAGGAGGGGTGTCTAG
TTGAAGACAGACGAAGATGTTAATACAGTCACACTGTAGGTACTTTCGATGCCAAGAGGC
TTTGGTGTTTTTCCTTTATGCAGTGGGGTTTTGAACAGGGAAAATAATGTAGTAATAACC
TTGAAACCTTAATCTAGTTTCAGTATGCAGGATGGATCTGAGGAGGAAATGTGCGTGGCA
ACCGGCTCCGGGATGGCTGGCTGGGGGGCCTAGTCTTCTGCCCGCCGATCTCCCTCGGGA
AGTCCCGGATCAGAGCAGCAGGCCCATCCCCCAACTGTTAC
>NCAM1_1
CGGGTGGAATTTTAATTAAAGCCTATTGTGTTGGTACCTCAGTAATATTATACATTAATA
TCTTTAAGAATTAAGGTCACGTCCCCATGTAAGAAAATATTATTTAATGACGCTTCTATA
TCATAATACCTATATAAAAGCCTGGCTATTTTAATAAAGAGACCACAGATTTCAGAATTT
ATAAACAGGAAAACATTTTCTTCGGGTTATTTCTGGAAATCTCTTCCAAACATCGGAGTT
TTCTTCTAACTTAAGTCTCTTCCCACCTCCTTCCCAGGGGATCTGCTGAAGGGTGTTGTA
TGTCTCTCTGTGGGAGAGCAAACTTCACAGTTAGGATAAAACAAACAAACAAACAATATC
CAAACAACACCCAGCAACGGCAACCCCCATCCCTCTCCAAAGTTCTAATTTCCCGCACTT
AAAGTCCTGGGCTATCCTTGTGTTGCAAGGATCTTAGAATCGAAATGGAGGGATTTGACA
ACTTTACCTAACCAAATCTAAAATTTTGCTTTTATTATTTACTAGTTATCAAAATATGCA
AACTGCTGATTAAGGAAGGCTGGGTAGCAGGAGCGCCTGCGAAGGCGTAGGGTAGAAGTG
TGAAAAGAAATCCCAGCTCTCCCAGGGAGACTGCGTGTGAAAGAGCCCGGCTCCCCCAAA
AGCTCCAGGCCGCGTTTTGCAGGCTTCCGCATCTGCCTCCCTGTCTCTCTTACCTCCTTG
ATGTTCGGCACTATTTGTGGCCGGCGTGGTGGAAGGACACAGTGAGGTTCTCACCCCCGC
CCCCCGCTCCTCGCTCCCATCCCAGTTCCATCAAAACGAACCCGGGCCAGCGCAAGGATC
TCCGAGTTGCGAGTGTGCTGAGGCTGGGACTGTCACTCATTCTCCGATCAGCGCGTGAAC
GCAGCTCGGCTGCCGCTGGCAGGAAACAATTCTGCAAAAATAATCATACTCAGCCTGGCA
ATTGTCTGCCCCTAGGTCTGTCGCTCAGCCGCCGTCCACAC
>NCAM1_1
CTTCCAAGGGGCCCAGCGCCTCTGCCCCCTCCCCGGCCCCAGCTTCAGCCCCCAAGGTCG
CCCCCCTCGTTGACCTGAGCGACACCCCGACCTCAACCCCTGCCGCTAGCAATTTGTCTT
CTAGTGTCCTGGCTAACCAAGGGGCTGTCCTCAGCCCAAGCGCCCCTGCTGGTGTCGGGG
AGGCCTCTAAGGCTCCTCCGGCCAGCAAGCCCACCCCTGCACCAGTCCCCACCCCGACTG
GGGCAGCCAGTCCTCTAGCAGCAGCGGCTGCCCCTGCCACAGAAGCCCCTCAGGCCAAGC
AGGAGGCTCCCAGCACCAAAGGCCCGGACCCGGAGCCCACCCAGCCCGGAGCCGCGAAGA
GCCCGGCCGAGGCAGCCACAGCCCTTGCTAGCCCGAAGAGCGAGGCTGCCTCCGTCAGCA
CCACAAACCCTTCCCAGGGCGAGGACTTTAAAATGGACGAAGGGAACTTCAAGACCCCAG
ATATTGACCTTGCAAAGGATGTTTTTGCAGCCCTGGGCTCTCCTGCTCCCGCCGCTGGGG
CCAGTGGACAAGCCCCTGAGCTTGCTCCTTCCACTGCAGACAGCTCTGTTTCGCCTGCGC
CAGCAAAGACCGAGTACGGCCTCTCTTTGTCTGCTGTCATCGGGTTGTGTCCTGTGGTGG
TGTGCATTTGTGCTGTGCTGTGTCCTCCTTGTTAGATGTGTCTTCAGCCTCATCCAGGGC
TTCTCTGAGGCGACCGTCAACCAAGGGGCTGGGATAAGGCAGAGAGAGCAGGACAGGCAG
CTGGGCCCCAGGAGCAGCCGCCTGCTGGCTAATTAGGCCATGTTAATTATGTTTTATCCT
TATCATCCTAGCAGCGGCTTCTGTTTTCCCTGGGGGAGCCCTTGCAGTCAGGCCACTGAT
GAGAATAGCTTGGGAAGCAGGCTAAGAAGGCCAAGGTGCCCTTATCAGCCACCCTGGGGC
CCCCAGTCGGTGTGTTATTCAGTGCCAGGCTGAGTCCCTAC
>P53AIP1_1
GGGCTGTGGACACTctgcatccccatacctgtggcagtcctggcacacggtaagctctca
gtaagtgtGGTGAGTCACTGCTGAAGGAACTAACAAATAAACCTCCCACCACCAACCACA
GGTAGCTGGGGCAGAACTAGGGAACTGCTGAAAGGAGGCTGGTGAACCCTGCCATGACAT
GCCCGCTGTGCCCAGGACCCAGGCTCCCACAGCTCGCGTCCTTCCTCTATCCCAGATCCA
TTCAAAGTGAAGTGGCCTCCATACAGGCTTCCCTAGGGGCCCTGCTCAGTGTCCATGAGG
CCACCATGCCGCCGTTCACCAGGGGACGTGagaaaggggctggcctgtggaccaggactg
acccaggtctgagccccagctcagcggtcggctagctgtgcgagcttgcgcagtagctcc
ccaagtgtggctcaggacgcacagcatcggcgtcagcatcgcccaggaacctgttagaga
tacacatttttggccccaacctgcatcgaccaagtcagaaattctgcagtgtgtgttttc
gtaagtcctccaggtgactctgatgtactctcagggttcagaaccattgagagagagcag
tttagctgacctcctccaggcctcaCCTGCGCATGGTCACGACTGTACTTTCCGCACACA
GTCGCCGAGATGCGTGTGAAACCCCAAGCACAAAGCAGAGTGAATCGCAGTGGCCAGAGC
ATACCTGAAGCACCAGCGCTGGTCCCCTCCCTCCCCCTCTCCTCACCTGCCTCCTAGGAG
TCGGAGGGTCCGTGGAAATGGTCTCCTCCTGCACATCTGTGCTGCTGTGACTGGGTGCAG
GTCTGAGCAGAGGCTTTCGGAGTGAGCTGAGCAGGCGAGCCCGAGCACGGCCTCTCAGGG
AGCGAGCCCATAGGCTGGGGAGCCGTCCCTGGAGATGCCCCTGGGCTCCTTGCGGGGCAT
GGCTGAGTTCCTGCCTGTCCTTGGCAGGCCCGCAGTGGTGG
>P53AIP1_2
ATCAAATCACTTAATTCTATCACGGCCCACACCCATGAATTCACTAAGTAATTATCACAC
ACCTGTCAGGATCCAGACAGTTGCTGAGGACCAAGATCCAGACGAGACTGACAGAGCTTC
TATTCCCCGGCACCCTCCGTGAACTTGGGCACCCAAAACTAAGGGATCTGAAACCTGAGA
GGAAATGGAAGCAGACTGTGAGGCCCTGCAGCGCCGTCTCTTGGATGGTTTATTCTTCTC
TGGCAGGTTTTCCCCTAGGTATTCATGGCATCCAGGGGCATTTCACCTCAGCAAAGTGAT
GACGCTGCCACTCAGGTTCCCATGGAAACCAAACTGGGACAGGAGGAACAAAAGGCTCCT
CAAGGTCAGTGGTGCAAAGGACATTAGAGACAAAGACAGAGACAGCAAATCAGCCCAAAG
AACAGACATAAACCGGCGCTTCCTCCCTCCCATCACCACAGCTCGGGGCTTTGTCACCCC
AGCACACCTGGGCCCTGCACCTCAGACGCTGCGTGTGAGCTTCTGGGGAGAGAAGTGTGG
GCCTCCAGGGAGGTGTAGGCGCTCCTGGCTCCTGGCAGACTCCTGGCCCAGGCCTGGCCT
GTGTCTGCTTCCGGAGCCATGCGCTGCCTGTGCTGGGATGAATGCATGGCCCCTGCATCC
TTACCCCCTCCTCAGAGCCCACAAGCTTCCGAGTGCGTCATCTTCATTATTGGCCACAGG
AAACGACTTCTTGGAGTAAGTGACTGGTGCTCCGAGGCCCATCTGGACAAAAGCAGGATC
CGGGGTGGACGCAGAAGAGCAGGCCCGGAGCCCTGCACCCCAGCCTTCCCTCCCCATGCG
CTCCACATGCGTCCTTTGTTCAGCCTCTCCATTTAGCTCTCACTTTCTGGATGCAGCCAG
GCACCACCTTCCTTCCAAAAGCCTTGTTTCTCAGAAAACCTTTCTGCCTCCTAGAAACCC
AGGATTCCGAGGAGGAGGAGGGCTGGCCTTCCTCTTGGGAC
>PDGFB_1
AAGAGCGCCCAGCAGCGATTCATGCCGACTccgggcccggccccgcggggccccggACGC
GTAGATCGAGCGCGCCGCCCCCGCGGCCAGGGTGGGGGGCTGGGGAGGGGGGTGGGCTCG
GCTCGGGTCCGCGGCGATCAGGCGCTCAGGCCTCTGCAGCCGCGGCTCACCCGCATggcc
cccgggcgccgccgcccccggccccggcTCCGTCGCTGGGGGGCAGGGGAGGACCTGGGC
GCAGGACCTGGGTCCGAGGCCGCTACCTGGGCGGATCCCGAGCCCGAGTGAGCATCCACG
GCCGGGGGGCTGCGTCGCGAACCAGCCGAGGCGTCTAGCCGTGTGGGGGCGCCCAGGGGA
CTCCAACCTCCAAGAGGAAAAGGAACACGGCAGTCGATGGTTCGTCTTCACTCGCCGGCT
ACAGGCGTTTTCCTCTGCCCGCCGGCTTAGCTTTTTTGCAACATTTTCTGGAAAGGCCCC
CAAAATCGGAAAGCGCGGAGCTGGGCACCTCAAGGCCCAAGTCTCCCCCAAAAAACTTTT
TCCAAAGTTGGCTTTGCAACGGCAGCTCGAGCACCCGGGCAGGGAGAGGTGCAAACTCCC
GCCCGGGCCGGGTAGGGGGGCGGGAGCGTGTGCGCCCTggcgcggggcccgggcggcggg
cacggctgctccgcgcgcgcggcgtgcccgctgcgcgctcggctgggcccggccgACAGG
TGGACGCGGCGCGAGTCCGTCGGTCCGTCTGCCCGCCCGCTCGCCGCTCTGGGCGTCCTc
tgcgggctgcgggctgcgagctgcgagctgcgagctgcggctgcTCCGGTTTTCTCTTTG
CAGCGAGGCTGGAGGGTGGGCTTTTTTTTTTTTTTTTCCTTTTTGCGCGCGTATGTATGT
GTGTGCGCGCAAAGTATCTCTATCTAGGGAATGAAAAATGGGCGCTGGCGGCCGGAGGGG
AGCCCTAGGGAGGCAGCGGGGGAGGCTGCGGGTGCGCAGGG
>PDGFB_2
CCACGGCAATCACTGCCCATCCCCATCCCAGCCAGGGGACGGGGCCAGGGGATTCTGCCA
TTCTTTGGGAACTCTGCACTAATCCAATCTTCTCTCTCTCTTTTTTTTTTTAGGTGGCAG
AAACTTAGCCCCAGCTAAAGATACACAGAACCTTTGCAGTCTGATTTTCTTTCTGTTTCT
TCTCCTCTGTCCTGTCTAATCCTGGTAGCCCAAGTCCCAAGACAGAGGAGAGACAGACAT
GCTTCTCTCTCAAGATGGGGGGCTTTGAAAGACTGATGCCTACCAGAGGGCTGAAAAGGG
GGGCTGCCCTCGGAGCAGAGCAAAGCGAGGACTCAGTGGGGCCATGGAGCAACAGGGGGC
CAGGTCCTGCCCTCCCCACCAACCCAGCACTAACTGttctttgcactaatagttactgat
tgtccacagggctctgggcactgttctaaaagtggggaccaggaggaaagctctctaatg
gggttgacactccagtagagaaagcaggtaataaacaatgaaataaaCCAGAACATAGGA
AGAGTTGTCACAGAAGAGGCTCCTCAATGTGGGGAGGGGAAGACAAGACGTGGAGAGGTA
CTTACGAGGCCCATGATAAACATCTCACCATTCCTGCTCAGTCAGtctctctctctctct
ctctcAGATGCGcacacacacacacacacacacTCTCTCTCTCTCTCTCTTCCTGGCTCT
TGCACCAGATCCTCCAAATTCTGTTTGACCTGCCCTTGCACACCTCCAGGGCTCTGGGAT
TCCAGCAGTTGGTCTCCTGCCCCCTAGGGCCATTAGCAAAGCCAGAGGAAGCTGGATGGC
AAAGGGCAGTGGGGCCCTTCACTCTTTCCCGGAAGAAGTGTGCTGAGGCCAGACGCGTCA
CGTGACAGTGGGACTCGCCCTCCTGGAAGCCAGCTCAGCTGGTGGAGATGGCACCTCAGA
GGCCTCGGCAGGCCCTCCACCCAGCCCTGCCTCACGGCTGC
>TP53_1
CTCCCCTCTCATCGGGTGAATAGTGAGCTGCTCCGGCAAAAAGAAACCGGAAATGCTGCT
GCAAGAGGCAGAAATGTAAATGTGGAGCCAAACAATAACAGGGCTGCCGGGCCTCTCAGA
TTGCGACGGTCCTCCTCGGCCTGGCGGGCAAACCCCTGGTTTAGCACTTCTCACTTCCAC
GACTGACAGCCTTCAATTGGATTTTCTCCATCTAGCGGAGCCGGGGGCTGCCTGGAAAGA
TCGCTCCAGGAAGGACAAAGGTCCGGAAGTTGTGGGACCTTAGCAGCTTGGGCTCCCCGG
ATCACCCCCAAATGATCATTTCGGAATGGAGCCCCAGTTTTCACTAGGATGCCATGGGCT
CTAAAATATACAGCTATGAGTTCTCAATGTTTCGAGATCCAAAAGTCTCAGACCTCAATG
CTTTGTGCATCTTTTATTTCAGGGATTCCCTACGCCCAGCACCGGGTGGATGTGCAAAGA
AGTACGCTTTAGGCCGGCTCAAGGTTCCCCAAAGCTCCACTCCTCTGCCTAGGCGTTCAA
CTTTGAGTTCGGATGGTCCTAACATCCCCATCATCTACACCCAGGTCTCCCAACAATGCA
ACTCCTATGATGATCCCTCTAGCCAAGCTTCCATCCCACTCACCCCCAAACTCGCTAAGT
CCCCACTGCCCCACCCCCAGCCCCAGCGATTTTCCCGAGCTGAAAATACACGGAGCCGAG
AGCCCGTGACTCAGAGAGGACTCATCAAGTTCAGTCAGGAGCTTACCCAATCCAGGGAAG
CGTGTCACCGTCGTGGAAAGCACGCTCCCAGCCCGAACGCAAAGTGTCCCCGGAGCCCAG
CAGCTACCTGCTCCCTGGACGGTGGCTCTAGACTTTTGAGAAGCTCAAAACTTTTAGCGC
CAGTCTTGAGCACATGGGAGGGGAAAACCCCAATCCCATCAACCCCTGCGAGGCTCCTGG
CACAAAGCTGGACAGTCGCCATGACAAGTAAGGGCAAGTAA
>TP53_2
GAAATGCAGGGGGATACGGCCAGGCATTGAAGTCTCATGGAAGCCAGCCCCTCAGGGCAA
CTGACCGTGCAAGTCACAGACTTGGCTGTCCCAGAATGCAAGAAGCCCAGACGGAAACCG
TAGCTGCCCTGGTAGGTTTTCTGGGAAGGGACAGAAGATGACAGGGGCCAGGAGGGGGCT
GGTGCAGGGGCCGCCGGTGTAGGAGCTGCTGGTGCAGGGGCCACGGGGGGAGCAGCCTCT
GGCATTCTGGGAGCTTCATCTGGACCTGGGTCTTCAGTGAACCATTGTTCAATATCGTCC
GGGGACAGCATCAAATCATCCATTGCTTGGGACGGCAAGGGGGACTGTAGATGGGTGAAA
AGAGCAGTCAGAGGACCAGGTCCTcagccccccagccccccagccctccaggtccccagc
cctccaggtccccagcccAACCCTTGTCCTTACCAGAACGTTGTTTTCAGGAAGTCTGAA
AGACAAGAGCAGAAAGTCAGTCCCATGGAATTTTCGCTTCCCACAGGTCTCTGCTAGGGG
GCTGGGGTTGGGGTGGGGGTGGTGGGCCTGCCCTTCCAATGGATCCACTCACAGTTTCCA
TAGGTCTGAAAATGTTTCCTGACTCAGAGGGGGCTCGACGCTAGGATCTGACTGCGGCTC
CTCCATGGCAGTGACCCGGAAGGCAGTCTGGCTGCTGCAAGAGGAAAAGTGGGGATCCAG
CATGAGACACTTCCAACCCTGGGTCACCTGGGCCTGCAGAGAAGGAACCCCCTCCCCCAA
CACCATGCCAGTGTCTGAGACAGCTCGGCTTCCTGTGGAGCAGGAAAAGAatggctgctt
cacattctctcttccaatgtttcaccacaacccaagcactcctgccccacccctcaccag
ccatgcacttctttgaggaaaagacaatcagagagggacttccaaccttcccaccactaa
atccccaagacttcctaaatgtgcaccctattcccaactcc
>TP53_3
TTCTTGTCCTGCTTGCTTACCTCGCTTAGTGCTCCCTGGGGGCAGCTCGTGGTGAGGCTC
CCCTTTCTTGCGGAGATTCTCTTCCTCTGTGCGCCGGTCTCTCCCAGGACAGGCACAAAC
ACGCACCTCAAAGCTGTTCCGTCCCAGTAGATTACCACTACTCAGGATAGGAAAAGAGAA
GCAAGAGGCAGTAAGGAAATCAGGTCCTACCTGTCCCATTTAAAAAACCAGGCTCCATCT
ACTCCCAACCACCCTTGTCCTTTCTGGAGCCTAAGCTCCAGCTCCAGGTAGGTGGAGGAG
AAGCCACAGGTTAAGAGGTCCCAAAGCCAGAGAAAAGAAAACTGAGTGGGAGCAGTAAGG
AGATTCCCCGCCGGGGATGTGATGAGAGGTGGATGGGTAGTAGTATGGAAGAAATCGGTA
AGAGGTGGGCCCAGGGGTCAGAGGCAAGCAGAGGCTGGGGCACAGCAGGCCAGTGTGCAG
GGTGGCAAGTGGCTCCTGACCTGGAGTCTTCCAGTGTGATGATGGTGAGGATGGGCCTCC
GGTTCATGCCGCCCATGCAGGAACTGTTACACATGTAGTTGTAGTGGATGGTGGTACAGT
CAGAGCCAACCTAGGAGATAACACAGGCCCAAGATGAGGCCAGTGCGCCTTGGGGAGACC
TGTGGCAAGCAGGGGAGGCCttttttttttttttttgagatggaatctcgctctgtcgcc
caggctggagtgcagtggcgtgatctcagctcactgcaagctccaccgcccaggttcacg
ccattctccttcctcagcctcccgagtagctgggactacaggtgcccagcaccacgcccg
gctaatttttttttgtatttttcagtagagacggggtttcaccgttagccaggatggtct
cgatctcccaacctcgtgatccgcctgccttggcctcccaaagtgctgggattacaggca
tgagccactgcgcccagccAAGCAGGGGaggcccttagcct
>TRIM22_1
gagtgctgggattacaggcatgagacaccacAGGCCTCCATCAGTTTTTGATGGCATTAT
CTGGCACATGCAGTTAAACAAGAATACAATAGACAACAGGGTACAGAAGTATGTGCATGA
CGTATAACATGTTTCAGTGCTGCTTTTTAATTGATTGTGTAAAAATGACCAAACTTTTCT
TAGAGAAGCAGGGAAAAGTGGAAAAATTATGAAGGCATGAGAGTAACTCAATGAATGATT
ATAATTAAACAGCATCATCTGTTAACTTCCATGTTCTCACCTGCCTCAGTGGCTGGGTAA
CATGACACTGACACAGTTTTACCTCTATTACTCTCTGGAATCCATCCTCATCTGGTCTGT
CTGGATTAGGAGCAGGAAGTGATAATTAATTGATGGACTCTTAAGATTTAATGACATTTT
GAGAACATTTTTTTCAATGGGCTCACACTAAAGATCCttttatttataaaaataattttt
ttaCCATTCACAATGTCAGCTGCTAATACTCATCTTGTCAGCCCAAATTTGTAGAGCTTT
ATAACTGAGTATCTTCCTCGTCAGACTGCATTTCAAGAAGCTAGGTCCCAAGTCTCTGGA
TCTTTATTTTCCTGGCTTAGGTCTTAAATATAAGATAAATTCGACTAATAATTATAGGAC
TGCATTGGAATTCTAAGTATTCAGGCAAGCTGTATAACTGTAATTCACATTCTTTTTATT
CAAATATTCTTGCTTGAGTAAACCACAGTAAGAATAAGGAAGTAGTGACTGAGTGCCTTG
CCAGTACAGCAGATGCTAGAACATAATGTAGCATTACTTTCCCCAGGGTTTATTGTTATG
TAAGTTCTTGTTCAGCTTCCTTTGTTTTCTTTCACTTCTGAGAATTTAACTTTCGTTTCT
CACTCAGCTCCTGTGGGGAAACTCATTTGTGGAGACCAGCCCTCTGGCTTGGTGAGTGAA
TCTGGTTTACACCGGCTCCTGCCCTGCCTTCACTCTTCTCC
>TRIM22_2
GTTGGAGTTTAGGGGCTGGAGAGTAGACATATCATAAATCAACACTATATTTGGAAGTGA
AGGCATGGAGGGAAATATCTGTGAAAACGCTTCCTGTGAATCCTGTGTTCCATTTGTGTC
ATCAGGTTTGAGGCTCCAATCCTTCCAGTAAACACCCTGGAGAAAGACCCAGGATTCCCT
GTTTAGGGGGTTTCAGTAGGGGGAtttttttgtttgtttgtttgttttttgagacagagt
ctctctctgtcatacaggctggagtgtagtggcgcgatcttggctcactgcaacctctgc
ctccctggttcaaacgattctcctgcctcagcctcccgagtagctgggactacaggcatg
tgccaccatgcccagctaattttttgtatttttagtagagatggggtttcatcatgttag
ccaggatggtctcaatctcctgaccttgtgatccacccatctcagcctcccaaagtgctg
ggattacaggcatgagccactgtgccaggccAGGTAGAGGGATTTAAGATACAGAAAGGC
AAAGTTGTTCAGGACAGGTGTCTACAATCCAAGCCTCACCCAGGCATCACATTTTGTCTC
AGATTAGGCCTCAATAAAACTGACTTGAGTGTATTGCTTTGGGAGGAGCTCAGGTTAAAA
AGTAGAAAAACATGGCTTCACCAGAAATTGTGTATTGGCTTTTGCCTCCTATTCCTTTTG
AGAACTCCCTGAGGAAAACTGTTCTTATCCTGTCTCCCAGGCTCATACAAAGCAGGCCTT
CAACCAGCCAGACTGACTGCCTCTTTCTCTTTTCATTCCCAAGAATTATATCCAGATCGA
GAGACAGAAGATTCTGAAAGGGTTCAATGAAATGAGAGTCATCTTGGACAATGAGGAGCA
GAGAGAGCTGCAAAAGCTGGAGGAAGGTGAGGTGAATGTGCTGGATAACCTGGCAGCAGC
TACAGACCAGCTGGTCCAGCAGAGGCAGGATGCCAGCACGC
>TRIM22_3
GGTGAAAGGTGAAAGAGACAGTGATCTTGGATGGAGAGAAATAGGGCAAAGGTGTAAAGG
TTATCAATTTTTGTTATCACTAGGAGTGAAAGCTGGACATTGAAGAAGCCAAAATCTGTT
TCCAAGAAACTAAAGAGTGTATTCCGAGTACCAGATCTGAGTGGGATGCTGCAAGTTCTT
AAAGGTAAGGGGATTCAGGGGAAGGCTGTGAATGTGGATTTCTTAGTATCAGGGCTCAAT
AGGGAAGCGGGAGGTTTTTTTAGGTTAGGATATAGGAGAGGAGGTGGGCCAGAGAAGGAG
GAAAATCCTGTGCTGTAGATGTGGTCCTGTCTTAGGGGGAATGACCAGGTGTCTGATTCA
TCCTCTCATTCACCAGTGCAAAGAATCCCAGTATTCCCCCTTTCCTTTCCCTACTCTGGA
GAAGAGACAGGTGTCAGTACTTACTTATTTGCTTCTAACAACATCACTGAAACTTTTGTC
GTTTCAGAGCTGACAGATGTCCAGTACTACTGGGGTAAGATGATATGGGGTTTTCAAATC
ACTTCCTTTCAGAATTGTGGTTACTATTAGATCTCATAATCTGAGTCTCATGTGTTCCTC
CCCAAACATGCTTAAACCATGTAGttctttttttttttttttttaagatagatttttgct
attgttgcccaggctggagtgcaatggcgcggtctcggctcactgcaacctctgcctcct
gggttcaagcgattctgctgcctcagcctcccaagtagctgggattacaggcgtgtgcca
ccacgcttggctaatttttatagtcttaCACCCTGTATTTCTTAAGGGTCCTACTAACCT
CTGACTATCAACACAAGTTCCGTTTGATATCGACACAAGTTTCATTTTCAATATGTCTCT
TCTCAATGCTGTAAGACACACCTATCCCATATCCTTCACTTGACTTGGTAATTTTTTCTA
CAGTGGACGTGATGCTGAATCCAGGCAGTGCCACTTCGAAT
>VEGFA
TGGTGCCAAATTCTTCTCCCCTGGGAAGCATCCCTGGACACTTCCCAAAGGACCCCAGTC
ACTCCAGCCTGTTGGCTGCCGCTCACTTTGATGTCTGCAGGCCAGATGAGGGCTCCAGAT
GGCACATTGTCAGAGGGACACACTGTGGCCCCTGTGCCCAGCCCTGGGCTCTCTGTACAT
GAAGCAACTCCAGTCCCAAATATGTAGCTGTTTGGGAGGTCAGAAATAGGGGGTCCAGGA
GCAAACTCCCCCCACCCCCTTTCCAAAGCCCATTCCCTCTTTAGCCAGAGCCGGGGTGTG
CAGACGGCAGTCACTAGGGGGCGCTCGGCCACCACAGGGAAGCTGGGTGAATGGAGCGAG
CAGCGTCTTCGAGAGTGAGGACgtgtgtgtctgtgtgggtgagtgagtgtgtgcgtgtgG
GGTTGAGGGCGTTGGAGCGGGGAGAAGGCCAGGGGTCACTCCAGGATTCCAATAGATCTG
TGTGTCCCTCTCCCCACCCGTCCCTGTCCGGCTCTCCGCCTTCCCCTGCCCCCTTCAATA
TTCCTAGCAAAGAGGGAACGGCTCTCAGGCCCTGTCCGCACGTAACCTCACTTTCCTGCT
CCCTCCTCGCCAATGCCCCGCGGGCGCGTGTCTCTGGACAGAGTTTCCGGGGGCGGATGG
GTAATTTTCAGGCTGTGAACCTTGGTGGGGGTCGAGCTTCCCCTTCATTGCGGCGGGCTG
CGGGCCAGGCTTCACTGAGCGTCCGCAGAGCCCGGGCCCGAGCCGCGTGTGGAAGGGCTG
AGGCTCGCCTGTccccgccccccggggcgggccgggggcggggtcccggcggggcggAGC
CATGCGCCCCCCCCTTTTTTTTTTAAAAGTCGGCTGGTAGCGGGGAGGATCGCGGAGGCT
TGGGGCAGCCGGGTAGCTCGGAGGTCGTGGCGCTGGGGGCTAGCACCAGCGCTCTGTCGG
GAGGCGCAGCGGTTAGGTGGACCGGTCAGCGGACTCACCGG
>CTNN31_1
GAGCTAATCCATTTCCATTAGTTATTTGTTCACAGTAGGTACTCCTAAGGACTTGTTGAA
TTGCGGGCTTGGCGCCCGTTCTACGGAGAGTTCACAGCCTTCGTGAGTGGGGACAGAAGG
CGGCTCGGCCCGGTGATTCAGGTCGAAATTCAAGCTGAACAGCCTGCTGAGAGGTGGGAT
CCACCATCCGGACAGTGGGGGGCTTTGGGGGTGCTGTGAGACTGGGCTGCGACCCAGGTC
CAGCAGGGAGTGTGCGGCACAGACCACAAGGTCGGCGAGGCCCCCTAACCCGCGCCCGGC
CGGGAACCCGCAGACCAGCGACGGGGCAGCTGCGGGGCCAGGAGCGCCCCAAGACGGGCG
GGCGCTGAACCCGAGCCCCTGCCGCCGCCCTGGCCCCGAACTTCCGCCCTCCCAGGACCT
GTCCCGGCCGCCCCGAGCGGTACTCGAAGGCCGGGGCCGAGATGCCACCTTCCGCAGGCC
GCGGGAAAGGCGCGCCGAGTCCTGCAGCTGCTCTCCCGGTTCGGGAAACGCGCGGGGCGG
GGGCGTCGGGCTTGGGACAGGGGAGGATACCAGGGCCACCTTCCCCAACCCAGGCCGCGG
GGGCCCGGCCTCCCCGATGCAGACCACAGCGCCCTCACGGGCTGCCCTCAGGCCGCGCAG
CGGGCAGCCGCCAGCCGTCACCCCGGGGAGCGTCCGTGGGGTGCCCAGGCACCCCACCCC
GGCCCGGGGCGCTCAGACGGCAGCAGACTGCTGGGCGGCGCGGGGACTACTTTCCACCGC
CCCCTCGCGCCCCGCCCCTTGTCCTCGCGCGGCGGAACGCTCCGCGCTGCGCCGGTGGCG
GCAGGATACAGCGGCTTCTGCGCGACTTATAAGAGCTCCTTGTGCGGCGCCATTTTAAGC
CTCTCGGTCTGTGGCAGCAGCGTTGGCCCGGCCCCGGGAGCGGAGAGCGAGGGGAGGCGG
AGACGGAGGAAGGTCTGAGGAGCAGCTTCAGTCCCCGCCGA
>CTNN31_2
TCTTTTTTTTTAAATTAAAGTAACATTTCCAATCTACTAATGCTAATACTGTTTCGTATT
TATAGCTGATTTGATGGAGTTGGACATGGCCATGGAACCAGACAGAAAAGCGGCTGTTAG
TCACTGGCAGCAACAGTCTTACCTGGACTCTGGAATCCATTCTGGTGCCACTACCACAGC
TCCTTCTCTGAGTGGTAAAGGCAATCCTGAGGAAGAGGATGTGGATACCTCCCAAGTCCT
GTATGAGTGGGAACAGGGATTTTCTCAGTCCTTCACTCAAGAACAAGTAGCTGGTAAGAG
TATTATTTTTCATTGCCTTACTGAAAGTCAGAATGCAGTTTTGAGAACTAAAAAGTTAGT
GTATAATAGTTTAAATAAAATGTTGTGGTGAAGAAAAGAGAGTAATAGCAATGTCACTTT
TACCATTTAGGATAGCAAATACTTAGGTAAATGCTGAACTGTGGATAGTGAGTGTTGAAT
TAACCTTTTCCAGATATTGATGGACAGTATGCAATGACTCGAGCTCAGAGGGTACGAGCT
GCTATGTTCCCTGAGACATTAGATGAGGGCATGCAGATCCCATCTACACAGTTTGATGCT
GCTCATCCCACTAATGTCCAGCGTTTGGCTGAACCATCACAGATGCTGAAACATGCAGTT
GTAAACTTGATTAACTATCAAGATGATGCAGAACTTGCCACACGTGCAATCCCTGAACTG
ACAAAACTGCTAAATGACGAGGACCAGGTAAGCAATGACATAGCTAGCTTTTTAGTCTGC
TTTGAAGTAAATGCTCAAGGGGAGTAGTTTCAGAATGTCTACCCAATACCAGTACTTGAA
AACTAACGATGTTTCTGAATTCCTGTATTACAGGTGGTGGTTAATAAGGCTGCAGTTATG
GTCCATCAGCTTTCTAAAAAGGAAGCTTCCAGACACGCTATCATGCGTTCTCCTCAGATG
GTGTCTGCTATTGTACGTACCATGCAGAATACAAATGATGT
>CTNN31_3
AGTAAGTGTTTTCATGccgtctttctggattgttcttaccccaggaatttacctagcttc
tttaggtctttagtcagatgtcaccttcacagtgaggtgacctaattatctatttaaaat
cgcagccccactccattatttttctccatagccctttaatatcatctgacatactgtatg
gttttagtttattgtatatttttctgcctcttccaactagatcataaattctgagggtag
gaacttctgaatatttttgttcactggtctatctgcagctcagaacaggacctggtactg
aataaatatttttgaaatgattgaatGGATGAAAAGAAATGAGTAATAAGAATATTACCT
AAGGGGGACAGTGGAGATAACAAAGGCTTTTTCGGCTTAGGAAAGGAACAGTAGCTATTT
GAGAGTTTGTCACTAGTGAGGTGAACTGGCAAAGTGAAGGAAACTGAGCAACATTCTAGA
AAATGAGAGGAAATCAAATACTTAGGTGAAAGGAAGTAAACTCTGGAAATACAGAAGGAC
ACCTCCTAAGGCTAGAACAGATATTTAGGATTGATAGGCACTTCTAGCTAATGACTAGGG
CCTTATATCCTTTTTAATTTTCTAGGTGGAATGCAAGCTTTAGGACTTCACCTGACAGAT
CCAAGTCAACGTCTTGTTCAGAACTGTCTTTGGACTCTCAGGAATCTTTCAGATGCTGCA
ACTAAACAGGTAAATTCTGAGTAAACTGGTGCCATGGGAATAGAGTCAAGATGAGTATGT
GCTTGTACTGACCATCTGTTTTTATCTCCATAGGAAGGGATGGAAGGTCTCCTTGGGACT
CTTGTTCAGCTTCTGGGTTCAGATGATATAAATGTGGTCACCTGTGCAGCTGGAATTCTT
TCTAACCTCACTTGCAATAATTATAAGAACAAGATGATGGTCTGCCAAGTGGGTGGTATA
GAGGCTCTTGTGCGTACTGTCCTTCGGGCTGGTGACAGGGA
>ICAM1_1
CGCCTGGGGGCTGCTGCCTCAGTTTCCCAGCGACAGGCAGGGATTTCGAGCGTCCCCCTC
CCCTCCCTCGTCAAGATCCAAGCTAGCTGCCTCAGTTTCCCCGCGGAGCCTGGGACGCCA
GCGGAGGGGCTCGGCGCGTAGGGATCACGCAGCTTCCTTCCTTTTTCTGGGAGCTGTAAA
GACGCCTCCGCGGCCAAGGCCGAAAGGGGAAGCGAGGAGGCCGCCGGGGTGAGTGCCCTC
GGGTGTAGAGAGAGGACGCCGATTTCCCCGGACGTGGTGAGACCGCGCTTCGTCACTCCC
ACGGTTAGCGGTCGCCGGGAGGTGCCTGGCTCTGCTCTGGCCGCTTCTCGAGAAATGCCC
GTGTCAGCTAGGTGTGGACGTGACCTAGGGGGAGGGGCATCCCTCAGTGGAGGGAGCCCG
GGGAGGATTCCTGGGCCCCCACCCAGGCAGGGGGCTCATCCACTCGATTAAAGAGGCCTG
CGTAAGCTGGAGAGGGAGGACTTGAGTTCGGACCCCCTCGCAGCCTGGAgtctcagttta
ccgctttgtgaaatggacacaataacagtctccactctccggggaagttggcagtattta
aaagtacttaataaaccgcttagcgcggtgTAGACCGTGATTCAAGCTTAGCCTGGCCGG
GAAACGGGAGGCGTGGAGGCCGGGAGCAGCCCCCGGGGTCATCGCCCTGCCACCGCCGCC
CGATTGCTTTAGCTTGGAAATTCCGGAGCTGAAGCGGCCAGCGAGGGAGGATGACCCTCT
CGGCCCGGGCACCCTGTCAGTCCGGAAATAACTGCAGCATTTGTTCCGGAGGGGAAGGCG
CGAGGTTTCCGGGAAAGCAGCACCGCCCCTTGGCCCCCAGGTGGCTAGCGCTATAAAGGA
TCACGCGCCCCAGTCGACGCTGAGCTCCTCTGCTACTCAGAGTTGCAACCTCAGCCTCGC
TATGGCTCCCAGCAGCCCCCGGCCCGCGCTGCCCGCACTCC
>ICAM1_2
CAGCAAGGTCCACTTCACCAGACACCCCCACCTCTGTTTTCCTGCAGGGACTCCAGAACG
GGTGGAACTGGCACCCCTCCCCTCTTGGCAGCCAGTGGGCAAGAACCTTACCCTACGCTG
CCAGGTGGAGGGTGGGGCACCCCGGGCCAACCTCACCGTGGTGCTGCTCCGTGGGGAGAA
GGAGCTGAAACGGGAGCCAGCTGTGGGGGAGCCCGCTGAGGTCACGACCACGGTGCTGGT
GAGGAGAGATCACCATGGAGCCAATTTCTCGTGCCGCACTGAACTGGACCTGCGGCCCCA
AGGGCTGGAGCTGTTTGAGAACACCTCGGCCCCCTACCAGCTCCAGACCTTTGGTGAGGA
TTGAAGAAGCCAGCAGGGAGAAGGTGGGGGTGGGGTATCCTGCAATGCGGTGCCTGTGGC
CACAGGATCTTTTGAGATGGGTGTGGCCCCGGCTAAGGGGTGCATGTGTTCTAGGCGTAT
GTGACCTAGGCTGCTGAGTGGCCCTGGAAGAGGATCTCGCAGGAGGGGGAATGAAATGCC
CCAGAGAAGGGCTTCGGGACGTCCATCCCTGTCTGCTCACACCTTTCTTCTCTCCCTAGT
CCTGCCAGCGACTCCCCCACAACTTGTCAGCCCCCGGGTCCTAGAGGTGGACACGCAGGG
GACCGTGGTCTGTTCCCTGGACGGGCTGTTCCCAGTCTCGGAGGCCCAGGTCCACCTGGC
ACTGGGGGACCAGAGGTTGAACCCCACAGTCACCTATGGCAACGACTCCTTCTCGGCCAA
GGCCTCAGTCAGTGTGACCGCAGAGGACGAGGGCACCCAGCGGCTGACGTGTGCAGTAAT
ACTGGGGAACCAGAGCCAGGAGACACTGCAGACAGTGACCATCTACAGTAAGAAGGGGCA
GGGGCGGAGTGGGGCTTCTTGGGGGTGTGACCTGAACCCGGGGCGGGGCTCACTGTGTGC
CTATTCCAGGCTTTCCGGCGCCCAACGTGATTCTGACGAAG
>IVL
CCATTTCATGCCCTTGAAAGTGAATCTTTTGGCCTAATAATGAGAACAAActcattttga
aagtggaaaaattgagattcagagcagaagtttgactaaggtcacaaaacagTAGGATGC
CTCACTCAGCTCCCTGTGCCTAGGTCAGAAAAGCATCACAGGAATAGTTGAGCTACCAGA
ATCCTCTGGCCAGGCAGGAGCTGTGTGTCCCTGGGAAATGGGGCCCTAAAGGGTTTGCTG
CTTAAGATGCCTGTGGTGAGTCAGGAAGGGGTTAGAGGAAGTTGACCAACTAGAGTGGTG
AAACCTGTCCATCACCTTCAACCTGGAGGGAGGCCAGGCTGCAGAATGATATAAAGAGTG
CCCTGACTCCTGCTCAGCTCAGCACTCCACCAAAGCCTCTGCCTCAGCCTTACTGTGAGT
CTGGTAAGTGTCGGATGGTAGAACCAGGGTTGGGACTCGGGACCTCCAACAGCATACGAT
GTGGTGGGGGTGGGCAGCCTGGGTGGGGGTGGGCATTACTCTGGGGCTGGATTCAGCTGG
ACTTTCATTCTAGGGGGACTCGAGTCAGAGTACTGAGAGAAAAGTGCCTTGGCACAGAAG
TGCAGAACAGAGAGTAATCATCCTATGTCCCATCTTTTCTTGTGACCATATTTTTGGATT
TGTGTGTGAGAGAGAATTATGGAAGGGAGGAGGGGAATAGCATTCAACTTCTTTCCTAAA
CCTCTTGGGTTTTGACAGACCATCATTTTGCCTTCTTTATGGAGGGAGAGGTTCAGGGAA
GAGCTTCTACCTTTTGGCTATGCTGCACAGAGGGATGGCAGAATGGGGAAACCTTTCTAT
TTGGAGAAACCTAGGCAGAGCTGGGACAGGAAAACTCAACTTAGAAGTATAAGACTTGGA
AGAACAACCTCCAACTCTCAGCAACCTTCCAGCTCCCGCAGCCCCACCCCAGACACAAGG
ACTGCAGCTAAACCTCagaaggtcaggagagaaagcagccc
>JAG1
CAGCGCGGGAGAAAGCTGTTTTCTTCGAGTATAGAGGTGGCGACTCCCTCCCACTCCCCG
CCCCGACGAGCCCTCCTCGCCGAGTGAAAATAATTTTGCGAAACTACGTTCAAGGACTCA
ACATGATTCCGGGGCAAAAAAAAAAAAAAATGCACGAGTGCGGAAGAAATCCGACGACTT
CCCGGGGGGCAACAGCGGAGCGAACGCGCCCCTGTCCGGCCTGGAGGGGTCACCCTCAGG
AGGCAGGGGCTCCCGTGGGGGAGTTGGCGCGCTCAGCCCAGGTGCAGCCGCTCGGGCGCA
GGGGCGAGGAGTCGGGCGCTCGAGGGCTGCCGAGCCTGCTCGCGGGGCTCAACCGCCCAG
GGCGCCGCGAGGGGAGGGAGAGGACGGCTGGGAGGGAGGCCCGGAGAAGGGCTCCTACCT
TGGCTCGCAGGGCACAGAGCAGGGCGAGCAGGAGGCTTAGGGGGCGCCCGGACCGGCCGC
GCGTCCGTGGGGAACGCATCGCTGcgccgcgcgccgcgggcactcgggacgccgccgctg
ctgttcgcgctggtgctgccgccggtgctgccgtcgccgctgcccctgcggccgccgcGT
CCCGGCTCTAATATACTCCGCCGATTGGAGCATGCACGACTGGAAAACAACACCACTTTT
CAAAAGCCCTTTCAAGAGCGGCCCGTTCCAGAAGGCAAAGAGCCCGGCCTCCTTTTATTA
TTCTGATCGCTTCTTTGAGACGCTCCCCCTCCTCTTCCACCTCCCGGCTTTCTTTCCTTC
TCTCGCGCTCCCCTTCTTTTATTATTATGATTATGCGCAGCCTTTTATTCCCTTTTAGAT
CAGCTGCATGGAAAAAGGGGGGAGGGAGGGGAGAAAAAAAAAAACCAGCCTAGCTCGCGG
GCCGGCCGCAGGTAACACAATGACGCGTGCCCGCCCGGCTCTCGGAGAAGGACCCGGAGA
GCCCGTCTGGCAGCAGCGGCCGGGGCTGGCCACCTCTACCC
>JAG2_1
GGTGTGTGGGCGGTGATTACCGCCTACGGGGGGAGGGGCTCCCTGTGGAGATGCCACCTC
TCCTGTGCTTTGGCCTGGGGGCAGGTACTCGGGTACTCGAGAGAGGGAAGCCCCAGGACA
GAGAAGCCCCCTGCCCGGCTCCAGAGGCCCAGGGCTCCATCCCCACCTGCGCCCACTGCC
CCACTATGGTGGGGGAGGGGgtgctgggtgcctctgctgggcacttggccaagtggtgaa
caagggagactccgcccctgcacaccctcaggagcccccagcccgggggtggacagaGGA
CTTAGACAAGTCATACAGAAGCTGGCATAGGGGGCCGCCAGAGCGTGGACGGGCATGGGT
CAGCCAGACCTCACGATGTCCATGAGAGCACCCAGGTCAGGAAGGTGGCCGCACCTGCCC
TTAGGAAGGAGGGGGACATAGGAGGCATCGGAGAGGGGGTCCCTTCCCTGCAGGAATTTC
AGCAGCCCTTGAGCCAGAAATGCCAGGCAGCTGGACCCTGGTTTGAGTTTCCAGAAGGCA
GCAGTGGGAACCCTCGCCCCTCATACATATTTCACAAAACACATTTGCCCCCTGCTGCAC
CTTGCTGGGGTGAGGGGCTGAGATCAGTGGCGGCCAGGGCTCCAGCCCCAACCCTCACCA
GACCAGGCTACCTGGTCTCTTCTAGTAAGGGACCTCGTCATTGTTCTGGGGCCCACTGGA
CCACAGCACCCTCCAGCCTCCCAGAGCCACCCGTCCCCCAGCCTGGAGGGCTCCCACTCT
GAGCGCTGGGCGGTGCCCAGCTTGTATGCAGAGGGCAAGGGTGCAGCTGCTCAGCCTGGC
CAGGGGCTCTGGGCCCATAGGGCAGTCCTGGGGACCAGGCTGAGGACGGGCTGCCAGGGG
TTTGGACAGAGCCGGCGAGGCTCCAGAGTAAGCTGTGCTTCCGCTGGGTCCTGCAGTGCT
AAATATAGCAGACGGGGAGGGGAGTTTCCGGTTACAACCCC
>JAG2_2
AAGGGGATGACGACGAGGCCCGGGTCCTGGTcgccgccggcccgggcccgcgcccgcgct
cggtcccccgcagcgcccgccggcggcAGGTAGAAGGAGTTGCCGCCCAGCACGGGCGTG
GCGCCGTGGCCGTAGCTGCAGGGCCCCGTGGGCGTCACCTTGGCCTGGTACTCCTTAAGG
CACACGCGCACGTACGTGTCGCACTCGTCGTGGCCGCAGCCCCCCGCGCGCGTTGTCCGG
CCGTCGCCGTCACAGCAGGCGCCGCTCAGCAGCTCCCCGTTCACGTTCCGCAGCGCGCTC
AGCTGCAGCTCGAAATAGCCCATGGGCCGCGCCGCCTAAAAATAAGGCAGCGGGAGAGCG
GAGGGAggcgcgggccggggtcggcgggccgggcgccaggggtgggggaacaggccccgc
cgccccgcccccacccagccgcgcccgcccggagccccagccgccgcgcgcAGCCTCGAG
GGCTTCCGAACCACGGCGGCCCCAGGCAGTgcccgcccggcccctaggggcggcccggtg
tgccccgtccgcgacccccgccgcccccgccgccccgcTCACCTGCACCCAGAGCGCCAG
CAGCAGCAGCAGCCGCCGGGGAAGGcgcccccggccctgcgcccgcattgcccccgcgac
ccgcccgcccggccccgccgccgccgcccgcgcccggctcccagccgccgcgccggcctc
ccagcgcccgcccGCCCTCCGAGCGCCCGCAGAggcagcggcagcggcagaggcggcggc
ggcggcggcgCGGGCGGGGTCGAGCGCAgcgccgcggcgcgcgggcctgggcggcgggcg
tgcaggggcggcggcagctccggctcgctggcggccgcgctccggctgcccggcccggcT
CCCACCcggcggcgacggcggcggcggtgaaggcagcggGTCCCGGCCTCGGCTCTGCGC
GCCCGCGCTCCCGGCACCGCAGCCAACAAGTTCGGAACGAG
>JAG2_3
AGCATCAGCCCTGAGAGAGATGCCCACTCCGACCCAGGACTCACCTATGACAGGTGTATA
CCTCTCCACCATCAGGCACCCACCCTACCCCATGTGCTCTGCCCACCAGAGCCCCCTGCC
CTCCAGTCCCGAGGGAGTGCACAGATGGACAGATAGGCCTGGGCAGCCAGCAGCCCGGGG
GCTCCTAGCCCAGGCCACCAGGAAACCCATCACAACAAGCAATGGCCACAGGGGGCCAAG
CCTGGTGACCTGTGACAGCCCCGCCTGCCCACCTGGCACCCAGTGGAGAGCTGAGCCTGG
GACGCCTTGGGGACAACTTCCCCTGCAGCACCCCTGGGTCACTCAGGCCCCATGGTCAGG
GGACGAGGCCTGCCCTACAGCTCCCAGAGCAGCAGGTGGGGCAGGGTGACCAGGCAGACC
TCACCTCACAGAGAGGCCCGGAGAAGCCCTGGGGGCAGTGGCAGTGGAAGCCGTCGGCCA
GGTCCTCGCAGAGGCCGCCGCTGTGGCAGGGGCTGCTGGCACACTCGTCTCGTTCCAGCT
CGCAATGCCGGCCTCCGAAGCCCCGTGGGCACACACACTGGTACCCGTTCACCAGGTCCT
GGGCGGGCCAGCCAGGTGAGCGTCCCGCAGGCACCCTGACGGCCCCGCAGCACCCACGCC
ACACACCCTCCTGGCCCCGCCTCACCTTGCAGGTGCCCCCATGCTGACACTGCCCGCGAC
AGTCGTTGACGTCTGGGGGCAGAGGAGCAGGGTCAGAGGCGGGGTCCCATGTGCCTCGGC
CCACCCGCCGGCGCCCACCCCCCATACTGACTGATATGGCAGTTGATGCCCTTCCAGCCC
GGGATGCAATCACAGTAATAGCCGCCAATCAGGTTTTTGCAAGAAAAAGCGTTAAGGCAT
GGCTTCCCTTCACACTCATTGGCGTCTGTGAAAGAGACAAGGTGGGAGCCGTGGGGCTCG
GGCCCTGCCTGCCCCCTGCAGCACGGGCACCTGGCACCCgc
>LOR_1
CAGAGGAAGTGTCCAAGCCCAGGCAAGCATGATCCCTGGATGCACTGCTAACCCTGTGTG
CATCTATAAGCTGTTTGAAAAGGTCTGAACAACTCATCTGTGGTCCCCACCCTCAGCAAA
ATGATGGGCTCCAGGAGCACCCAAAAGAGGACCAAGTAAGAGTCAACACTGCCTGATAAC
ACCCCAGGGGGCTATAAGTGCTCTTTAAATCCTAAGATGCAGAGTTAAGAACTAATAGGG
AGCCTTCCTTCAAGGACAATTATAACTTGAAAAAAGAAACAAGTCAAAGCGATGTGTCAT
TAGCAGACCGTAACTAGTACAATTGTTCCTTAAGGCCTTGGAAAGGGAAAGTGGTGAGGG
AGATGGAACCAGTGGGTGTGATGAATCCAGGGAAGCTTCCTGGAGAGGGAACACCAGTAG
CCACGAACCACTGCAGAGCTCTCCTTCTCCTACCCACCTCTAAGCAGTTCTCCCCATGTA
ACACCGAGGATCAGCCACCCCTTCAAACTGTTGGCCCAGAAGGGCAGTAGAAAGGAGGAA
AATGGCAGCCCAGGAGGTACCTGGAGTTCTGTGACACTTCCTGGGCCAGGACTGTGAGAG
AAAACTGTTCCCATTCCAAGTCAACAGTACAAAGGGCTTCCAAGCACTACTCCTGTCCTG
CCAAAGCTCCCAAGCCCCTGTCCTGTGTTCATTTTATTCTTTACAGCCACCTGCTGCCCC
TTTAACCTGTTAGATAAGTAGTCAGCACTCAGTCATGAGAACCCATGTGTGTAGCTCTGG
ATACTTCAAGGTTGTGATGAGCATGCTTCCATCCAACTGGGGCTCACCAAGCTCAAGAAA
TGAAATCTCAGACTGGGGCCCAGGAGCCAGGTGCCTCTACTCAGAGAAGCAGCCTTCTCA
GAGTAGTTTGCAGCTGCTCTTTCCTAAATCCCCCCAACATAGCTTGTTAAGATGGCCAAG
CTGTGCATCACAATGCGGGAGGCCCTCACACTGTCTCCTCT
>LOR_2
AAGTTGCAGATGGGAGGGATTTCAGGTGCCACAGAAATCCAATTGCTGTTTTACAGAGTT
AGAAGTTCTGAGAGGGAAATACAACTTCCTACTAGTCAAAGTCCCTTCTACCAAACTTGG
ACTTGAGAAAATCATGGAAGAGATGGCTAATAGCTTCTGGTCGGGGATGTTGGTCCAAAG
GACCACCAGGGTCCTTCCCCTGTTTCCAGGCAGGGCCACAGCAGAGCCTGTCTTTTCTAG
TGACTAGCCCTTGGTTCATGGCCTAGCTCAGTGGGACAGACCAAGAGTTTGAACTAAGAG
CTTCTGCAGAGGATGGAGTGCAACAGCCCTCAATAGAATGAAGTCCGACAAACCTCTCTC
TGTTGTGCTGGGAATGGGTAAAATCTCCTATCCTAGGTAGAGGTTTGTGGTAGTTTTCTA
TTTGCACtcagagaatcagtgttgagattggaagaggcctgaaagatgaagtgttcaaac
cctttcatttaacaggaaatgagaaagaggcgggcgtgtgggtgatctgccctcaaatca
cacaacagtggtcagaggcagagctgggaGAAAGAATGGGCACTGCTAACTGGGCTGTTT
AAAGCATAATGAAGGCTTTCTGCAGGGGAATGAGGAACTCAACTTTTCCAAAAGCAGCAA
TCATAAGAAACCCCGCTGAGGGCTCTCCGGGCACCTGAAGGAGCCCTGGGAGGATGGCGA
TGTTGCCTATGGATGCAGCTGCCTCCGTAAGTATCCTCTTGCAGCTGGTCCAGCGATGCT
CTCTTCTCCCCTTCCAGGCTCTCCTTCCTTCTCAGACAAGATGTCTTATCAGAAAAAGCA
GCCCACCCCTCAGCCCCCAGTGGACTGCGTGAAGACCTCTggcggcggtggcggtggcgg
cggcagcggcggtggtggctgcggcttcttcggcggcggcggctcagggggcggtagcag
cggttctggctgcggctactccggcggcggtggctactctg
