# Supplementary material for: Creating PWMs of transcription factors using 3D structure-based computation of protein-DNA free binding energies
Source: BMC Bioinformatics. 2010 May 3;11:225. doi: 10.1186/1471-2105-11-225 (PMC2879287; doi:10.1186/1471-2105-11-225)
Supplement: Additional file 4 — 124 NF-κB-regulated promoter sequences used for validation of the PWM model. The promoter windows span over [-10000, 1000] bp in respect to the TSS, the length of each promoter sequence is 11 kb. The genomic coordinates of the particular TSS are listed in Additional File 5. [file 1471-2105-11-225-S4.ZIP]

Archive with 125 entries (124 files):
- nfkb_promoters/
- nfkb_promoters/s100a6_1.fasta
- nfkb_promoters/mylk_1.fasta
- nfkb_promoters/il6.fasta
- nfkb_promoters/crmp1_1.fasta
- nfkb_promoters/tnfrsf10b.fasta
- nfkb_promoters/il2_2.fasta
- nfkb_promoters/brca2_1.fasta
- nfkb_promoters/gnai2.fasta
- nfkb_promoters/gadd45b.fasta
- nfkb_promoters/muc5b_1.fasta
- nfkb_promoters/vcam1_2.fasta
- nfkb_promoters/brca2_4.fasta
- nfkb_promoters/ptk2.fasta
- nfkb_promoters/bcl2l1_2.fasta
- nfkb_promoters/tacr1_5.fasta
- nfkb_promoters/creb1_2.fasta
- nfkb_promoters/nfkb1_1.fasta
- nfkb_promoters/tacr1_4.fasta
- nfkb_promoters/irf4_2.fasta
- nfkb_promoters/bcl2a1.fasta
- nfkb_promoters/brca2_3.fasta
- nfkb_promoters/tp53_2.fasta
- nfkb_promoters/nfkb2_2.fasta
- nfkb_promoters/tp53_1.fasta
- nfkb_promoters/ifng_1.fasta
- nfkb_promoters/s100a6_2.fasta
- nfkb_promoters/gucy1a3_1.fasta
- nfkb_promoters/ifnb1.fasta
- nfkb_promoters/hif1a_2.fasta
- nfkb_promoters/f8_2.fasta
- nfkb_promoters/col1a2_2.fasta
- nfkb_promoters/rel_1.fasta
- nfkb_promoters/il8.fasta
- nfkb_promoters/cxcl3.fasta
- nfkb_promoters/tacr1_2.fasta
- nfkb_promoters/ifng_2.fasta
- nfkb_promoters/fgf34_2.fasta
- nfkb_promoters/csnk1a1.fasta
- nfkb_promoters/il1b.fasta
- nfkb_promoters/cd40_1.fasta
- nfkb_promoters/f8_5.fasta
- nfkb_promoters/ifngr2.fasta
- nfkb_promoters/ilk_2.fasta
- nfkb_promoters/tnf_2.fasta
- nfkb_promoters/stat4_2.fasta
- nfkb_promoters/f8_1.fasta
- nfkb_promoters/tap1_1.fasta
- nfkb_promoters/nos2_2.fasta
- nfkb_promoters/tnf_1.fasta
- nfkb_promoters/il12B1_2.fasta
- nfkb_promoters/fas.fasta
- nfkb_promoters/cd40_2.fasta
- nfkb_promoters/nos2_1.fasta
- nfkb_promoters/mmp9_2.fasta
- nfkb_promoters/col1a2_1.fasta
- nfkb_promoters/mmp9_1.fasta
- nfkb_promoters/mica_1.fasta
- nfkb_promoters/mica_2.fasta
- nfkb_promoters/rel_2.fasta
- nfkb_promoters/sele.fasta
- nfkb_promoters/muc5b_2.fasta
- nfkb_promoters/bcl2l1_1.fasta
- nfkb_promoters/cxcl2.fasta
- nfkb_promoters/creb1_1.fasta
- nfkb_promoters/ccnd1_1.fasta
- nfkb_promoters/vcam1_1.fasta
- nfkb_promoters/fgf34_1.fasta
- nfkb_promoters/elf3.fasta
- nfkb_promoters/spp1_1.fasta
- nfkb_promoters/irf4_1.fasta
- nfkb_promoters/bcl2_1.fasta
- nfkb_promoters/cxcr4.fasta
- nfkb_promoters/gucy1b3.fasta
- nfkb_promoters/slc3a2.fasta
- nfkb_promoters/spp1_2.fasta
- nfkb_promoters/nr3c1_1.fasta
- nfkb_promoters/gucy1a3_2.fasta
- nfkb_promoters/nfkb1_2.fasta
- nfkb_promoters/il2ra_2.fasta
- nfkb_promoters/cd38_1.fasta
- nfkb_promoters/tp53_3.fasta
- nfkb_promoters/brca2_5.fasta
- nfkb_promoters/ager1.fasta
- nfkb_promoters/ager2.fasta
- nfkb_promoters/nod2_2.fasta
- nfkb_promoters/brca2_6.fasta
- nfkb_promoters/nfkb2_1.fasta
- nfkb_promoters/gclc.fasta
- nfkb_promoters/lta.fasta
- nfkb_promoters/il5.fasta
- nfkb_promoters/nr4a2_1.fasta
- nfkb_promoters/stat4_1.fasta
- nfkb_promoters/il2_1.fasta
- nfkb_promoters/bcl2_2.fasta
- nfkb_promoters/tacr1_3.fasta
- nfkb_promoters/nr3c1_3.fasta
- nfkb_promoters/tap1_2.fasta
- nfkb_promoters/ilk_1.fasta
- nfkb_promoters/ccl5_1.fasta
- nfkb_promoters/ccl5_2.fasta
- nfkb_promoters/crmp1_2.fasta
- nfkb_promoters/hif1a_1.fasta
- nfkb_promoters/saa1.fasta
- nfkb_promoters/il2ra_1.fasta
- nfkb_promoters/hlag.fasta
- nfkb_promoters/nr3c1_2.fasta
- nfkb_promoters/ilk_3.fasta
- nfkb_promoters/ccnd1_2.fasta
- nfkb_promoters/ccl2.fasta
- nfkb_promoters/il12B1_1.fasta
- nfkb_promoters/f8_4.fasta
- nfkb_promoters/f8_3.fasta
- nfkb_promoters/faslg.fasta
- nfkb_promoters/cxcl1.fasta
- nfkb_promoters/tacr1_1.fasta
- nfkb_promoters/cd38_2.fasta
- nfkb_promoters/ccl19.fasta
- nfkb_promoters/mylk_2.fasta
- nfkb_promoters/il12B1_3.fasta
- nfkb_promoters/nod2_1.fasta
- nfkb_promoters/nr4a2_2.fasta
- nfkb_promoters/icam1_1.fasta
- nfkb_promoters/brca2_2.fasta
- nfkb_promoters/icam1_2.fasta
