# Supplementary material for: Creating PWMs of transcription factors using 3D structure-based computation of protein-DNA free binding energies
Source: BMC Bioinformatics. 2010 May 3;11:225. doi: 10.1186/1471-2105-11-225 (PMC2879287; doi:10.1186/1471-2105-11-225)
Supplement: Additional file 4 — 124 NF-κB-regulated promoter sequences used for validation of the PWM model. The promoter windows span over [-10000, 1000] bp in respect to the TSS, the length of each promoter sequence is 11 kb. The genomic coordinates of the particular TSS are listed in Additional File 5. [file 1471-2105-11-225-S4.ZIP › nfkb_promoters/s100a6_1.fasta]

>PM000181589|S100 calcium binding protein A6|
gagctatgtacactgggtggtgcccatctcatccagtcccctgctagtaaccgctagggcttacccgttacccacgggtg
cccacctgggaacaggaggcttggttccacggctgggctggtggagggtgctgtggcacttaccgcatcagcccacagca
ggaaggcagtatccgctctcccctgtcccctgctatgggcagggcctggctggggtataaataggtcagacctctgggcc
gtccccattcttcccctctctacaaccctctctcctcagcgcttcttctttcttggtttggtgagttgtgttggcctgac
tggcatgcaaggggtgtcagaggccagggctggggaaggagaaggggaggctggtgggggccagatgtgctaaagagatc
cagatgtgagattctgatgtggaactctgggtggattgtgtgcgtgggtgtgcatggcacacacacacatgcacgtaaga
cggaggaaaaaacaaacagaaaagtgagcaagtgactgaatttgagctctccaggtgcttctgagatgtgggcttgcaca
cgctgttgctatagtacgtgttggtatgtatgtgcctgtgggtatctgcactggctcatgtttgctgggttgcgcactcg
ggagcaggaagcaaaggaaaggcagaaggcaactgtgggcctttgtctggtggtgtgccccatgagcctctgccctgcac
gcagcagcccagctcgagaaggtgcatggcctctgcagcttctcttccaacccttgcctctgccacctcactttgcccct
ccccatgctgagagctaagcggctgtgctggttttttccactgcaggcccctgggcaggcctccagcagccacacccagt
tctgggagggaaaagaatggcaagggcggggcctttgtggctgagctgtgggagtggatagactgagtgaggggtggaaa
aaatgctgttgttgaggcaaggcctgggaggccctgggagtttgctgcccgaatctccagagcttgcgcagcggatcttg
caaatgttcactgcccagagcatgtgttccccactgtgcacaccctcccagccaggtgcgggggcccactgctctgggct
cccccagggagggagcagagtctcgccaagtgctcctggagggatgggagtggagcctggcattctgaacacatctctga
ggggtgggattaataagacggtctctgtgcctcctgctcccagatcctgactgctgtcatggcgtgccctctggagaagg
ccctggatgtgatggtgtccaccttccacaagtactcgggcaaagagggtgacaagttcaagctcaacaagtcagaacta
aaggagctgctgacccgggagctgcccagcttcttgggggtgagtgggtagtgcctgagtgagtccccacgtggggcatt
tcccacagaggagggcagcagtcttgctctagagcattagctacagagggcatctatcagtggggtggctgcctggggtg
gaaacacattgaacaccaccactcactgcctggccccatgctgaaagagggctgagaatgaatgggtcagacactgccag
gtgctttgcacaacttaactgaagggaagactaagctcagagtgctaagtaacttcccaaggtggtcagtgtacacaact
gccatccggaccgggactgtctgactcttgccatcactccaacagtggacactgtttgagtttctatttggcttgtagat
gtgaagacacagatgtggagatgatcacaggcctgcagacgttcccttcaaacaataacaatgtatatttgtatcaaaca
taacacagtttatatattgttttcatgactattactacctcatgggattattagaacaaccttgggtgaaaatgtagtgg
tcccgtcatttttccattgcaccaggtactcagacttccttatccaaggagcaccttctccaccctagcttagccttgag
ggttggagttccaaactggacctcccaaaggagcctccctgaactctggtctgggagtagaaactgggtctggtcctggc
tccacccactgggcttctgttttctatctgtagcctcttctccctccagaaaaggacagatgaagctgctttccagaagc
tgatgagcaacttggacagcaacagggacaacgaggtggacttccaagagtactgtgtcttcctgtcctgcatcgccatg
atgtgtaacgaattctttgaaggcttcccagataagcagcccaggaagaaatgaaaactcctctgatgtggttggggggt
ctgccagctggggccctccctgtcgccagtgggcacttttttttttccaccctggctccttcagacacgtgcttgatgct
gagcaagttcaataaagattcttggaagttttgaggctgatggtttgagagactctgggggcgtgggttggggactgagg
gatatgttgtggggtggtggtggggagagctgggagttgagctgaagttttatggacagcagaccagtgaagttagggga
gggatgcagggtgactaacagtgtgtgtgcacaggcaatagagttcactcggtgtggtcaaagccgagaaggggacccct
caccacccccctgccaaggtttggaaggtcccagctgtgggatctcagccagcccacttacccctcccacctctctccaa
ccttgcctctggcaggatcttgaaccgaggctggaattgaaggtcatatctgttcctggttggggtctggaatggagttt
gggtgtcctgggagtaagtcggagggaaaagaataaggctgagttgcagggaggaagtatttaggcgagagtgggatggg
gaggagggctggcactcagtgctgacgttgacagtccaggccctgtcctgccacccacttccagatcattggcttcaaac
cacagggatggattaatcctttcctgtgcgtggtaggatcagggagggcaatgtggagggagacccgctgtttgcagcag
catgagaatataggcattctcgaatccaccgtctctgccataaaggtccctggatgagatctgttatcagtcaggaatca
agctccttcagagaaggacaggggacctcagaagagatgagtgggggtcagtggctggagtgggagtgaggcaaatggtg
ggaaggtgaccatagttttggagacaaaattccacatatatgatctgacaaatgaaattgagattattttccccccagaa
aatataaggcatgatattgcttccccttaggtaggttcaaggccagtggctccagggtgcagtggtgggttgaggttaga
cttcaaggccatgtctgggtgactcagggatcttttaggaagaggtgcatggaggtcaggtgcagaggctggagggcttt
gtcccactgacctcctcttgagggtcctctttcctctcatcacatggggcttttctctcaggtttcagaggagtggggca
ggtgactcagatgttcccgcagggtttgaatacagagacttgggaggaatttcagttcaggagaaagtctgctgccttcc
gctgccctctccatccaccctccctgggagcgccctccctggggcctccacccaggtcacgctctccttcagagatgcct
actgcatagcaaccaatccctgctgcctctccaatcttgccagctgggggtggggtggagtggggagcagtggggaggcc
ccccaggctggggtgggactgcagcagtgataggtactacaccctgagcccaggtctgttcttggactggtggtagaagt
atgttgttctactgtggtagaacgatgtctgagtgtctcctgggatacaggaaactctccctggcccctacttcctcctt
gactgcagcctgaacctgaacccccctccccaatccacaacctctaccccagtgctgggccttagcccttcgctggacac
cttccctattcctgattctcagtcctccatgccaagagtctccgacgagcctttcctgtgaagagcagtgaggcctagaa
gaaatcgttcatttaaaagccctttaaaaacctctgggcccatattagctcatgaccttgaccatatccttcgcagaaaa
tatcttcctccactgatccccatctcaagggctgtcttctctactcctggagtgggtggcaggatgggtgggaggggccc
gatgtggagagcttcctaggacacggggagatggtgccctgtgtttgtcccacacttctgaggttttctttccaggacag
cctggtttcccttcttcggcttattgttccatcagatttcagattttgagttctgatttttggtcagaagagtaaagttt
ctgggattggggacgtgtgtgctatgggaactcagtgtgtccccagcccttgtttgtaaacaaggaaggtgagattggca
gaaggggtttctccccagctccatcccgggaggctctgacgtgggcatcctcaagtccccaacaacttctcatgggccct
ttctctcccctggattcctagggacagagatcagggaaataaaggcagaaggcagtgagagggaggctatgcctgctgct
tggattctctgggctcactcccacagtggtaagtccttccttcctatgtctctgttcatctgatatctggtgggtcacgc
tggatgatgagggtgacaagtggtggtgacctccaccaaggaggcctggccccacaagcgggcatgcgctcagggagaag
agggcagagcctttggaatttcttgagaaatggctctggggtggaggtgggggtctggactagccaggatgctcctgcag
gtgcacagagtcccttgccttcaactgtggtcccagctgagtctccttgaggtgggagaggctgaggtttttgtggtggg
agaggaatgatgggtctggttcaagaatggcagggagggctttgggctggaggtgaagactctccacagatttaacctgc
agccttcaagttccgtgggtgttgcctccttcctccctgagggggaagtggtttttgagtctgagtcacttgagctccat
ctgtctcttcccttggctgagggtggctgtgctattggaatccaggcccttattcaagcgtagcctctggatccaggttt
tggaatgatcctggagatttcaagaggccccctgccctccctgcccgctgacccgtctctgtgtgcactgctctgggcca
gagtctggagaccagctgggccagctcagctcacctccctgctgctccttgttgagaccccatcacccagttccagccca
gccccctctcagccctggactctctctttgccctgtccccgactttaataatgggacactcctcgatatcaggtgattca
ggcactgggggaaaggctggtgaactgcctgtggaaaaccagttcctaagctggaagaagcagagagaaaatcgtgaccc
ttgatctgctccaccatctgccaccagggccttttgaggaggtcgtcttctcatctttctgcctcaggcctacttttcaa
caactccccagcaggagagtctgtggtctcctttggggtcttgctgttctccttgtaccagcagctccagagtttgttgt
gggtctcattgtaacctgtactgatatagatgggcgctcttgttagtggatttcagtctcatcctgggttccagtctctt
gttctttgagggaggggcctcagaggtaggctagtgctgctggtggtgacttcctgaggaatgggatcttcccctctccc
tctacagagctgcacactgtgatggagactcctctggagaaggccctgaccactatggtgaccacgtttcacaaatattc
ggggagagagggtagcaaactgaccctgagtaggaaggaactcaaggagctgatcaagaaagagctgtgtcttggggagg
taggtgattgttccctcatcctccaccccaaagtctgagtactccctctgggggacacatacctaccctcaggatcctcc
agcctaagccaggggcagggtggccaagggctacagacagagacaaaggaagatggtggggatttcgggccagcaaaact
ctagccctctgtgaaggagaatgggtcagggtctcactgagaaggaggaagggctgagtctggagggtttagagaaggag
attgaggagccttcgatggtggggccaggctctcccagcagtggcagaacctgtgctaggggtcatgggtggtgaaggga
tgcagggtgtccaggtccagctgtgtacaactcaagtgtagggactctgcctgattcttctctgtgtgcacagcatggcc
agggctctctgatggtgctggcactcaaactgaaaggttaacttgtaaacatagggtagtgaggagacagaactggttct
caccagatggaggtggtgggagggaggtgactgacagaggggaaggcccatgaggttattataatacaatatccccgagg
ataaataaataaataaatatatatatatatatatatatatatttttttttttttttttttttttttttgagagagtctcg
ctctgtcacccaggctggaatgcagtgacatgatcttggctcactgcaacctccgcctctcaggttcaagcgattctcct
gcctcagcctcttcagtagctgggattacaggcacgcaccatcacgcccagctaatttttgtatttttagtagagatggg
ggtttcaccatgttggtcaggctggtctcgaacacctgacctcgtgatccatctgcctcggactcccaaagtgttgggat
tacaggcgtgagccactgcgcctggccaaggataaatatttttgagacagagtctcactctgtcacccaggttagagtgc
agtggtgcgatcatggctcactgtagccttgaactttcaggctcaagtgatcctcttacctcagcctcctgagaagctag
gactacaagcaaataccaccacgcttagataatttttaaaattttttgtagagatggggtctcactattttacccaggct
gttcttgaactcctggcctcaaatgatcctatcgcctcagcctcccaaagtgctgaaattacaggcatgagccactgtgc
ctagtcttattatttttatagttaaaaaaaatcaatgctcaaatacatcaaataacttgcctaaggacaatccgctagtg
ggaggctgagctggagttctgggccaggcctgtgaatcatcctccctgtttcctttaaaatttagcctgggtgcctctcc
atctatcacaccttgagccctggtaggccctcccagaaagaaggtccacagtgtgccacatgggcaggggacagaagcag
gtatgggcgtccccaggcctgatctctggccttctgccaggctgcctgcatcctggaggttaatgagggcagagggaggg
gccacaggtccagcagggattaattacagaaggagagacgcccagaggagggcctggcaataacaggagcccaggctggg
gactaggatcacgtgacagacaagcagtttccgcctttgtaagtcccaatgtctcctgtgaaaacctgtagctgacggca
atgatgaggagacatcaggatctgcttgtctatattttcttcctgttccacccaaaggaccctgactccatcgtcctaat
ggagccaggctgggacatcaggggactgaacaacagtgcacaaccaggctccaggcaggcctcttgcacagctctcctag
caggggagggatgcagtggcttcacagccccagtgcactgctctcattgagagacattttgtccggggttattctcacct
agtccttagaatggggagagagtcactcagagacttggataatgctcaatgccacataatcagcaaggtgttcttttttt
ttttttgagaaggagtttcattcttgttgcccaggctggagtgcaatggcatgatcttacttactgcaacctccgcttct
caagttcaagcgattctcctgcctcagccttccaaatagctgggattacagggatgtaccaccatgcctggctaattttg
tattttcagtagagacagggtttcaccatgttggtcaggctggtctcgaactcctgatgtcaggtgatccacccgcctcg
gcctcccaaagtgctaggattacaggtgtgagccaccacacctgacccagcaagctgtttttatcaggtgttggtataaa
acctagatgattgtttctttggctgggggacagtattgcagggaaggcaggctaggctagcattcctgctgtcatttatt
tccattcaggagtcaggtccctgaccccctacctcatgccaggcccttccctaggtgtgggcagtgggcagactctgggg
gtcgagatgctgacagtgtcattgactcagctggggctcaccctgaagtttcggggtggggatgacaccatgcagtggtg
cgagggcagggctgggagcggggtctgagctgtctctccacctgggtccacaaaagatgaaggagagcagcatcgatgac
ttgatgaagagcctggacaagaacagcgaccaggagatcgacttcaaggagtactcggtgttcctgaccatgctgtgcat
ggcctacaacgacttctttctagaggacaacaagtgaccagggctgccctccaccctcaccctccaccctttgctgctga
cctcggctgctcctctcacagaccctctttggccccctgccctcctctccctcccagatggacccttccatgggaggaaa
taaagtttccatcgcaggtgctgggagtctggttttgaagctgtcttgtctaccttggcctggggagaggggagcacagg
aagggtctctccttgagtgggttgagacagcttctgcctctgggggttagggtcctgggctcccactgcattcctctcct
tctttggtgtggacgtcattggttttgtcatggcttagttttgcctgcctggaaaatggggaagttaggccaggcgggaa
ctctgcaaggatgcagaggaagttaagagggaaagttgctttgagaggaggacactgggaggggttgggagtggctcctg
agggcggtgataggcaggcaggcctgacttgtccacagctcaccggaggccaccttggcagcacctgtaggaagggcatg
tctggcctccacaccagccccctccctcttcaccatttccccttcaatagcaccactctcatcatctatgggggacagtg
ctttcttctctccctgcctcctccatcaaaatcttttctcaggggagggtctgaaaaggccttcactcccccgtaaataa
cgaatggtgcttacagggctgggctcccacgtgcatgcacattaacaccaaaggtgctgtagtgaatggaatttggggca
ctgaggggaaggagtggaggtgttggtaggaacttgttgctggtgggggatgggcgccgtagatatcctttacaccactg
gctactccccctatctcctctggggtgaccctgagtatcctctgtgggacaccggcatcctgtgaggcgccctccttgcc
cacattgacgctgcgctggctcgagggtcacattcacggtctggcagaggaagcaggggtgaccgccgcagtcctcctcc
tgctccccttgccgagtcacgtgtcacgaagagcaaactgagcaaactgagctgcgcagatgaggggagactcgtcacca
ggcgtgcagtgggcactgctgggctcccccatcccgtcctaacccggaacagccccgggcaggaggcgtggaaagtcgag
ggggtaaaccgcgaatgtgcgttgtgtaagccacggcgcagggtggggcgcgggcgggacttgggcgggcggggtgggct
tggccgagctggcctccggggcaccgaccgctataaggccagtcggactgcgacacagcccatcccctcgaccgctcgcg
tcgcatttggccgcctccctaccggtgagttctctccaggagccctgggtactttccagggccagctgccctcacgctgg
gggtccagccatcccctgcccagttcagccgctggatccagactggggccatctgtggcgctcccccgctggagggatag
tcaggagcagcagtgctgtgccaggcaggccttgggctaagggatcgcaatggggtgtgctcttttggggtgcggaaggg
agtgccctgggtgtgtcattgccaccatgtgtggccctgtgaagctgtgtttaagctgcctttgcagcctccattcccct
cccctgcccagccatactcctcaacttctggatcccctgaaggacagttctcagctgtgcccaaagctactgttcctata
tgcttcttagaatccttaagccacctctcttgccttggccctagtgtgctctctccttccccttcaagccctgggctgtc
tcctgatgccattgtgtgtggcctgagactgggtggttccaaaggaggcggggctagtgcaggcagcattattggggtgt
gtgggtgagaagtccttgctcccatggcactgactaggccctctgctgccagctccaagcccagccctcagccatggcat
gccccctggatcaggccattggcctcctcgtggccatcttccacaagtactccggcagggagggtgacaagcacaccctg
agcaagaaggagctgaaggagctgatccagaaggagctcaccattggctcggtgagtggcctcctccccaggaccccttt
tcccacccttgtcctttggaagcaggattaggggagagagaggtgccaggtgcatctgactcacatttacccacattctg
aggccctggtccacatgtagaccctgagctgtagacccact
