# Supplementary material for: Creating PWMs of transcription factors using 3D structure-based computation of protein-DNA free binding energies
Source: BMC Bioinformatics. 2010 May 3;11:225. doi: 10.1186/1471-2105-11-225 (PMC2879287; doi:10.1186/1471-2105-11-225)
Supplement: Additional file 4 — 124 NF-κB-regulated promoter sequences used for validation of the PWM model. The promoter windows span over [-10000, 1000] bp in respect to the TSS, the length of each promoter sequence is 11 kb. The genomic coordinates of the particular TSS are listed in Additional File 5. [file 1471-2105-11-225-S4.ZIP › nfkb_promoters/mylk_1.fasta]

>PM000076701|myosin light chain kinase|
ggtactggcataagcacagacatatgggccaatggaatggagagtctagaaataaacccttgcattatatggtcagccta
ttttcaacgaggtttgaaatcaatgggtaaacaacagtcttttcaacaaatggtggtggaaaactggatatccacatgca
gaagaataaagttggacccttaccttataccatgtacaaacattaactcaagatggatgaaagacctaaatttaagagct
aaactgtaaaactcttagaagaaaacatagggaaaatttttatgaaatattggatttagcaatagtttctttggtatgac
atcaataacatagacaacaaagcaacctacagaatgagagaaaatatttgctaatcatatatctagaaaaggattaatag
tcagaatatgtaaagaaccctgcaatttaataacaaaacaacccaattttaaaatgggaaaaggaattcgatagacgttt
ctccaaagaagatactcaaaaacaatgctccacaattttagtcattagggtaatgcaaatcaaaattacaatggactacc
actttatacctgctaagtttattactatcaaaaaatagaaaataatatatattaatgagaatatggaaaaactggaaccc
ttgtgcattgctggtgagaatgtaaaatggtacagccatcgaaacagttcggtggtttctcaaaaaagttaaaaaaaata
gacatatgactcagtaatttcattcctaagtatgttttatttttaaaagaattgaaaatggtcattcaaacaatactcat
atgccaatattcatattatgcattattcataatagccaaaatgtaaaaacaacccaaatgtccattaacagaagaatgga
taaacaaaataatgctagatatgaatattactcagctataaaaaaatgaagttttgatatattctacctggataaacctt
gaaaacattacactgaatgaaataagacagacacaaaaggataaatattatatgattacacttatatggggtatctagaa
taggcaaaatgatagagacagaaagtagaataaaggttaccaggtgttggagggaagaggaaatgggagatgttgcttaa
tgtgtacaaagtttctgtttgggattatgacaaaagtctggaaatagatagttacacaatatggtgaatgtacttaatgc
tactaaattgtatactttaaaaatggttaaaattggcagggcacggtggctcatgcctgtaataccaggtctttgggagg
ccaaggtgggtggatcacaaggtcaggtgattgagaccatcctgagtaatgtggtgaaaccccatctctactaaaaatac
aaaaaattagctaggtgttgtggcacgcacctatagtcccaggtacttgggaggctgaggcaggagaatcacttgaaact
gggaggcagaggttacaatgagccgagatgacaccattgcactccagcctgggcaacagagcaagactccgtctcaaaaa
aaaaatggttaaaattataaattttgggttatgtatattttgctacaataaaaaagtgaaaaaattaacatgacagggaa
gagttgtgaaatggtttgaatttgtgtccccacccaaatctcatgtcgaattggaggagggggctggtggaaggtgattg
gatcatgggggtggatttcccctgtgctgttcttgtgaaagtttagaaaatttgcagcctgaccatacggtagtaaagaa
aaacccattttctggacagaaagtcaagctggctgcagaaatttgcatgagtggagccaaatattaatattgaagacaat
ggagaaaatgtctccagggcagttcagagaccttcactgtagcccctcctatcacaggcctggaggcctaggagggaaaa
atgtttcatgggccaggcctagggcctggctgctctgtgcagcctcaggacatggcaccctgagtcccagctgctccagc
ttcagctgtgactaaaaggggccaagatacagctcagacaattgcttcagagggtgcaacccacaagccttggcagcttc
catgttgtgttgggcctgggggtgcacagaaggcaagagttgagtttttgggaactgatatggtttggctctgtgtcctc
acccaaatctcatcttatagcttccataattctcatgtgttgtgggagggacccagtgggagatgattgaatcatggggg
cgggtctttcctgtgcttttctcaagatagttagtgggtctcacgagacctgatggttttaaaaatgggagtttccctgc
acaagctctctctttgcctgcggccatccatgtaagatgtgacttgctcctccttgccttccatcatgattgtgaggcct
ccccagccatgagtaactgtaagtccattaaacctctctttcttcccagtcttgggtatgtctttattagcatattagca
ttgtgaaaatggactaatacagtaaattggtaacagcagagtggggtgctgctgaaaagatacctgaaaatgtggaagca
actttggaactgggtaacaggcagaggttggaacagtttggagggctcagaagaagacaggaaaatgtgggaaagtttgg
aactccctagaaacttgttgaatggctttgacaaaaatgctgataataacatggacaatgaaatccgggctgaggtggtc
tcagatggagatgaggaacttgttgggaactggagcaaatgtgactcttgttatgttttagcaaagagactgacagcatt
ttaccactgccctagagatttgtggaactttgaacttgagatagatgatttagggtatctggcagaagaaatttctaaac
agcaaagcattcaagaggtgacttaggtgctgttaaaggcattcagttttataagggaggcagagcataaaagttcagaa
aatttgcagcctgataatgcaatagaagagaaaatcccattttctgaggagaaattcaagcctgctgcagaaatttgcat
aagtaacaggagccaaatgttaatccccatgacaatggggaaaatgtctccaggccatgtcagagacctttgtggcagcc
cctcccatcacaggccaggaggcctaggaggaaaacgtggtttcatggaccaggcccaggatccctgtgctgtgtgcagc
ctggggattaggtgccctgtgtcccagctgttccagctggctaaaaggggccaatatagagcttgggctgtggcttcaga
gggtgcaagccccaagccttggcagcttccacatggtgttgagcctgcaggtacacagaagtaaaaaatttaggtttgga
aacctccacttagatttcagaggaagtatggaaatgcctggatgcccaggtggaagtttgctacaggggcagggaagtca
tggagaacctctgctagggcagtgtgggagggaaatgtgaggtcagagccccgacacagagtccctactagggtactgcc
tagtggagctgtgagaagagggccactgtcctccagaccccagaatggtagatccactgacagcttgcaccattcgcctg
gaaaaccacagacactcaatgccagcccatgaaagcagccaagagggaggctacatcctgcaaagccacaggggcagagc
tgcccaagaccatgagaacccacctctcacatcagtgtgacctggttgtgagacatggagtcaaaggaggtcattttgga
gctttaagatttgactgccctgctggatttcggacttgcatggggcctatagtccctttattttggccaaattctcccat
ttagaatggccatatttacccaatgcctgtactttcattgtatctaggaagtaactaacttgcttttgattttacaggtt
tataggtggaagggacttgccttgtctcagatgagactttggactgtggacttttgagttaatgctgaaatgatttaaga
ttttggcgggctattgggaaggcatgattggttttgaaatgtgaggacatgaaatttgggagatgccggggcagaataat
atggtttggctctgtgtccccacccaaatctcatcttgtagctcccataattcccatgtgttgtgggagggacctggtgg
gagatgattgagtcatggggatgggtccttcctgtgctgttctcatgatagtgaatgggtctcacaagatctgatggttt
taaaaatgggagtttctctgcacaagccctccctctgcctgctgccattcatgtaagatgtgacttgctctgccttgact
tccaccatgattgtgaggcctccccagccatatgaaattgtaagtccattaaacttctttttcttcccagtctcacgtat
atctttatcaacagcttgaaaatggactaattcatgaacctccacctagatttcagaggatgtatggaaatgcctgggtg
tccaggcagaagtctgctgcaggggcagaggccttatggagaacctccactaggtttgtgtggaggggaaatgtggagtt
ggagcccccacacagagtccccactgtggcactgcctagtggagctgtgagaagcaggccaccatccttcagaccccaga
atggtagatccaccaacagtttgcaccatgcacctggaaaagctgcaggcactcaatgccagcctgtgaaagtagccaca
ggggctataccctgcagacccactggggtggagctgcccaaggacttggaagagcatccttgcatcagcatgccctggat
gtgagacatgaattcaaaagagattattttagagctttaagatttaatgacttccctgctgagttttggatttgcatgag
gcctgtagcccctttgttttggtcaatttctcccttttttttatttgagattgtgtctccctctgttgcccagacaggag
tgcagtatcacgatcttggctcactgcagcctctacctcctcagtgcaagcaatcctcctgcctcagcctccaagtagct
gggattacaggcacgtgccaccacacttggctaattttaaaaatatttttagtagagacagggtttcaccatgttgccca
ggctggtcttgaactcctgacctcaagtaatccacctgccttggcctcccaaattgttgggatttcaggtgtgagccact
gcacctggctgcaatttctcccttttggaatggtagcatttacccaatgcctatatcccccttgcatcttggaagtaact
aagttgtttttgattttacaggttcataggcagaagggatttatttgtctcagatgagactttagactgtggatttttga
gttaatgttgaaatgagttaagattgggagactattgagaagggataattatattttgcaatgtgagcaggacatgaaat
ttgagaggggttggggtggaattatatgatttggatttgtgtccccacccaaatctcatgttgaattggaggaggggcct
ggtgagaagtgattaaatcatggatcatgggggtggatttcccccttgctgttctcatgataataagtgagttctcacaa
gatctgatggtttaaaagtgtatggcacttccccctgcattctctctttctcctgccactatatgaagaaagcacttggt
tccccttcaccttctgctatgattgtaagtttcctgaggctccctagtcatccttcctgttaagcctgaggaactgtcag
tcaattaaatctcttttcttcataaattacccagtttcaggtagctctttatagcagtgtgaaaactgactaatgcaagt
tgaaagaaaaagaagagccagataaaagtgagtgagggaaacagagccaggaaatcttagaagtccagccaccatatata
ttttttgacactactcagaaacaacaaacgggaaagctttgtgaagtttgaaaaactgtctggaccaaatctccttttaa
aagttcaagaaaacaaaattcatgtaaaaatgatcaacaaaaaaaatactaaggtcaactctcatatagctactacaaca
aagtgaataaagatcataataacctccagaaagatattctcaaaaaaattaaagctataatgtcctagaaaagctaatac
acactgagtgacatgaaacatgaaagaacaacatacatcagaattagagaaactcagaaattagaacagaactcacagaa
gaattaaacgttttattttttatttttttttggaattaaacattttaaaaagcatttgagaaataaagattgacctataa
ggaacacaagaacacataaatataactaataaaaacttaaaagaaaataaggtaaaaaggagggaaatttataaacttaa
aaacaaatgaagaaagaaattaaaaagatttaagggaaagtgacaaatgttgaagatagacaaaaaaggttcaatatgca
gataatagaagtctccagagaagcagtctaaagcaatccaaaacagaacaaatatttaagactttaattgaagaaaattt
tcctgaaattaacaaaatatatgtatttgaaaccacattttgaaagaaatacacactgtttactttcaaactagaatgac
caacaaacattctaataaaattactggatttgaaagaaaaagataaagttatttgggcatctaggcaaagtgagaaggtg
ccgtctacaaaccagaaagagggctctcaacagatactgaatctgttggagccttgatcttggacttcccagcccccaga
actataagaaataatgtttcttgtttataagccacttattttgtgttttttttttttgttgttgttgttatagcaaccca
gctggaccaagacaccaagtagtttgaatccaacaaaattgaccttcaagtaaaatggcatgaacaaactgtaagcaaca
tgcaagaactcagagcatattctttccatgagcccttcctaaggaatctagtagaggacaagctttcagacaaccaaaat
gactaaagatacataaacataaggaactaatggtaagcattaaatatatatttgaactttaattaggattagaattgtag
aactgtaaaattaagactaaattagggttaaataggaagattatggtatagatggctatagaagctgataatttagatag
agtataactataaaagatggatagcatatgcaaaaaaaactgttttcaagaatcaaaactgatgatggtagtattaatat
tgttattctgagattattattatatgtttaatgcaaactaaagcaaattagtaaattgggatattctaatttcatcctcc
cttttgtccttgagaaccagaattctctacatgaaagaaaagaggtcctaatgtaatatatgttaagtaaaaactacagt
cctgaaattaaattggaaataatataaactgatgaaaatattatgaagaataatatttctctagaatataaaaaaatgaa
gtattctttagtagctctgtctattgaaaaggcctagaaacagttaccaacctagtaacaatgaatactcctagtgctca
tattgttatcttaaaatttcaacaaaagaaactagagcttctggccaggcggggtggctcatgcctgtaatcccagcact
ttgggaggccgaggtgggcagatcacgaggtcaagagattgagactatcctggccaacatgatgaaaccccgtctctact
aaaaatacaaaaattagctgggtgtggtggcacgtgcctataatcccacctattcaggaggctgaggcaggagaatccct
tgaaccagggatgtggaggttgcagtgagccgagatcgtgccactgcactctagcctggtgacagagtgagactccatct
gaaagaaaagaaagaaagaaagaaggaaagaaggaaagaaggaaagaaagaaagaaaaaaagaaagaaaaagagagagag
aaggaaggaaggaaagaaaaaacaaaaaaactagagcttcttggagaaatggctgattccaggtttgaggcagcaaatgt
acagatgtgcctggaacatcttgtcatatcagatagcaaggaagctatcaaagacttctagggtctttgaagctctttgc
acactagtgagagagagagagagagaaaaaaaaaaagactactagaatcttatcaaaaggagccaggagccatattgaag
aagctcctactggccaaagatgggacaatttgagctctaatatcgtagatggaaacctatcaaatatatttaaattcatg
aatttataatgatattaaagaaatctaagaatgacagagaatcaattccttaacttgaaaactgggtaatttttttaaaa
aaaagcaggtattcatcgtgcctttcctatctcagggtaatcaaatagtagatgagaggaagcatctccttatccactta
tgaactaataaatgaaaacaaaattattagaataccatgattttgcaaacttcaattaattaatgaatctaggaattgag
catcgacggctgttaacctcaaaaaagagcaaacaccagacatcatgatcatgtacctcttgaagaaaagaacacacaac
catctataatcttacaaaagacatcaaacttcagtctgaggaagaccctggatcagctgccaacttgctgtcaatacaga
ggacagagaaacatgctgaattgcctcatgaatgtgcaacccccagactctggaaaacctcacagatcaagggcttaagt
tatttaacaaataattgtaaggaaaagactgaaaaggcaaatcaaattaaaaaaaaaaagagtggggggaggggtaaggt
gcacccttggaagataccaagaaaaacaaaagcagcagaagtgactacatgaaagtcaggttagtggttacttttgggag
gagggagaaagggggttgtcattgaggtagggcacatggagaggctcctggggtggctggcagagttctatttcttgatc
caggtggtgattacaaggatgttccctttataataattcactagtctatatatctatatatttgttttttgtggttttct
gtatttatgttttattttacaattaaaaaatttttaaaaacactccttaacctgcagtaaacagtttttttaaaaaaaac
aaaagaaggtccaagtgaagagatcagaagctataaaatatttcatattgggtgcaaactaaatataaagcaagccaaaa
ccagaaacacctcctccccctcccctcccccccctcccctttccccttttttaatttaaagaactttgtaggtatcttcc
aaaccaatgagagattcttaacacacacaaagggaggatgtcagaggaaccatggggctgagttgcaccactggaggatg
tctgaaaaaaactacatagacaaccttccagcactaaaactttagccccatggttccgctgacatcttcattttacagat
tagaaaactgaggcccagaggcagccagtgtctcatgcacgctcacgaagctagcatcagaccccgacctaaggcctagg
tctcccagtgtaggactaagacacgcaccaagacagtaccagcccgctgaccgccgcctgcgaggagttaactggggcgg
tgcaggataagtgcgaggggggcccgggtctggcgctaggtttggctgcggattctccgctccggactccgaggcagaag
gcgggtgggcgtggcgggaagggcagcaggtccactccccgagcgctatgcaaatgtcatgcaaatcagtgcatgggggc
tggagcgggtggtttgagtcctgaccccgtagcgccgcgctctcactcgctctcctcagcgcgcgtccgctctccgctct
cccacttgctctctctctcgccggttcgctcacccccgccccgccccgccccgccccgccctgcccagtcccggacgcgc
ctcgcgggctccccgcgccgcccggtcggcagcagggcgctgagcgagctcggagcccgcgctgtgcgcctgcggccggg
gcgccccgccgagcgccggtgccccggctcccgggccgccttcgccgcgcgggtgagtgagcccgccccatgcttttgtc
caggcgcgggccctggaagtcaaggctccgagggtgggagttctgggtgggggctgggacccccaccgtctgtgcctccc
gactcccctaatggagaggggccccggggtgcggcgaggagtcaggggcgtaaggagacgaccccagtgacgccaggctg
cacgagttttcttttggggagatgaagtgcttggggacactgatgcgattgcctttctaggaatcatccgaagggggtgc
ctttgatttgaggggcggaggagaagcggacccttctcccagctcccagaccctcgctagaggactcggtgacggcctct
gggaagggggtgccacgtgaaggtccttccagcccaaatgtgattccgggaaggtagggcggggaaggcggcccgcgagt
gccagacctggccatcccaggcgaagctggggcgcgggctttgcagacttgttcctactccatactcctcatttaagctc
cttacctcgctctgcctccttcgcgttaactggggtcccattgttgagggaccttgttcgccgatgattgcagttggaaa
gttttggataaacttctcaggagatgtgagttgtcaatggttgaggtagacccctccctggaacttatggaactaaaacc
cttcaagacccaaaggactgaatttctaggagtggcattgcagatgtgaagatgggctgatggggaaatggtttcaagga
tatatattttttttagattggggtgtgtgtgttggggtgcggggcactttctatttcgtagccagaaggagaagacccag
ctctactagagtctagagggagtaaaattagctgttgtgat
