# Supplementary material for: Creating PWMs of transcription factors using 3D structure-based computation of protein-DNA free binding energies
Source: BMC Bioinformatics. 2010 May 3;11:225. doi: 10.1186/1471-2105-11-225 (PMC2879287; doi:10.1186/1471-2105-11-225)
Supplement: Additional file 4 — 124 NF-κB-regulated promoter sequences used for validation of the PWM model. The promoter windows span over [-10000, 1000] bp in respect to the TSS, the length of each promoter sequence is 11 kb. The genomic coordinates of the particular TSS are listed in Additional File 5. [file 1471-2105-11-225-S4.ZIP › nfkb_promoters/il6.fasta]

>PM000002458|interleukin 6 (interferon, beta 2)|
attatttgccacagtttacaaatgaggaaacgcaggcacagggaattgaagtgccttgcccaaacccacacaagctgtaa
atgatggagctgggatttaaaccaagtcggcctctgcaatccatgttttctctagtaaaccatactgcctgtgatatgga
ataagtacatgtattttttttcttaacttttgcgtaaagtatgaccatctttgtttctaatttgtaaatcaaataagctt
aatattttatatggcttttagaaagcacatatacaaagaaaattttataaattaaactgttctttacttctaaatctttg
acgattatttccaagacataaattccaaggagatcccagctttcattcgtttaccatcctgtgcaccaaccacgtactca
aattcatgctattccttcgcacaagaaagatagagccctcaagaaactctcaatcaactggggagaaaataataacagta
ttaatagctcatgtttactgggactctaccatgtgccaggcagatgctaagcactttacataggttctgataactctgtg
acataaggtgcaactgctacctccatttttaaaatgagaacaattaagcccagatgttaacttcccagcggacctcagct
tagaaagtacagaacaaggatttgaacctaggcagtttggctccagagcctgtgccatcacaacactgcccggaaacaga
ttagtacagtacatgcccctgcgggagagcccagaggagaacctgcactattcctggaaattgatcagcagaggcttctg
ggaggatcgaggcatgatttgagtcttgacagaagttcagaacacagagacgtcacggcattctaccctgcactgaaact
gttctaaaaagactggcatgcttcggagagaaaaaaaaaaatgtagcatagagtctcctgtgacctgcctgggagctgtg
ccatgcaatggaaccaaatttccttcagggagttttacattttactcaatattctgaagtttagctatcacacaattaag
tatcaaccaggttcctgtcatcagtgggtactgttggaagaggacagggaattggatttaacaacactgtttgttcttct
aatgcaacatcgtagaaatatgtaacagaactgtaatggagatgaatcacaagaaggacgcagcacaagatgctatgcca
agaataatattaggagaagtgacgttctgtcattctgttacagttaagagtaaacttatgatccaagaagcagcaatcct
ttagagaccctgagaactcttcagggctctcctcgtccttttcactcagggccccaaagccagcctcttcattcatcagc
tctggatgggacagacagtgacaaagcagaaatccctaggcccctgggctgctgctgtgcagcagcaaactccctcactg
tgactaactttctgcttctaacttatcccatggctcagaaaagctgggctcagcctctgccttgatccatcaagccatga
tccagcacgtggctggggaaaatctgagcgcatataattctgtaggacaaggtgtgtcctgcgcacatcctaactctccc
tcattcaggtggcagcctgtgcctatctgtttataaaagtggcagccttcattctgaggtatagaagcagcatactttga
ccagaacaatctctttccttaaaaagctttgtgatcaattgcctttgaaatgagagaagatcaaataatccttaatgcct
ttgatacatccttttcttacactccccaaatagagctcatacaatataactaatctctggaatggattgattttgccttc
aaaatatccttttatttccttggacccacttatggtctggaagatatttaacaactagctaaggaacagagggaagggag
ggctctgattgtagcatttgccaatttccatggtgtaatgtttccacactaatttcaagctaccatcaggagtcacttaa
tgtagagttgggaagagatcagtacagttggctctcttgaaccggccagctcctgtgcaaccctgcctgggctcctccat
ctggtgtcatgctgagatgtttgcaacagcctctgagcccacctcccagactacaatcccctggggtcttcttcctgctc
actcagatgaaatactttcatcatgtcactgttcttctgacaaccctacccccaatttaccaccccattttacctcttct
cccaaagaccaatgaacttttttcatgattctgggttcctgcatcatctcaggtaaataaatcatttaacctctccgaac
ttcagtttcttatccataaagtgagaataaaatagtcacctccatagagtgaagtttaaatgaattaatgtgtgtaaagc
ctctagtccagcacctggcatccaataaatacctgattaatcctacatgtcaattactcaaagtaccttagaaggaaaac
aatggtgtcgttatagaattcaaaggccacgaatcctcaaaggacttcactcagtacctcaaaactattccacattggtg
cttactattatatttttgatgagttctagagagagaagaaatgctaaaaaacccaacagtagctcattttagcatctcag
aatcctcaagcaagaccatggccaaacactcaaactccttccctgaccgttatcaagagaaactctctgctttgtggtgg
gtcttgcttctgcacccacaggaaatgcagtttctcttgcacaagtaacacaatcacaataagtgagaggtcacctgagg
gagatacaaccagacctggagatggaaaggagagaaatggtacaagactacaaagtccttatcaaggtttacattttttt
tgccttgcaaaacagacctttataagaaatgtcaatgtattagaggtaacgggccacacaagatgagaaaagatgatgat
gccatcattcatgacaattctccgtaggtcctgccaccaaggaagagcaatgagctactgatgcccattgtggggtccaa
caaaagcatggttatgtcccagaaccagctgaaaagcaaagttcagctgaactgcaaactcattttcatgatgccaaaca
atttgcacagcttgatttagggattacactgctccatgaacaactggtaagttaaccctccaggaaactcagtgattgtt
ttaaatgcatctcatccccattaagatatgaactctttccccgcgccttaacaagtgaattgtgtgcatatgcaggagtc
atctgtaaacctcacttgatgtttcccctctgaactctgattggtatacctacagctattatttacttcacctctactca
gagttatccagaatgttacgcatacaaaggagtataaatagggaaagcaggttatcaaacgccgtggatggcattttccc
attacacctagatacatatgaaaaaatgtacaaacgactagaatgattacaccatagtgataacaatgattactactggg
tactaagataatgtattttataattttttccttttgtttatctctcttttctgttttctacattgaaaatgtattacttg
tttttaaattaaaaacatttaatttgaatacctcatatgagtgtggccttacaggcctgggtacccaggaagcctggtct
ggcctgtataataattaagaaataattaattgtataataattgtgcttgtataataattaagaaatctgctacctccttt
caggtagcagcccttaccagggctctagaatctcctgaatcagtttagtctccctgaagccactaagatctgggcatgtc
aaaatgggtggcaccctgcccagtcaaagcacttccactaacaggtccttgggtgggaactagaagacagcatcaggctt
ttgggctttcaaaaagtatttcttaatgtagagactcctattcctgtagtcccattaacagtagactcttgattaataag
catggctaatgaaaatccacagaatcacagaaccacagaatcctggagctaggagggaattcagcaaacccctaaggtgg
gagagtactttgccccaaatcctcagttcatcgtcatctgaacactttcatctgccaacagctacactcccaagacacaa
gaagccgaggatttggcaatgcagtaaaaagacaagcctaattcagggaaaccctacattcagccaaaattttttgctgg
cagtataaaacccccacttccttctgaatcctgcagtctaaatcaagccaagaagggcaacagggcttttacaagcctgg
ccaaccgattacccacacaatgtcagacagaaacagcccaggactcaaatttccctctgacacctgacctgcccctgact
acatacctggtgtcttcagtagtttcactgggcccatggtggacaaacttaacacagagaaagaatgtgcatgacagcct
ctctattggttgtcctagagagataggaggatctgaggcacttggtggcaactgcttaggcagcaagcctccaaacaagc
ctttagcaataggaagccatttccacacatccagatcacttgccaagctgatgggtgccttccctcctgtccccacctct
ccccgacccccgtctcacccacagaaaagtagcacatagaaaatatggcttccagggtgagagatatagggaatcccaca
gtgcccttgggggacacagtaatgtggctcagacatagaccactgtacagatccagcagcacaggaagggctgcaggcct
gggagaaaagtgacagcagatggccggtccaggctttctgggtacccaggcctgtaaggccacactcatatgaggcaggc
agcaccccttggaacaatatctatggtaggtctatagaccaagggctctgctctgtgccgcagacatccacacacataca
taggtacacatgacatagaattcaatagcttgaagaaattgcctatgattcttcaacttgcttacctggatctgaattct
tccataacattttaaatcaatccaggtgtacccatcttcagaaataatggaccccaatgtctcagaattacagagtcaga
gtcctcaacatgtccaaagcatttcgtggaaattattccaccatgaagactagaatggcctctcttcatggattcagctt
gctaaggaggcttagttcagagggactaagacactctccttttagcaaataactaaccaaaagggcaaggaagggaggta
aaagacgtcataaccaggccagtagaatcccctggtctggccattacatgtgatgatttcaaatgggttcttagtacctt
aattttgagggaaaagagtagaggaaaccagccaatgctttgcatgcttagtttctgctgatgacactgaactcagagaa
ctgagatctttggagaaaccaaagatggctcaaatgactcgtgataataaatgaacgtattactgctcgctgacaaattg
aagtttcctaattataaagcagaaccagtggccaccaccatagaaagcctaccccacagatggagaagaggcaaagcact
gaaactcagtccgagggacctccccagccatgggggcagggccaaatggggcttcttcaggaccagcaaagccatttttc
tcatcagcaaactagcttcagagaagtttgcaatcagggcactctcttccaagcctagagacccagggaaaggggtacgg
gggtgtcccaaggcaaagagaatctacactttttgcccccggagaggctacttccctcccaagatgcctgggattttcca
cttcagcagggggaaggtaagtcacatagcaaaataatgagggcacagaacagatgacctccctatagagttttgaatga
gaaacacagcagggcagatgtgccccttctctagtctaggaggagctaggtccagcccctgaacatcctccccctcagaa
aagctgaggccagactaagaattcaccagaccaaggagctacaacaggacatcagagctgaggctgcaaagccaggactg
agaccagaccaggcaggaaactgtcaagagctttggtcaccaggcctggctgccctccaacatcagctggctctttctaa
attgacacaccacatgtccctaaaattctctcttcaagtaataccaccatcaaagcaggacatttcccagagccttagag
cctggtgtctgctcagtgggactcaaccccagaagaagctgttaaatcacccactgtttcagtttacaaacttcttacga
cttggcaacaagtgaaactacattctggcagcaactgcaagttccctagtacccaggacttcccgttttttcttgctgta
ctccctcctgttaaatcacagactcatccatctccaacccccagaatatagagaaagagcacaacactacatcttaactc
ctgagacgtggagaacacttctcctcctgagagcttaagtaccaaatggaagctacttttcccccttggtctcaaatgta
ttactagattctgaactggactccaccatcacgtaagaaagcagtcatgggcagtaattctgggagatccagataggaca
tgccagccccacactggtggcataggaagccaagttgctgcttcctccctgtgcactcccatttgtctggcctctcttga
tctcagctggcgctcacttcacatcagctatgatgcaatccagcaactaaagtattagttaataaatgctgacagcacag
ccttttctggtcacgtattcatactaaaatacgggggagagttggggggagagggggatatatgggaaatctctgtacct
tcctctccattttgctatgacctaaagctgccctttaaaaaatacaaggggctgggcacagtggttcacgcctgtaaacc
cagcactttgggaggccgaggcgcgtggatcacctgaggtcaggagttcaagacccgcctggccaacatggcaaaacccc
gtttctactaaaaatacaaaaagtagctgggcgtggtcgcatgcatctgtagtcccagctactcaggaggctgaggcaag
agaattgcttgaacctgggaggcggcggttgaagtgagccaagatcatgccattgccctccagcctgggcaacagagcaa
gactccttctcaagagaaaaaacaaaacaaaacaagaaaaaacaaagaatgagctctccacgcgaaaaatccattgagat
gcaaaggaaggaagctatcattgtggaattgcacatgtcagttacattaacgtttttggagcaaggtagagctcatctct
cccacaagcaaattccagcccaaagcattgatactaataaagtgccatgctgcgatgtgcagggggcagacagtgtctcc
aagctccctacacacatgccttcccacagtttgccctttcttgaccccagaagcatcaggccccttcaccctcgagggcc
actatcaggagtttgaattaatggcaatcaccatgcacagggaaggctgtggaattctgacataaaaacacttagtggag
ggcttggaaaaagtctagtaggagcaagacgcaagctggactaattatctaaaacaagagacctggtttggggatcttaa
tgttctcaaaaaagaaaattattattatttttcattttgcactttgtgccataaaacattttcaacaaaacatagaatct
catttcttttgagggaaaatgattgggagaccagctcattgctggcacagaggcctggttcattcataattccttcatag
gcaagacaccaggtgaaccgatatagccgagctggaagagctctccaaggcagagactctgagccaaggaatgttcaaag
agctagcatgtattgtgggattactatgcgccaggaattttttacactgcatcacgttccatcttcacaacagccctaga
aaggaagaactattattacccccgttttataggtgaataaacaagggcacaggtccttgatgtaacagccaggatcaaac
agctgggaagacgagaaaacctttcccaggctaggataacagaggatttggttgaaaatacaggcaattaggtgctacct
ctgggaaaaggggccaggagaggaaggagacacttttccctgcatgccctgatgtcctatttgaacattttatcatgaac
acgaacttcctatttaaaaaacactttttattgaaaagataaatctgtgtgttgtattgtgtcactcagttcaagtactt
gaaatttattgaattgtattttctaaaaaatagatagttgagtaaaagcaagctcacattacatagacggatcacagtgc
acggctgcggagctgggagcagtggcttcgtttcatgcaggaaagagaacttggttcaggagtgtctacgttgcttaaga
caggagagcactaaaaatgaaaccatccagccatcctcccccattttcattttcacaccaaagaatcccaccgcggcaga
ggaccaccgtctctgtttagacaatcggtgaagaatggatgacctcactttccccaacaggcgggtcctgaaatgttatg
cacgaaacaaaacttgagtaaatgcccaacagaggtcactgttttatcgatcttgaagagatctcttcttagcaaagcaa
agaaaccgattgtgaaggtaacaccatgtttggtaaataagtgttttggtgttgtgcaagggtctggtttcagcctgaag
ccatctcagagctgtctgggtctctggagactggagggacaacctagtctagagcccatttgcatgagaccaaggatcct
cctgcaagagacaccatcctgagggaagagggcttctgaaccagcttgacccaataagaaattcttgggtgccgacgcgg
aagcagattcagagcctagagccgtgcctgcgtccgtagtttccttctagcttcttttgatttcaaatcaagacttacag
ggagagggagcgataaacacaaactctgcaagatgccacaaggtcctcctttgacatccccaacaaagaggtgagtagta
ttctccccctttctgccctgaaccaagtgggcttcagtaatttcagggctccaggagacctggggcccatgcaggtgccc
cagtgaaacagtggtgaagagactcagtggcaatggggagagcactggcagcacaaggcaaacctctggcacagagagca
aagtcctcactgggaggattcccaaggggtcacttgggagagggcagggcagcagccaacctcctctaagtgggctgaag
caggtgaagaaagtggcagaagccacgcggtggcaaaaaggagtcacacactccacctggagacgccttgaagtaactgc
acgaaatttgaggatggccaggcagttctacaacagccgctcacagggagagccagaacacagaagaactcagatgactg
gtagtattaccttcttcataatcccaggcttggggggctgcgatggagtcagaggaaactcagttcagaacatctttggt
ttttacaaatacaaattaactggaacgctaaattctagcctgttaatctggtcactgaaaaaaaattttttttttttcaa
aaaacatagctttagcttattttttttctctttgtaaaacttcgtgcatgacttcagctttactctttgtcaagacatgc
caaagtgctgagtcactaataaaagaaaaaaagaaagtaaaggaagagtggttctgcttcttagcgctagcctcaatgac
gacctaagctgcacttttccccctagttgtgtcttgccatgctaaaggacgtcacattgcacaatcttaataaggtttcc
aatcagccccacccgctctggccccaccctcaccctccaacaaagatttatcaaatgtgggattttcccatgagtctcaa
tattagagtctcaacccccaataaatataggactggagatgtctgaggctcattctgccctcgagcccaccgggaacgaa
agagaagctctatctcccctccaggagcccagctatgaactccttctccacaagtaagtgcaggaaatccttagccctgg
aactgccagcggcggtcgagccctgtgtgagggaggggtgtgtggcccagggagggctggcgggcggccagcagcagagg
caggctcccagctgtgctgtcagctcacccctgcgctcgctcccctccggcacaggcgccttcggtccagttgccttctc
cctggggctgctcctggtgttgcctgctgccttccctgccccagtacccccaggagaagattccaaagatgtagccgccc
cacacagacagccactcacctcttcagaacgaattgacaaacaaattcggtacatcctcgacggcatctcagccctgaga
aaggaggtgggtaggcttggcgatggggttgaagggcccggtgcgcatgcgttccccttgcccctgcgtgtggccggggg
ctgcctgcattaggaggtctttgctgggttctagagcactgtagatttgaggccaacggggccgactagactgacttctg
tatttatcctttgctggtgtcaggaagttcctttcctttctggaaaatgcagaatgggtctgaaatccatgcccaccttt
ggcatgagctgagggttattgcttctcagggcttccttttccctttccaaaaaattaggtctgtgaagctcctttttgtc
ccccgggctttggaaggactagaaaagtgccacctgaaaggcatgttcagcttctcagagcagttgcagtactttttggt
tatgtaaactcaatggctaggattcctcaaagccattccagctaagattcatacctcagagcccaccaaagtggcaaatc
ataaataggttaaagcatctccccactttcaatgcaaggta
