# Supplementary material for: Creating PWMs of transcription factors using 3D structure-based computation of protein-DNA free binding energies
Source: BMC Bioinformatics. 2010 May 3;11:225. doi: 10.1186/1471-2105-11-225 (PMC2879287; doi:10.1186/1471-2105-11-225)
Supplement: Additional file 4 — 124 NF-κB-regulated promoter sequences used for validation of the PWM model. The promoter windows span over [-10000, 1000] bp in respect to the TSS, the length of each promoter sequence is 11 kb. The genomic coordinates of the particular TSS are listed in Additional File 5. [file 1471-2105-11-225-S4.ZIP › nfkb_promoters/crmp1_1.fasta]

>PM000001907|collapsin response mediator protein 1|
cccatcatgttatgggtgaaaatgcagaggcccagggaggaagggtggctggggcccgaggtctcacaggccaggaagtg
atacaactgctgaaatgcaggaagggcctgcaactgggcattgcaaagccttgattctacttccagctctgctacctgct
tgtcccaggtccctgggacaaagcccttaaactttctgaacctaaatttcctctttggaggaaaatgggagaaatggaac
cttctattgcagcctcgtgaagtattgtgaagacagaggagatgttgtgcattgaccattgaatgcaattgggatgggaa
ggggtgttactaaaagcacaggccatgtcaggcaacctagcgtctggggatctgttttctcatttgcaagacaggaaaag
gggccacacctttccccactgggctattacaaggattaactgaggcagggaaagaaaagaaaagcatccggcagagggct
tggcacccagcagatgcttcacaaatgctacttcttaacaagtaaggtcacgtccaagggttccaaatcctcttcctgca
gtacacaacccaggaagagatgtaacatcatgggaacaaccagcttcagagtctattggcctgatttcaaaacctaagct
tgacgcattagccactgagggcactgggcaggtgagcccatctctctgatctgcaaactcttccattgtttagtggggaa
aatatcactgtccttgacagcacagggggaaatgagaaatggaaggtgctctgcacatagtagacattcaatagagtcta
attcctttccttgccttccccagcagagatctgttttctaggttaaaaagacggcatgttttccaaatatcttcaaaaaa
gggaacaaggaaaagtgtggtttccagcttcccactgaggtttgtcagtcaccaggtttcattcactcattcaaggaaca
agcactgattgagcaccactaagcgccaggcaccacagtaggccctggggttctgggagagaacagagtaggccaaattg
ctgccctggtgggtgggcttccgcgtaagtctgctcagtcgctccatgagtactcattaagggcctcttctgagctgcct
ttccaagggccttggctttacctggaaggctcatctgttgctgtctgtgtgattcctgcatatctggacctcacccactt
ctctggcagtaccagagaatatacctgtcttgggccccagacctttagacagcatggtgatcctgccagcctgtgctgct
tcggttatcccctcagtcatttccagggtccctgggcaaggccaatggagcactcctggggtgaacagtccatcccactg
cacacaggacaccctgtgggccaggtgtgggccccggagagccttgcctcttagtttacctttaggctttgaatgaaatg
ggaatacggatggaaagccctttgtaaactcttaagatctacatgtatatacaggattggtgttatttgactttcttcta
gagagatgacagagaccacccgatgtaggagaaacaggttagggtttaagaccagaatagctaggctgcaatctgggttc
tgcaagttattggctccgagactagggaaagtggcctcccctccccagtttacttgctgggcaaatggagataataagat
acacacctcggcacctactgtgcgcaataatggaaaaactggatgggaaggcattttgcagaattacatgttgtgcatat
actttactcatgtcattaatataatgcacatttattatacacctactgtgtgccattatgaacaaggtgatctgtcatat
gacaatttggaagaaagtccacaggctaaggcagagaagaaatacttgtcagatggttgtactgcacattcatagattat
gattagcaacagccagctagttggcatagcaacgtttccccatgaactgctaggcactgttcttaaaataggtatgtcgg
aggtgtggcggcagtggggacacgctgaggtagtgtggtttgatcgctctgcagaccaatgggctgcaacaaatgcaaga
catacaaatggtgacacacatggtgacatacagagggtgacacacatgggctgtgtgctcagagtggccctgccattgcc
cttcccaggcaagccagcaggtcagtgattaaggtgacagatccggaaacatccattgttggagctggagacagcctcag
acttcatctagtgtaagcatccttctcctccccattttacaggcgaggaaactgattcccagatgaggttaactgacatc
tgcggtccagtgacaaagccacttgactgcaaatgggactgaacgtggttcggatgtcattatgcagtattctccaaccg
tgccatggggcaggctctgctgattcagaattttaggtcttggtctgatgcaattagttttctactgggttgcaatctat
atggcatcatctagtgatagatgttagtttaaggaattctttcattttgtgtggaattcatgcctgcatttcgccctggg
gaagccctgaatcccaggatatcttggaaactcacctactttttggctagacttacatgattgatctttaaatccaccct
tccgtagccttccttacctagtttctcggtgtgaaatcaagcaccaaagctggtcaaaggtttttgaattgctttggaat
gagattattatatgagtttagttacccatcattggagagaacagggaacgcaagtccttttacagctggggtcctttcta
tttgttttactcagcaatttattgagtaaacttttataaacttgagaggggcttttcatcttcaggctggtgagcttctt
ttaagagattcacagttcccctttggttccagggtgaaattctaggtctgaaacgtgaaaccttctgagaactcagccaa
cttctgagaatagggtgcgagacatttctgacatattttagacacaacctgtttttctctgttgagacagtgtcatgtgg
tcggaagggctctgggctgggagtccaggcagggtaagaggggctgcagccctgccacttaccccctccaggtcatttga
aggatgtaaagaccgcattctgtactgatgattcttcaccctggttgcatgttggactcacctgcagagctttttaaaac
actgatgcccaagcctctctccaggccactgaaatcaagttgtattgggtggggccctgggcagagatctatttgaaaag
ctccccagtgattctaatgggcagctgggggagaaccatgggaatacagtcacatagtctctttccactcccccattccc
tgtgctatttaagttctaaaatgctattgtgggtttcttctgtgctagactcatatttatttatgctcctagctaggaaa
gaaatgtgtcctcagagtctacaggaggaaacttctcatctctggagaatttttgaccatgagttggctttgtaactcta
ccctcagagggccttttaaacagctggtggttcttaaagaaatgaaatgcatgatgtgttactgctttgagctccgctgt
ggcagagcctggagctgagctcttggtgactggtcactgcacaattccatgaaagttcagataatataattgggtggtaa
atgacacactaaatgaatctcttgggtgcagttgtttgcatcctaaactccagaatatgcagaaagagatattctgtgat
agatatatctgccagttgggtaagcaaacaaaagtagatttgtcttcggcatgtgcaccaatggcaaactgcattcctac
ctagctttgaaataaattattggaagttctctggtgccttaaggtggtgtagaaggaaaagatccctggggtttgttaat
gtatttagtcctcttctctgtgttatgggaatttctaaaaacagataatttgtacgttggacctaaaactgctttcaaga
actcagtagacttgggattgaaggattgggttttctctttcccatgtgaacttccctaaatcctactctggcttcagaaa
gcacagctcctatacaagtctgacttctgcatttttagtgtaaatgtaatgtattgagtaatggaaagactaatggaaga
attgatagctcaaaaatgagttttttccaacaccatttttttttgtctctgaaaacaccagcaggctgtgtccaagcatg
ggctgatgatccctttatgtgatgatagaacaagggaggagagagacaaattaatgggattgttaaaaatggctgaaaac
ttgatactaactttgagtcagtattttctttttaaagtcgtgtaatacaatatttgtagataggacattgaaagtgatgg
gggaaataaatgtctatgcagtgacgttatagccattaattctttagtggaaaaggacaaggtctgtacctaacagcagt
aggagagtgagttttggggccagacacgcgacggctctgctgccgactaactgtgcaagcttggacagggtacctacctc
tcttaacctcaaagtcctccatggaaacagtgggtaaggtgtgaagattaaagaaatagcacgcttcttaaagcactcag
catgtcagtggatgttgggagccttccctcacccctttgaaaatgggctctgcacaaacacattttggtgggaggctggg
gtctatcctaccaacctgagttgggggaataagatgatctcttccacagttcgggtttgcacaaccagcttttgcaggtg
aggcagggaagaggcatgagtgtcattggcagagtgataagcgaggctggcaagttcactttggtagaacctctgtggac
tccttagttcttccaggttgaatcctgggcagaaatcacatgaaagctgtgaagcacagacatcagtttagaaattgtgt
actttcccgctgaatcccaaatgcacaataactgtacaccttgcggttgcatgaatctacaaggtctcctatgcgccctc
attcataaactcaaggctgagaatgttggcaggccaagtcctgcccctccccggagtgagctgccttggttcacacggga
gtggtccagcgacaggacccgacacctcccctccggaagctcttcagcaggacctgcctcgggtcctggggcagctatcc
tccggggcctgcctgcagtgaaaccatcagtccgtggagatgttcactggattcctgaccagttgtgggtcgggctcaac
cctccctctgggttttcaggatttgtaatgatcgctccatttgtgtaaaataggccggcattttctcttgttactgagat
gtatttttctatgtgagttaaatgtataatttgtgtaattttgtacattaaaatgtatgctttttcacaattaaagggtt
tttttcccttctgaatgttttatttattgatggtttgttacaaagtgttgtcgaccctgacgtaacagaaaaaggcaatg
gagctaggattcccttgatttttggtggggaataaatgcttttcttggtactcaaatccactttgcacaaataattaaat
gatttcctttataatcatgtagtgatttctgattgctgctttgacagatgaccatgaacccattgccttagaacaactca
cattcattatcttgtagttctgaaagtcagagtccctgggctacaaccgagatgttggcagggctgccttccttctggag
gctccagggagaaagtgtttccttgccttttctggctcctggagttgcccacattctttggcttgtggccccttccttcc
tcttcaaatctctctcactctgacctctgcttctgttctctgatctcccgttctcagactccgactttcctgcctctctc
tcacttaaaaggactcttgtgatgacactggctccaccaggtgatccaggatcatctccacatcttaagatctgtaagca
gagccacagagtcccatttgccatgtggagtaacatgggcagtagttctagggattcaggtgtgggcatctttgagcatc
attattctgcccaccacagtcccatatgtactaatttggaggccacagaaaaaagcagacatttaaaaatcaaatgagcc
tggatttgaactgcatctctgtcacttgctggccatgtaaccgaacatgtttacttgtttaacttctctgaacatctttt
cttatatctgagatgaggacaataatccattactatatacctgatgataaactacaatcccctttccttcattttttgaa
aacattctttttgcaatgaatgaacgaattttttttttttttttggtttgccgaaacaaaatccacatcggacctgaact
ggcctcttgtcctctcccatctgacgtgtccctttctgttctctgccatcacccaggaagaaggtttcatgtctgacatg
atgagctcaaggtttgtccttcaccaaatgtagtgctgtaattcacttataagaactccttcccaggaggactaggagca
gttggaggatgggttgggggatgggggaggtcacagctgtcgtcaggatgggggcagttatctcaggcttcccctgctgc
ctctgttggtccctggcaaatattgctcctttctgtctccgtgcaagctggagggtgcatttccaactttataccctggg
ttttgtttccttcctccctttctctgttgcgcttgggttactgaccttgagatgagatggtgtggaaaaaactcagacaa
acctgagttgaaatcccaggttagtcacttcccggtggttaacctgagcaatgggcttaaggtttgtcatcctcagcgct
ccagcctgaagatggaagtggcctggttcgccacgtggggctgcctgagggagccagcagtgtataaggcagagcatgat
gcacggaaatgaactgtgtgtgcaaggacccttatacacagtatgcagtttcaggagggtccgatcgcctcctctgcatg
gggagaaaagagtgagaggaagtgatataaagtcagtgacacgcagtgggcgccacaaaggtgtgttagatgaatgtcga
atgattagttgcccaagactgcatgcaaaacaggattctaactcaaccacctagactcttctgcctaaactaggtccctt
tatctcttatctcccagtgggaccacctcagtcaggctcttggggagaggaaagggtagttgtttcgatgtggactctgg
caccagactactctgtttaaacctcgaagtcttacttgccagctgtgaccctggacaggttatttatgtctctgaacctc
agttttctcatctgtaaaatgaggctaaaatggcagtttcaaggttgctgcgaggcataaaagagttactatctgttagg
tgcttaccatggtccgggcacgtagtaaactttctataagcagaagctatgaagatcctttcctgcttctgcataaagac
agcactttctcagctccttccttgcgtcactccctctagtcttggcaactgcccagccctttctcacaatggaaagggtt
ttctttagaagcagtaagatttccatcaccaccaacaaagcctgagagactgtgtcctcaagatgttgagagcagattca
agcatgcagtaggaggcctggcctccaaagttccacctaactcagacttttgagttttctgatatttctctgggttatgt
caccctgaacatttgtggggttttagaagaaatttctatgtggttttcgacatgaattgttcttgcctggaatgggctgg
gaatagtatttcacaggacagagaaaaattttcattgaaaaatcgaaaacacttgcaagatagcctggaggctgatgggc
ctcaagaggagtgtctgtggcaaatctgcacagtggacccagggacacaaggagagaggagccaggatgcagctgcggtg
ggtggaaggtagatggaggctgtgtgtggaactttctgttctcgcattcagcactctctcccccatgagagtaaacactt
gttgaagacagagacttagaaatactcatctgtgtccccacactagcctctctctcaagcacagaaaaataacttgctaa
atgcccaccgagtggatgagcccacgctctaggcctggctgaacctccttgagattgaggccctgagggagccatttcac
atctcccctcctgtttcctcttccaagagggggccggtaaaaatacctacctgctgcacagaccccttgttgcagggttg
aaagacagtagcttcagggaggtgtcagctgaggccacggatccgacggccccaggatcctcagtccatggggcccaaga
gtcataaaacaagaacatgaatccatctgtctgtctggtattcctggagcttggtcacgctgcgggagctctggcttgca
gctggcagggcccggggttgaagggacagctcccagcatggaaggctatgggtggggggacattgcaagaagcactgatg
ctcccctctgcagtccccacccagtcctgactttgcttgtctagactggctcgaggagggggtcggcagctggcgattct
gcctctccaggaagtgcagctgggactgtagggtccccagggacttgcaggatcctctgcctgataatcgtggagaaata
agggaaggtgtctataggaggcaggtggtgcctggccttagaggagagccccagcagagcgacctccacgacagagaaac
cccagaacgcccagactgcaagctccaggagcaacaaaagtggactgtgcccctcgaatgagggaatatctgtctgtctg
gttgactgccagctgtgtgtgtgtggtcatctctgtctctgtgtgtctttctctggagcgtttttatttaagcttttgac
ttcctttattactggtgtggacttgtgtgtgggcatcctgttgccagtttatgatgcacatgtgtggaatcgccctgagc
ttgcctttgatattggtgtgttgtgtggtgtcattggcgtgcacgtgtatgtgtgtgtcgctgattctcatgcaagaatg
tgcttctcttatgtgtctgtcggagtgtgcctctagcatgtccctcttggctgctgcaccacctttcctggcccttacca
cctcttggcccaccatatgggtgcttttgtatccaattcccctccttagcaggtcagctcctggagggcaggcacttggt
ctcttttgtccatggctctgttcccagctcctacaacagtgctaggcactagtgggcgctcagcaaaataaaactgacgg
aatgaacggtgtgtccaacgcatgtgcctctccagttgtgcaattaatcttggtgtgatactgtgtgtgagtggggttgt
gagacaatgaggatttctgttgtgtgtttgtaatgaactcggaatgtgcacaagcatatatgtgtatgtgtgtgcaacat
tgagtatggtgtgcatgatcgagcccctgtgtatctctggagagcatgtgtgattgactctcgtgtgtgtgccagcatgt
ctgtgcatctctcatgtgtttggcgtaattgtctggtgtgcaggtatgaacccgcgtgtgcctccagagcgtgtgggcgc
gcgagtgtacgcacacggctcctgccccgcgctctcctcgcgccctgcgctccgcctgggggcggagagtggggggtgcg
gcgagggcactgcggtgccgcggcccgccctccgcgctgcggctcgggagcgtcaccgtccctccccgccccagccgcga
tccccgcctcctggtcctttgtagctggccgcgccgctagcccgcagccgcccagaggccccgccccggccccgccccgg
cgcgcgccacgccccgcccctcccctccctgggccgcagtcgcgcccgggccgccgcaggcccgcaccgaggcgcggagc
gcggcgcacggcggtgcccagggccgcgggcgggcaggcgggagcgcggtgggtggccggccttggacgggtatggcgga
ccggcggcgcgcgtggaacaccgaggacgacctgcccgtgtacctggcgcggccgggcagcgcggcgcagaccccgcgcc
agaagtacggcggcatgttcgccgcggtggagggcgcctacgagaacaagaccatcgacttcgacgcctacagtgtgggc
cgccgcggctcggcgcgcacgccgcgcagcgctggccggcccgacgcggtcgggctgccagggccgggaggcagcgagga
cacggccagcgacgtgagcgagccctcgggctccgcggtcagctctcccggagagcgcgacgagcggccgccgacgctgc
gcatccgccgccccgcgccccgcgacctgcccctcggccgggacaatggccaggtaccctcggggcgcgcgcgggccaga
cgaggggggcgggccccgggaggacccagggcatggggcgcccgagggccatgcccgggccccggtgttggggcagcggc
cgccaggctggggagagccacggcgcggcccctcccccacctcatcatgcaagaggttcccagagctggggcgactcggt
cggggctggccggcgtggtccgtgagactcggaagggatcgcccgggtccagtcccggctcctcttctacagaaagggag
agaggttctgagaggggaagttggctaaagctaccgcatggacgcttaaacgcgaaggaacctctgggatgaatctaacc
caggcccctcattctgttttgtgaaaagaactggagctccgttccgtgttggtccattcatccatccactcagtcggtag
taattatagagcacctactgtgtgccgggccccgggagaggttccgcgagtcgcctgcggccacacagcttaaagctgga
aggagctttttttccgagcgctcccctcatgcttgctgggg
