# Supplementary material for: Creating PWMs of transcription factors using 3D structure-based computation of protein-DNA free binding energies
Source: BMC Bioinformatics. 2010 May 3;11:225. doi: 10.1186/1471-2105-11-225 (PMC2879287; doi:10.1186/1471-2105-11-225)
Supplement: Additional file 4 — 124 NF-κB-regulated promoter sequences used for validation of the PWM model. The promoter windows span over [-10000, 1000] bp in respect to the TSS, the length of each promoter sequence is 11 kb. The genomic coordinates of the particular TSS are listed in Additional File 5. [file 1471-2105-11-225-S4.ZIP › nfkb_promoters/tnfrsf10b.fasta]

>PM000007834|tumor necrosis factor receptor superfamily, member 10b|
catatctatataccaataacattcaggctgagaaccaggccaggcgtggtggctcatgcctgtaatcccagcactttggg
aggctgaggcgggcagatcacgaggtgaggagatggagaccatcctggctaacacggtgaaaccccgtctctactaaaaa
taaaataaaataaataaataaatgtcaattaaatcaaggtggttgatagtttgcagattgcttgccactttgctagtgtt
ttcatttgattgttctatcaattgcagagaaagagctgatttaatctcattttcattccatttttgcttcaagtgttttt
aagctgtattactaggcatatacaatttgtgattattatactccctgatgaattaacctttttaactgcaaaggttcttt
ttgatctcccataatattctatgtcctaaaattgttaccctgtgtagctagtcaggtatgagctgggcaggagagggctc
cccaccgcttcttacactaggagggttgagcgaacatcaggtgatggttaggtggtttttaactgtttctctaaagtaat
aactggttacagccgatgccagaaaaaggcagtctcctaatacatagaaaacaactgaaactgatcagcaacttcctaac
aagatttcaggagtggggagaagcaaggcaaaatcctggaagtatgcctacctataaatccccaagtcacaagttcaggc
tgcacacttggcttctcaagtcacctgcttggccatcttctaagttgtactttccttcttttctttcctttccttcctgt
tctaaagctttttaataaactcactattgctctaaaacttgcctccatctctccttctgccttatgaccctcagtcgaat
tctttcttatcaggaggtgaagagctgaagttgctgtgggcccgtatggattcgctgccatcaacgtagggtaactcgga
tcttgtccactgctagcaaaatcaactacgtctgatactgagatagccacggcagttttcttggccttaggatttgcatg
atgtatcttttcccatccacttactttcaacagacagtatctgtgtcttccttttaagtcccatctcgtatagacaagat
ctagttgagtcttgctttctcagcccttccaaccatttctacctttgaacggtagtgcccagtggatttacagttagtgc
aataattgatacagttgaaatagacctgtaagtttaccatttaagcaatgattgtccagtctaatttttttgctcctttt
tcccctgcacattttaatgttagttaccttttaggattccattttaattggatactgcctttcctttctttttttttttt
tttttttttttttttttttgagaaggagtctctctctgttgcccaggctggagtgcagtggcgcgatctcggctcactgc
aagctccgcctcccaagttcacgccattctcctgcctcagcctccccagcagctggaaatacaattgcccgccaccagcc
tggctaattttttgtatttttagtagagatggggtttcaccgtgttagccaggatggtctcgatctcctgacctcgtgat
ctgccctcctcagcctcccaaagtgctgggattacaggcgtgagccaccgcaaccggcttattttattttattttatttt
cttgagacggagtctcgctctgttaccaggctggagtgcagtagcatgatctcggctcactgcaaccgccgcctccaggg
ttcaagtgattctcctacctcagcctcccaagtagctgggactacaggcttgtgccaccacacccagctaattttttgta
tttttagtagatggggtttcaccatgttggccaggatagtcttgatctcttgacctcgtgatccacccacctcagccttc
taaagtgctgggattacaggcgtgagttactgcacccaactggatactgacttttaatgtatacatatttcctgatctat
gtgcaagtgctatagggaataccgtatacactcaagtgtttgtattctatttgaagttttttaaaaaatgaatttattgg
ctgggctcggtggctcatgcctgtaatcccagcactttgggaggctgaggcgggcagatcacgaggtcaggagatccaga
ccatcctggctaacctgatgaaaccccgtctctactaaaaatacaaaaaaaaaaaaaatgccgggcatggtggcgggcgc
ctgtagtccagctactcaggagggtgaggcaggaaaatggcatgaacccaggaggcggagcttgcagtgagccgagatcg
cgccactgcactccagcctgggcgacagagtgagactccatctcaaacaaaaaaaaaaaaaaagaatttattgaggtata
atgaatataaaacaaagtgtacatttttaaaatgtgtagtttggtagattgagatgtatgtatacactacgaaactatca
ccacaataagataatgacatgtctaccaccccccagaatgtgttcattcttcagtgtaatcctctcttctgctttgctcc
tatgtccccagcaatgattcttctgctttttgtcacaatagattagattagttgcattttaataagaagtggaatcagac
ggtatgcattctgcttggattccttcacatgacatgatcattttgaaaaccatccctgtggccatgtgcagtaatactgc
cttttcatggctgagttgtgttgctgaattaattgtgtgatattaatgtaaagtgtaagagactcgcaacaagatgtgtc
cattcatcaccacccagtattcctaagccttaactatgcatactttacgaacctcacagcaatgttatcatcattgataa
tacatattttcaagaaactaagaagaagtaataatcctttacattttccccaactttatatttctggtgaccttcctttc
ttccttaagatccaggtttccatttggtgtcagatctcttctgcctgaagcattttgtgtcctgcaggtctactagcaat
gaagtgtccgtggcgtctccaaaatcatattcacattgctaattcttaaagccactttatgcccatttgctccttcttat
ttggtaatgatctcagccaaatatcagattatgaaaaccagaatccaccttgaacttctttcctcttcttaccaaaccta
ttgcatcaccggcctgcattatcatcatcatttccctcagatccgcctcagctgccacttgcctccttcaggataatgca
acctgaccctcaccctaaccactaggacccatcccaaatgctgcccaggccatgtctgaggtcacccacctaatccactc
tgcattgggcaaacaatgatctctgaagtgctgatctgatgggcgatgtctccggtgaaaacttgacaatggtcctggtg
actcaggatgtgggtgatcctctgcatgctattcagatcctctgttctgtcctcagcctgcctgccacactccccacctc
tcacgtttaacacactctatgagcaggctgagaacgcaacatctgcattagtgcagcttcctagaatccacgttactcat
tcattcactcatggaagaaatataggcgtctggcgaccacacatacaaggagccgtggagtatcgggaacacagcatggc
ccttcctttccttagcacagtttccattcacaggagctgaggcacagccatcattaaccccaaagtccatgaacttgtga
agagtctggaggggctgctcaggcagaggtgacaagtaccataagtggcagagacattagtggacatagaggggaaagtc
cacacagacagaatcccagacaaatagtaagtcaaagtaatgggggaggggagtaaaaacaagtgaggttgggacgaggc
tgtgcaggatgcgggcctctgattgagggagaaggggtgtgtggccagagatgtgtggctgtgtcagtccatagaatttt
gtcagacttgaacttttcctggtgtgtgtgagtgagtgtgtgtgtgtgagagagagagagagagagagagcgcagcatgc
cagaggcatggtggagagagaaggagaatgagaagggaggagggtggaggcttgctcaggtcctctcctgcaaggctctg
cagatccaggcttctccccagatgagtcattaactgggggtttcctggtcatgcacatcccccactggtgatgcaatagg
taggtggttgcaaagcccagtgtggccctcaccctccctcaagccaagcaggctcctctttcctctgcagggcacacaca
cccttaaagctgccagttgaccctgaactgagcaatcactcagaagaccagacatcaactcagacttgttctctcagtct
gtggcctgggatctacttctgagttttgtggagtttctttttatccctgtacaagaccagggccagccactaaagagctg
caggagtccggggaagtcacttcccttcctctctaaacttcacgtttctctctcctgaaaacaggaagtggcattaaatg
agctctcagaggcctcccagcagtgacccagaatgaggtgagcagcaaattctcccttgggaaaggcagcagaagccagt
tgggcagtgggtgctgctcccctgaggttggctcacccatcccccagccccccaccccaggaatagctgtgtgaccttca
gcaagttactgagttgatctgtgtctcacgtaagagaaccaacttaattatagttccggcacagtcaggttgctgtcaga
attaaatgtgtgaatttgtatgaagggatctgaatagagcctgacttatgggaagtgctgtatttcagcgcacactctga
atagcataatcattactaaaagaattttttttttgagacggggtctcactctgtctcccaggctggagtgcggtggtgtg
aacacggctcactacagcctcaaccttccaggctcaggtgatcctcccacatcagcctcctaaacagctgggactacagg
tgcaggccactgcaccaggctaattttctgtgggttttgttgttgttattgtttgtagagatgggttttgctatgtttcc
caggctggtcttgaactcctgggctcaagtgatctgcccgccttggcaggactacaggtgtgagccattgcaccctgcct
accctggcccattgactattatgaattaaaggctattgaaaaacagcaggtgcatcgctggcaaaagtatacttgtgtaa
cgaacttgcacattctgcgcatgtatttcagaacttaaagtaaaaataaaataataaagtaggccgggcgtggtggctca
cgcctgtaatcccagcactttgggaggccgaggcaggtggatcacaaggtcaggagatagagaccagcctggctaacatg
gtgaaaccctgtctctactaaaaatacaaaatttagccgggtgtggtggcgggcacctgtagtcccagctacttgggagg
ctgaggcaggagaatggcgtgaacccaggaggcggagcttgcagtgagctaagatcatgccactgcactccagactgggc
gacacagcaagactctgtctccaaaaaattaaaaaaaaaataataaagtattcagggataaagagagaaaaataaattta
gattgtatacatatgtaaaatatattttaaaaggtaagcttgtcttttttattccttaaaggagcagatattaaaaaaaa
aagaatagaataactcatctttttagcctccacatatttacttgcttcttcccaagttacttggtctaattcagtatata
agtaactgactctcactgctttttctgtgccatgtaaaacttgcattgtattaatttgtgtgcttttctcctgtggacct
gtcttatgtcaacttaattctcaggcccagccaaaaaaaaaatacccttaaagggagcttagcttgcctccatgaccctc
aatggtggctgtaatcaaaccacatcttccaggcaaacaataccacatcctatggccttgcaatggcatggcctccctcc
agcacagcctctctggaggagggggaggcaagggtggtgagatctcaggcctccctcatgctacctcctattagttatat
gacccctggtgtcacctctcccaccacactgtaggctccagggagtaggattcacatggggttcatttgtcctccctgcc
ttcagcagactccaggcacaggtgttcccagagtaaagggctcactgtctgcttcctgggtgaatcattctccccgcaaa
cccatgaggtgagtgcagtcgtggcttcagctcaccgcctgacaggctccaggctgtagcacagggagggccctgtggac
tctgctgaggaaccatacgagctcccagaggccaagtgcaggacagagaatagagaagcagctgctcagagaactctagc
cctgtagaggtgcaaatatggctgctattatacagaaggtgaggccaaaaatgctggagacactgctcctgaatctcagt
tttgccacttgtaaaacagggaaaacaacctactctcatgtccccaggttgttaggaaaatccactacatgaagatgtgc
agtctctggctgggagcaggacaccagctgcccaacagcacaggctcagggcatggcactgtctccactgtccccatccc
caacctggaagctagagcctcgctgccctgccacttctggatgcaggacagagaaccggaactgggactgtggtctctca
gtagaggctgtgaacagccatctgtggccacacggattgagacctttcctgctcactcttcaaactggggcaccggctgg
gtgcccaacagaaagacaattggaagagtggcaggtaaaccaggctgtggccctgcagtgccatcaccgtcctcatttga
attctggctcgtctgttcctctacggcccctccgcatggcgctccaccccagtcttcagaaatttctgcctcaagctcag
ggagctggtactgaggtacaggtaggagaaggtgcagcctctgctgagtggaggacatgtgccctggggatccagagtct
agagtgactgacaccagccctgcaatttgtcctcctagacctgttaacagagcctgcagaagtttacacagggctgctga
agatttttatcccctcattttacaggaaggagctggggccataccagagtcagagctggaccgggagcacggcagggccc
agccatccacagcctccaatttcagtactctctaacaacctgagagcctgagccttcggatcttcttgattcctactttg
ataaagagagggatggggttggaaggacctggcatagagattggaccagtccggcattgacagagccaggacctggggtc
cggaactgagctcagctccaggctcatctgaagtcaccctgacagcctgaggatggagaccttatttccattaacaggca
tggcggttggcagggactggccccagctgagcacggttttccaagtacacagctgggaattaagtcttctctgccgccct
cccctgtagtcttgcctggatccccccagtcatctactcccagtaccaaaaactcctgtattcttgaaaatccgtagtac
tgagaggtgacagcttgctggcagtcctcaacagccctcgctcgctctcggcgcctcctctgcctgggctcccactttgg
cggcacttgaggagcccttcagcccaccgctgcactgtgggagcccttttctgggctggccaaggctggagcccgctccc
tcagcttgcacggaggtgtggagggagaggcgcgagcgggaaccggggctgcgcgcgcggcacttgcgggccagctggag
ttccgggtgggcgtgggctcggcgggccctgcactcggagcagccggccggccctgccggccccgggcaatgaggggttt
agcacccgggccagcggctgcggagggtgtactgggtcccccagcagtgccggcccactggcgctgcgcttgatttctcg
ccgggccttagctgccttcccgacgggcagggctcgggaccgccatgcctgagcctctcaccccctccgtgggctcctgt
gcagccggagcctccccgacgagcacctccccctgctccagggcgcccagtcccatcgaccacccaagggctgaggagtg
cgggcgcacggcgcgggagcacggcgcgggactggcaggcagctccacctgcaaccccggtgcgggatccactgggtgac
gacacctgggctcctgagtctggtggggacgtggagaacctttatgtttagctaagggattgtaaatacaccaattggca
ctgtgtatctagctcaagttttgtaaacacaccaatcagcaccgtgtgtctagctcagggtttgtgaatgcaccaattga
cactctgtatctagctagtctggtggggccttggagaacctttgtgtccacactctgtatctagctaatctggtggggaa
gtggagaacatttgtgtctagctcagggattgtaaaccaccaatcagcgccctgtcaaaacagaccactccgctctacca
atcagcagggtgtgggtggggccagataagagaataaaagcaggctgccagagccagcagtggtaacactgtggaagctt
ccttctttccctctgcaataaatcttgctactgctcactctttgggtccacactgcctttatgagctgtaacactcacct
tgaaggtctgcagcttcactcttgaagccagcgagaccacgagcccaccaggaggaaagaacaactccagacccactgcc
ttaagagctgtaacactcactgggaaggtctgcagcttcactcctgagccagtgagaccacgaacccaccagaaggaaga
aactccgaacacatccgaacatcagaaggaacaaactccagacacgccgcctttaagaactgtaacactcaccgcgaggg
tccgaggcttcattcttgaaggcagtgagaccaagaacccaccaattccggacacagtaccatgaaggaatgaaaataca
taacaatgtgatgtatcatgttttatttcctagactagtgacaaatgaaagctaagtgtagcaagggtgcagggacacag
gcacatttgtggactaggtgtgagtgtaagctgggttcgatggtcttttggccaacatagtgaacccctgtgtctactaa
aaatacaaaaattagccaggcgtggtggtgcaggcctgtagtcccagctacatgggaggctgaggtgggagtatcgcttg
aacctgggagacggaagttgcagtgagccgggatcacaccaccgctcaccaatctgagccacagagagactgtctcaaaa
aataaaccacaaggaagggaggtagggggagggggagggagggaggaaagagaaagagagaaaggaaggaaagagaaagc
aggaaggacggaaagaagacgaaagaacgaaagaaaacgaaagaaaaaaggaaagaagagagaaggagagaacagaaggg
gcaggtgcccctgggaaggggagaagatcaagacgcgcctggaaagcggactctgaacctcaagaccctgttcacagcca
agcgcgcgaccccgggaggcgtcaactccccaagtgcctccctcaactcatttcccccaagtttcggtgcctgtcctggc
gcggacaggacccagaaacaaaccacagcccggggcgcagccgccagggcgaaggttagttccggtcccttcccctcccc
tccccacttggacgcgcttgcggaggattgcgttgacgagactcttatttattgtcaccaacctgtggtggaatttgcag
ttgcacattggatctgattcgccccgccccgaatgacgcctgcccggaggcagtgaaagtacagccgcgccgccccaagt
cagcctggacacataaatcagcacgcggccggagaaccccgcaatctctgcgcccacaaaatacaccgacgatgcccgat
ctactttaagggctgaaacccacgggcctgagagactataagagcgttccctaccgccatggaacaacggggacagaacg
ccccggccgcttcgggggcccggaaaaggcacggcccaggacccagggaggcgcggggagccaggcctgggccccgggtc
cccaagacccttgtgctcgttgtcgccgcggtcctgctgttggtgagtccccgccgcggtccctggctggggaagagcgt
gcctggcgcctggagagggcagggagagagggggacacggcgggggtgcgtggcccgggtcgcctgcggccgggcatgtc
cgggcaagacgcaccagtcgtcggagtcgggggaagagatgggtccccgggttgggcaggagcgacctgggccgccaggg
aacagagcgcgcgctccacttggtgtaaattcccgaatccagtgggggagggcgacaaggagggaattcccgagtaagct
gcgtgaagccacggagaggtcgtcggactttgattttgttttctttccttactttctgtttctttctctttttctctttc
ttcctttctttccctcccttccttcctcgctcagttcctgccttaatttctttttcttttgcgccttcgaatgaattcct
aaaggcgctcattgcagatcgctttgaacctgcggccggcgaagaactcccctgtggtcgctgcggcccagtggttccgt
tccgtgcgcgggagtcgtcgcgggcgcagctggagaggccccttcccctccttagcggctgcgcccctacgcgtgcgggg
ccgctcatcgccaatgccattgtttggggttccttgggaaaacgagatttaggagaagggagttgtggcacttggggcct
gacctgcttgataatagcagctgcattttggcctgggaaga
