# Supplementary material for: Creating PWMs of transcription factors using 3D structure-based computation of protein-DNA free binding energies
Source: BMC Bioinformatics. 2010 May 3;11:225. doi: 10.1186/1471-2105-11-225 (PMC2879287; doi:10.1186/1471-2105-11-225)
Supplement: Additional file 4 — 124 NF-κB-regulated promoter sequences used for validation of the PWM model. The promoter windows span over [-10000, 1000] bp in respect to the TSS, the length of each promoter sequence is 11 kb. The genomic coordinates of the particular TSS are listed in Additional File 5. [file 1471-2105-11-225-S4.ZIP › nfkb_promoters/il2_2.fasta]

>PM000072344|interleukin 2|
atagaaaaccccattgtctcagcccaaaatctccttaagctgataagcaacttcagcaaagtctcaggatacaaaatcaa
tgtgcaaaaatcacaagcattcttatacaccaataacagacaaacagagagccaaatcatgagtgaactcccattcacaa
ttgcttcaaagagaataaaatacctaggaatccaactcacaagggatgtgaaggacctcttcaaggagaactataaacca
ctgctcaatgaaatgagaggatacagataaatggaagaacattccatgctcatgggtaggaagaatcaatatcgtgaaaa
tggccatactgcccaaggtaatttatagattcaatgccatccccatcaagctaccaatgactttcttcacagaattggaa
aaaactactttaaagttcatatggaaccaaaaaagagcccgcattgccaagtcaatcctaagccaaaagaacaaagctag
aggcatcacactacctgacttcaaactatactacaaggctacagtaaccaaaacagcatggtactggtaccaaagcagag
atatagaccaatggaacaaaacagtgccctcagaaataatactgcatatctacaaccatctgatctttgacaaacctgac
aaaaacaagcaatggggaaaggattccctatttaataaatggtgctgggaaaactggctagccatatgtagaaagctgaa
attggatcccttccttacaccttgtacaaaaattaattcaagatggattacagacttaaatgttagacctaaaaccataa
aaaccctagaagaaaacctaggcaataccattcaggacataggcatgggcaagaacttcatgtctagaacaccaaaagta
atggcaacaaaagccaaaattgacaaatgggtctaattaaactaaagagcttctgcacagcaaaagaaactaccatcaga
gtgaagaggcaacctacagaatgggagaaaatttttgcaatctgacaaaagggctaatttttgcatctgacaaagggcta
atatccagaatctacaatgaactcaaacaaatttacaagaaaaaaacaaatttacaagaaaaaaacaaaatttacaagaa
aaaaacaaatttacaagaaaaaaacaaacaaccccatcaaaaagtgggcaaaggataagaacagtcacttctcaaaagaa
gacatttatgcagccaaaagacacatgaaaaaattctcatcatcactggccatcagagaaatgcaaatcaaaaccacaat
gagataccatctcacaccagttagaatggcgatcattaaaaagtcaagaaacaacaggtgctggagaggatgtggagaaa
taggaacacttttacactgttagtgggactgtaaactagttcaacattgtggaagtcagtatggcgattcctcagggatc
tagaactagaaataccatttgacccagccatcccattactgggtatatacccaaaggattataaatcatgctgctataaa
gacacttgcacacatatgtttattgtggtactattcacaatagcaaagacttggaaccaacccaaatgtccaacaatgat
agactagattaagaaaatgtggcacatatacactatggaatactttgcagccataaaaaaggatgagttcatgtcctttg
tagggacatggatgaagctggaaaccatcattctcagcaaactatcgcaaggataaaaaaccaaacaccgcatgttctca
ctcataggtggtaactgaacaatgagaacacatggtcacaggaaggggaacatcacgcactggggcctgttgtggggtgg
ggggagtggggagggatagcattaggagacatacctaatgttaaatgacgatttaatgggtgcagcacaccaacatggca
catgtatacatatgtaacaaacccacacgttgtgcacatgtactctaaaacttaaagtataattaaaataaataaataaa
gtaaaaaagaaatcctaaggatactcaaattgttgtttaggtgaagatggatgatgccttccttgaatcatcagctacca
ccgacagagtgaagtgagatggaatagtgggcacaatctcattcatcctactctatgtagcctaatgggtccagaattta
ttatcactattttacactggaaaaaagatgagattatgaggggtcagggaggctttgagtttttgctctaacttcaccac
taattaagaatgtgatcttgggtaagccactttaacctctgtaaatgtcaaatttcttatcagtaaaatgtgactataca
agacaataaatttgaaaatactttgcaaaattgaaagtaccatggaaataattcttcaatcccaaaaggttatgaacatt
attaaaatttgccacatggaagagcacacaccacagagacataactgtgatcataaacagatttacaaaagtggtgtttc
attatggagggccatagggctgataaagacaaatgcatcaccaagctatgtccgagctcattcagatttttacaggaaac
acagagcttctagctgaattatctctggatggtgtggaaattgtccaacacgttcctaatttcaaagaaacagaactgaa
tcttgaaaacccaagaggcctttacagaaactgacaagagatgaattaatataggtatcaagctacagaccaaattaaag
ttttacaaaactttgaaagagggtcagaaagaagaaacttatgggaagcagagtcctggaaagtcagctttgatggagtg
acaatatgtgcaacacagtgagcaatctcttaggtaggcagcttcagggatgggggttgccctttgaaaggacttgggcc
actcttgagtctaagaggctaagtcacaaacaatgctaagcaactaaaaatagcttcttgtttaatagtaaaattctgca
tagtaaaaggagaagcagggggtatgacacacgtggtagttagcagtctactagtgactttactgccacaaccagaaaag
ccagctgatgtgtcagacgtgagaaagcgaaagtatgtcacagcgaatgtagcttttccacacgtatttcaagaaagaaa
tgaaaaagccaacttctataatggtgcctactgtgcattaacagagataaactaggggtctaagaactcagttttctaca
gggtcccagaagtatagccatatattgccccattctctaatggaaatagccagagaaatagaaatatcaagactggagaa
catcaaatacctcattggaaaagcccccacataggaaaatgtgtgggcttgaattcttccattctggaagggtaaaggcc
tgagtgatgatgctgggattagacactgaaactctttagagaagcaaaacaagtataataaagctgtactttattatatt
aaataaataacacacagactaccaaatagcctgccccttataacagcgttaatgtgattttgatctgaaatgtatagaga
cattttgcattttttcgtataaaaagttcatgagatttggccctaatctgaccttttcttcatttttttttctacttgag
ggactataatctttatttttaaatttgttttatattctccgaacattacctaacgcatagaaaactcttattgaaccatt
tttctctgttctttgtaaaatattacatttgactgttccttagactgctttaatcattcctgcctatgcaccctcctcaa
aatccagtttaaattaattgttccttattcaagattccttatatccacctcccttggggcagcaatcacctatcacccag
gactacacttgtgtatgtacatatcttccctattacaaatcaggttctttgaaaaaatacaaatggtaagagagtggatt
tttggagtcagaacattctcttttcaaatccttcttctgccccttactggcaataagggctgagtgacctagagcaaatt
acttaacttctctgagcctcagttttctaatctgcaaaataggagccatcacttcacaagtctgtaagacttatattaga
ctaagtgcctgcctgtacactgttctcttttctctctttctatatacctgaaggcattataggtgctagatgtctgttta
aagaccagacaatattgtcttaaaaaaacaaacaaaaacacagacaataccatctttaaaaaaaaaaaaaaagtccaggt
aagaaataaataaggccatagaatggaagctttacaaggactctctctgagacaggatctcctcaagtgtccccaggtta
aattagaagtatatatccgtacaattgttcagccagtttgtgcactgtactgaggatgaatgaacacctatcctaaatat
cctagtcttctgactaaaaacaagatcatatttcataacgattattgttacattcatagtgtcccaggtgatttagagga
taaataaaaatccattaaagaggtaaagacataaaaacgagaaacatggactggtttacacataacacatacaaagtcta
ttataaaactagcatcagtatccttgaatgcaaacctttttctgagtatttaacaatcgcaccctttaaaaaatgtacaa
tagacattaagagacttaaacagatatataatcattttaaattaaaatagcgttaaacagtacctcaagctcaataagca
ttttaagtattctaatcttagtatttctctagctgacatgtaagaagcaatctatcttattgtatgcaattagctcattg
tgtggataaaaaggtaaaaccattctgaaacaggaaaccaatacacttcctgttttatcaacaaatctaaacatttattc
ttttcatctgtttactcttgctcttgtccaccacaatatgctattcacatgttcagtgtagttttatgacaaagaaaatt
ttctgagttacttttgtatccccacccccttaaagaaaggaggaaaaactgtttcatacagaaggcgttaattgcatgaa
ttagagctatcacctaagtgtgggctaatgtaacaaagagggatttcacctacatccattcagtcagtctttgggggttt
aaagaaattccaaagagtcatcagaagaggaaaaatgaaggtaatgttttttcagacaggtaaagtctttgaaaatatgt
gtaatatgtaaaacattttgacacccccataatatttttccagaattaacagtataaattgcatctcttgttcaagagtt
ccctatcactctctttaatcactactcacagtaacctcaactcctgccacaatgtacaggatgcaactcctgtcttgcat
tgcactaagtcttgcacttgtcacaaacagtgcacctacttcaagttctacaaagaaaacacagctacaactggagcatt
tactgctggatttacagatgattttgaatggaattaatgtaagtatatttcctttcttactaaaattattacatttagta
atctagctggagatcatttcttaataacaatgcattatactttcttagaattacaagaatcccaaactcaccaggatgct
cacatttaagttttacatgcccaagaaggtaagtacaatattttatgttcaatttctgttttaataaaattcaaagtaat
atgaaaatttgcacagatgggactaatagcagctcatctgaggtaaagagtaactttaatttgtttttttgaaaacccaa
gtttgataatgaagcctctattaaaacagttttacctatatttttaatatatatttgtgtgttggtgggggtgggaagaa
aacataaaaataatattctcactttatcgataagacaattctaaacaaaaatgttcatttatggtttcatttaaaaatgt
aaaactctaaaatatttgattatgtcattttagtatgtaaaataccaaaatctatttccaaggagcccacttttaaaaat
cttttcttgttttaggaaaggtttctaagtgagaggcagcataacactaatagcacagagtctggggccagatatctgaa
gtgaaatctcagctctgccatgtcctagctttcatgatctttggcaaattacctactctgtttgtgattcagtttcatgt
ctacttaaatgaataactgtatatacttaatatggctttgtgagaattagtaagtaaatgtaaagcactcagaaccgtgt
ctggcataaggtaaataccatacaagcattagctattattagtagtattaaagataaaattttcactgagaaatacaaag
taaaattttggactttatctttttaccaatagaacttgagatttataatgctatatgacttattttccaagattaaaagc
ttcattaggttgtttttggattcagatagagcataagcataatcatccaagctcctaggctacattaggtgtgtaaagct
acctagtagctgtgccagttaagagagaatgaacaaaatctggtgccagaaagagcttgtgccagggtgaatccaagccc
agaaaataataggatttaaggggacacagatgcaatcccattgactcaaattctattaattcaagagaaatctgcttcta
actacccttctgaaagatgtaaaggagacagcttacagatgttactctagtttaatcagagccacataatgcaactccag
caacataaagatactagatgctgttttctgaagaaaatttctccacattgttcatgccaaaaacttaaacccgaatttgt
agaatttgtagtggtgaattgaaagcgcaatagatggacatatcaggggattggtattgtcttgacctacctttcccact
aaagagtgttagaaagatgagattatgtgcataatttagggggtggtagaattcatggaaatctaagtttgaaaccaaaa
gtaatgataaactctattcatttgttcatttaaccctcattgcacatttacaaaagattttagaaactaataaaaatatt
tgattccaaggatgctatgttaatgctataatgagaaagaaatgaaatctaattctggctctacctacttatgtggtcaa
attctgagatttagtgtgcttatttataaagtggagatgatacttcactgcctacttcaaaagatgactgtgagaagtaa
atgggcctattttggagaaaattcttttaaattgtaatataccatagaaatatgaaatattatatataatatagaatcaa
gaggcctgtccaaaagtcctcccaaagtattataattttttatttcactgggacaaacatttttaaaatgcatcttaatg
tagtgattgtagaaaagtaaaaatttaagacatatttaaaaatgtgtcttgctcaaggctatattgagagccactactac
atgattattgttacctagtgtaaaatgttgggattgtgatagatggcatccaagagttccttctctctcaacattctgtg
attcttaactcttagactatcaaatattataatcatagaatgtgatttttatgcttccacattctaactcatctggttct
aatgattttctatgcagattggaaaagtaatcagcctacatctgtaataggcatttagatgcagaaagtctaacattttg
caaagccaaattaagctaaaaccagtgagtcaactatcacttaacgctagtcataggtacttgagccctagtttttccag
ttttataatgtaaactctactggtccatctttacagtgacattgagaacagagagaatggtaaaaactacatactgctac
tccaaataaaataaattggaaattaatttctgattctgacctctatgtaaactgagctgatgataattattattctaggc
cacagaactgaaacatcttcagtgtctagaagaagaactcaaacctctggaggaagtgctaaatttagctcaaagcaaaa
actttcacttaagacccagggacttaatcagcaatatcaacgtaatagttctggaactaaaggtaaggcattactttatt
tgctctcctggaaataaaaaaaaaaaagtagggggaaaagtaccacattttaaagtgacataacatttttggtatttgta
aagtacccatgcatgtaattagcctacattttaagtacactgtgaacatgaatcatttctaatgttaaatgattaactgg
ggagtataagctactgagtttgcacctaccatctactaatggacaagcctcatcccaaactccatcacctttcatattaa
cacaaaactgggagtgagagaaggtactgagttgagtttcacagaaagcaggcagattttactatatatttttcaattcc
ttcagatcatttactggaatagccaatactgattacctgaaaggcttttcaaatggtgtttccttatcatttgatggaag
gactacccataagagatttgtcttaaaaaaaaaaactggagccattaaaatggccagtggactaaacaaacaacaatctt
tttagaggcaatccccactttcagaatcttaagtatttttaaatgcacaggaagcataaaatatgcaagggactcaggtg
atgtaaaagagattcacttttgtctttttatatcccgtctcctaaggtataaaattcatgagttaataggtatcctaaat
aagcagcataagtatagtagtaaaagacattcctaaaagtaactccagttgtgtccaaatgaatcacttattagtggact
gtttcagttgaattaaaaaaatacattgagatcaatgtcatctagacattgacagattcagttccttatctatggcaaga
gttttactctaaaataattaacatcagaaaactcattcttaactcttgatacaaatttaagacaaaaccatgcaaaaatc
tgaaaactgtgtttcaaaagccaaacactttttaaaataaaaaaatcccaagatatgacaatatttaaacaattatgctt
aagaggatacagaacactgcaacagttttttaaaagagaatacttatttaaagggaacactctatctcacctgcttttgt
tcccagggtaggaatcacttcaaatttgaaaagctctcttttaaatctcactatatatcaaaatatttcctccttagctt
atcaactagaggaagcgtttaaatagctcctttcagcagagaagcctaatttctaaaaagccagtccacagaacaaaatt
tctaatgtttaaacttttaaaagttggcaaattcacctgcattgatactatgatggggtagggataggtgtaagtattta
tgaagatgttcttcacacaaatttatcccaaacagaagcatgtcctagcttactctagtgtagttctgttctgctttggg
gaaaatataaggagattcacttaagtagaaaaataggagactctaatcaagatttagaaaagaagaaagtataatgtgca
tatcaattcatacatttaacttacacaaatataggtgtacattcagaggaaaagcgatcaagtttatttcacatccagca
tttaatatttgtctagatctatttttatttaaatctttatttgcacccaatttagggaaaaaatttttgtgttcattgac
tgaattaacaaatgaggaaaatctcagcttctgtgttactatcatttggtatcataacaaaatatgtaattttggcattc
attttgatcatttcaagaaaatgtgaataattaatatgtttggtaagcttgaaaataaaggcaacaggcctataagactt
caattgggaataactgtatataaggtaaactactctgtactttaaaaaattaacatttttcttttatagggatctgaaac
aacattcatgtgtgaatatgctgatgagacagcaaccattgtagaatttctgaacagatggattaccttttgtcaaagca
tcatctcaacactgacttgataattaagtgcttcccacttaaaacatatcaggccttctatttatttaaatatttaaatt
ttatatttattgttgaatgtatggtttgctacctattgtaactattattcttaatcttaaaactataaatatggatcttt
tatgattctttttgtaagccctaggggctctaaaatggtttcacttatttatcccaaaatatttattattatgttgaatg
ttaaatatagtatctatgtagattggttagtaaaactatttaataaatttgataaatataaacaagcctggatatttgtt
attttggaaacagcacagagtaagcatttaaatatttcttagttacttgtgtgaactgtaggatggttaaaatgcttaca
aaagtcactctttctctgaagaaatatgtagaacagagatgtagacttctcaaaagcccttgctttgtcctttcaagggc
tgatcagacccttagttctggcatctcttagcagattatattttccttcttcttaaaatgccaaacacaaacactcttga
aactcttcatagatttggtgtggctatgaattctccaatatcttacaccctgcccagtgctgtgaggaggctcacctgta
tggcctatatcaaaggtcttccctgccctttggctttccattgggtcctgccactggggagtgctggtaggaactatgag
gaacataagagattcccttgactccctccttgtggagtagacccaggatggctgtgtctctcaagcaaggaacccagatt
acctcaaggtggcactctgggtactttttccttctgagtgattctggtaatcttcccttgtccctttaagcctagggagg
gtggtacttttgctgttagcaactccagggtacttgtaccatcccttgcagtttccctgaactctgaccatagcttttta
aatagtccttttattaaatcctccttttgattgagtatgcc
