# Supplementary material for: Creating PWMs of transcription factors using 3D structure-based computation of protein-DNA free binding energies
Source: BMC Bioinformatics. 2010 May 3;11:225. doi: 10.1186/1471-2105-11-225 (PMC2879287; doi:10.1186/1471-2105-11-225)
Supplement: Additional file 4 — 124 NF-κB-regulated promoter sequences used for validation of the PWM model. The promoter windows span over [-10000, 1000] bp in respect to the TSS, the length of each promoter sequence is 11 kb. The genomic coordinates of the particular TSS are listed in Additional File 5. [file 1471-2105-11-225-S4.ZIP › nfkb_promoters/brca2_1.fasta]

>PM000011206|breast cancer 2, early onset|
taacgctgcttccgtccacaccactccaaggaaacttctctcttcaacctcccccatcacctccatgctgccaaatccaa
tggacctgtcgtcacctttctcgacctcccggcaggatttgactcagtcgactttcctaccttctggaaatactgtttaa
tcttcattttcatctcgtcatcctcttcctatccctcttaacttcatctttcatctaaccactaagttcctgctgctcca
agtatagtctggggaaccagcagcattgatggcatctgggagcttcctagatttgcagtctcagaccccagacctactga
atcagaatcttcatttaacaagctcacccaatgactcctgggatgttaaggttttagaatcattactctaagtgttggta
caccccagagccctgtgttgtactcccttttttttcctgcttctatgaaactatattttttaatttttaaaattttttta
tttccataggttattggggaacaggtgttatttggttatgtgagtcagttaattagtggtgatttgtgagattttggtgc
aggtgattccatccaggcccatggctttaaaaactacttgttatctccaaatctatccctagccctgacttatctcctaa
attccagacacatatacccaataggctacatgacatctaccatttggatgtctccaacacttcaaacttatgttgaaaac
agaagcccatccccacatcactaaatagctccactaaaataagaggtaaatgtattgagccctcaaagtgacaggcacta
attattctaagtgatgaacatgcctcaactcctttagttcgtctcttgatggtgtgaggactatcactatccccatttta
cagataggtaaactgagaggtagagagtaacttgcccaaaattatctcttaagtaagtacagcacccacgatttgcaatt
aggtaacctgactccagaacatgcttcctacctggtatagctctcaattccattcaccctacagctcaaagcacaatatt
gagtcattgtttatttcctccatcttccactgccagccctgcacattttcaaacattatcttaaacccatggatttctct
tcgtctccctggccatcacccttgtccaagccatcaatttgctcatgtgttcattaacctcacaactggtctcccgctaa
agggagctttttgaagtgagaatgtgtctgcactgttgaaagcccctcatgggctgtcatttgcttaaacatggccttga
gaatcctttgtgatcagagccctgtcttctgcagcctcatgtcccacatcagccccagggggctcctattcctcagcccc
tcaatgcctttattcctgctgttcccttggatcaaaaccatcttctccctgctcccttcatcctgcgagtctcaatctca
tgtcacctcttcccagccaacgtgtctaaaaggttactctatcatagcaccctatttccttcatggcatttatcacaatc
tgaacttgagaagtataaatgtaattgtgaaagcatggagcaagtcctactctacctggtttaaatcctggcactctgct
ctggcctctgtgtgcctctatctcctcatctatgagaaggtataatagctcctacttcatatgggtgctgtagtgagtaa
tagcaatgcatggcacatgctaaaggctgcttctgcatttgctatagttgtgtatacttggaggaaggaccttgcccctt
catcatctctatatataatgcttagaaccagtgcttagaacgtccgacttataaaaatttgtcaaaagaatggctatttt
tcttcattgttccccttcatataagtgacagtatctaccatttcccaatgccatatattgatgtttttaccctaggatca
ccaattaatgtggcttcatggtctagttcacatgcatttattttattctattcacattgtacaattgttacacaatctac
aaaaagtacaaaagcctagccattttccgatgccaggtcagagccaagttgcaaaaaaggaagacagcacagtaagttac
aagaagagctcaggggtccattacaagtcacactgtacaagtcacatcacatatttaaagctgtaaatattgccacagga
gaatctcttgtctttgcagcgaccacacagttcctgtcgatgaggcctccttagatcaatgtgtctcttcttttgaggac
aggaacaatgagactttgagcaggtctttaggaaacaaagaagagtttggacgctaaatgatcagtttagtgtttcaaat
gtaaccctcaaatcacagtacttctccctattaccctatccctgaaaccttcatcctctgagtcctacgagaaggccaag
accaagttgtacaaaattacttgtatcacattaaatgtcagatattttttcaagatgaatgatcacagaagatattcaag
agaatactgcagagccaatcaagacaacataatgtaaaaggaatttaagagttttgtagaatttcttccctatgtagatt
tttacatttgtagctgaaccagtcaaggcaacataatgtaagagaaaaaaataagtcaagagttttatagcgtttcttca
ctctgcagatgtttagatttgtaggcaggtcagggtgagtggcagtgggtaggaataaaatgaacatttaaaaaagacta
gagcagatgttctcaaccaggggtgattttactcccccatctccaaccccagtggacatctggcaatgtctgaatatatt
ttgggttgttaaaactgggagagaagggtattctggaggaaactaaatgtttcttttcttcttcttttcgatgtgcccaa
tctttactaggatctaaaatagtttctttcaaccattatctcatttctgtcttccaataattaaaactaatatcctatgg
aaactggtacagtaccctggttccatccccccaaccctgccattctattttctacatgtcccatagccacatggaataag
tcaagatttacctttttttttttttttttgaaatggagtctcgctctgtcgcccagtctggagtgcagtggtgagatctt
ggctcactgcaacctccgtctcctgggttcaagcaattgtctctgcctcagcttcctgagtagctggaattacaggcaat
cgccactatgcccagctaatttttgtattttttagtagagatggggtttcaccatgttggccacactggtcttgaactcc
tgacctgaggtgatccgtccgccttggcctcccaaagcgctgggattacaagagtgagccaccatgcctggccaagatgt
acctttctatattgtgaaaatagacatttttattctgctaaatgcagtcttaaacattatttaataaactgttctgttga
agaatatgcctccttatgagaaaattcctttttttttttctttttttgagacagagtctcgctcttttgcccaggctgga
ctgcagtggcgctatcttggctcactgcaagctccgcctcccgggttcacgccattctcctgcctcagcctcctgagtag
ctgggactacaggcgcctgccactgcacccggctaattttttgtatttttagtagagatggggtttcaccatgttagcca
gggtggtatcgatctcctgacctcgtgatccacccgcctcggcctcccaaagtgctgggattacaggcgtgagccactgc
acccagcccttgtaagaaaattctaacaagtaatactcacatggtgtttactatgtgcctagcactctcttaagcacttt
atatacatgaattcatttaattctcacaacacccttacaaagaaaggctcaataaaataaggatttaccctaaaggttga
tttttgcttctggaaatgatggattaggtaattctaaccaagcctcctggatgactagaaaagctgagctaaaaataact
gtttggatcactgagaaattatcagagcattagagatgaaaacccagaaataggtgtgagcttgatgtctgggactgttt
actctcactatagtttttcacatgtgatagctagcactcaatcaaaaataaccaggtactgtatgtgaggaaacagaaca
acatacttgaaagccaagaggacagcaatagactcacagggtattgagttaatggagttctctgacacagattttaaaat
cactaagtgctaatatgttcaaggaaataaaactaatatttccagcaaaaaattgaagttttcttctaaagcaataaaaa
ttctagaacagaaaaatacaacaaataaaatcaatagttcaatggatgttttaatcacagattaaaaagagctgagatga
gaaatacaaatggaagatggtttagtagataatattcagcctaaagcaagaagagctaaaagcatggaaaatatagataa
gcacataagagacagaaagaaatatggtgcaaaggtctagtatgagtaattggaagaaagaaggaataggagcagaagta
acatttgaaaagataacagttgataatttcccaaaagtaatgaaaatctttaagctgcagtttcaagaaacactatgaag
ctcaagcaggataattacaaagaaactacaactaggcacatcattgtaaaactgctgaaaaaccaaggcagagagaagta
agcagatttacgaaggggaaagagaagagattacttcaaaagagatgcaataagagctatattgtttcatagaaacaatg
aaattcagatccttaaagggcagaaagaagtatttccaacctagaaattctatatatacccagcgaaaatatctcttaaa
aagatatccaaggctgggcgtgacggctcacgcctataatcccaatactttgggaggccaaggcaggtggataacctgag
gtcaggagttcgagacaagcctggccaacatggagaaaccctgtctatactaaaaatacaaaaattagccgggcgtggtg
gcatgtgcctgtaatcccagctactagggaggctgaggcaggagaatcacttgaatccaggaggtggagattgcagtgag
ccaagatcatgccactgcactccagcctgggcaatggagcaagactctatctcaaaaaaaaaaaaaaaaaaaaaaagata
tctggacaaaatagaatttgtcacctccagaccaatactatggaaaatattaaagttcaagtcaaaggaaagtggcccta
gaaacaagaagatacaaagaataacagaaagaatgtatagctaaaactaaatgaatactgactatacacaataatcttat
aaaattttaaatataggtaaaataagtatacaataatagcatataagttaggatgtagttagagtgttctcaagtcattg
cattgtctgtgaaaggcaagattaggctgagcgcagtggcttacgcctgtaatcccagcactttgggaggccgaagcaca
tggatcatgtcaggagtttgagaccagcctggccaacatagtgaaaccctgtctgtactaaaaatacaaaaattagccag
gcatggtagcaggcgcctgtagtcctagctacttgggaggctggggcaagagaatcacttgaacccaggaggcagagctt
gtagtgaaccaagattgcaccactgtactccagcctgggtgacacagcaagagtctgtctcaaaaaaaaaaaaaaaaaaa
aaaaaaaaaggcaagattaacaatttagactttgacaagtcagacagtcatgttatttctatggtaaccatcaaaaggac
attaaaaaatgatagaaaggaatattgaatattaaaaaaaattcaagcgaacacaagagaaaagaaaaaggggtggagaa
aaaagaaaatacatttaaacccagtttaataagtagttatattgaacatcatcatcaaagaatgtcagactagaaaatta
gaggatgaatcacttataagctagttttcgaaatgtcaattaatttattaattaattatttttgagatggagtcttgctc
tgttgcccaggctggagtgcagtggtgccatctcagctcactgcaacctcctcctcctgggttcaagcaattctcctgcc
tcagcctcccgagtagctgggactacaggcacctgccaccatgtctgcctaatttttgtatttttaatagagacggggtt
tcactatattggccaggctggtctcgaactcctgaccttgtgatccacccaccttggcctcccaaagtgctgggattaca
ggcatgatccaccatgcctggcctatttatttctactaattatagaaaaagaagaaatgtttttaactaaggacttaggt
taaaaaacatatcaattacaaaaagcaagttaaggatctcacctagttctgtgaatttctaaacattggagacaccatag
aatccagtcagagctctaatactatccatctaaccttgggaaagttattttgaacttagctttcagatctataaaatagg
aataacatctcccacaaagattagatgacaggaggtaatgcatgtaaagcactatctcaaaatttggcatgtagtaaaaa
attaacagcagtcaccttttacattactacattctaactatgcccagggtgtcagaggaaaaacaaacacaccccataag
gcaacttgaaatagtgaatcttcccctctttcccttcaaaaaagatgcaaactagaatttatgctttcattgttctaaaa
tgtaacatctcaaacatacagaacactcacataccaatatccaactctatcaaatcctaacattttgtcacagaggcttc
attttagtaatgaaacatagacacaatggaagtgttccatatgctcacctgacattggattgcttctactcgataagggt
taaaactcttttggcatttacaacagagttgtttgaaataaacctaaagagaaatatgtttttttttaatacaagctttt
atacacacccacaccctgcaaaggctcccagttcttaagtaatccattgcatcttgcttttaccaacttctacccttgcc
ttgccttttatcttgcttttaccaacctctacccttggggtttcaaggtgtactagttcttattaatcactttttctttg
aatctaattttccttacccataaaattggaatacatttttttttttttttgagatggagttttgctcttgtaatccagtc
tggagtgcaatggtgggaaatcggctcactgcaacccccgcctcctgggttcaagcgattctcctgcctcagcctcctga
gttgctgggattacaggtgcccgccaccacacccggctaattttttgtatttttagtagagactgggttttgccatgttg
accaggctggtctcaaactcctggccttaaatgatctacccacctcggcctcccaaagtgctgggattacaagcctgagc
caccgcatccagccagaataatacgattaatacttactttttccatagttctgagaactccctaataatgtacaccaagt
accacagtagatactcaatgggaagtggctgccatactttttgtccttatcttttagctcttacatgtttcatttttcag
tatttcccggcttacactttaaattacttgtggttacccatcaataccacctgctttctaggctttgtgcaatttcctgt
gcacattttctctctgccttgcttggtgaactcttcctcctatttattgtttcaaatcctgcttggacatcaagctgtct
tccctcagacagagctaataccctccttcctgtgctatctctgcactgcttccatatgaagaaggatgctactgcacgta
ttgccaaattacattttgtttccatcactcgtatcaaaataaattccttgagaacaagtcctgtgttttgttctttgtat
cctagtgccttggaatgtttgaattaaactcatttttcttctggcaagagaaggaagtaaattcaacttcaactttaaaa
atctattcactctctaggtctctagtaaatggctagtgtgagaaatcaagttttcatccggaactcaatgcctttttgcc
ctctctctccacagtcctttggccagtaaggcaatttctaaacatgcgacagcacagggcgttcacactcaaatgcttat
ggaggttaataacatcgggccacgtagactgttgcaaaacgaggtgcacagggcaaggaaaagaagaggaagccttaggg
gcagcctgctgttctcattctcaaacgagggtctctaatgaccagagcctacaggattcacgaaaatgcagaaatgcaga
atttaatgtgaagccttttccagtcctaatatgttggcaattaaattaggaagggggcaaaagaaactttaggcgtagcc
taagtctcttacaggcaaatctttacagtaagttttttcacttattgccccaccttgtggacaaacagtggaaatttcct
agcgctaaggcccagacctgttccaagcataccaactaaaaaacggttagaaaaacttccaatgtagacaagaacaaaag
ttcatctaagtaacctgacatcttgtcatatataacgccagagtatggttcggaaacccaggtggacagtccgattcagt
tccattcattcactgagcacttcctgtacacctggcacgggggatgccaccaagatcaagacaggactatgacagccatg
ctccctcaggaatcagattcttccccgcttaccatccgtgcccaccccatcctcctctcacctcctactctttttattta
ccttgttcgttccagaaatgcaccacacgtaagcactctcccacctggtcttacaatctttacagtggaaatagccatat
tttggttccaaaaactgaaaataaagaagaaaagtactttaccatcatgcaaggggaaaaaagccagatccttctttatg
actttgtataaggaaaaaaaaatgacttctttaacctcacttgtatctattctcaagactacggcattgattcagtttct
catctctcttaaagattactctgggattcttcttgctgctgtcgtttgtacttttccaatccattttccacaatgctacc
ggcacaatcttcccaaaacgaaagtctgatttcatgtattacagactcgaagcccttcttcgtctccaaattctccaata
gcagtggttgccagactgttggttttcacaggcttagtttgggttggcacctattttacccaaaacttaccaaacataca
ggccacgtgatatacatattttcagagctccctctccttcaccaagtacatggaagaagagagagaagattttgctctta
ttgcccccatagatggaaaaggagggaggggatgaggctggtcgaggactaagaagagggaagagaggatctacctggaa
gttgggcctccggagcggctcggaggcggcgtctccaggcacctgcttgctcttcgtctcctgagggcacggggcgtctt
tctcccccgattcctccagctgcccgggctcctcctgcctgtcagctcctgacctccgtgatggtggctgcggctggctg
gcctccgcagggcccgggagcgccttgctctccgcttcgtccccatctctccgcaggcggatcaagcccctgcggccggt
ggcgggcgaagtgaccccacaggctggcaggggctcctgggggtctctgccgtcccagggggagcagctgctgagggtgc
gaggccccagagagcactgcacagccttgtccacccgcgggctcacctgcacgcccacctccttggtgttgggcttgcac
agccgcgggctcaggctggggttcatctgggagagaatggccttaagctgcgccctcttgtaagggtcaatgcagtagtc
aggggcgttcgcgggcaccagcagccctggcctggccagaaaagtgggaggacccatattttgcctccagtcgggctgtt
tgtgccctgagagtccaggctggcccaaaggcactgtgctcccataaccctggtacaagccatagggaacacggacaaag
cgctccatccgctctcaggtgctcaggcgcagtctaatatcctagccagtttgtttgggtccttattttgccttcctcct
tcatccgccccttctttctcttcatcaggttggttcagattcattcctggcttctccatttatttcagattctaatggga
gctgctgcttattaccctgattgagggagagaagctctatctacagatgtctaattgccacctgattcctacctaattgc
ttttccctacctcttcactgttcgggaatctttttttcaaagctgtttttcatttccagcttattcacacatatgcttta
attagtgattaattcatatattcctgtagtgaccattctaaagatcctttgtaaggtaatgtggtaatgttagataatgt
tttaaggtacagccattatggacaacagtatgaaggttccttaaaaaagttaatagaagtaccagataatccagtaatcc
caccactgcgtatttacccaaaggaaatgaaatcaatatcctgaagagataccttcacttccttgttcgttgtagcatta
tgcacaatagccaagttatggaaacaatctaagtgtctgttaacagaaaaatggatagagaaattgtggcatgtatttat
acaatggaatattattcagccttaaaacaggagatcctggccaggcgcggtggctcacacctgtaatcccagcagtttgg
gaggccgaggcaggcagatgacctaaggtcaggagttcgagaccaacctggccaacatgatgaaaccctgcctctaataa
aaatacaaaaatcagccgggtatggtggcacgctcctgtaa
