# Supplementary material for: Creating PWMs of transcription factors using 3D structure-based computation of protein-DNA free binding energies
Source: BMC Bioinformatics. 2010 May 3;11:225. doi: 10.1186/1471-2105-11-225 (PMC2879287; doi:10.1186/1471-2105-11-225)
Supplement: Additional file 4 — 124 NF-κB-regulated promoter sequences used for validation of the PWM model. The promoter windows span over [-10000, 1000] bp in respect to the TSS, the length of each promoter sequence is 11 kb. The genomic coordinates of the particular TSS are listed in Additional File 5. [file 1471-2105-11-225-S4.ZIP › nfkb_promoters/gnai2.fasta]

>PM000322662|guanine nucleotide binding protein (G protein), alpha inhibiting activity polypeptide 2|
caagctatgcaaaaggaggcctctgctgacccctggcggtcaccagccggagtctggctgcgcggtgacccaccacacgt
tgcccagccgtgtggctgggatggtcggtacccatggccgtgcggtcgagccttgatgctccaggacagtcctggaaggc
ttcctggcagatccgtgggaagaaagccgacagaagggcgggaggcgggaggggaaaggtcccccgggatgggtagggcc
tcaacgctgggcatcggcgcaggtgtgtactgcagggagccagccagaccccccacggactgcctgaccttgggggaagc
ccggagtagaggaagaggccggacccccagacccgccattgactatgtccgccattgactatgtgttctgagagaaattt
ttttttttttttttgagactgagtctcactctttcgcccaggccggagtgcagtggcgcgatctcggctcactgcaagct
ccgcctcccgggttcacgccattctcctgcctcagcctcccgagtagctgggactacaggcgcccgctaccgcgcccggc
taattttttgtatttttaatagagacggggtttcaccgtgttagccaggatggtctcgatctcctgacctcgtgatccgc
ccgccttggcctcccagagtgctgggatgacaggcgtgagcctctgagagcaaattttacccagttcctctctatcctcc
cgatgactctgaaatcaaactcagcaagtcatccgagcccccacggcgcagcggccctaggctggcatgggcgatgcgga
gctactccgccctcaggaagcaggcgaggtgcccagcgggagaatcacccacatcaccgtctaatctctgctgtgaagtg
gaagcgcgagaaggagggagcgtctcatgacggagggtgtgaagacgctaggctggacgaagcagaaaggcgggtgtcac
tggggacgttctgagggtaagccgatggcggctatcgcggaggagaccctggcgaggtggggccccgcgcggggcaaggg
ggatggggtgccacagagggctagttgcaagaggacgcgtgacggctgcagctctgcggagaccgggcctcgacggccaa
ggagtggcaggtcggcggaggcgggggccaggcccggaggcagagcgagacaggagagcaggcaaggcgggggccaccgt
gagtgggggccgcgaggcgggggctggggcgcggggaggtgctaggtcggcctcggctcccgcgccgcaccccaggcccg
ccaggaggcgccgctgccccgcgaagccgttccggcctctcccggccaccgaaatcccgcgctccggcctagagaggccc
cggaagaggcggtgcagcgcaccccgaggccgcttccggcttcggctctgcaggagaggccagaatcgggggaggacgcc
ttgggcggggcgtgggtgagagaacctgggggaggtgaagaactaggaggttgcactgggagtggacaagggggaaaata
agaattagggaggggctgcggtgggcagggccaagggcaggtagcaccctgcaaggttgcaccctgcgcagctctcggtc
cactgctgagcctcctggctttttacctcgcaaaatgccgtcctggtgaggtccctggggagcccaccgctggccaagac
ccaggacagggcaaggaaggcttcctagaggtagagaggtgcacaaaggcgggaaagcagatacggggacattgggagcc
cctttagaccgatctttaggtgtctgagccacgcccatttggagggaaggctgaatggggaccagcccgcccaaacctgc
tggaggaaacaaaaactcactcccgttataattgctccccgccccctcaccagctctcttctccccggagacgggacagc
cctgtctccacaggcttcactccatttccctcgaatggtgcccacctcctatcctcccatctctcttatcctcaggttct
actactcatagcaaccagaaggaactttaaaaatcagatcatgttggccgggcacggtgcacggtagctcacgcctgtaa
tcctagcactctgggaggccgaggtgggcggatcacctgaggccaggagtttgagaccagcctggccaacatggcaaaac
cccgtctctaccaaaaatacaaaaaaattagctgggcgtgggggcgcgccttgtaatcccagctactcagaggctgaggc
aggggaatcgcttgagcctgggagacaggctgcagtgagccaagatcgcgccactgcactcaagcctgggtgacagagca
agactccgtctccaaaaaaaaaaaaaaaaaaaattcagatgatgtcattctgccttcaacaccctccagttgtttccttc
atacttggaatgcaatttaaactttcttgccccatggccgggatgatctggcccctgctgacccctgccccctggtacta
gcccacagcctgtcctgttggcatggcatgccatgctggccctcacattagggcctttgcactggctgatagcttttcaa
aagctttttctccaacagcctgaagtcactcctgacaaggcccacttccctaactctgtctgcttggccttgatcgcagt
atttgctccatacggtacaggcagagcgatgcttgtgcgtccagaactcagtgaccagcttccctcccgcaacaggtccc
tcctcccctattactcccttgctcctagtcacaatctacaggaagcccctgagcccagctggcaaggtgcaccttgcttg
gctgtttgctgttgcatcaccttcattagggctgtttttgctccttcattaaattaaattccaggaagcagtgctaatga
cagccctaacgagtcacgggagaggctaccagccccagcctttggaaagcatggcaaggaggactaggcaataacatgaa
caaagcagtagctcctgggaatagaattgattatcatttcccaggccccccaaggaccctgggcttcccaggggaggtgg
cctttggagactgcctatgcaacaggcacagtggcaggttgtaccatgaactcttcaaggacaaagaaaaggagggaggt
taagtttaggccttggccccaaagccctgagagctcctgagttccctgcagggcttgggtagctcctccccagtcataca
ggaacaccctgaatgccagaaccagttgggtttgtagggctaggtgtggatcactggcttggagatgttggtgcccctac
ctcagcatcccctggagactttggaaccccctgtgtggcttgttcctccatgatgcctcatggcagtcccctctcacacc
agtcttctcttgctctcgctattctggcccggctggactcctctctggtttgggagcatccagctccttcccaacccagg
gcccttgcacttgctgctgcctctgtcgtcactctcttctggcttgttacaagactggtccttccacatgattcaaagat
cccctcctcagactatcttctcctgcacatacctcccagtggctctagtgtcaccctgttgatttcctctgaaatggtga
agttcatttccctgtttgtttggtgtgtgttcctcaaggacagggcccagctgcctcttttaccatagggttctcagcac
attggcaggcaatatgttcagggaacagtggttgaacagatgaccccttcctctggatcctcccgcactgccccccagcc
gccacccctgtgtcaggttgggcccccttgcctaatccagaagcttatggggaaggggtgctggggcctgaattctccag
gtcaaagccaatgatctgtgaagagggtggatgaccagaaagggggactttgggatccaggacccccaggcttttgagtt
ttcctcctggacgaagagaggcctgggaagaggggtctgcaagggagcagggagggagggcaggatggctgactccagtt
tcagaacttccactgggctaagaagcaggaaggggaaagcgcaggagttgaaccaggaagtagaacctgccccagggcag
taaggcgggagcaagctgtagccacgaggtctacaagcagtagctgcaaggctgtgattgagttggtcacaggtccttgg
ccagggactccctgtcatctgggagccgtggaggtagggtggtcaggatcctgaactctgggcatccctgtggggtccta
cctagtcctggactctgggcagggacaggcacacccaccccgaaactgcctttggggaagtgctagcagcttccccttcc
tagagcctgcaggcaagcatgtcacagcccactgagagggtcttcattcctcaacctgctcagggctactgctcgatagg
aactcaggccaagctggacctgctgtgctgcctgtggtgagccccaagactattctggcagtaggggtgaaccagcagct
gccacttctccattccagctgaggggccaccctcaactctgctgatgtcattccattgtcctttatggtctagtccaagc
ggtgctgggcctggtgggcatggggtcaagtcatgcctcctctggtgctcgtgaggccctggctaggcagctgccctctg
cccccaaaatgaactctcctgaaaggactcctggattcctgagtatgaagaaactgagatgcccacgatgtacctcactg
atgactgtgactggctcctggcccactctggacctcagctgactcagctgcaaagcaaggggtttgtttcttcagctctc
agccttaattttctcgctagcccttccccagacccctgcctctcagacctaccaccctacctttgcatgtactcttccat
cttcttgcaatattcttccgcactgttcttctccctctagcactccctgcatcacctcctcaaagaaagcttcctgacct
tcccaggcactattggtttctcttttctctgcgtatacaactacatgaatatttccagaggggcagcagctcccagctcc
aggatgaagagattgattgatggattgattgattgattttgagacagagtctacctctgttgccgggctggagggcaatg
gtgcgatctcagctcactgcaacctctgcctcttgggttcaagcgattgtcctgcctcagcctcgcaagtagccgggatt
acaggcatgcgctgccacgcccagctaatttttgtatttttagtagagatggggtttcaccatgttggccaggatagtcg
atctcttgacctcatgatctgcccacctcagccttccaaagtgctgggattacaggctcgagccaccgcacccggcctta
ttcatttaagttgatacatatttacctgccaccctgcaaggggcctggaattagggatatgagtgggagagacccacgac
cagaatagtgggatctggctggggaaggggaagcccgaggacaatgggactcagagaagcccagctcacagccagggaat
gaaaggtggggaggagggattaatttaacagggtagggggatgggagggaagatcgagggatggagagagcaaggcaagc
cagatggttggagtgccagtgtgttgcaagtggagggacatgaggtggacccttgagtggggacaatcataaagccttac
agaaatcgctactattgggccaggcacagtggttcatgcctgtaatcccagcactttgggaggccaagacgggaggattg
cctgagcccaggagtttgagaccagcctggacaacatggtgagacttcatctctattaaaaaaaaaaaaagggccgtgca
cggtggctcacacctgcaatccagcactttgggaggccgaggcaggcagatcatctgaggtcaggagtttgagaccagcc
tggccaacatggcaaaaccccatctctactaaaaatacaaaaattagccgggtgtggtggcaggcgcctgtaatcccagc
tacttggggagctgaggcacaagaatcacttgaacccaggaggcggaggttgcagtgagccaagatcatgccactgcgct
ccagcttgggtgatagagtcagactcagtctcaaaaaaaaagaaatcactactataacacctcacccttattgagggctt
tctatgtgccatgcacattctgcatgttttacatgtttcctcctggagtcctgacctctgcctgtgctttgggtatgtat
aaccgttaggcccattttactgataagaaaaccgaggtacagggagtttctggtacttgtccaaagtaacaagtagctgg
caagtttgcaaactgctcctcagagtctttgcttccaactgccagcctacagcctccaactgctgcagagtccaaaccag
tgtgtgtgggggcttcatctattctcagggcattggggaaccacagaaagtttccgagcaagggggtgatgtgatttctt
tcagtaggatgcccttggctgccatgtggaggataaattgtagggaaacaggagagccaaggaagacgttagaatcctag
gctgggagatagtggggacagagaacaaatacagattggaggggaaattgaggtagggaagaggctgatggcatataggg
gtaggggagggggtcattgctgtggctggtggggggatcatgaagtggtggagagcctgggaacaggggccagtgggatg
ggatgtacccagttctggacagtgtggatttgaggtgcctgggtgtctcggggaggcttcagagcagtggtggacatggg
gctggcaatcaaagaagtcaggctggagaggaccttgtggggttctgagcccccagagtgggaggtgtatgagtggagtg
gcaagcagaggcctggccatagccctggggaccccatggagatggagaaggagcagctagcagggtggaagcaagggttg
ctggactccctgggaagagcataggactggaaaggagcagctgactggcgggaagggtgccataaccacaggacctggcc
tggggctggggaaggccatgccttccagtagccccatcttgccctgcctccatagattggggtctgtgttgcgcccacct
actgagagctgggcctccaaggggctgacaggttctccctgttgcctggcaactgtgagagctgttggctgttgctagga
gcaggctagagaggccagaggagcgaggatcagctctcaagcctggggcagggtgacaggtagagggaaggggagggtcc
caccttggaagccagtttgtagtctgtgcgtggacagattgtattcttggccatgtgtacccatttttgtagagtgtgtt
ctgtggatctgaggcatgttggagactgacctatgtgtgggtgtctacagcatatctgtggccctggtggacattatgtg
tcctcaacatgttgcatgcccatggcagggcctgcttgagcttcagagcagtggtggacatgggacatcatatcctatgt
ctcaggacaggaggggggcctgagggagtcattggaggacttccaggccaatgacccctcaacaagagagacattcagat
agggatatgcagacactccagggagaacagccagcctggggattgggagctggaacaaaatgtgtaacaaggttcttttt
ttttttttttttttttgagacggagtcctgctctgttgcccagggtagagtgcagtggtgtgatctcagctcactgcaat
ctccagttcccaggttcaagtgattctcctgtttcagcctcctgagtaaccaggattacaggcacgtgccaccacgccca
gctgattttttttttttttttttttttgagacggagtcttgctctgtcacccagggtggagtgcagagacagaatctcag
ctcactgcaagctccgcctcctgggttcacaccattctcctgcctcagcctcctgagtagctggtactacaggcgcccgc
caccacgccggctaattttttgtatttttagtacaaaatacaccgtgttagccaggatggtctccatctcctgacctcgt
gatctgccgcctcggcctcccagtactgggattacaggcgtgagccaccgtgcccggtctttttttttttttttgaaatg
gagtttcactcttgcccaggctagagtgcaatggcatgatctcagctcactgcaacctccgcctcctgggttcaagtgat
tctcctgcctcagtctcccaagtagctgggattacatgtgcccaccaccacaccccgctaattttttgtattttagtaga
gacagggtttctccatgttggtcaggctggtctcgaactcctgacctcaagagatctgcctgcttcagcctcccagagtt
gctgggattataggcatgagcaaccatgcccagccaaaatgtgtaccaaggttctaaggaaggggtttatgctaaacacc
gggctgttggtggcaagcaccctgtcttgcttcaggggccttccctttgggctggggcctcctagcctcatggcactggg
gtcacacaaaatgccttcgtggttaatttttggcagacccttcaaatgtccaatcgagggtggggctctgggctgctcct
ggagcacaggatcagaaagacttgaaatgttcagctagaaacactgctgcttccaccccacctttgcctggccatagggt
tgcagccattgcccagtggggacaggccacaggagggtgggatgtgggatcatggccacctccagacgtggacaggccat
ggaagagacaggtcataagatcatggccacttttgtttctagaagtccagtggcaacttcttcctctttcttccctccca
accccctcaccctgcctgcccgccctcctctcttcctccctctccaccctctcatcctctctccctttctcccttgggtc
ctgattgcctggtcccagattggagtccaggatggctgcctgccgaagaatgcctcccggtagattggggaaggatggat
atgagaagccacccagctaaaggagacagcctaggcaaaggtgtaaagatggaaaccaatttttttttttttttttgaga
cggagtcttgctctgtcgcccaagctggagtgcaatgaatggcgcgatctcggctcactgcaacctccgccacccgggtt
gaagcagttctcccgcctcagcctcctgagcaggtgggattacaggcgcccacgaccacgcccgggtaatttttgtattt
ttagtagagatggggtttcaccatgttggccaggctggtctagaactcctgacctcaagtgatctgcccgcctcggcctc
ctaaagtgctgggattactggcgtgagccactgcgcccggcctttttttttcctttttcgactagctgcaacccagaggg
agaaggcggtaaacccgccttaagactgagaaaaccgcagtccagaaaggctcccgagttcgtagatcccaaaacaagtt
tactggactcattaactttaacaaatgacaaagacacgcctcctccacctaactcgcccaactcgcagaagctcagaggg
ctggttcctgctctgccctcgagggcaccggatccccaccctcgggttaacagatccgccctcccggctgtccagcaaca
gagctcccggcgctccgcacccaatcacagcccggtcccgcctgcagcccgcccagtgccgggtcccggggtttggaacc
acccctattgccttttctccgcgtggccccgcctgcagcccaggcccgagcctgggctgcgcctaacttcccccttcgct
ccgccctcgagccaatcaacagcctctaatctcctctggccccgcctgcaagcccgccccggcccagtcacaggcttggt
tcgcccaggccccacccccggcccgccccgccgtcggtgcgcggcggtagggaaggcgcctcccgcagtcgctcggaact
gccgacccgagtgcttcccgcagagggctggtggtgggagcggagtgggtcgggcggggccgagccgggccgtgggccgt
gtgggggccgggcggcggccgggccggcggacggcgggatgggctgcaccgtgagcgccgaggacaaggcggcggccgag
cgctctaagatgatcgacaagaacctgcgggaggacggagagaaggcggcgcgggaggtgaagttgctgctgttgggtga
ggccgcgtcccgcactgggatccttgattcccagctcgaatccccagacaaggactttgacctcccagactagggcttca
aactcccagacccgggctgtctgggaccccacacctgggccaggaccagggttgaaaactctagattggactagaccttt
gatcctgcccagactctagaccagacccctgtctcatcccagaccccagacctccaaatccagtcaacagtgccccaaca
cccgcggtccagtgccctgcttggccatccccccttgctaactagcttcacagaacttcagagccccgccatccttccct
acactttgcccaaacccccaggatgcccgccacttgttccccaaccctcaggctccgcttgttttcctcacctgcgcctt
ttattcctattgggcatgagcatcccgcggggcccctgccaggccccccacccactccctccttctccttctgtgcccca
tccctagtctggaatctgtatcctccacctgtgcactctgacccaaggaacctctcgagtgggaaactgctcttgagccc
catctccagctggaaccccttcagcgagccctgctccctgcttcctgccctccagatccttctctgcaggcatcactccc
gaaaccctctgctgatcctcccctaagtcctcttacactctggccttccccagatccctccacccttcctgcaccaagtg
ggctgggctaggaggcgggagccctgggttggagagggcct
