# Supplementary material for: Creating PWMs of transcription factors using 3D structure-based computation of protein-DNA free binding energies
Source: BMC Bioinformatics. 2010 May 3;11:225. doi: 10.1186/1471-2105-11-225 (PMC2879287; doi:10.1186/1471-2105-11-225)
Supplement: Additional file 4 — 124 NF-κB-regulated promoter sequences used for validation of the PWM model. The promoter windows span over [-10000, 1000] bp in respect to the TSS, the length of each promoter sequence is 11 kb. The genomic coordinates of the particular TSS are listed in Additional File 5. [file 1471-2105-11-225-S4.ZIP › nfkb_promoters/gadd45b.fasta]

>PM000011247|growth arrest and DNA-damage-inducible, beta|
catcatacagccgggtgcagtagctgctcatcctgtgatcccagccctttgggaggccaaggaggaaggatcgcttgagg
ccaggagttcaagaccagcctgggtaacagagcagggccccatatctacaaaaaataaaattagctgaaagcgcctttgc
aaaagttctatcagtgagaaaaaaaaattttttttttttgagacggagtctcgctctgtcgcccaggctggagtgcagtg
gcacaatctcggctcactgcaacctccgcctcccgggttcaagcgattctgctgcctcagcctcccaaatagctgggact
acaggcacgcgccaccatgcccagctaagttttgtatttttagtagagatggggtttcaccatgttggccaggatggtct
cgatctcatgacctcgtgatccgcccgccttggcctcccaaagtgctggaattacaggcgtgagccaccacgtccagccg
agaaaattataacagtaggctaaactaactaacccccatcttgccttaattattcctgggctattgggcccagctaactt
gggaagacatttaggctacagtttaagtgatagtagaccttgcacaaaacccaacagcttttgtcaagctaacctgaggc
cttcaggttgagggaggaggggagcctgacatctgttaaggtgcaaacgttattctggaggttataagatatgcagcttc
caggccaggtgcggcggctcacgcctgtaatcccagcactttgggaggccaaggcgggtggatcacttgaggccaggagt
tcaagaccagcctggccaacatggtgcaaccccatctgtactaaaaatacaaaaattaaccaggcttggtagcccatgcc
tgtagtcccaaatacttgggaggctgaggcaggagaatcgcttgaacctgggaggcagaggttgcagtgagccgagatct
caccactgcactccagcctgggcgacaaagcgaaactcagcatgcaaaaaaacaaaaaaaaaacaaaaaaaaaacaaaaa
aaaagagatgtggttcccccaattactcctgcaaataacaccattattgtagtttggccttttgagatgtctttccacgt
gttttgcatgtctgacacccgtggctccacctggactgacaaccctgctcctgaggttccacacagaagcgatctggccg
gcaggaggacccctgcaacctgctgtgagtccatctctgcccccaaccaaccagcagcaagcacctgtttacctggccca
ctcccactccttcccacaaaactgcccttgaaaaacccctaacctaggctgggcgtggaggctcacgcctggaatctcag
cactttgggaggctgaggtgaacggatcacctgaggttaggagttcgagaccagcttggccaacatggtgaaactccatc
tccaccaaaaaaaaaaaaaaaaaaattagctggatgtggtggcgtgcacctgtaatcccagctattcagaaggctgaggc
gggagaacctcctgaacccaggaggcagaggttgcgaattgcttgaacccaggaggcagaggttgcagtgagctgaggtg
gcgccactgcaccccagccttggtgacagagcgagactcgtcgcaataaagaaaaacctctaacctatgaggtttgaaca
agttgatttatgaattccatctcccacgtggcgtggccagcctcatgtctattaaactctttctctactacaatgctgtg
gtctctttctctttcgttgtttcctttcttttcttttttttttttttgagacagtctcaccctgttgcccaggctggagt
gcagtggctcaatctcagctcactgcaatctccgcctcccgggttcaagcgattctcctgcctcagcctcccgaatagct
gggattacaggcgcccgccaccactatgctcggctaattttgtatttttagtagagacggggtttctccatgttggccag
gctggtctcgaactcccgacctcaggtgatctgcccacctcggcctcccaaagtgctgggattacaggtgtgaaccaccg
cgcccagcctctattttttttttttttttaagtaaaatactttgttagactgggggtctccctatgttgcccaggctggt
ctcaaactcctggactcaaggaatcctcccactttggcctcccaaagtgctgggattacaggcgtgagcccctgcaccca
gtcacgtggtctttctttatgcagtgggcaggaagaacccctgcatagcggggtgtggtggcccatgcctgcaatcccag
ctatttgggaggctgagatgggaagattccttaagtcaggagttcaaggctgcagtgagctgcgatgtcactgcattcaa
gcctgggcaatagagcgaagcccatctctaagaaaaaaaaaaaaaaaaaaattaaccaccctgggggatcactggagcca
ggcccgaagctgcccaccatgctagcattgtctgcaatgcctgctgccgggggttccagctgttccgatgtctgtgagca
agtgtgtaagttgtaaaatactcagtgcaaggcgaatgattcctgtccattgtgtagcaagaaattttgcctcgaccaga
gagagatctggcttttgtttcagccactgggaggtgactcttaggccccaggaatgtcctgcctgatggatataccgttc
tgttttttttttttttttgagacagagtcagagtctcactctgtctcccaggctggagtgcagtggtgcgatctcagctc
actgcaagctccgtctcccgggttcaagcgattctcgtgcctcagcctctcggagtagctgggattacaggcgccttccg
ccacacccagctaatttttgcatttttaggagagagggggtttcaccatgtgggccaggctggtctcgaactcctgacct
caagtgatccattcgccttggcctcccaaagtgttgggattacaggtgtgagtcaccgcgtccggcattcgagtggcttt
cgaggtcactacagtaggggaggtgtacggagcactttctatgccaagcccattctaggtccttgttttgggtaaacatt
tccacaacctgacttttcccatgaaaagagggagtttcagggaggctaagccaccaacccaaggacacacagctgatgac
ggctgcaggtgggatttgaaccaggcaaacgtgacctcagacagagcctctccttctccctctctctgcgaggcatagtc
ccagacctgccagcctcttgctgtgcacagtttccctgcccctcccctgccactgtcctcagaatttcccaaatgtgcct
cagccttcgccgtagcctccgctgccacctggcgtggtgatcccacctcctcccaccccaggcctgtcttacaaatgtct
gcaagttcaaatgatgactcagctccatcccgaaacctctccttggggacaggagtcatgtcttgctcgttttgttcatc
tttgcagaaaaacatgatgtcagagcccagccgctgccaatcacttcctggctacatccggagtgacacgcagacccctc
cccgcagcccccaaagcccgtctctgtgagctcatcttcccggctctccctcttgcttactctgttccacccccagggcc
tccttgggattcctcaaatgcaacaggtgaggtcctgcgtcagggccttttcaaacactgtgcctgctgcctgggacctc
tgcccccagagccccttgaacctgactttttaccgttttttttttttgagacagagtcctgctctgttgtccaggtgggg
tgcagtggcatgatctcggctcactgcaatgtctacctcccaggctcaagtgagtctcctgactcggcctcctgagtagc
tgggattacaggcatctgccaccacgcctggccaactttttgtatttttagtagagacggggtttcgccatgttgtccgg
gctagtctcgaactcctgacctcaagtgatctgccctccttggccttccaaagtgctgggatcacaggcatgagccactg
cacccagcccgcccccacttttttttttctttttgaggcagggccttgttttgtcgcccaggctggagtgcagtggtgcg
atcatagctcactgcagcctcaaactcctgggctcaagtgatcctcctgctttagcctcccgagtagttgggactacagg
tgtgcccatcagacctggctaatttttaaaaaattatttgtggctgcgtgcggtagctcacacctgtaatcccagcactt
tgggaactcgaggcgggtggatcatgaggtcaggagtacgaaaccaacctggccaagatgtgaaaccccatctctactaa
aaattagccgggcgcagtgtaatcccagctacttgggaggctgaggcagaagaatcacttgaactcgggaggcagaggtt
gcagtgagctgagattgtgccactgcactccagcctgggagacagagagagacttcgtctcaaaaaaaaaaaaaaaaaaa
aaggccaggcgtggtgggtaacacctgtaatcccagcattttgggaggccgaggtgggcggatcacgaggtcaggagatc
gagaccatcctggctaacacggtgaaaccccatctctactaaaaatacaaacaattagccgggcgaggtggcgggcgcct
gtagtcccagctactctggaggctgaggcaggagaatggcgtgaacctgggaggcggagcttgcagtagccgagatcaca
ccactgcactcctgggtgacagagcctgggtgacagagcgagactccgtctcaaaaaaaaaattatttgtagagatggga
gtcttgccaggttgcccaggctggtctcgaactcctgagctcaagcgatcctccccacttggcccccaaggggctgagat
tacaggcatgagtctacccttagagacagaggctgcacgaagtcatgatcacaccactgcactccagcctgggcaataca
gggagaccttgtctcaaaaaagaaaaagagaaaggaactaatctcattagaagactccactctcatgagctcatctgacc
ctaatcacttcaaagcccccccgcaacaccgtgcccagcctgcagtacgtttttttattttttatttttatttacttatt
tttttgagatggagtcttgctctgtcacccaggctggagtgcagtagcgcgatctcggttcactgcaagctccacctcct
gggttcacaccattctcctgcctcagcctcctgagtagctggcactacaggcgcccgccaccacgcccggctaatttttt
gtatttttagtagagacagggtttcactgtgttagctgggatggtctcgatctcctgacctcgtgatctgcccacctcag
cctcccaaagtgctgggattacaggcgtgagccaccacacccggccacattttttttttaactctgaatgaatgcaaaaa
cctctatgctggataaaattttaaaaatttattttgtttaaagccaaatacggtgactcacgcctgtaattccaacactt
tgggaggccgaggcaggcagatcatttgaggtcaggagttcgagatcagcctggccaacatggcaaaaccctgtctctac
taaaaatacaaaaaattagctaggtgtggtggagggcgcctgtagtcctagctacttgagaagctgaggcaggagagtca
cttgaacccaggaggtggaggttgcagtgagctgagattgcgccactgcactccagtctgggtgacagagcgagattctg
tctaaaaaaaaaaaaaaaaaaaaagattatgacaggattactcatactgattattcctctcacctcaggctccaagatgg
cctcggcgacactgttattgatctcattttttattttattttatttttagacacagggtctccctctgttgcccaggctg
gagtgcagcgacacaatcatagctcactgcagcctcaaactcccaggctcaagtgatcctcccacctcagcctctcacgt
agctgggactacaggtgcgcaccaccacggtcggctaatttttaaaatttttgtagagatggggtctccctatgttgccc
aggctggtctcaaactcctgggctcaagcaatcctcctgcctcggcctccaaaagtgctgggattacagaggtgagttct
ggcgcccagcccaaagataatagcacacatttcctgagtgcttacctgattctgggaatttcctccttcaatgcctgtga
tgaagcctttgtgtgactgttcccatcttacagagaaagaaactgaggctggagctcattttcttttttttttttttttt
gagaaagagtctcactcttgttgtccaggctggagtgcagtggcacgatctcggctcattgcaacctccacctcccgagt
tcaagcgattctcctgcctcagcctcctgagtagctgggactacaggcatgcgccaccatgcctggctaatttttatatt
tttagtagagatggagtttcaccatgctggccaggctggtcttgaactcctgacctcgggtgatccacccgcctcggcct
cccaacatgctgggattacaggcatgagccaccacgcctggcccggctggagctcattttctgagctcaaaggcacagag
ctcagagtctcttgaagatattccaagatactccagatattctaagatgcctggagccagggctggaaaaaggaggcaca
ggtgggcttggggtctagaaagagaagcctggagggtggaggaccatgggggtccaggcagtcagtctgggagaaaacaa
ggccaagtcagtgttgacagaggagtagggttttcctgctgaagaccagaggaagacagcatcccaggcggaggaaacag
ctgacaaaggctgggcctctcgcagaggaggttgttatggctggcacgggggacacacggaagaaggacttggacacata
ttctctgaggccctgctttgctcgccttattttatttattttatttgctttatttttgacacagtgtctcgctctgtctc
ccaggctggaatgcagtggtgcaatctcggctcactgcaacctccacctcccgggttcaagcgattctcctgcctcagcc
tcccgagtagctgggattataggcatgtgccaccatgcccaggtaatttttgtattttttgtagagacggggtttcacca
tgttggccaggttggttttgaactcctgaccccagatgatccacctgcctcagcctcccaaagtgctgggattacaggca
tgagccaccgtgcccagcccttattttatttatttatttgagacggggtctcactctgttgcccaggctggaatgcaact
gtgcaatcccggctcactgcagccaggaacccctgggctcaagtgatcctcctgtctcagcctccggagtagctgggtgc
acacaacacaccccattctttctttcttttttttttttttaaagactgagtctcactctgtcactcaggctggagtgcag
tggcacgatctcggctcactgcaatctcggcttactgcaacctctgcctcccaagttcaagcaattctcctgcctcagcc
cccagagtagctgggattacaggcatgtgccaccacgcccgactgattttgtatttttagtagagatggggtttctccag
gttggtcaggctggtcttgaattcccagcctcaggtgatcctcctgcctcagactccccaagtgctgggattacaggagt
gagctaccgtgcccggcctttttgtttgtttgtttgtttgtttgtttgttttggggaggatggagtctctctctgtcacc
atgccatgtgcagtggcatgatctcggctcactgcaacctccacctcctgggttcaagtgatactcctgcctcagcctcc
tgagtaagctgggattacaggcgcgtgccaccacgcccagctaatttttgtgtttttagtagagacagggtttcaccatg
ttggtcaggctggtctcgaactgacctcacgatctgcccgcctcagcctcctaatgtgctgggattacccagcctgcaat
actttttaaaaatcaaaatcaatgcccaagtatccatgaggaacaaaatatcaaaattgtaaataaagacagaatctgac
tttgcacttatcccacccacctccctgatcttccttatcttcagctcatgttggccatgttggtcaggttggtctcgaac
tcctgacctcagttgatccgcccgcctcggactcccaaagtgctgggattacaggcgtaagccaccgcgcccggccgatt
taacttttaaattgaaattataaaatataaatatgtatgttgcatgcgtaaaacattgcataaagttacataaaacgttg
caaccgccacggtccccttatcccccgcctccagcccagtgccccgcccgtccgtccctctcttccggcgctgagggcgc
agaaactcggcgcggccaccagatggcgccaccgcgcctcgcagccccgggacatttcgtgccccagcggtgggcggcgc
ggaggaggtgggatgcgtcagccggacccgcgggccggggagccgggcaactggggaaagtgagccgccgggcggaggcc
agaccccaggctggcgggggaggggactcagatgtgagtcacccgggagcccccagtcgaccgtgggagacgttgtcatg
cggggcctgccagcctcgctcctgaacagccttcccggggcggcggagtcctgcaggcggccgtgcctggcgcacacgcg
tggctccaacacgaactagcctatggcctcaccaagcctcagtttccccttttgcataatgcacataagcatcccccctg
cttcccaggtcttggattaaatcatccatgaatccggaggggtggggggtaccaggtccgcaccacgcactcaatgcagg
tcagcgcccaccccggagtgagaaataaaagtagccgtcatccttgcacgtgggccctgggtggcggcgtgcagccggag
cctgcaccattcccctcaacaatggctttctccagggcctggaggcctccgcacgggcaaaggctggaacgccaggcagc
cggcgggggcggggccgcgccacctgcacctcccacgcgcaccccaccctgatactcgcggggtcggcgaggaggcgccc
actttcttctccagagcgccccgggctttgcaacctcccactttcggggccctcgaggaggcctcccgcgaccaccaggt
gacagctgatgtgtattgggctcttactgtcagccgtattttatgccatgctctgcaaaccagcgaggccggcgctgcag
acccattactcagacgggaacagagaggccgggagaagcgaaatcacccaggggctggggtcgtcgcagccaggagagac
tccggccctcaccaccacctgggcgagatcacgctgcaaacggggccccttcccggtgcagcccctccacccccagcaga
acttgggaaaggcgcggtccgggactctccgcggatcgggaggggattccaggcccccccgaaagtccgggccgcctcgc
gcgctggaaatcccgcgcgcgccccgaaccgcggctcggctgccgggaaatcaggagaaaaaaacttctgcttttttttc
ttttctggcattcgcggtcacctacccggcccccgcgcgccctcctcccggttctcgcccccacgtggggcgcccccgca
cgccgctcctccccctcccctccgtcggccaaccgcagagctagctgcactcgcccttgtctttccaccaataggagggg
cgaatgactccactgaggccacgcccaatgttcaagtctataaaagtcggtgccggaggctcccagctcagatcgccgaa
gcgtcggactaccgttggtttccgcaacttcctggattatcctcgccaaggactttgcaatatatttttccgccttttct
ggaaggatttcgctgcttcccgaaggtcttggacgagcgctctagctctgtgggaaggttttgggctctctggctcggat
tttgcaatttctccctggggactgccgtggagccgcatccactgtggattataattgcaacatgacgctggaagagctcg
tggcgtgcgacaacgcggcgcagaagtaagtagccggggctgccgccgcctgaggtcagccgggacgggatgggtcgggt
tgggccgggccgggagcggaacgtagcacccggtggtccgcccgtcactgatccctctttcctggtctcaggatgcagac
ggtgaccgccgcggtggaggagcttttggtggccgctcagcgccaggatcgcctcacagtgggggtgtacgagtcggcca
agttgatgaatgtgtgagtcagacccccttcccgggctgggcgcgggtgggacgggacctcccctccgctctggacgctt
tccgcacgcttgtcttgcatggagctgggacttccccaagtgccccccgctgtggatgcagagcttctctgccgttttgt
ggatcgggggctgccgtatcctgatgtatcgtctgcaaacacccctcccgccgtgggcctgtctccccctaccccatact
ttgaaccgtgtgccctcccctccccccaccgtcaccagcttgcagaggcaatcccctgcacccttgcagtttctcttttg
ctcttgcacgctccttttttgcaaactccccctgcacggtggcccctcccctgtccccggctgacccatccctacccttt
ggccccctcagggacccagacagcgtggtcctctgcctcttggccattgacgaggaggaggaggatgacatcgccctgca
aatccacttcacgctcatccagtccttctgctgtgacaacg
