# Supplementary material for: Creating PWMs of transcription factors using 3D structure-based computation of protein-DNA free binding energies
Source: BMC Bioinformatics. 2010 May 3;11:225. doi: 10.1186/1471-2105-11-225 (PMC2879287; doi:10.1186/1471-2105-11-225)
Supplement: Additional file 4 — 124 NF-κB-regulated promoter sequences used for validation of the PWM model. The promoter windows span over [-10000, 1000] bp in respect to the TSS, the length of each promoter sequence is 11 kb. The genomic coordinates of the particular TSS are listed in Additional File 5. [file 1471-2105-11-225-S4.ZIP › nfkb_promoters/muc5b_1.fasta]

>PM000186843|mucin 5B, oligomeric mucus/gel-forming|
agcctgggcaacagagtgagactctgtctcaaaaaaaaaaaaaagtcaattcaacaagaagatataacaactataaatat
atatgaaccaaacaacagagcctccaggtatatgaagcaaacattgtcagaatgaagggagaaataaatagttctataac
aatagctgaagacttcagtaccacactttcaataatcaatacaacaaccagacagatcaataaggaaacagaggacttga
acaacactatagaccaattagacataatgtacatgcacagaacacttcacctaccaacagcagaagacacatttttttcc
aagtgcacatgaaatattctccaggagaaactatatgataggatccaaaacaagtcttaataaactttcaaagattgaaa
tcacacaaagtattctacaaaggaatgaagctaaaaatcaataataaaagaaaaactaaaatgtacaaatatgaggaaat
tgaatatcacacctttaaataacaaacaggtcaaagaagaaatcaccaaagatattaggcattcttaaagcttgaatgaa
aacaaaaccacaatgtatccaaacttataagacacacaaaggtagtaatgagagggaaatgtatagctagaaacaactaa
atcaaaaaagaagaaatatcttaaatcaataacctaattgtataccttaaggaactagaaaaagaagagaaaactaaacc
caaagctaccaaaagggaggacataataaaggttacaatagaaataaataaaacaaggaattttaaaaaatcataggaaa
aaaagccttcaatgaaaccaaaagttggttctttaaaaagatcaaccaaattgacaaacttttagctagattggctaaga
aaaaagagaagattcaaattactaaaatcagaaataaaaaggatattactaaaaattttacaggaacaaaaacaattata
agagaatgctatgaacaattgtctgccaacaaatttgataacttagaagaaacaggcaaattcctcaaaagcactctatg
tagcaaaactgcctcatgaagaaataggcaaactgagtagatgtagaaaaggagattaagtcagtaatcaaaaccctcct
atataaagaaaatcacagggcctgatggctttactggttaattctaacaggcatttaaagaagaattaacaccaatatgt
atcaaattcttccaaaagattggaaaaaaagggcaaccgttctgtattagtccattttcatcctgctaaagaaataccca
tgactgagtaatgtataaagaaaaagaggtttaatggactcacagttccacatggctggggaggcctcacaatcatggtg
gaaggcaaagaaggagcaaaggcacatcttatatggcagcaggggagagagtgtgtgcaggggaactgccctttataaaa
ccaccagatctcttgagacttattcactgtcctgagaacggcacccatatcaacttcctaactcattctatgaagctagc
attacactgacaaccaaggagacaaagacaaaacaagtcaagaaaactaaagaccaatatcctttaaaaatattgatgaa
aaaaatcctccacaaaatactagcaaactgaactcagcagcttcctaaagggattctacaccatgatcaaatgggttttc
ttcctgggctgcaagcgtggttcaagatatgaaaatcaaccatttaaacacaccacattaatagaatgaagcaggaaaaa
aaaaatccatgaccatttcaatggatgcagaagaagcatttgccaaaattcaacaccatttcatggttaaaaataaacaa
aaacaaaacaaaacaaccaactagaaataggaggaaactacttcaacatgataagggccatatgtaaaaagcccacagcc
aacctcatattcagtgatgaaagactgaaaccttttcctctaaaattgggaaaaagacaacaaggcttgtattcaccatt
tgtattcaacatagggttcgaagttctaaccagagcaataaggcaagaacgagaaataacagaaacgaaaattggtaagg
acgatgtaacattactatgttcacagatgacatgctattatatatagaaatcccccaaaattccaccccagtactactga
agctgattaaagcattcagcaatacacactagccatgaacaatgggaaaaggatattaagaaaacaattccatttacata
gcatccaaaagaataaaatgcttaggaaataaacataaccgaagaggcaaaacatctgtacactgaaaactacagaacat
tgttgaaaaaaatatttaaagacataaagtggaaagacatcctgtgttcatgggtttgaagacaatattgataaggtaac
aatactacccaaaggtaatacagattccatgcaatccttatcaaaattctcacggtacttttgtagaaataggaaaatcc
atgctaaactttgtatagaatctcaagggaccctgaatagccaaaatagtctttcaaacgaacaaaattggaggactcat
acttcttatttttaaaatgcatgacaacactgcagtcatcaagttgctgtactggcataaggacagatatatggagcaat
ggactggaacagagagccaggaataaaccttggcatatatgatcaattgaatttttttttttttttttggagacagagtt
ttgctcagttgtccaggctggagtgcagtggcacaatcttggttcactgcaacctccacctcccaggctcaagtgattct
cgtgcctcagcctcctgagtaattgggattacaggcacctgccaccacacgtggctaattttttgtattttagtagagac
agggtttcaccatgttgcctagggtggtctcgaactcctgagctcaggtgatccactggcctcagcctcccaaagtgctg
ggatgacaggcgtgagccgccgtgcctggccctgggatgacggacgtgagccaccatgcctggcctggtcagttgatttt
caacttgtgtgccaaaaccacttaatggagaaagggcaatctttttgacaaatggctctgggaaaactgtatatccacat
gcaaaagagtgcaattgaacacttaccttatgacagatttttcaaaatccttgaaatagatcaaacacctgaacatacga
gctaaaattataaaacccttagaagaaaacataggagaaaatcttatgacattgaatttggcaaggatttcttgaacatg
cagcaaaagcacaggcaataaaatagataaataagacttcatcaaaattaaaacctcttgtgcatcaaaagagagggaaa
agataagcccaggagaaaatatttgccaataatatacctgataaagaatcaatatctagaacatataaagaactcctaaa
atgtagcaacaacaagaaaacccaacagacccaactaaaaaattgacaaaggacatgaatggacatttttcttttttctt
ttctttctctttctttcctttctttctttcttttctttctttctctctctttctttctttaccttccttccttctttctc
cttccttccttccttctgtctctctctctctctttctttctttctttctttctttcattttgagatggagtctctctctg
tcacccaggctggagtgcaatggcactatctcggctcactgcaacctccgcctcctgcgttcaagagattctcctgcctc
agcctcccgagtaggtgggattacaggtgctcatcactacgcctggctaatttttatatttttagtagagatggggtttc
accatgttgaccaggctggtctcgaactcctgacctcaagtaatccacccgcctcggcctcccaaagtgttgggatgaca
ggcatgagccactgcgcctggcctgaatggacatttttccaaaggaaatgtgtgaatggcccatgagcacatacaaagac
actcgacatcactattagggaaatgcaagtccagaccacagggaaatatcacgtggtgatttttttttttaaagataaca
agtgttggtgaagatatagagaaattggaaccgccgtgcatggctggcgggagcataaaacggcacagccgctgtggagc
agtctagcagctgctcagaaagccaaacatagacttaccgtgtgacccagccattctgctcccagccagagggactccta
gctgaggaactggaaacagggactcagattcctgggcacattgcgatgtccatcgcagcctcattcacaaaaccaaaagg
cagaagcagcccgagggtccaccgacgggcgaattgatgaacccagcggggcccatccacgcagtggaaaatgactctgc
cttaaacaaggaaggagacccagacataggcaacaacacggacgaaacttgaggacatggtgctccgtgaaacaagccag
tcacatcagaatgggtattgtatgagtccatttatacgaggtcctctagaggaccaaacttacggagagagttgaggttg
gtggatgcgtggggctcggggaggggagtgggagctggtgtttcatggggacggagtttcagtgcagggcgatgggaaag
ctctggggatggtcggacaacagtgtaagtggacttaatgctcctatattaatttaaaaatggcaaaatgggtggcgcgg
tggctcactcctgtcatcccagcactttgggaggctgaggcaggcggatcacgaggtcaagagattgggaccatcctggc
caacatggtgaaaccccgtctctactaaaaatacaaaaattagctgggcgtggtggtgcacacctgtagtcccagctact
tgggaggctgaggcaggagactcgcttgaactgagggagcagaggttgcagtgagctgagatcgagccactgcactccag
cctggcgacagaacaagactccatctcaaaaaaaaaaaaaaaaaaattgcaaattgggcggtgtggtggctgactcctct
catcccagcactttgggaggctgaggtgggaggatcgcttgaggctgggagttcatgacagcctgggcaacagagtgaga
cctcgtctctacaaaaacaaacaaacaaacaaacaagactaaaatgatcaatgttatgtcacatacacttcaccactgtt
ttagaaaaaatgccctatagttttcctgctttaaatgatcggatcaattcgccccactcccccgggctcctccccacacc
tgaccctgccctcacttctggctcccctcagccccctgtgccccagccccagccacaccaggtgcatttggaccctccag
gtcgccgagttcatccccgcctcggcgtctctgcacctgctgttccctggtttacagctcaaccgtcatcctcccacccc
acccagaggaccatcctcttttgttccttggaagctggtgctgctgctgcaaagtccatgctactggaagcctcgaagta
ggggggattctgttctagtctttgtcaaatcccactgcccatggcagcaccaggacccagttggggctccttggaactgg
caggaaggaatcgggtggggagacaggcagagaagggggtctgtgcaaagaccaggagaaaccagagacaggtcgtggcg
ggggctgagaccttcacacagggcaggggccgccccggggggttctccttgtcttgcagcccctgtgcagggcatcctca
gagcaggggcagcccagggcaccgggacgcccaggtggaaggtgacctgccatcctgcagcttcacttcctgccgggtga
ttcggtacccctggttgtgcctgtcgctcagtgggccagggtctaagggctgtgaagactcaacatgcccccacctgcta
cttctgaacaccaggcactggctctgagacccccgggccttgctggacatctccccaggtgtactgggccaggggacagg
ggcctggccatcccaacacccaggagcaagcagcccgtcacctgcccaggtccccgaggcctggaacaccttcctgctgg
gcccacccagccctggacctgtcccgcttggtcacacgatgggaccctcggcccatcagcaggtgagcccccaggagcgt
gcgtctggcctggtaaggcctccaccccaggagttggggggcccccgtgccagggagcaggaggctgccgaggtggaggg
tcccacacagctaccactccctatccccagcacagcctggggcctggctctgagtacacatcctggggcctggctctgag
cagaccaagagcccatccctgctttgtgaccccctgggctgtgcctgacaccccaggtgtccagcgtggagctggggccc
agctcagtgcctgggagctgatggaccctggggcccggctcagtgcctggtggctgatggacactggggcctggctcaaa
cctgcaccgctgtggtcgggggaggggagggctgagccacgtggggaccccagccccagtgacgactctttgcggtggcc
aagccctccaggtgtcccccagggctgaggggctgggcttggggcagctggtgacagcagatggtggccctgatcactgg
tgcctggacggcctctgaaggggtctgtggggtcctggacgggtccccattcatggcaggattaacccccctcgggttct
gtgtggtctaggccgcccctttgtctccactgccccctggccagaatgagggacagtgacccacccagggctgggcctgg
ctcagactccgtcagagccgcagggcaagttcctggcacgtccgaggtgggaggctcctctgcgctccaggaggctgtgc
ctggccccccttcccggcaggaaccggctgtgtccctttccttcctttatcttctgttttcagcgccttcaactgtgaag
aggtgaactcttcaaacacgctgagcaaacaggcccgactcccagggccgcatccgggatgtctcaatagctgtggcctt
gacgtccacctcggacccctgccccggacccagcccagttcccaatgggccctctgcccggggaggtgcctagtgggagg
gacgagggcaaagtcggggcccccacttgtttggtgtcactgtgtgccagcggccactggcgggcgaggctgttccaggg
tggaggcggggagggttggaccacaggcactgagcggggacagaggagctgcctgagggtcccagctctgccatggagaa
aacgctatctcgctgatgcagaggtgcccggcccactcgagctgggggtgagggggctgctccccagtgggccgccagcc
cccatgaaggccgcgggcaccggccgtggtcagggagggcaggggacaggcagtgggggccagcaggggagacactaggc
ttggccccagcacccaggtgggcatcggcttgtgagctggagccgcgggcagggaggggggatgtcacgagggcttggct
aaggtgggagacctgggcgggtgcgtcggggggacgtctgcagcagaggcccgggcagcaggcacacccctcctgccagt
gcgaggaacgaggcgccacagcggccggtagccccccatttgcccagcctggcctggagcaggcaggaaggccggggaga
ggggtctggctggggcctgggtgcagtcacagccacgagcccaggggtggggactctggcccaccctccagaccatcctc
aaggcccactggcccaggcatccccgcccacccctcccaccgtgccgtgctgcagcgggtctaccggcctggatgtgaaa
gagagcttggagaccccagagacctcggaaccttcagctttggaagtgacgtcggtggggtgggtggggggagcacaggc
tctggagtcccggaagtgagcggggagctacgctgagatctgggagaccccctgcccccacccaggtacagggccaggca
gaagcccgaggtgtgccctgagttaaagaaaccgtcacaaagaacaaagggagaaggcgggttccagcctccaccacagc
cctcgcgctctgaggagccacctgggggcctcagccatgaggggtgacaggtggcaaaacgggccagctccgttcacgtc
gctgtgcagctgtctccgccctccatctccagaacgttctcacattcccaagctgaaaccctgtccccatgcaacaccag
ctcaccatcccctctgccagcccctggcgcccaccgtccacactccgtctctgcgggtttcatgactccaggggcagcac
acgagtggcccctcctgcctttgtcctctgtgtccacctgcctcactctgcacagtgtccccagcttcccccatggagca
gcctgggccagcctctccttttcacggctgaaccgtattccaccgcacggatcagcctcacgatgctgacccagtcctcc
gcccagggacacatgggcagcttctgccctttgtcagtgatgctgctgtggacatgggtgtgcaaatgtccctcaggacc
cgccttcagttcttctggggacagacccagagtggagttgctggtcacccccaccagcagggcacagggctccgggtccc
cacgtctctgccaacacttcctacttcctgtgtttcttgatccccgccatcctattgagcgtgagacaggtcagaagctt
tgaagatgggctttcgtcttgtcccagaaatcccacctctaagaatttaacttcagaaagacaaacgcgggggagctggt
gcagggcccgtgacggggactgtgacgtaaataaaacaacagacctggacaccaccctagggtccccatggggccggacg
aggccacaccacccgacctggtgcttcctgcctggcgtctgcgccacggagcattcaggacgctggtgaccagggagcca
ggaggtgggagcatctgaggtgcaggtcacacgggcaggaggtgtttgcaagaggtattgcagcgcggacggagtgtcct
gcagatgacgctgtctgtcctgtagatgacgctcgtcaaggaggtttaccacatagcccccaggaagcccacccgacacc
agccggaggtgctaggcttctgcggctcccacctggggcaggcggaggaccccgggcaggtccaggaccccccggagcag
ctgcttcctcaaccctgccagggttaatgaggaggccccagagtgaggtggaggccaaatgggactcagggccggagcct
ctggcctggctggatcagggctggcattggacaagcgcagctgactcccgatgtgcatggccaggagacactctgggcct
cagtttccccttgaatgtgaaccttgaaacagatcagcccagagacctcccacggtcttcaaggggctctggtcagctgg
gctggggtctctggaaatagagcctcctccagggacccccacaagccacccagactgagcatcctggccatgtgcatgcc
tgagctcagcaggagcctcccggcctccccgtgggctaagcagtggtgggaggggagctccagcctcgtgggccctcccc
gggcctcggggacccatggtcagtggctgggggtgctgcccagaggctgggattcccttccagcaggagccgcagtgggg
ctgagtgtgaggcaggctggctgaccactgtttccatggaccctgcgtccaaggccagccctgccttccagcggctttgc
catctaggacgggtgccaggtggggtaggcccttctctcccttccgattctcagaagctgctgggggtgggggcgtcctg
ggcctcagggcacagagctgcaaatccttcctgatccaggcctctcccctgccacagcccctccccgagagcaaacacac
gtggctggagcggggaagagcatggtgccctgcgtggcctggcctggcttggggccaaggctccctgctacataagctgg
ggcccccaggggagcaagcacccggcccggctccctccctgcccgtccccgtccccccacccgtgccagcccccaggatg
ggtgccccgagcgcgtgccggacgctggtgttggctctggcggccatgctcgtggtgccgcaggcaggtaagagcccccc
actccgccccctctcgatgctgtcttcacggcgggggtctctgcaggtcgcttgcctgggagcttctcctgcagagtgca
cgggcagatccccctacgactccctgagtgtcctggatgggaccctacccgtccccaacacagggctctggggccccacg
ggctcacagtgtcaggaaactcaggggctggcttggatggggtgtccaggagaaggtgggcccctgaccgcagggcaagg
cccctgggagaccaccgaaagggtcttggtcttgggggtgggacaggagtgggcaatgggggagggggtcacagctgggg
gtctctctggagccccatgaggcccaggcatcagagtgagcaggggcaggcttagcgtggacccctgtccaggaccggct
ctacccttcacgacctccctggggatcacagctggcagggcaggtgagggtaccaccctcaagggttgcacagccagccg
caagagccccggcctcaacccacgctcgactcccacggcccatctgtgggcatctcatgccgcacgggctgcctggctct
cagccgagcgttttccctcgtctgctgtctcttggccagagccgcagcattaatacttactgtcaatagagaaagatgca
gccccaggggccaccgggagacacccagccgggctggccatgaggctgctgcagcccctccctgccccgccctccacccc
ctcccaagcttggggtctgggctgggcaggtgaggctccctggggtctctctccatctgtggaagggaggctgggtggtc
agcagggctggaggcagggggcttcccccagtggctcccag
