# Supplementary material for: Creating PWMs of transcription factors using 3D structure-based computation of protein-DNA free binding energies
Source: BMC Bioinformatics. 2010 May 3;11:225. doi: 10.1186/1471-2105-11-225 (PMC2879287; doi:10.1186/1471-2105-11-225)
Supplement: Additional file 4 — 124 NF-κB-regulated promoter sequences used for validation of the PWM model. The promoter windows span over [-10000, 1000] bp in respect to the TSS, the length of each promoter sequence is 11 kb. The genomic coordinates of the particular TSS are listed in Additional File 5. [file 1471-2105-11-225-S4.ZIP › nfkb_promoters/vcam1_2.fasta]

>PM000079667|vascular cell adhesion molecule 1|
gtttttttggtgccatgaagccttggtgctcaaccgctcaacttcaaagatatttatataatgaactagatttgcctcat
gaaagtgagtggatgtccctagtttaccagcctgacaaaatgcatcccactccattctccattcagcaaacaaagttagc
aagaggagtaaaaaactaaccagacataaatcatttgccttttgttactgatggcctctctttctaaaaaactgaaccca
tttacggtcatgtcttcatgaagacctcatttgattataattactttggtttcgttttattgtaccggagctcaactttt
cccagtaaccttaattgattctgcaacaaaccgcatgtgttgctcaagcttcccaagaaactgtgcttggccggctgctt
tcaattatgctggttgtatgtgcatagtttatgtctgtgcagcctcccgagctccttgaaagcttcccttatgtaaatac
agggaaaagtagcaagttcttatgttacctgacatcgaactgtgtggattagaggaacatttcttacagaatatgaggga
cagaaattattgctggaaaaatgaaaaataccatgtttcttcacataggaaagaatttccagctcctttgtcttttgccc
actagtaccaaatagttgaagatttaagaaagagaaatgaagacgcttctggttttaattatcttgcctgaggtttttct
ccaagagtgtctgtttctcattatgtataacagttctgtctcctttccgcatttgattgtaatagtggttagagttgaga
cctttgtattctttttgctacacagttttgaatccaccaatatgttacttcatcataatgcataatgaaaaaggtaactc
ttgcaaaggaggcaatggccacgtgaagtagtgtatttccttgtactagaagcttcaatggaacacttgttgggatagtg
agttaggcatttcaggaggcaaatatgtgttccagaacataaagattgcacaaatgtatctttctggtggatgaattcct
gtcagaggcaccattttcagaagctaattacttaaagttggtcttctcatttcttagaatatcttgacaataactattct
ttgcaatgacattccaaggcttacagtcattatctgtaaaatggaaatatatctgccctgactataataagaaaatgtga
tgtaacataatgtaaatctgtagtagcaaaacacaataatggaaatcctgagtttaaatcccagctttaccatttactag
gtgtgtgaccttagacaagttatgtaaatgtactaagtccaggtcttcttttctgtgaaatgtgatctctatctcctaga
gttattgtgaggataaaatgaaatcattcatgttaaatctatagcacagtgacagccacatgtaaggttcaatataaaca
ttattttttcttctttcttttactgtaataacatgcaactcttaatatatacaggatcagaattgaataatgttgtaaaa
aatgtttgcttccaattcttgtgccttgaactcaccccaaatcatgaaaggctattcaaacagttctgtcgtattaagac
tgtattaacaaaaacgctagacttgatttgtattgtgttaaagtggtaagagaccttatatcacattagcaaaaagccca
tccatgtatttgtttggccttttcagcttttcctaaggatccagagattcatttgagtggccctctggaggctgggaagc
cgatcacagtcaagtgttcagttgctgatgtatacccatttgacaggctggagatagacttactgaaaggagatcatctc
atgaagagtcaggaatttctggaggatgcagacaggaagtccctggaaaccaagagtttggaagtaacctttactcctgt
cattgaggatattggaaaagttcttgtttgccgagctaaattacacattgatgaaatggattctgtgcccacagtaaggc
aggctgtaaaagaattgcaagtctacagtaagtacttgtgcgatgtgttccagtctttgtgggaatcccaccttggttgt
gtatagcaataaacttagcagaaaagtaaaaaaaaaaaaaacttgtatatagtttgtattccatttgtattcattcacaa
cataatgtttgtcaatagtataattcagtgaaaagaacactggatttggactgagaaggcttgagcttaatttctggctc
tattaactgtgtgagtttgggttacttaatttctctatttcccagtgtataaaaggggaatagtaataccacctgattgg
gtagtgggaaataggctcaaatgataaaacattttaatattgttttgtaaactcttatagtatgccttgaactattagtt
gcacaggtacagaaacttgacaaggtgatcacttattctgtgtgtgtatgtgtgtgtgtgtatgcatatgcacatacata
cataggtgcactggacaggggaaaaatgacggggtttgattgcctccaatctccctgatactgccaggggatttgtggga
gtcttgtagtcccagcgttgtgtaggagtggcctcactgtgctctgttctggactaaaatgctatgttctgcactgggta
ccacatttaaagggagtattgccaactacggcatgtttagctgaaagagaatgagctgggaaggcttttaacaatatttt
gagaagaatagtcaagatagaggatatttttctgaagagaaaacaaaacctggctggaaaagacatctaattaagcattt
gaaagacagttatatgaaagagtgatttaccttattctgtaacagcacagggctgaattatggccaatatgtttaaaata
gtatagagagaagatttcagctcaatagggagaaatgtgctaatatgtagagctgtccaaaaatcaaattgactcttttg
gaaagcagtgggttgattctctcagtaaatgttgaagctgacttgaatgggcacttggcaagaatgcttaaatgggactc
ttacccttaagtgggaggttaagccacatggtttttcttaatttctgagtatctacaaccatctgaaaaatatgaaacat
caactaaacttgatcagtttagtcagaaactggatagactattttgaatgattcagcagttctttatactaatttggcag
agtaatttcatcaaattggtggaagcacataaatactaagagaaatacattacctctgttgcactgggatgatgcttagc
aattgctaatattattttttgccctttcagtatcacccaagaatacagttatttctgtgaatccatccacaaagctgcaa
gaaggtggctctgtgaccatgacctgttccagcgagggtctaccagctccagagattttctggagtaagaaattagataa
tgggaatctacagcacctttctggaaatgcaactctcaccttaattgctatgaggatggaagattctggaatttatgtgt
gtgaaggagttaatttgattgggaaaaacagaaaagaggtggaattaattgttcaaggtgagtagaatgtgaaaaaggaa
tgataaaggtgctgtcagtgggatttgagcaatagtcaacacagcttcaatgctgaaattgcttcccttagtttcactga
tgacctatctgattgccatatcctttagcacaaatatatgtttatcttactagtactctgtggaagtcttccctcccaga
gtttccatggctctgcttttctgattctttttcatctcatatcactttttctctgcttcattccctcactttctctcttc
ctccttccccttggatattggtattttcaagtttacacccctgggtcctcttctgttctcacactagattcccaggaatt
ggactacaatatgttgattactcccaaattcatgttccaattccatgctgttaaatcctgtcagttctacctcaaaatgc
tccctggaatatgacctcttcttcaccccacttgccattgccttagtttatcatctctcacttgggctcctgcaagatat
tcttacataacagcattcgctaaacaccagataggtttctggcactttccatatgccatcctcaagaaataactaaaaag
taagtattttgtattcattttacagatgagagagtggaatctcccagagattaataatgacaccacctattgattgtaca
cctaatatttcccaggaattctgtattctgctttatatattttatctcattaatctttaccacaacactattaaaaaccc
aggctcagcatagttcatacttttcctggggctaaatagctctttagttgcatttactatgattttgatgcaggttcatt
ttaatgaaaacccctttgcctttttaattttatagctaattgtctttattatttcttttttaaaatatttttaattgata
aatcatgattgtatacatttatagattacaatgtgatgtttggtataggtatacaatgtagaatgattaagtcaagtcaa
caaatccattgcctcacttgctcttttgtggtgatacatttgaaattcactttcttagctatttttaaatatacaatata
ttatcattaactatagtcatcatgatgtacaatagatctaaacaacttactctcctgtctaactgaacctttgtatccat
tgaccaacatctccttgttcccttccactcctcgccccagcctctggtaaccaccattctactctctacttctatgactt
tagaagtagatcccacatataagtgagatcaggaggtactggcttctctgtgcctggcttgtttcacttagcatagtgtc
ctctgggttcatcccttttgttgcaaatgacagaatttcctcttttgttttttaaggctgaataatatttcacatatttt
atggctaattatctttaaatagtctccctgctaagattctgtccctaatataatcaatcttatgcactgctcccagggtt
tattaccttaaacaaaaaggtgctcattttctataacttccatcacatttcttaaaactgtcacacagaactctttatga
tctggtcagaaactacctttgcagatctgttgatgactcagtgcctctgcttacgctgttccttctgcctgaaatggcct
ttctccttccttcatctggcaaaatcttagccattctccaatatgaagctcatgtcagcctcccagttccagactgtgtc
agaccaaactacatattctttctttcgtgtacactcaacactccttatagtcatgtatgctattctgttcagttcaacaa
atattaagagcccttgtccaagaatccaagaattgtacttggtactgggggtacagatatgaaaaagatatgacaactgc
cctaggggagcatacaaactaggaaggaaggacaggcatataaataggtaacgcaaatattccttagtaagagccaaaat
aatatatctttttaaatgtgtctttccactaaactgtaaattcctgctccgggcacaatggctcaagcctataatcccag
cactttgggaggcttaggtggaaggattgcttgaggccaggagtacaagaccagcctcggcaatatagtgagacctcctg
tttctatttaatttttaaaaaatctgtaaactccttaaaatcaggaattctgtgtgtgtgtgtgtgtgtgtgtgtgtgtg
tgtgtgaatgtttggattcttagcacagtacctaacacataataaatgttcagtaaatatttgctgaattaatgaataga
ttataaacatgggcagcatagtcttttgtttgttttaggaaatgagatcttgctatgttgcccacactgaagtcaaactc
ctaggctcaagtgatcctcccaccctagctgcctgagtagctgggattataggcacgtgccactacacccagctcaacac
aaatttttaaaatgtgaaaacatggtatttaaacttggatgattaaaataaaaatcaaactcaccctaagtggattatct
cggttggatgttaggttagcattctcaagtgaccaggaaagatattatactaataaaagtgtgtaaagctaatcattcac
cctggaataatgtcactccataataaactgtatcctatttaaatgtacaaaggacatgtattttggggctggggagagtt
gttttgcactttgcatcacatgggatactactggcctaaagtactgaaagtactttcagagaaaccttcagctacctaaa
agagttactcctccaatggttccaagttcacatggcaatacatgtggccactgtaaagaatgacttgagaaatgttcaca
gacaggcagtcgatctgttttttaaagttcctcattctcacactagcatataaaaaattcagaagctctggttgtttttg
tgaatgagctctctttcaaaatctaatagcatatcagtttattgaggagaatcttcttcagaaaatactaagatgtcata
attagacaaacctattgagaaaaataacttatggcatagatgagaaccatgcaaaatataatatgtttggattatttata
tattgagatttctttcttttaccttaagcctgtaatttacaagtaagatttcagtgatttttatgggggggtcttatctg
ttgctttaaaagttgcccaaacactcccagtttcttcagggaaacagagccaagatgtggtgttccctttctccctaaat
agcagtcatccaaaagaagcccatgcacccagccgggatagcgctgatggccaaagagcattcctggatatttgagtctt
aggagtttgccctcacatctcggctttcagaccctgaattaattgtaaagtatttttatattgcatcaggcaaattttgg
aggtgacttatgtatcattttaatgcttagattttgactttgatttcaggatgatgctatgtgactttcagtggtataac
tgtattattggaacagaagctctaaatgcttgtccactgtgggcattatatctaattagaagacattttttgtagctttt
tccagtacctcttttagaccattttatcaccatatgaggatgacttgatttagttgttgtagcaactgaaaagctgggat
cttgaatcagacccacctggcatcaagtcctaattttgctacttgcaaactgggcaaagttatttagcatttctgagcct
aaatttcctcaagaagaaaaaggagggggaaaaggaggaagagaaagagtagaagcagaaagagaaggcaaagaagaaag
aatagtactagtgtacaaaattgttgtgaggattaaatgagaatatatatatatatatatatatagtaatttagatagtg
cttgacacacaagaaccacttaaattatttgagtgattgtccactcttacagtgatttgataaactacatttgagcagat
actctattattgctgtgaagagatagcaacctctcttgacaaatttttatctattcaatttgttaaatgaatgaatcaac
aaactatcgtggtttcattcttaaaagatgtgggctcatttctgatggtcccaaggtggaaaagagtaatttcttcttgg
catggatattagctgaaaggagatcaggaaaaataaagatcatatgtcagaatgtgatgaaaaaagaaaagaatcttatg
ttcttttcatcttgttttccacctgtgtcccagagaaaccatttactgttgagatctcccctggaccccggattgctgct
cagattggagactcagtcatgttgacatgtagtgtcatgggctgtgaatccccatctttctcctggagaacccagataga
cagccctctgagcgggaaggtgaggagtgaggggaccaattccacgctgaccctgagccctgtgagttttgagaacgaac
actcttatctgtgcacagtgacttgtggacataagaaactggaaaagggaatccaggtggagctctactgtaagtggttt
tcagaattgtttactgtttttttttttcagttctattggaagaaaaagaatgcaagtctgtgaagtgcaatgaaatcctt
atgtttagaaaaggaatttagccttgtgaattttgttcctaaatctgaatcagaatggtttgatgcaatataattagctt
aaatcttaaatatatattacatatgtacacagcacccacaatccttggtttatgccttgtcaatactctctcatcatgca
cttgaacacactccatgctggaggtgagtgcattggggtcagtgcccattcagaggactgggtggaggtgactactgttc
agctactccagttgggaatgagtagttttaaactgttttaaggcactgttttaaaggcacatttgatgagctgtctgcag
gatgggaaaaaaataagggaataggaagcagaaggaagccaaaattaaagataagaagttagattggggatggggatggt
cagtgtcagtggctcaggtgaaaagcagaatcaggaagcagcgctagatcttaatgttgatttatgccacctacatatac
tacactttctctcactcttcttttgtcttaataaacattctttgcaacctcaaatctctatgaacttgacattgctggag
ttcctcagtccatattgaatgaagaacaaaatatgcaaagtgaccataaagttatttttttttgagggggtcactctgcc
ttgttttattcagtagaactcaagagaacatatcgtagagattttctaccagaaaccctgcccaaacttgtgttaccctt
caggattttgttcagaatgagttagagtatgcctgtaaagggatttgggtctctccaaagaaagataaattttatttgca
ttatcatattacccagagtccatgatctgctgagataggcacattcccagcagaaatgagaaccagcagtggggtcttat
tgcaacatagaaatatttgagcatgtatcactttaacaacattttggttaaggaaaaaaatgtttaagcattattcttgc
ccttgatagctatcttagtctcattttactgatttgtactgtattataaagaatacagttaaggcagttcttgattacaa
gtattatctgagaaatatttaaaacttgctgcctaaatttggtcattaaaatttaaactaagttgagaacttccttgttt
gtcttatttgatactgagagactgcacagctctgtaaaaccaaagctgggctctgaggtcagagaaatatggatttgcag
cccatctcagtgacttactaggtataatgtgtgaagaaagtctcttagcctctatatgtttcagtattcctggctgtaaa
ataagtaatactcattttacacagctgctttgaagactgagataatgaatattaggggactagtttacaataagtattca
acataacatggcaaattttaaaatgtgaaatatatacttactaaataagatggtggaaactgatgtatacttagaaaagg
tcaagccatggcacacagcaagattgcatattaagaagaaaagaaataagtgaaaatttattactcaatgactggatata
ctaagtagtttttgtttctaacattattcatatataatatcataaatatgtcatttataaatactgtcattacttatata
ttgacagtcattctatcccaggtgacttaaagctgtcatttttaggcctttacatttaataaagcttagctcaatttttc
cttgaatatcaagaataaaaatcgtttttgcttgcgatttgcagcattccctagagatccagaaatcgagatgagtggtg
gcctcgtgaatgggagctctgtcactgtaagctgcaaggttcctagcgtgtacccccttgaccggctggagattgaatta
cttaagggggagactattctggagaatatagagtttttggaggatacggatatgaaatctctagagaacaaaagtttgga
aatgaccttcatccctaccattgaagatactggaaaagctcttgtttgtcaggctaagttacatattgatgacatggaat
tcgaacccaaacaaaggcagagtacgcaaacactttatgtcaatggtaagtacatatgtgaggtatctacagtttaatac
ctgtctctttatcgtgtttgccaggcaatagttaacataaggttaatcgttaaaacctctgtggagaaaaaacgttactg
aaaagaaatttcaaaataatgatgattgtaacaaatcaccctccctaaacttaaaatagtaactatttactggcttatga
tgctttgagtaggcaatttaggaagggaccagctaggcagttattctgttcaatatggtattagctgagctcactcgtgc
attttcagtaaggttagcagggctggctggtctcagatgacttcacccacatgtctggagccatatcttggatgacttgg
cctctctttctttatgtggtgtcaccctgaggaacagtagcctagatttactctccagagctcagtgtttcaagaaggtg
taaatgaaagcagcctcttcaaggcctgggtttggaagtcctacagtgttacttcttcttccacattcaattggtcaaag
tgagtcatgaggccagcctagagattcaaggggtggaaaaatagaccacatcttttcacagaaggagattcaaataattc
acagtcatgttgactctaccataaatggcagtacacactatcattgaccctcgtcattctttggttgcaaggaagtgtat
actgaacttacttccattagaaaacaccatgacgtgtccatgttctactctatcatttggtatcagctaaagtaaatgag
gaccaaaacctcttgtggtgaattatcaaggtttacaaact
