# Supplementary material for: Creating PWMs of transcription factors using 3D structure-based computation of protein-DNA free binding energies
Source: BMC Bioinformatics. 2010 May 3;11:225. doi: 10.1186/1471-2105-11-225 (PMC2879287; doi:10.1186/1471-2105-11-225)
Supplement: Additional file 4 — 124 NF-κB-regulated promoter sequences used for validation of the PWM model. The promoter windows span over [-10000, 1000] bp in respect to the TSS, the length of each promoter sequence is 11 kb. The genomic coordinates of the particular TSS are listed in Additional File 5. [file 1471-2105-11-225-S4.ZIP › nfkb_promoters/brca2_4.fasta]

>PM000011209|breast cancer 2, early onset|
atattcaccaacattctttctcttttttctttttcgttttttttttttttgaggcggagtcttgcccttttgcccaggct
ggagtacagtggcaccatctcggctcacagcaacctctgccttctgggttcaggcgattctcctgccttagactcccgag
tagctgggattacaggcacccaccaccacgcctgactaatttttgtatttttagtggagaggaggtttcactgggttggc
cagggtggtcttgaactcctgacctcaagtgattcgtttgtctcagccacattttttttgtctaagaagatactgggcca
gatcattgtttctcaaattgcagattatgacctgttcatagttgtgaaacttattttgtgagtcgtatatgctcttttta
aatgaaatgaaaattctgagtacatcacatgtagttagggtttagaaaataaaaaatacaatatatctagttaaatttgg
acttcaggtaaacagcgaataattttgagatatacttaacactaaaaaattattcattgtttatctgaaattcaaattta
atgaggtgtcctgtattttatccagaagtcctacacacagtaaagtttgttttgtaaaacttttttacttaacctttgtg
tgcccatgtgtgtgtgcagtcataaagtgtgtgtgtgtgtgtgtatttaaaaaactaggttgtactcaaagcctgagctt
aatttattcccaaaccagtattacattttgtttattctagcaaaatagcattctgttttgattcctctttagctgggagt
aagttaaccctattctgttgcttagatgaaataatatggataaaatcattttgaaaatatgtatttaatatatagtatgc
ctttaggctgtagtgttgtctaaatgaatgctaaagtctccaagctttagcttttaagtcataacctcacagcatcatct
gactttccaactcattgtggacagtattaccataaagtaatgatcaccaagccatatcttaccaccttgtgagtagtact
aaggaagtaagtatagtttattcactgtgttgattgacctttctaattactatacttaagtacttgaatcaattcatttt
gtttcaaatgtgtcatgtaatcaaatagtagatgtgctttttgatgtctgacaaaaaataagtttttgcattctagtgat
aatatacaatacacataaatttttatcttacagtcagaaatgaagaagcatctgaaactgtatttcctcatgatactact
gctgtaagtaaatatgacattgattagactgttgaaattgctaacaattttggaatgccttgttaaattatttatcttac
atttttaatttcctaatctgtaatttatctaagcctttgagaaagtctctaaacctggtcctatatgtgattttaacttc
ctgtgaaactctgctgtctctctgttaaagttgcatatatacaatatataccgtagtcccctattcatggggtatacatt
ccaatatcccccagtgaatgcttgaaaccttagatagtaccgaaccctatatatatatattaaaaatgtgtagtatttat
atatatatacctataatctttttttctataagcacataccctgtgataaagtttaattcataaattaggcacagtaagag
attaacaagaactaataataaaataggacaattataacaaaataccgtaataaaagttatgtgaatgttgtctctctgtc
tcaaaatatcttattgttctgtactcatgtggcagcagcttcatcagcagatgtggcctctccagtaatttttatatttt
tcagtccaaacctattcttgaatctgtgtaaccaaccatcccttacttgcagtaaatggcttggtgtcattcatttcagg
ggatcccttactgaagttttcgtttaggctctatgctttctggcgtaatatgtagctgtcaatcaaaacaacctgttcat
gttttctacccacaaatgtaataccttttctacttctatggtgcactgtgtggccacaacatttgcagtttgaggtgtga
cagcaaaaccagctcatatgtctttctccttcacaatctcacagatagatttgttcttaccatagatgtcgcagtacaat
ttttttcctttccttaagtcgagaactttcactgtttcaattaaaggaagcactttatggcttctttttggcatatttga
attgccagcatcattatacttgtgctttggggccattgttaagtaaaataagggtgacttgaacacaagcactgtggtac
cacaatagccgatctgataaccaagacaactactaagtgactaataggtgggtaccatatacagcctggatacgctggac
aaagggatgattcatgtcccaagtgggatggagcaagatggtgcaagtttttttttctccatttccattttcctttccta
agatttccacatcctagtggtgcaagatttcatcacactactcaggatgacacacaatttaaaacttactaattgcttac
ttctggaattttccattaaaaatttttggacctaggttgattgcagataactgaaatcaccaaaagtgaaaccatggata
aggggggactactactatatgtgcattgagagtttttatactagtgattttaaactataatttttgcagaatgtgaaaag
ctatttttccaatcatgatgaaagtctgaagaaaaatgatagatttatcgcttctgtgacagacagtgaaaacacaaatc
aaagagaagctgcaagtcatggtaagtcctctgtttagttgaactacaggtttttttgttgttgttgttttgattttttt
tttttgaggtggagtcttgctctgtcacccgtgatctcggtttaccgcaacctctgcctcccgtgctcaagcgatcctgc
ctcagcttgccaagtagctgagattacaagcatgcaccaccatgcccaactattgtatttttagtagagatggcatttca
ccatgttggccaggctggtctcaaatggtcgtgagccaccatgcccagcctgaactactctttttaattggcaccattga
aggattgctcctcttttcttaaagagaaaatatattacctttcctttcttgactactgaagtagtattttatctcaaagt
attgagagtagaaactaacttggtgtgcctgtgatcccagctactcaggaggctgaggtgggaggatcgcttaagcccag
gcggtcaaggttgcagtgagctgtgtgtgtgccactgcactcccacctgggcaacagagtgagaccgtgtctcaatggaa
aaaaagagaaactaatttgatttcgatgacagtatttaaatactgtgtaagacagtactatttaatatgtggttgtgaca
caaaaacaaagcctattgaaaattttcagagacaataagatatataattaacaaaatctgagctttttttttttctaatt
agaaagtaaatgtggtttagatataccatagtttacctaatcaggtcatggaatattgcatttttcttagtatgtgtgta
tgtctgtataactgtgtaggatttgatatctgtttttgtctgtgtggtatcatgtacgtatgtatatgcatatgtaaaat
cagatttacccttgttatagggccacagaattgatttggaacatctgttttgataggtcttagaatatttaattgtatat
atagtaagattaggtgagttttaattgtgtagaactgctaaagaaaggtttttagggattgttgtatgaataaaaggctt
taggttcattggaatcaggggaatcaggctttactagaagaacaggagaaggggtgactgaccgaaaaataaaatgccaa
gtactcagaataaccctttaaatactgatatgtaatatttagcacattctacataaactgtttctatgagaaaggttgtg
agaataatataaattatatggcttataaaatattaatgtgcttctgttttatactttaacaggatttggaaaaacatcag
ggaattcatttaaagtaaatagctgcaaagaccacattggaaagtcaatgccaaatgtcctagaagatgaagtatatgaa
acagttgtagatacctctgaagaagatagtttttcattatgtttttctaaatgtagaacaaaaaatctacaaaaagtaag
aactagcaagactaggaaaaaaattttccatgaagcaaacgctgatgaatgtgaaaaatctaaaaaccaagtgaaagaaa
aatactcatttgtatctgaagtggaaccaaatgatactgatccattagattcaaatgtagcaaatcagaagccctttgag
agtggaagtgacaaaatctccaaggaagttgtaccgtctttggcctgtgaatggtctcaactaaccctttcaggtctaaa
tggagcccagatggagaaaatacccctattgcatatttcttcatgtgaccaaaatatttcagaaaaagacctattagaca
cagagaacaaaagaaagaaagattttcttacttcagagaattctttgccacgtatttctagcctaccaaaatcagagaag
ccattaaatgaggaaacagtggtaaataagagagatgaagagcagcatcttgaatctcatacagactgcattcttgcagt
aaagcaggcaatatctggaacttctccagtggcttcttcatttcagggtatcaaaaagtctatattcagaataagagaat
cacctaaagagactttcaatgcaagtttttcaggtcatatgactgatccaaactttaaaaaagaaactgaagcctctgaa
agtggactggaaatacatactgtttgctcacagaaggaggactccttatgtccaaatttaattgataatggaagctggcc
agccaccaccacacagaattctgtagctttgaagaatgcaggtttaatatccactttgaaaaagaaaacaaataagttta
tttatgctatacatgatgaaacatcttataaaggaaaaaaaataccgaaagaccaaaaatcagaactaattaactgttca
gcccagtttgaagcaaatgcttttgaagcaccacttacatttgcaaatgctgattcaggtacctctgtcttttttttttt
gtaaatagtacatatagttttatagatgacgattccttctgtgtttttttctgctttttaaaatcttcatatcttatatt
taatcttaggcatcatctgtatacatgattgtttaggtctttaattaccagtgtttagaatcaggtcactcaaacatggt
agataagtttgcatagtttgtgtatatccatcactcttgagacagttttattttaagttccggggtacatgtgcaggatg
tgcaggtttgttacataagtaaacgtatgccatgttggtttgctgcacctgtcaacccttcacctgagtattaagcccag
catgcattagctatttttcctggtgctctccttccccccacacacccccacctcctgacagaccctagtgtgtgttgttc
ccctccctgtgtccgtgtgttctcattgttcagctcccacttatgagtgagaacatgtgatgtttagttttctgttcctg
cattagtttgcttaggataatggcttccagctccatctgtgtccctgcaaaggacgtgatcttgttcctttttatggcta
catggtattccatggtgtatagttccacattttatttatccagtctatcattgatgggcatttgggttgattccatgtct
gtgctattgtgaatagtgctgcagtgaatgtacaggtggatgtatctttataatacaatgatttatcttcctttgggtat
ataccccgtaatgggattgctgagtcagatggtatttttggttctaggtctttgaggaattgccacactgtcttccacaa
cggttgaactaatttacattccagccaacaacttgagacagtttttgactcataaacattcagagcttggctagctaatt
cctgctttaatttaaaaagtgtttattatatgcaaattggacaactcatataaatatgtggtgctacttactatgtattt
tctctaaagcatgttaaaaaaataggctagatatagtggctcatgcctgtaatcttagcactttgggaggctaaggcagg
aggatcacttatggtcaggagtttaagaacaccctgggcaacatagcgagaccccatctctacaaaaaatttaaaatacc
caggcatggtggcatgcttctgatgttgtagctactcaggatgctcagacaggaggatcacttgagcccaagtgactgag
gctgcagtgaaccaaaattgtaccagtgcactccagcctgggccacaaaatgagaccttgtccctgaaaaaaaaaaaaga
aaaaaaaaatttaaatagaggaaatactagctaagtttaatgtaggccagttctaaaataatgatttattgctgctgttg
ttacataattttcttaaatattttaaagattgcatactgttactgctctatttctgcatctccgtggtgtaactctgtcc
tctttgttgttgcaacagttcacttagcaactaaactgtatgtttacaaagtgattttatctccctatgagaagacttta
gtgaatagctcagtgaatagtagagttggtgagaccacagtacagaactgtttgaagtttgggttaaatttttagaggaa
aatgtttgatactatgcatatcatagttaaagccaatgaaaaagctaatataggccaggcgcagtggctcacgcctataa
tcccagcactttgggaggccaaggcaggcagatcacttaaggtcaagagttcaagaccagcctggccaacatggtaaaac
cccatctctatgaaaaaaaacaaaaattatccagatgtggtggcatgtgcctgtaatcccagctactcgggacgctaagg
caggagaatcacttgaacctgggagatggaggttgcaatgagctgagatcacgccactgcactccagcctgggtgacaga
acgagactccatctcaaaaaaaaaaaaaaaaaaagctaatacatgtgatcactgatgaaatgcaattaagaactggttag
tagaaaattcagagggtcaagaaatttaacagagcagttgaactcatttgcctttatcgttgagattagatcatctttca
ggctgttagtatatggaccctgtttttaaaaattgtggttttgtttttttcaatgtgaaagaattaagaaaattgttact
tttctaattccttttctgtgccttgcttttctgttcacaccagtattaacagcaatgaaattttttcaattttattttcc
aataaaaattactttgagttttttttatggtagctagctacttccttgacctagatactaattttgattgagttggtaac
tattattaaaaaaacaacttaggtctaatttatcttgagctaaaaaatgtaataactgaaaaatagagcatatttaggat
tctttctgctttaaatttgacattcagttattttcatgtaatttgtgttttgagcactaccttttaattaatttatttat
ttttattttttagagactgtctcattctgttacctagtctggagtgcactagtgtgatctcagctcaccgtagcctcacc
ctcctgggctcaagcagtccttgcacctcaccctcctgagtaactggcaccacaggcatacaccaccacacccagctaat
ttttatttttcatagagtcatggtctcactatgttgcccaggctagtctcgaactcctgggctcaagcagtcttcctgcc
tcagcctcccaaaagtgctgagattacaggcatgagccactgtgcccaaacactacctttttaacttagtgaaaaatatt
tagtgaatgtgattgatggtactttaattttgtcactttgtgtttttatgtttaggtttattgcattcttctgtgaaaag
aagctgttcacagaatgattctgaagaaccaactttgtccttaactagctcttttgggacaattctgaggaaatgttcta
gaaatgaaacatgttctaataatacagtaatctctcaggatcttgattataaagaagcaaaatgtaataaggaaaaacta
cagttatttattaccccagaagctgattctctgtcatgcctgcaggaaggacagtgtgaaaatgatccaaaaagcaaaaa
agtttcagatataaaagaagaggtcttggctgcagcatgtcacccagtacaacattcaaaagtggaatacagtgatactg
actttcaatcccagaaaagtcttttatatgatcatgaaaatgccagcactcttattttaactcctacttccaaggatgtt
ctgtcaaacctagtcatgatttctagaggcaaagaatcatacaaaatgtcagacaagctcaaaggtaacaattatgaatc
tgatgttgaattaaccaaaaatattcccatggaaaagaatcaagatgtatgtgctttaaatgaaaattataaaaacgttg
agctgttgccacctgaaaaatacatgagagtagcatcaccttcaagaaaggtacaattcaaccaaaacacaaatctaaga
gtaatccaaaaaaatcaagaagaaactacttcaatttcaaaaataactgtcaatccagactctgaagaacttttctcaga
caatgagaataattttgtcttccaagtagctaatgaaaggaataatcttgctttaggaaatactaaggaacttcatgaaa
cagacttgacttgtgtaaacgaacccattttcaagaactctaccatggttttatatggagacacaggtgataaacaagca
acccaagtgtcaattaaaaaagatttggtttatgttcttgcagaggagaacaaaaatagtgtaaagcagcatataaaaat
gactctaggtcaagatttaaaatcggacatctccttgaatatagataaaataccagaaaaaaataatgattacatgaaca
aatgggcaggactcttaggtccaatttcaaatcacagttttggaggtagcttcagaacagcttcaaataaggaaatcaag
ctctctgaacataacattaagaagagcaaaatgttcttcaaagatattgaagaacaatatcctactagtttagcttgtgt
tgaaattgtaaataccttggcattagataatcaaaagaaactgagcaagcctcagtcaattaatactgtatctgcacatt
tacagagtagtgtagttgtttctgattgtaaaaatagtcatataacccctcagatgttattttccaagcaggattttaat
tcaaaccataatttaacacctagccaaaaggcagaaattacagaactttctactatattagaagaatcaggaagtcagtt
tgaatttactcagtttagaaaaccaagctacatattgcagaagagtacatttgaagtgcctgaaaaccagatgactatct
taaagaccacttctgaggaatgcagagatgctgatcttcatgtcataatgaatgccccatcgattggtcaggtagacagc
agcaagcaatttgaaggtacagttgaaattaaacggaagtttgctggcctgttgaaaaatgactgtaacaaaagtgcttc
tggttatttaacagatgaaaatgaagtggggtttaggggcttttattctgctcatggcacaaaactgaatgtttctactg
aagctctgcaaaaagctgtgaaactgtttagtgatattgagaatattagtgaggaaacttctgcagaggtacatccaata
agtttatcttcaagtaaatgtcatgattctgttgtttcaatgtttaagatagaaaatcataatgataaaactgtaagtga
aaaaaataataaatgccaactgatattacaaaataatattgaaatgactactggcacttttgttgaagaaattactgaaa
attacaagagaaatactgaaaatgaagataacaaatatactgctgccagtagaaattctcataacttagaatttgatggc
agtgattcaagtaaaaatgatactgtttgtattcataaagatgaaacggacttgctatttactgatcagcacaacatatg
tcttaaattatctggccagtttatgaaggagggaaacactcagattaaagaagatttgtcagatttaacttttttggaag
ttgcgaaagctcaagaagcatgtcatggtaatacttcaaataaagaacagttaactgctactaaaacggagcaaaatata
aaagattttgagacttctgatacattttttcagactgcaagtgggaaaaatattagtgtcgccaaagagtcatttaataa
aattgtaaatttctttgatcagaaaccagaagaattgcataacttttccttaaattctgaattacattctgacataagaa
agaacaaaatggacattctaagttatgaggaaacagacatagttaaacacaaaatactgaaagaaagtgtcccagttggt
actggaaatcaactagtgaccttccagggacaacccgaacgtgatgaaaagatcaaagaacctactctattgggttttca
tacagctagcgggaaaaaagttaaaattgcaaaggaatctttggacaaagtgaaaaacctttttgatgaaaaagagcaag
gtactagtgaaatcaccagttttagccatcaatgggcaaagaccctaaagtacagagaggcctgtaaagaccttgaatta
gcatgtgagaccattgagatcacagctgccccaaagtgtaaagaaatgcagaattctctcaataatgataaaaaccttgt
ttctattgagactgtggtgccacctaagctcttaagtgata
