# Supplementary material for: Creating PWMs of transcription factors using 3D structure-based computation of protein-DNA free binding energies
Source: BMC Bioinformatics. 2010 May 3;11:225. doi: 10.1186/1471-2105-11-225 (PMC2879287; doi:10.1186/1471-2105-11-225)
Supplement: Additional file 4 — 124 NF-κB-regulated promoter sequences used for validation of the PWM model. The promoter windows span over [-10000, 1000] bp in respect to the TSS, the length of each promoter sequence is 11 kb. The genomic coordinates of the particular TSS are listed in Additional File 5. [file 1471-2105-11-225-S4.ZIP › nfkb_promoters/ptk2.fasta]

>PM000012885|PTK2 protein tyrosine kinase 2|
gaaagcggaggacacagcacaatcctagaactgagggacagcagccaggcagcccggccagctctgcaggagccatgctg
gttctcatgcgggagcttgggagcactgtctcatggaaatgcctccgttctggttgccttttctctctgagactccagag
tggcatttctgggagaaagtcaatggcccaggaagctgggtaccaaccttgccaacatctcaagttgggcccacccttag
ccaccctactgggcccatgaaatgtaggtgaggcgtgttcctcagggaagagcggggttctattaccagaataatgaggc
gaggaggggatctccagtatcccttctctttctactggcaacaagcccccttccacttcatgtccctgtgttttgggttg
actctacctccagtttcaggccaggcatagaacccgagcccggccaatcaaagccaaggagactttggcttcagttgctg
gaaaaggcgcaggcttttctatatgggagggacaggatggaaactgtgtggaggggggcattttgtcatcacaaggggag
agctatgtgagacttgaatgtaaggctaagagatggagtgaaagtcctcaacagatatgcctcggtcagcctgactctga
ctctgaagtttcaagagtgagtcagttcccttttttttattttttgtaaaaatgtatgattcaacgatttgtagtatatt
tagagttatgcaaccatcaccattatctcatttagcatgatattcacgttgcacatggcagttgaaggatattttgaaac
attcaaccattgtctttggatttgcatactgtatatgcaaaagttgtgtatattatatgcaggtatacagattttgtaca
tgcaaaagttgtgtacattatatacaggtagaagtaacatgtgaagaatgacaccaattcttgacattgctgactagaaa
aatattaaatatgagaatgcaaataattttgttaaaatttaagcaagatttaattataattttgacataaaatttaaaaa
tttcaactatatttaaatttgatataaaattaatatattttgatataaaattaatatattcgatattaattaattatagt
ttgtacttttcatttaatagaagatttggaatagaaatacagccatagaagcaaacagttgttttgtaaacatatatgaa
aatattaattttttattgttcacgttactattttggtgaaagcatattcaaatatgtacattttgaacagaatcaagtct
tttttattttttatgttttttttgtgtgtgcgtgtgtgacagagtctcgctctgtcacccaggctggagttcagtggcgc
aaccttggctcactgcaagctccgcctcccaggttcacgccattctcctgcctcagcctcccgagtggctgggactacag
gcgcccgccaccacgcccggctaattttttgtatttttagtacagactgggtttcaccgtgttagccaggatggtctcga
ttgcctgaccttgtgatccgcccacctcggcctcccaaagtgttgggattacgggcgtgagccgtcgcacccagctattt
tttacgtttttaacttttttcttgagatacggcctcactttgttgtccaggctggagtgtggtggtgcaatctttgctca
ctgcagcctcaacctcctgggctcaagcgattctcccacctcagccccccgaggagctgagactacaggcatgtgccact
atgtcatgctaatttttgtattttttgtagagacagggttttgccatgttgcccagactggtctggaactcctgagctca
atcgatccgccctcctcgacctcccaaagcgctgaagattacaggcgtgagccactgcacctggcccaagtcttttgtta
atctttcatttatttattttttattattttttgagatggagtttccctcttgttgcccaggctggagtgcaatggtgcga
tctcggctcaccacaacctccgcctcccggattcaaatgattctcctgactcagcctcccaagtagctgggattacaggc
atgtgccaacatgcccgcctggctaattttgtatttttactagagatggggtttctccatattggtcagactggtctcga
actcccaacttcaggtgatctgcctgccttggcctcccaaagtgctgggattccaggcatgagccacagcccccggcctt
gttaatcttttgaattaatgctgcccacagtttgttgcatggaactacagctgctctgcacactgttatcaactcacagc
gggagaagtacagagattaagagttttagaaactttcaaagcaatttgacagagttgttttgaatctaataacaaaaatt
ggctcatgcctgaaattccagtactttgggaggccgaagtgggaggatcacttgagcccaggagtttgagactagcctgg
gcaacagagcaagactccatctctacaaaaaacagaaaaaaaattggctgagtgtggtggcacatgctggtgtcccagct
aatcaggaggccagggcaagaggattgcttgagcccaggaggtcaaggctgcagtgagccatgatcataccattgcattg
cagcctgggaaacagggcgagaccctgtctcaaaaaaaaaaaaaaatttaggcttgtgtttagtatgtctttactattta
tttatttatttctctgagacagggtctctctctgtcgcccaggctggagtgcagtggcgtgatcctggctcactgcaacc
tctgccttctgggttcaagtgattctcctgcctcagcctcctgagtagctgggactacaggtgcatgccaccacgcccag
ctaatttttgtatttttggtagagatggaatttcgccatattgtccaggcttgtctcgaactcctgacctcaggtgatac
acccaccttggcctcccaaagtgctgggattacaggcatgagccactgcacctggccagtatttacttttttaattcttc
atttctaatttttaattacattttacaagagtatgagtccacacaacatgaaaagaaagaactgctccacactacagaca
gtttgagaagcattgctttagatcattgagaattagtacaagttaggtggggtctggtggctcacacctgtaatcccacc
acctggagaggccgaggtgagacgatggcttgcgctcaagagttcgagactagcctggacaacatggcaaaaccccatct
ctacaaaagatacaaacacacacctgcagccccagctactcgggaggctgaggtgggaggatcacttgagcccaggaggc
agaggttgcagtgagctgagattgtgccactgcactccagcctggatgacagagcgagatcccatctccaaaacaaacaa
acaaacaaccccgaaaatacaaaaatggagctcagaaaaaacaaacaaacaaaaaacaaagctgagaagaagaaagaaat
gggaactcttctgagtggcagtctgtttaaattttacaaactggaaacaatggaagccttctgttgaacataattccaac
acaatttgcaagatttgcaaagaggacatttctttaatgaggagttaatactaaccaaaacaataaaaaagatcaagaaa
gggaattttaggctgggcatggtggctcacacctgtaatcctagcactttgggaggcagaggcgggcagatcaccttaag
tcaggagttagagaccagcctggacaacatgatgagaccccatctctactaaaatagtacaaaaattagctgggcatggt
cgtgcatgcctgtaatcccagctacttgggaggctgaggaggcatgagaatcacttgaacccgggaggcagaggttgcaa
taggccaaaattgcgcccctgcactccagcctgggcaacagagcgagactctgtctcaaaaaaaaaaaagaaaaagaaag
ggaattttatcagttccatgactggaatcggtttgatggcatccctgcaacttcatggtctttataaagtgaagaattta
tggcagggagaagccctgtgggcctcacctagactctcttcctagtagccctcagggcaggcacgaagacacaagcctgt
tccagcaggtgctgtggtgctgtgagcaccgtttcagagccagacaagctgggtttgaatcctgactctgccccttactt
gctgggtagactggagctggatagccatcaccttgtggactcaatttacccatctgtaaaacatgcttagtaatacttat
ctaaggcagttgtgaaaagtaaaggagataatgaatgatttggggcagaattccccagaaaatgtgaacactttttccct
ctaaaggctgttgtagggacagtagcaggtacagagtactcgttagctctggatgaactgtgactggagcctttgctacc
agatccagaacaaaggtgtatctcaggtcaggagggtgggggattgtccctggcctagacctgctgagccttgtggaggg
gaggattttccttcacacacagtattttgaaggaggggatgtgggggtgggagtgggcttcaggcccaggccagggagca
gtatccctgggacagatccccacggtgaggtcctgctctaggcagctcagcctccagacagggcttgctcacttccactc
gggggaacttgtgggcactgagtatgggtgagacctagaagaggccctgttactgcctcttgtgccacagagccctggaa
caccctggtggggtaaagtgggggagatctatgtgagcaggaggggctgggatgctccccaacctaggaagagttgttcc
cacttcctcacaggagatgggcacccactgcgggagccctcttccccctatctctgcattcctacattacgtgtctatgg
aaagtgaaatttcaacttgtagtaaaacctgcatagaggccaggcgtggtggctcacgcctctaatcccagcactttggg
aggctgaggcgggaggattatttgaggtcaggagttcaagaccagcctggccaacatagtgaaaccctatctctactaaa
actacaaaaattagccgggcgtggtggcgggcacatgtaatcccagctacttgagaggctgaggcatgagaatcgcttga
acccaggaggcggagattgcagtgagctgagattgtgccactgcataccagcctgggcaatagaatgagactcagtctca
aaaaaaaaaaaaacaaaaaacaaaaaacaaaaaacaaaaaacctccatagcctaattatcttgtgagcccagaatgttcc
tgaatcgtgaccacggatttgttttgctcactcctgggcaagctgtaagtggtgactctgtggcctcggcagagggcaag
ggcccatttgactttatacgggacagaatttggaggtgagaatctgtcttcagccccctcctctacccctgctttccttc
tggatgtcttccctaggggcatcccctgcccctgacttctgctcttccactttacagaggaggaaactgagactctggga
ggttgagcagcctgcttggagccatggggttgtcacgtggggagctgggattggaggccaggtctgtcagaccctttctc
cattccgccactctccatattcttgaggcccagcatgccctggcgatgtaagaggcccatagctcccagaagcacatctt
actggatcaaaaattaccccaggcacctgtcccctgggtctcactttctctcatcccagcttctccagacagatctgcag
ggtggtcagctgtgatgtgggcaggaacctgggcttcagtgtctcttcagtgatatcagcttccacgcccccatgactgt
gcatccacccctggccttaatgtgtgtttctgcttctccagcgtgagtgagcccctcctgggagggagcccttagccgac
cagggaggtggggggcttttcaagggggaactgctcccaggctcactgcagctgctctgccaacacacaggaagctcttc
ctgaaagcttcccacgcaaggtcagcgctcaccccatctggtgcagtgcaggaaggggagaagccaaattgtgttctctg
tttggtttttttttttttttttgtatgggatatgagtgcatcagagactgcgctggggagaggaaggagcacaggctttg
cagttggacagatgcagccttgaattccagccctgctatctgactcattgctgctgctacttcttctttttttttttttt
ttttctgagcagtagttttcttttcctttttttttttttttttttttttgagatggagtcttgcttcttcacccaggctg
gagtgcaatggcccaacctcagctcactgtaacctccgcctcctgggttcgagcaattctcctgcctcagcctcccaagt
agctgggattacaggcacgtgccagcacacccggctaatttttgtatttttagtagagacagggtttcactgtggttggc
caggctggtatcgatctcctgacctcaagtgatccgcccgcctcggcctcccaaagtgctgggattataggcgtgagaca
ctgcgcccagctgtctgagcagtagttttcaaatttataaaatggaggtgccgataatagcgtctacatcacagggttgc
tatgaggtctggagacagcgtattcaggttctgacccacagagactgagagaagtcagccttccttgactctgtgctctg
gtggtcctttgcatacccctccatcatcatgcaaattattagtaatcgataaagcaatgctatagtcgatcaataacact
tatatatgctaagcaccctgctgttttatgagaatggtttgtttcctctacaacctaatttttttttttgagatggagtc
ttgctctgtcacccaggctggagtgcagtggcgccatctccacccactgcaagctctgcctcccgggttcacgccgttct
cctgcctcagcctcccgaatagccgggactacaggcgcccgccaccacgctggctaatttttttgtatttttagtagaga
cggggtttcaccttgttagccaggatggtctcaatctcctgacctcatgatccacccgccttggcctcccacagtgctgg
gattacaggtgtgagccaccgtgcccggcctctctacagcctaattctaatgtacatcctttagagcctccatttcacag
atgagaaattgaggctcagagacattatacaaccttcacaggtttattggtgaatggttaaacttaagcctgggtctgtg
ccaatgttcatcttactcctaaacctgagttctcaggcaccacaaagtgtgcccaagaggtaagacaagccactgtttcc
taggtttgtcccttttcccgtttgtatctctgtttgcccttctcctttgcatcacttcttcccgccgttttctgatttct
tcttttactaagcataataataaccaaagctgcccttcaagaacgtcaatttcaaatgtatcgtggcagagtccaggaaa
caatattgtgtaacacactaccctaaaacctaaaggcttaaaaccacatgtattttattggctcacaattctgtggtttg
gcaatttgggttggattcagctgggcagttcttccatcagtctctccaggtcttatgtatgcttcacaggggctgggtgg
tctagtacagctcactcacatgtctggaggtggcaccttgttggccagggtgcctcagttctcttccacacggcctcctc
gtgaggctagcttgggcttaaggggggaaaatgaaagcagcatggcctcttgaggcctaggcttggaatttgtacaatgt
cacttgtgacacatcccattggtcaaagcaagttacaagatcccatccacattcaaggggtgaataaattccacctcttc
ttgggaaaagtgtcaaagaattgatggccatttttagtctactatgctaagtgcagccccttcccccaaagttatcctta
atgcagtccctttgtgcctccactctcctcttttaattcccatgcttttcttatccttttaataataagctctcacttca
catcacccaaagcttcgttcattcacttgacaaatacttactgtgtgccaggacctattagtgaacaaaacaaagcccgt
gctctaatgaatctaagattctagtggagagagcggacaatcaagaaataaacaagaacacagtgttgggctatggtgaa
caataggtgctttggagaacaacagagcagactaagtgcggactgtgtgtgaggatagcagggcagtgggtggttcctat
tatatgaagtggtcggctgtatcaatgaggtgatatataagcagggtattgaacgaagtgaggagcaagaagttccaggc
agagcaaatagcacgcgcaaaggcctgaggctggcatggagaggcaattccttacaatttcatatgtagtaaaaagtaac
aaaacccagaaaaacaccaaccttaatacatctcattaaagaacaatacaacccaaacatttaaatatggtaaaatcttg
ataagcaaaagctttttattttacttcatttttacttttataaaagctcctaatgcaatgacgtgtgtcacctctctggg
cttcagggtgttcacctttcaaaaggcctcggtgcctgtctgtcctgcttcctggcttgtggttagcatcaaaatgacac
cataaaaatgaaagttgcagccttgagggttcttctggtttcatttccgaccacaaggttgccagagtgacttttttttt
tttttaaataacacaaatcagttatcacttcctgcttaaagccctccaaaggttccctgttgcctaaagaataaactcca
ggcacctaagcaagccccacgcagccgtctgcatttttcaatccctccaacctcgccttttgctatttcccccaccccac
ctacggcacgttccggtcataaccaactagctcctcgctgaaactggctcacaccgcggaagcccgggtcggtgtcgggg
cgagccttccctccttttcctggagcccgtctcaggtctgtagccctcgggagggattgcagggctcgttccctgctggc
gttcatttaggtaacctgtctacctccagtggacttctaagtccctttcatgatttttcatcttccaaaatcaaataatg
gcccagcccaacttagctataatgccatgaaaagaatctctgagcctcagtttccttgtctgcaaaaagggcccaggaac
cgctcgttagggtcggtgtggtgcctggagagtgcactgcaaggcccggggcccgcagcgggtgcccgacagcgggcgtc
caactctgggggcggggccgcagggccgctcaggagggaggttctccagaggggaccccttcgggatttgggggcaggga
aggagatggggaggactttcccgaagtccgtctaatcccgctggcggagagcgaggcaggtgggaccccaggatgtccgc
tcggcggggcgaccccggccacccccgagaccagggctttcctcgtccggccgccacgcccgcgcgcagcctcgggccac
cccgaaaccccggcgcggtcactacaggacaaattacgcgagcagagcctagcggcgcgctgggcatgcgcgggggcggc
gcgcatgcccagtccccccgagaggcgggaactccggactgagaccgggtcgggcgtgcgctgccgagagaggacgcgcg
cctcagccggctgccgcgcacgcgcgcgggcccgcgccgacgcagcacggcctcgagggcgcgagcccgcgccgccgccg
ccgccgccggtcccggaccactgtgagcccgcggcgtgaggcgtgggaggaagcgcggctgctgtcgcccagcgccgccc
cgtcgtcgtctgccttcgcttcacggcgccgagccgcggtccgagtgagtgcggggcgccgggcgcggggcgcgggtcgg
gggctgggcgggctccttctgtgcagcggtcgtgggctgggccgcggccctgagggcggaggggcagagcggggccgccc
aaccagtcccggggcggatgcggcggagaccggcccctcccgcgcccccggcccgggttctgggaggaggggaggccggt
ggccgtgaggaggttgggggccctcgcggaggccgagaggcttaaggaggtcagggggcgcgctgggaggcgggggttcg
gggcgctgggtggtcgggaggcttggggaagactgggaggctgagggacgtggggaggccgggagctcgaggaggtcggg
ggttttgggggcgcgcggggaggccaaggggttcggggaagacagaaaggctgggggacgtggggagtccgggagacgtg
aggaggaaggggggggcggctttcgaaaaggccgggcgcgcggagaggccgaggggcctgaggaagacgaggaggccggg
gctctgggggcgcgcagggcggacagaggcgcggggaggacgggccggcctccgccggagcggacccaatgcctgaaaaa
caaaaggggagaggcaggaggaggaagagggaaatcgcagggacgtcggcagggttcgcccggacgcgagagggaggctc
gcgacggcccgacctccgtcccccgggcgcggcctcgcgggcagccaagggtgggctccgagcggcctgccggtgcccga
gccccaagcccgccgtgtccccgaacgcaaaccctcaagtttggtagagccccgtgggcttcttggcgggagccctggag
ccctcactgaagtcctcactggagtcattgtgcttcccaagttttctcctcttccccgcccccagcccccgactctgccg
cggtggcttaggcgcaactgtttgccgaatttctctctggg
