# Supplementary material for: Creating PWMs of transcription factors using 3D structure-based computation of protein-DNA free binding energies
Source: BMC Bioinformatics. 2010 May 3;11:225. doi: 10.1186/1471-2105-11-225 (PMC2879287; doi:10.1186/1471-2105-11-225)
Supplement: Additional file 4 — 124 NF-κB-regulated promoter sequences used for validation of the PWM model. The promoter windows span over [-10000, 1000] bp in respect to the TSS, the length of each promoter sequence is 11 kb. The genomic coordinates of the particular TSS are listed in Additional File 5. [file 1471-2105-11-225-S4.ZIP › nfkb_promoters/bcl2l1_2.fasta]

>PM000072227|BCL2-like 1|
tgaccaacatggtgagacaggagaatcacttgaagccgggaggcacaggttgcagtaagccgaggttgtgccactgcact
ccggccttggcgatagaacaagactctgtatcaaaaaaaaaaaaaaaaaaaagagggaggctgaggccagagaatcgctt
gaacccaggaggcagaggttgcagtgagccaagatcatgccactgcactccagcctgggcaacagagcaagactccatct
caaaaaaaaaaaaaaaagaaaaagaaaaaagaaaaaaaatacaaagttatgtgtagacaacatagagaagtataaaaaag
aaaacttattttctttagatttaaatgtaacttattttctttaaattagattccagtcaaagatcatttgagagccattt
tcaagacttgcaaaattctttttccaaaatatgtatccatctttccaaaatataaatttcttcatgttctttctggttta
aaaaaatctttgctggctcctctggtgctatttgatgtgctgctcgcatggatacacatttatattccatcccctctcca
ccactcccctcagccatcccaatttatttccaggacaccatgggctctcacgctgggctgccaggccttcgctcaagcaa
tatcttctgcttaaaatgctcctacatcctttctcacccaagcaaaattctattcttttgagggccagttcagtaaagcc
cctatctgtggacagagtttatctgccctctgctgggctcccaaagcacactgaggcttccataatgatagttttcacat
tgagataattgtggcaccataggttcaaaaatgtaaatcagaccgggcgcgctggctcacacctgtaatcccagcacttt
gggaggccaaggtgggcggatcacgaggtcaggagttcgagactagcctgaccaactggtgaaaccccgtctctactaaa
aatacaaaaattagccgggcgtggtggcaggtgcctgtaatcccagctactcaggaggctgaggcaggagaatcacttga
acccaggaggcgaaggctgcagtgagccgagatcgcaccaccgcactccagcttgggtgacagagcaagactccatctcg
aaaaacagcaaaaaaaatgtaaatcagagccaggtgtggtggctaatgcctgtaattccaggactttgggaggccgacat
agacagatcacttgagcccaggagtttgagaccagcctgggcaacatggggaaactccattctctacaaaaaatacaaaa
attagctgggtgtggaggtgcgagcctgtattcacaactactggggaggctgaggtgggaggatcacctgggatggggag
gtcgaggctgctgtgagctgagatcacaccattgcactgcaggctgggtgacataccctgtctcaaaaaaaaaaaaaaaa
aaaaggccgggcacggtggctcatgtctgtaatcccagcactttgggaggctgaggcagtcggatcacctgaggtcagca
gtttgagaccagcctggccaaaatggtgaaaccctgtctctactaaaaatacaaaaattagccgggcgtggtggtgtgta
cctgtagtcccagatactagggaggctgaggcaggacaatcacttgaacctggcgggcagagtttacagtgagccaagat
agcaccactgcactccagcctgtgcaacagagcaagactccatctcgaacaaacaacaataacaaaaaaaaaaaaaaaaa
tgaggaaagagttcaacagaaagaccacctgaaaaaggggtaaacaatatgaagaaaattcaccaatacaagatccacca
ccctccaaagaaagactaaaaaatatgacaaattgctcaacttcattcataataaaaaaagaaatatgaaagtgccttcg
gtttttacccatctaattggcaaggataaaacatttgataacacactgtgtggttcagggtgtaaggaaattggcggggc
gcggtggctcacgcctgtaaacgattctcctgtaagcgagtctgctgcctcagcctcccgagtagctgggattacaggca
tgcgccaccacgcccagctaattttttgtatttttagtagagacggggtttcaccacattggccacgctggtcttgaact
cctaacctcaggtgatccgcccgcctcggcctcccaaagtgctgggattacgggcgtgagccaccgcgcccggcctgtcc
tatggagtttacaattaataactctcttaatcatcacaatagctcaacgagagaggttggtactattacccattttacaa
ttgaggacattgaagcacagagcagttgagaaacttgcctaactagcagagttagaatccagacaaagtgcttaaccaca
aggcgatgcttcttctatatataaactgacggacggatgaaataggctgattgactgatgagtgactgactgactgactg
aatgaataaatggaaatgtgattataaatgttgattttttgcgcctcccgattccccagatctaccgcgagggggcgatc
tctccccggtcctgatgccagtcactcaaggcgcgcactccctttgcgtctcgggctcgcgcgcgttgccgcggcaccgg
aagtgactgagcttgcaagttcccctgtctcttcaggggaaactgaggccggcttgttcgggagagacggcgcgagcagt
cagccaggtaggccggcagccaggtaggccggcccgggtccgcggcgcggaactcggccgcgaagagctcttgcgtctgg
aagctaccgggccgatgaagggggatgtggccccccacggctcgcggggctcgcaggtgagagcgccgcctcccctgtgc
gtgacagccgttgcgcccaataggagccttcgccgtcccgcttccgtgccggctgggctcgctgattggctgcgctgggg
cggaccgccgggggcgaggcccctcctctcaggaaggtctagggggcgcccccgggggagggcggttgcctagcaacggg
gcggtggctcggcgggtacccggcctagtgagctcgagaagccgctaggccgcagccggcccaccctgggctccggagag
gtgcagcccccggccccggagccctcccgggggcgccagaaagccactttgggcctgtccccaggaaaacgtggtctcag
ctgtggggccgtcgagcaggcctcgacccctcttcctgacctgaggagaggcccagcgcctcaccctcacccagtctttg
tgcagggcgccggcggccattgtgtccgggcggggaatggaggacccggcaatccccaactgccacgttctgggcctttg
gggaattcagagcaaaccagcggcatttgttgggggtctccggccttcaacatcacagacaggcctgggggtggccttcc
caaagtcagattgcagatctgaggcagtttccccctccctgcgtccctcactgaaaccttgaaccccattgagaagtccc
tttagggtttcggacgcctccacctcaccctgggctggtgcttaaatagaaaaaagaaaaacaaaaaccaactaaatcca
taccagccacctccgggagagtactcctggctcccagtaggaggcggagagccaaggggcgtgcaagagagagggggctg
ggctcccgggtggcaggaggccgcggctgcggagcggccgccctcgatccgggcgatggaggaggaagcaagcgaggggg
ctggttcctgagcttcgcaattcctgtgtcgccttctgggctcccagcctgccgggtcgcatgatccctccggccggagc
tggtttttttgccagccaccgcgaggccggctgagttaccggcatccccgcagccacctcctctcccgacctgtgataca
aaagatcttccgggggctgcacctgcctgcctttgcctaaggcggatttgaatgtaggtggtgcgggggagcgggagtgg
ggcgggggggactgcccagggagtgactttccgaggaaggcatttcggagaagacgggggtagaaaaggctggtgggaga
ttcagagtccactggtgctttcgatttgacttaagtgaagtatcttggaacctagacccagaccttcgtaagacccacaa
agaaaccagttctggtacctggagggggaatggaatttttagggtaaatggcatgcatattaattatttttttttcctga
agctctttctctcccttcagaatcttatcttggctttggatcttagaagagaatcactaaccagagacgagactcagtga
gtgagcaggtgttttggacaatggactggttgagcccatccctattataaaaatgtctcagagcaaccgggagctggtgg
ttgactttctctcctacaagctttcccagaaaggatacagctggagtcagtttagtgatgtggaagagaacaggactgag
gccccagaagggactgaatcggagatggagacccccagtgccatcaatggcaacccatcctggcacctggcagacagccc
cgcggtgaatggagccactggccacagcagcagtttggatgcccgggaggtgatccccatggcagcagtaaagcaagcgc
tgagggaggcaggcgacgagtttgaactgcggtaccggcgggcattcagtgacctgacatcccagctccacatcacccca
gggacagcatatcagagctttgaacaggtagtgaatgaactcttccgggatggggtaaactggggtcgcattgtggcctt
tttctccttcggcggggcactgtgcgtggaaagcgtagacaaggagatgcaggtattggtgagtcggatcgcagcttgga
tggccacttacctgaatgaccacctagagccttggatccaggagaacggcggctgggtaagaaccaagccccttgtgtgt
cccttttctttggcctctggtcagagatccccaacagcccttcttctgtatctctttctgttgtgttgggtgattgttgg
agacgttgatagttgaggaaacctgactggcctcatttcaccacaagaggttaactccttggaaatacaaatgaccctgt
gcttcagagatcaggcatctttcaccctggtcacccccatgactccactattccatacttgtgttccagtttctcagcaa
agaaaactgtagcctatgtgttcattaagtcccaaacctgtgagggtaggaagttagttcggtgtttcccttaccttata
caatggttcacacacaaaggggtgatgagtataatgcctggagaagatgatgagcatcaatgacccacagacctctccat
ctgttccccccaaggggtctcagtcctatcctgggcttctctcccccaaatcaagttccctttatttcaaagtttgcgtg
tatggcactctcctctcagactagggcatggccataggcaggagttcccactgggttgaatggctgagaattgtcagatt
ttggggcagtgtaggctgtgcagattgtgtttgcactgcgccccctaagttcatttcccccaaagtgtgcgactttctgc
atggttgccttgtttgtggagcacttgctgtgtcacacattaagccaggggactttgcacctcattgcctggggtcggtt
ggggagctccagctgctctgcctgttactttccggccagagcccaggggcctcttcaagcactgtttgctggcaaagcaa
gaacctagtctttggggctctgtgggacattgagatttagtaacagacttcacatgcaggtataagttccagttctgtca
tgtaactagctgtgtgaccttggacaggctgggttactttcttgaggcttagtttctttcactaaaaaatgtggcaagct
ctccttgccttacagtgtattgtaaatcttggcgataatgtgagcacagtgactgacaccagcaaattccctttccaggg
agggagagttctcctgcccatcactgagccaggatgagatggtggtgaaagcttctttaccagtggtcactgtaggcaag
ttttgctcttcagtgaattcagtcctgttttcttgcttatctccctacctagcggaggtgcaggttttatgagagatgtt
ctatcccctcagagtatgcagaaaagcatcaagctgtggaaaataagtcatccattgaaggagctgaggtggaaggggac
atgcaccatggactcaggaatgtcaagaatgcaactgtctataggctgggcctagggtgtggcaggcacttcactttacc
actgagcaagagacctcctgagtttgccctggaaccccaccccctctctcattttgcatttctttgcaatttcaactcgt
ctgtgccagctcttgtaaaaggcaagggggtcaagtcaatagaggtcagataactggggtggggtcaggggaggtaaagg
tggtgggttctcttgagctagctgactagacttgaaagccattctgtaaatgaactctctagggggataaatgattaaat
agttcctgttggtttgtgcagtgacctctcctgttccctcctgctttgattctcttttggggcaaatatttgttcagctg
attacaggagggacaggattccagtactgcagacacaccctctgaggcatctccaagtagggattgaggctgcttgccca
ctttgcctgactattgtctttggccagtggtcctaataccaggtgggttgttgccagctataaacaaaaggcagtctggg
agaggtgcctggtctgctagccagcctctgcagaaggctacccctaccagagaattgccagctgcccagtggtgcatatg
aaagaggtcttagacacagcaactctgggtaagtttattagatctccatggggttgaaattccatcttccatctctttgc
ttaagaatcatcagagcctgttggacaacataccacatgtcacttcctcttggtgaacagaggggatgtgtgtggaagag
ccagttatatcagaaccatttctgagcacacattctctccctaaggccagggagtaaagaacatttgactcaggatcctt
tgagcctgggtagaaggtacccgcccccttcctctcaggtattatcctgttccaagctgcaccgactggctactgtggtg
gcatcgggtaattatcctggagactgcggctgggagatccttaagggtaggagttatgggctattctactcagggctatg
ttctaaatttagcatccctacaggaaaggggaaggaaattagtctttattgagtacctgttaagtactaggcactgtgtt
aggtcctctacttatgcaaccagtgtttcttgagcatctactgtgaagctagcagtgtactaggtgctggccataagcca
cgcatggtaccttccttcatggaaacggcatgctgtttcatatattctacagtaaccttccaaggaaggtgagtttattc
ccagtttacacatgaaggtctttgtgcctaagtgactgaccccaggtgtccctcagccagttaagtgtctgaatgagaat
ttacaccaaggttggcataattctaaagccaacacttttcatcctatcaagttgtccagggagtaataaagtgacctaga
catgctggcccagaaagccagagatgctgttgggccaagcaaaccatgcctgtgaaggtgctcactctggactgataact
ggctttgttcaggtagctatgggaaggatagttggcagtagcaggttcccagaggcgtgttggtagcctcagattctggc
actggtaaaactcagacatggcaggtttcaagtgggcatcagggttttgcccagagtgagctgcttattaattttttctt
tttttttttttttttgagacggagtctcgctcttgttgcctaggctggagtgcagtggcgcgatctcagctcactgcagc
ctctgcctcccgggttcaagtgattctcctgcctcagcctcccaagtagctgggattacaggcatgcgccaccacacctg
gctaattttgtatttttagtagagatggggtttctccatgttggtcaagctggtttcaaactcccaacctcaggtgatcc
gcctgcctcagcctcccaaaatgctgggattacaggcatgaaccaccgtgcctggccccggccaattttttcattgttaa
aaccctctcaggccctgccaatagatgacagtggtgtgcgtgtggggagaaggtggcctgccccaggtatctctacttag
tggtggagtgatgcttcaaggactgaaagtgtagacccttagccagattactgcctgcctggagtcacctgatgaaatgc
tgaacctgttcggctgtcttgtccatctgtctctcccgcctgtaaaatggaataatgatagccagctgccatagcttgac
tcgagtaaaggatctagcacaaaagcccttctcctgccataattgtagggtggaaaccctttaatgaatgggcagcttcc
ctcagagaactgactcttccccctagagtttctccttgagaaacaaagtccctgtgatactttcctggaatgttgtatac
atgaccttccccgaagggacacaagtgtttctggtgctttccaatgggaatgtgggaagggacccaggtgggccttgcca
ctttgggattgctgtccctgaagaaatcccttagcctgatagaaacgtaattgttgggagcaatgaactgtgttggggga
gaaaacataacttggcctttcttaagctgtatggctcagtggtctgagtttctgtagatctcttattgcctaatgtggct
tcttcagatggatgtatgcttagttgaagcacctcagctccctttgcagatagtggcagttctgtggttttcttagggaa
accccattagaaaccccaaatgtggaaatttttagtaatctcattcgggtcccaaaattaagtagaagtgtctcaggggc
tcccccttgaaacacctacttcttctgagtgtacatttgaggttgctcttaaaattctgttaccatcacagggttttcca
gacttcctaggaataatttccccagtagccccacagagccctttagcttctgtcgaaaattacccgggtattttttcagg
gggctccaatggaacctggagggttttcttgacttttgtatgggtgtccccagatttgtttgggctgcatgaaacagcag
ttgttatctctgtcccttcccccagcagatatctgtcctgaggccagtgggcttgagcgtcctcctctgtgtccagtctc
cctggttttgccagtgccctcagccttccatcatggggctttcttgaagcaactgtggttttgcctgagtttaatgtgga
tagacataggggtaattcccagtgtactgcttttctacggaagtataatctcctactgccttaattaagcagaggccctg
tccccacccaacctccaacctaattccacagagtcctccctaaggactccctcttttttctttgaaggagtcactctact
cctggatcctcttctcttctgcccctctatccgacagtctgtcttccttgttcccagttggcagacctgagtcaggcaat
cccactgggtctttttgtttagcctggggaagagaagacccaggagaatatcaccagcttcagatatctgaaggaagagg
gactgagtctttttttattggtgtggtacctggcaaaacttggataaatgaaaagaagttaacagttggtagagcttaaa
ttatgtgcagagaagacatttctaacagatttactctgtcctagatttaggagctcctcagggtggaggccacatcttgt
ccatgcttgtttcctcagcactgagcagaggccttgggcatagcagatacctaattgaagagaaacccactaaatttctg
aagaaacagacccttgtcaagccagaataacaataatgggagtggctatttacctaataattcattcgttgagtcaaaca
atgtttattgagctcctactgtgtaccatactgggagtatggcagtaaacaaaagtaagcaaaactaagtttctgtcctc
atggagctcacattccaatgaggagtgacaggcaataaatatataattacatgtttatatcagatgattgtacatgctat
gaagaaaataaagcaggttggggcatagggcatgtctagcaagggagggtggggctgcagttttaaaagagtgatcaaag
aaggtgtaagggagaaaaaaatggctttcctctacccttctaggtcctttggctgggctgagaattaaattgacatagac
agattaactggaggaaaaataattaattacatagttgtacacaggaatcctacaaaatatgaggctcaaagaagggtcag
ataattgaagcttatatagcatcctgagctacagaaaagaatatggggcttgggacttctgttaggggcttgagtggcag
caacccaagttatggcagggtgagggaaagaattggtggtggcgtgtgtctgtggtcccagatactgttgagggggtgta
ctgaggtgggaggatcacttgagcctgggaggtggaggttgcagtgagccgagatcaagccactgcgctccaacctgggt
gacagagcaagaccctgtctcaaaaaataaaaataaaaagtctctctggtaataaaatttgtctggagcagccctcttcc
taatacagatacctttactagtgtagatttcctttttagatgtgaatttcttttacaaaaggacagcttttcagagctac
tcttatgtctgcagtttctcagaataaccagttcaaaatatgccaaagaagtatatttttggggtggcatattgttttcc
tacagtcatattttgggatggtatgtcctgagtcccaacaa
