# Supplementary material for: Creating PWMs of transcription factors using 3D structure-based computation of protein-DNA free binding energies
Source: BMC Bioinformatics. 2010 May 3;11:225. doi: 10.1186/1471-2105-11-225 (PMC2879287; doi:10.1186/1471-2105-11-225)
Supplement: Additional file 4 — 124 NF-κB-regulated promoter sequences used for validation of the PWM model. The promoter windows span over [-10000, 1000] bp in respect to the TSS, the length of each promoter sequence is 11 kb. The genomic coordinates of the particular TSS are listed in Additional File 5. [file 1471-2105-11-225-S4.ZIP › nfkb_promoters/tacr1_5.fasta]

>PM000084929|tachykinin receptor 1|
atagctatttttgagcataccaatggcgatagatgctcaagtgaagagatgatggttgtgtgtgtatgcctgcatgtgtg
tgtgcatgtgtgttgtcatgcatgtgctttgtgtgagttctgcctcttgaagagccaacctttttccaggacggagtgac
tgagcactgcatttctcttcctcagcacatttcaaagggacgtttagcattcacccctttgaaatgtgcattatactctt
ttaaatatttacaccaacttaattagaaagttctagttgcatttagatttctaatttcagtaacaattaaccttatctca
atcttactatctcgaagtataagtaatagatatataataaccttttgcaagattggagggtaactgcttctagtgctatg
atctgtggacagaacaacttaattatttcaaaattagtttctgccaaacttctctgtaccttgtgatgcagcaacctgcc
cagagtgacacagctgctgaggcagtatggtggtttctccacctgcagtctttctttcttccccagataactccaaagac
caacatgggatcaatactccagaacattgttacgactggtttaaccccctgcagagcaatctctcagaggatgaatggaa
atgactcattccagagtgagaccaaaaaaaaaaaaaaaaaaaaaggcattaggtttagatgcacagtttggacttttcct
gagatgtaaatgaatccagtttgaacacagagggtgaagtgggggaaccttcaagagaaagaataaatatggaacaagtg
aaatcaaggaggcagaaaatcacaaggtatttttggcaacaaattgtccatggtgcctggagatagcactgggtaccact
ggtgtagggttacattaggagggaaatcaagaaagacagactgggcatggtggggctaccagtggacagcagggaggaca
ccacaggcagcagcactggcccaagtgccaaatttaacactttaaccagtagaaagtaactgggtttggggaatagaaat
ctggcacgaatggggaagatgggttggaagggagaaagactacacacagagagacatgctcaggaaacttattatagtag
ctcattcaaaatgatagcaaccctacagcagcggccatgtgttggacaggaagggaagtatatgaaagagagagtgaaaa
gctgtcacatggaagaggcatgggacttactttgggttgctccagagagcaaaattaggacaaatgaatggaagggatgt
gaaggtatatcatgtggcttctatataaaggcaacttcaggaataattactcctggaaattaatggtataggctgcctgg
tgaggtggtgagctccccagcactggtaggacctcaagcacagacaggattttgatgtttcgatgtgtttgccagagtgt
atgtttactttacctgaacttgagaatattttgtcatatttttcccttaaaatactgagactcttcaggatttgtgacta
gatggagagtgagtaggaaaagggggtctaaagcaacgaaagctctcttcacccagaacctacaaaagatggatcatggt
gctcagcattttgcatacagaatgattatcagaaaaggaataaataaacctggaatatccatcgtttgaaaaccacttag
aattactatttgctcttctgatgcaaagaaaattcttggtttccctgaatacactcctacaagggcacagtttcgtgttt
gttctacccccatgatgttggaaatggcacaaatgatgtgactggagtaggttcaggtggaacatgggagagcaaacaaa
gatgccattggatatattggctagaagaagagtatcttaatacaaagaaaaaaataataaaatagagacaaggtagagac
taatagaaattaaactcttattattttaaataattttaagtttttatctagctcctaccatgaggcaggtactgtgctag
gctctttaaatgaatcatctcatttgatcctcacaacctcctgtgaggagggctataatctcttctctacagatacataa
gttgagattcagagagtttagaaatcactcaaggtcatgcaacttaaaaaaaaaaaacatgcaaaactccaagttcaaaa
gagacaagagcccaaatagaatctgaatgggggcactgaactaggctcataattcagctaagtattgtagtcaaaatcgt
cacacttcacagctctttcaggtaagctctgtgccactgttctagacctccatgatggtagtagagacctacctcggtga
tctggggaacaccccctcactcttgatttgaaacaccgtcctgctgcagtaatagcagttacgccagtagagaagtggtt
aattcaatctcaggagtcctaggttaaaatgcagattctccagaagaggtaatgcaatagatatgaatgagctttccaac
ttgagctcactgatttaagtttgattatgggaagaaaatgagatgaacacagagcttggactgactaaaattgggaaatt
ggaggagaaaggaaagaggaaaagatcattaatgggttatgttcctgggggccttcccttatacctcttatctggggatg
ggtacagctccatactcccaaggatgcccctaaattctcagtagatttgaagtacaagacaggagggctggtctgtgttg
ttcatcactgttaccccagcatctcaggcctgatccacagtaaacaccaaaaaaattcaataaatggacacaggaattaa
tgaatgcagacactgacctgttacctgcaggcttctgcctcaggatagcctgctaagcatcatttaccaggatgtttgtg
tattgtgttgttcccacatcaattatcagatacttgtggattttaccaacaacctctcctctcagcttcttctggaagag
tctaccttacaggaatgaaaattcacagtaggtccatctaacttcttactggaggtgtcctacccactggagaaggtggt
tatagtacaaacagtgcagtccttagttttaaaagacctgagttcaaatcaccactgtccaaagtattctctctctgaac
ctctgttctcatcagtaaaattaaaataataggccgggtgcggtggctcacgcctgtaatcccagcactttgggaggcca
aggtgggtgggtcacctgaggtcaggaattcgagaccagcctgaccaacatggagaaaccccatctctactaaaaataca
aaattagccaggcatggtggcacatgcctgtaatccaagctactcaggaggctgaagcaggagattcgcttgaacccaga
aggcagaagttacggtgagccaagatcgagccattgcactccagcctgggcaacaagagcgaaactctgtctcaaatgat
aataataataatagatgtgtggtgaaaattacatgaaattacctgtgtaaagcggaagctagtaggcacctggtaaattt
tagctcacttcccccttcctactgaataaaaaagtcaattaacaaaagagatatcctaccaaaacttagagttctcaggc
cttaccgaagatgcgaaggcctcagaagttagaacacaatcccatcacttcagaaatgaggaagagatgtagagacaagc
agcaccttggctaacgttgccccagtgattgtcaggtccagaaaaccagcaccaggctcctgactcctggtctcgggctc
catgttaccaaactagcatttcccagttcatctttttatgctgcgtttgaaattaccatttagggaagctgtactccaag
ctttcacagatggccccttccatgtttccaagcatgcatgtcctgttagtgtcagcccgccagtggaatcagtctatact
gacttcctctctcacctcctaattgactctgagagacaaaccaaacatgtagctccaagaagctgggtctatgagttttc
actctgttggcccttgagctgacaaaaaggtttataagcttctgtgtgtgcaaagctgcctgcaatcagtaagggggatt
tgagagtggcgttttcaggaaagacaacaggtgatggattctcctgggacatgctgagtaaacagcgccagctgccactg
gtctcagaagcatccatcatgtgacaaggctttttccaggcactgactggcatgggagtatggttatttcatggagtcct
cacccatctggtccaattccctcttttcaggtgcaagaaactaaggtctaacagaaggaagagacttgcttaaagtccag
tagaaaataagaaaggacagaataagcagcaaaggcagatcaaagcacaaacctgccattcatatgctgtgtttaaatct
cccactatggttgtgaatttgtccaattcttctattaattctgttgggatttgctttatacacactgaagacatgttatg
tagattcaaacaagttatagctttatggtgattttgtaaaaactatgaattcctaatgttggacattaagattatatatt
cctatttttgctttaacgtcatttgtctgatgttaacatatttacttctagcttaaaatatcttcttctgtccttttact
tttaatctgagtctttacatttcacatatgtctctaacaaacagcaattagctgaatttgttcttgttgttattgttgct
gtttaaacacattcttatcatccctgtcctttaactgatgaatttagtttttacatttattgtgaacattgacatatttt
gatttattctgccttattttcctaaaatagttatcatatatttttatttttacaaatgaatgtatatagcatatatgtaa
gtatgggacataataataatttgaaacaagtaatcctaacacccatcttgtgaactaaagcattattaggtcatagaatc
cctctcttcatatgattcctgaggcccaagtacaagagcttctctccgacatatgttttaaagtgaaattcatttgggtt
tgcacatgttcaactttgtaagataattgttttccaaagtaggtgcacgaatttacacacccaccagcagtaaataagag
ttcctgttgtagcatgtccataccaacacctggtattgtcagactttttatttcttccctagctagtaaatgtaaaatgc
tatcctattgtggtcttaatctgtatatccctgaggaaagagacagttaagcaggagggaataatcagctgtgtagaatg
ccgcttctcagctttaatggtttaatgggtcactcttcttaaagctgcctgcattttaacatgggacaattcctggactc
aaaagaatagatcttaaatagtggatgataagccctgtcacatgccagtgagggaaaatgacagcaggttctcagtgctt
ccacatctaaagtgaccaaccatcctggttttcctggaactgaggggtttccctagatgtggggcttttagttttgaaac
tgggaaaaccccaggtaaatcaagaccagctggttaccaacccacgctacacacatagatgttccctgaccctgttagta
ctaaaatgctttattccatgcacagagcctaatcctcatgcacacacacaacccaaacacaactgccttctccatggcag
aaggcagcctatagactatgatctgaagccaccttcttgcctggaagaaaaaaaaaatccctgccttcaggggccattcc
ttaatggctaaggtgagtgaaagagttttctcactttaaaagaaaaatctgggtcatattactttttattatagtgtatt
cctcactagctgctcttcttaaagtttctatttccccagtctggggaaatgtgacatcttaacaagacatttcaaagctg
acacaacaagctctagggccaatcttcctgggagaatgagccacatgctgtagggccatgttatacggacatgaaatctg
agctctgcattccctacaagacccaggggctccagatagatgcctatgtctaaaagcaggtttaacagagctcttgctag
aggctgaagtttcagggaattaaagtgacaggaatccctgttgtcaatttctctcctttgcaacaagtcacaactacaca
gccaacacttgccacttgcctcagtttctcaccctgctaatgagcttgatgctcctggtgagtagagctggcatccagga
gcacaggttacagcttgccccgcttgtgaaaatattttgatttttcatttccatttcgtaaatagtattacataacaagt
attttttaaaaataagtagaaacataaattctggtatgtatgctttatctcaggcataaccatactatataatatcaaga
tacatttttgatttgggcaatgcacagaatgagaggggtaggtaccaccacagttctatttcaggggttgaggagttgcc
ttcaggttcacagcccttgagtaggaaagggcctcacagctgtgctgaggagaacatattctgtaaatgtctaaaagtaa
tgcctcaccctatccagcagaaacagcccttctggtgagaagtggcattcctatgtgaggctataggaaggagaatctgc
ccagggcctcatcacaggccagaagagtgagtgagtttcccggcaaatggcaggaggattttcttctctgtgcctggtct
ccagacagaggagcctcctgtcagctcccacctccccccagacccactgccccctcctgccagaccagcctcagtgggtg
cccacccgacacctgacaccagccaaggaaatcctgaccttcaccttctcttcctttattccctcttgttttctttccct
ctttggccttggtgccacttagttacagggctcaaaccagttgctgcctttccttaccttaccagccaattccaacctca
tgtatggtccccttgccacacacacttactcccttgaagggggatgtcagtccaaagaagttggctctaagccctggtca
ccaggtagtcaccacctactactccattcttctcctcttagaaataaagtgactgtgtgagaattccactgagagtgtcc
acacacaaaagatgtgggagctgtctttaaaatggagcttctctgtaaaaattagactgctgggtttaggaacacctaaa
gctccaatcagggtgattgtgagtaggtggaaatgaagtcagctgtgctgtagctcttctggaaggtgactatagattct
caggggtttccaaacaccgggtccctattcctgtgagtagtgaggttttcctcttatatagagaggtttctatatttaaa
aatctgacttttttgctgagattatttgttttctggtgttgagatagtatttaatgaatgtggtgatgatgacaatagtt
gtttagtctagtttagtttagtttagctcagcttagttttttaatgtttttatctggcagaataagagactgaaaaaaat
ctacatcaatcctcaaattttgtttaaacattttccataaaacgcagaaaacttggaaccatagaccttgaagatttgag
gaaaaaagtcctgaagttggtctcatcctcctaagtcacctccaggacaccagatgtgtgccaggcgctgtgcaaggcag
cagagctgggtgccctcagggcaagcatatccatcctcctgacactcagatcctcactgtggagtggagtgcacatgccc
ttcaggctatcagagtctgatgccaggaagccctggaatcaaccaaagaaccctccaggtgccatatctgattgtgatct
gcgaccctactaatctggccaatgccaatgcccagtttgggttaggcttagggttagggttagggttagagttgggcttt
tcatgctctcatggacgatccccaacctcaacttttctgccctatattttccttatattttcttccctctcacatctggg
tctccaaggaatgccagcaaaagacgggaaaccaggctagttgtggccatattgattatgatacttggcgatctttcagc
acttctcttactgatgccatcagctgccttcttgtggctggtctcagatcgctaatcccgtcctgcatccttgacctggc
agacgactcacatcagactcactgagaagacagaaactggatcctttctttctttccttcccttctctccctctgtgccc
tggatccctgttcctgctcctcctgagctgaccctaactaactcctacttcacggtgccattgactccttgtctttcacc
cacaaatccactctgtgctccccctagactaaacactggcctcctggctgccactcctccagtccctccttagcacaaac
aaacatctatgctacgcttgctgcagttatttttttcatgacgtacgtactccttcagttcctgctatctggcttttgtc
tccatcccgacactgaaattgctcatgagtgacctgataattgtcaaacccagtggtttgttctcagttctctcttccag
tttggcaagggcatgagagatagcaaagagagggagagcaggagggagcattgatggagcaggcactctatgccaagcat
taatctgggcactaagtagtaagaattaaggttgggaattacattatggagagttttaactgtcgtgctaaggagtttgt
gcttaatttcataggcaattggaagcctggacaggaaggtcatttgtatcaatgatcagagcagggttttagaaaactta
atctgtggttgataacatagggagtggagaagaaagatatgtgaggtctctggtttataggagcctgcagagcacttgga
agtaaagctaatgtgcacgaaatgaagaactgcacaaggcatcagttaatgaaaatgtaagtcgatgttgaatactctgg
gatatgagagcgggaagggattaggaagaccatactggttcagagaatctcccagcagcacaagatggaccttgaagaag
gataagatttggattggtgccagagaagggagggcatcccaatagcctaaataaggccagtgaaggcacagcattggcaa
gagttgggcccagcctaggctgctttcctctataatgattgtaattcagccccttccctttacagttttaagaggatgac
tttagatttttcccttacagcagggatcaacacatttttctaagaggccaagtagtagatatttgatgcttggcaggtcc
tacagtctcttccacagctactccactcagccaccagagcacgaaaacagccacagacaatacttagtgtgaacgggcat
gactgtgttccaaggacattttatttacagatattgacacttgaattttgtaatttttacatgccataaaacaatattct
tctttgtttttttttccctggtcatttaaaaatataaaaaccattcttaatttgcaagccatataaaaacagatggcgac
ttgctttgaactggggccatagtttgcggcccctgccatagaggactaggacatggagcccatggaattggagggtctgg
gtccatgtctgacctctgccactcaccagatgcatggctatgcatagcctgcttacctgtctgtatctcagcttccttac
ctgcaaagtagagctaaggatatagcagtacatgtcttctctggttgttatgagaattaaatgagtaaaaattcttgaac
ccatgaaatttacccagagacacacaggagaaacaatgcagaaaataaaagcgtggctagaagaaacttgaggcttgttg
ccatgaggcttagggtctggttcgaggtctgctgtgtgacctttggaggccatttccttagtttcttcttatgtaaaata
ggataattttactcactctgaaggatacatgtgggaagaaatggcataatcaacatgatttcatttagaaaagttaacaa
ggctctgtaccacccagcatctagatggtggtttttattctccaataaaaggaaccagggctccttagagtaatggctga
ttctatgacagaagcagtgcacttacatgagcctgaagtaccttgtatttccagaaaagaagtgctcaaaacacacacac
acacacatacacacacacacacacacatacacacacacacatacatacaatgttgggggtaggtcaattgaatgggcttc
taatgtccaaagttgaagcaattagagcaaaataaatgacataatattgaattataatgccaaatatataataaatttca
tgagtccatactgatataaaggaatgaatgaataaataataaatgagatagaatagacaaacctcccacacaggataatt
ccaaaaatttcatacagatatctgtcttcaagggaggagcatgactcctcatcctgtgaatgtgggcagcacatggtgtc
ttgcttccaaagattagagtatggaaagaaagaaaaaagagtgtcttcacagtggagaaacctgacaatgctgtctcagc
ctggagatcaagcaacagtgataaataataataatagcatgtacccttgatatgatgtgataagaatggcacttcctccc
aaaaagccataaccccattctaatcatgagaaaaacatcagacaaattccagataagggactgtccacaaaatatctgac
caatactcctcaaaacagtcaatgttatcaaaaacaaggaaagtctgagaaactgtcacagcccaaaggggtttaaggag
acatggcaagtaaacttaatgtgagatcttggagcagaaaaacaattagagaaaaactaaggatatctcagtaaagtgtg
gactttcagttaatactatgccaatattagttcataaattgtgacaaatgtactacactaataacatgttagtaaaaggg
ggcactggctgtggaatagccactgtgaaactctgttttat
