# Supplementary material for: Creating PWMs of transcription factors using 3D structure-based computation of protein-DNA free binding energies
Source: BMC Bioinformatics. 2010 May 3;11:225. doi: 10.1186/1471-2105-11-225 (PMC2879287; doi:10.1186/1471-2105-11-225)
Supplement: Additional file 4 — 124 NF-κB-regulated promoter sequences used for validation of the PWM model. The promoter windows span over [-10000, 1000] bp in respect to the TSS, the length of each promoter sequence is 11 kb. The genomic coordinates of the particular TSS are listed in Additional File 5. [file 1471-2105-11-225-S4.ZIP › nfkb_promoters/creb1_2.fasta]

>PM000078716|cAMP responsive element binding protein 1|
agtaaataaatacaaataaaaattgaatgtacatgtgccttaacatctagaagatgtacaacaaaaatattaaaagtgat
tagctatgggtgataggaatataaagggtttttattttattttttatatctgtattttataaatttataatgagaggagc
cattatataaaattattagtgtagaaaagggattattcattgagttagctaggtatattttccctagagaagactcagga
aagagaacatagtaattgcttcaaatattacaagagcatttatatggaattgagatgagatactctgaataaggttatgg
ttctcaaacttcagtgtacgggaaagtatgattgggttcctgttagagttgactttacagagtatcctgtgtgactctaa
tgaagctattccatggaccacattttgagaatcaaataaaactaagcaagatttatagtggccagagagaaagtgattaa
taagtaaggactttattactatccagagatggaagcttctggttttaccctatatgccaaagacactgtctttataggga
tcttccccccaggcttcacagtcacatatttcgctgcctgctaaaataaacatctctacaaattcagatgtcagagtagt
ttcatcatcttccattacaaccccagtcacccaaaagcctatccttacttcttgcattctctttttcaattaaggacagt
ctgccaattctctttcagacatgaaacattgggtcatctgcagttcctctctcacctcttttaactattcataaagccct
ttctggactgcttccaaattttcataaaatcacttccctcgttcccatctctactactactaactgccctctttttggcc
ttcatcatctttccttaactacttcatgggctttcttcgttggtctccccaccaccagttttccccctgaaatatatatc
tttcacactgccactaaagtgattttttttttttttttttgagatggagttttgttcttattgcccaggctggagtgcaa
tggcgcgatctcggctcactgcaacctctgccccctgggtttaagcagttctgcttcagcctcccaagtagctgggatta
caggcacctgccaccatacctggctaattttttgtatttttagtagagatggggtttcaccatgttggccaggctggtct
cgaactctagacctcagatgatccacccgcctcggcctcccaaagtgctgggattacaggcgtgagccacattgcccggc
ctaaagtgatctatctaaaagcaaacatcaccatggtattcaggagttcaaaagcccttcagtggcttctgcaataccct
caggataaaatgcagtttctctgaggtgacataatacaggctttttgtgactagcacatctagccccacctgcctctgtt
gttttctctctccctacttcatacatcatacagtaacacacttatgtgcaccattggtgctgagctgctggttatcccac
tctgccatgtgtgctgtttctctttgcttttgccactactccactctgtgcttgaaattctgtgactcttccctgtaagt
aataataacaagtctaacttttttcttttgttttaaattcacattcttccctgatagcctccccttctcttaggttgggt
agagtaattctcagtgtgtccatttttcttttagcaaacctcattactaaactgaattgtattgtgtctcttttccccat
tccttcgcatacatacccccaataatttatttgaggtcagagacccctatctttctcacttttgtagtttcagttctaac
attattcctggaacataggtccccaataactgtttcctgatttagcaaataaaattcctatccttgaatgtgttcaagca
taggagcaataaataacatctgatagacatgtatgatttaaggacccttttaacctgggtattgactcattaaaactgcc
ttagttctagacttagtaggtcaggtttgcttatgcttgagagcagttagattttagaacgtgacttatttaacatgata
ttctttagaattttatgtttcttcaaggatagtatatctgttgaccttgggtgaacacttaatctcattgagcagttatt
tgtgtttttaaaaatggagatccttatcacccagtcttcagtttcttcaaatagcaaaatcagaaattggaaatgaaagc
aggtgggaaaatgtaaagtgccatacaaataaagtgatatctcatgttcagagagtctgtattacatatttggtataaca
tgggaatagtttttaattttttgtcacttgggaagagctgaaaaggataggggtatagtttttggtgttttttatagtgt
tttttcttaaagaatattaaatttagtcattactttcatatcagtgaaatacatatctagcaaaaaggtcacgtttttgc
ttctaaaaagttatttcatattgaacatgagtactgccaaagagtgtctgggatgataattcttttctgtgttcaacacc
ataggtatctatgccagcagctcatgcaacatcatctgctcccaccgtaactctagtacagctgcccaatgggcagacag
ttcaagtccatggagtcattcaggcggcccagccatcagttattcagtctccacaagtccaaacagttcaggtatgtgta
taaaaagttctgcatctattttaataacttttgtttatagccatatctctctcctttcactagttatgaaaataaggaca
catctagttcagtttattttattcacagtataggaatatgctgcatctgtatagtcaccttatgtataggaacatatata
cagaagaacaaacataaaagaaaatgactaatttcttaagctgcagaggaaaaagaattgattggggaaaataatgaagt
acatgagataaagtggaagtgtttgggagaaactgtaggactgaagtacctcagtcgaggaaaattgagatgcaaaaata
gtaactaattttctaaatctgcaattggagaaaaatatacccttgatcaaaaattaataaccttacctaagatattattt
gaccttagagattacataaagcatttgtaaaatcagctgtgcttagggttttcagttacagtgtgtaactttgaaataat
atattcagaggttacatcttaagggtcaggaattatactatgcatgttatctaattctttggagagatctttcctttggg
tttgatccacaggtaataaaggcactgtagacctttgaaggtgactactctgtttaactgtagggaaccgagagcagtat
agatcattgcaattgagcttattgaaaaaaaagacttgaacgttcattcaagtaggccataaccccagcctcccatttca
tattttttgcttcacagtcttcctgtaaggacttaaaaagacttttctccggaacacaggtgagtcctaggtcctagatt
tggagagaactattattagaaaggaaggtgagaaattattctttatgtctttgtccttttcctctataaacatggaattt
caacacttgaacaaaaacctcagagatcttctgggtctaggccatacttgttacctccccagcccttagtctgttgctta
attctgtttaacatttctcccctcttcctaatggtagtccagcatttacttgaacactttcagagaaaggaagctcaatc
tcctgaggtaacctgtttacaattaggagtgattgctaaaatattcttctctgtgatgatccaaaatatatcttcctaaa
acttttacctagtgatcccgggtaaacacaggttctattctcggaaactagattagcaagtctaattcctgttctattgg
actgcttcctcttccccatcccccgcacccttcctatttttaagaaaatttccagactaaacaaactatttttctttagc
catttattagatggtataactctgtttcctcttcaccatcctggttgttttcttctgggtgagcgctgttatgttttctt
tacatatagtaaccagaactgattaatatttgtagaggggagaagtgctgtctttgtcctggaagcattctattaatgtc
ctcagtagaatttgtcagccattttatactattgagtcatcgaacttctattaaccacctctacttcattctgtctttgt
gcttttggttcactttgacacttaagtgggagcgtgggggaggagaagtaatgtttttgtgtgaaatcatcagttggatc
aatttccataagacactgggaatggcatttgttaacaagtaaaagatagtgttgtgcatgtaaagatctaagaacttgat
atttctatgaaatcacaatgactgagcaatagtcctttgccttagtttttattccattgagtgctaccttaccattgtcc
atactgtgccattactaattccctaaccatatgctcctcttagtaatagtgagaaaacttgatttgctagtgaggagacc
tagattccagacccagtttggacattaataagtcaaatggccttgggcacatctacctttctctttttcacttatagaag
atctttctataaagaacacaaaaattacttaagttacagccacaaaatttgctaagattactgttttttattgtaatatg
tgttattgttgattgtattcttgattttaatctttattctggggcaacataatttggacatgaagattttatggccatta
agtatagaaatattctcttttttttatttgcttgtattcatctttaaggaacacatttgtccattaaggtccattaaggt
gagctgtacttctaatttaagagtgtgtatttataaaagaaaagttggacttattgaaccctggattctacaaatagaga
tacaaatataatatttttttctttaaaaggcctaaactatagaatatctattttaatagttatcttagccagttaatggt
gattagtgttaacaactaggaaatagtttttatcaaaagagatgatcaaacaaggagaggatcttctagatgggagacct
cattaatattccagaataaagtttccaaaatatacaaggtacagttctcttgttgtgagaatagattattactttaaatt
atcattcattcctacaacaaatgtttattggtgacatgctatgtcactgttctgcttgctataaaagacagcaatgagca
aataatacttctctgttctcaagaagatcacattttaatgaaaagagacagactatgaaaaaataaattgtgtcaggtta
ggagaattaacgagagagatgaataaagccaggggaaagggatggagaatgatgtggagggaagggtgttctactttatg
taatgtgctcagggaacacagcacagaccagaaggcaatgaaggaggctaaggcatgcagatcgaaaggtttggaagtga
gggtatacttgggatatcaaggaataacagaaaggtatggctggaatagagtaagtgaggagggaagtgattggagatgc
aatttacaacgtaagtttgtctcctttaaaatgtcaaatctacgtattttaaaaccctaggaatagaactttgtaaattg
ttcaggagtcttccggagtttcagcaggtattgaacttatttcttaaaaatacaaaattgtaaccccttcctattaacat
ggaataaactgacttagagccagggagatgaaaataataaactagataaatctcattgaaagcttgcataattggtagat
gcaaatgaaaatgattatttagtaagcatacctcaaatgcacctagttttgttatctacatgaagttttctttttcaatg
ccagcagttgttaaatcacatttcagaaaacccaagcttagaatctgacttctaaatgactgttataaagtgttaaatga
ggtcagactccgtggctcattcctgtaatcccagcactttgggaggctgaggcgggcggatcacttgagctcaggagttc
gagatcagcctggccaacatggcaaaacgccatctctactaaaaatgcaaaaattagccaggcgtggtggtaggcaccta
tagtcccagctactcgggaggctaaggcacgagaatcacttgaaccctggagacggaggttgcggtgaaccaaaatcatg
ctgctgtactccagcctgagtgacagagtgagactctgtctcaaaaaataaaagtgttaaatgatttttaatgaagcata
ttatgtcattctcactatcctgaaaaataatattatttatctttaagaaatatataaatttttaatatttatgcttatca
tatctctttaagaactcttgttttataatacgaatacttaaaatttagaaataagaaaaatgtatgcctgtgtaaaattt
ttcttatttataagagatacatgcagatcaaaagagttggaagatcattgatctagactttcagtaagcttcttgatcca
atgagtaaaacactgtatctaaggccaggtgcagtggcctataatcccagcccaggcaggaggattgcttaaagccagga
gttcaagaccagcctgggcaacatagcaagaccctgtctctacaaaaaaattaaaaattagctgggagtggtagtgcatg
cctgcaatcccagctaactcaggaggttgagtctggaggatcccttgagcccatgagtttgaggctgcagtgggctgtga
tcgcaccactgcactccagcctcggtgagtgagtgagatcctgtctcttaaaaaaaaaaaatcttaaaaaaaaaatatat
atccaaaccatgagtctcaactctaccgagggatagtacttaagtttccaaaggaccatatataggtttaggaaacatcg
aatattaccattgttttgattggttctagttactttatagtttattttaaaatttcaaataatcgaaacggggtcctcca
cctttccaatataaacaggtagtatgggttttaaataaaccaaagttgagaaatacagacctaaaactttatatctacaa
gtggtagtttagctttttgaaaatttcttgacttacaagtggccaaaattaaagacctatttaaggaattcagaaagaag
ttaataagtgataggagatgagaataaaaggaaggggttccatcattggaatgtgatgatgatacgtgatgtttataatt
gggatataatttttcatatgatgtttttattctgttatttataaaaatagatttttgacatgatttttattgatctcagt
tatgtgggtccagtatgtttttttttttttaacatcagttttaggttcacagcaaaattgagaggaagctacagagatta
cctgtatactccctccccaactccatggatagcttcccctgttcttaacatcctcccccagaacggtacatttatgttat
aatttgatgaccctacattaacacatcataattacccagagtccatagtttacattaaacttcattcttggcttggtata
ttctgtggcagtatttttattattgattaagtgatagatcagggactccataggaattagcttcatggcttacttctctt
cagatggtattcccaaagaggaagtgttgtgtttatttcagtggtctgaattctctttacatttacaaagttgcaagcac
taaatagtgataagttaattccttctgtgtgaattgacaaaatcttacaggtcagagaaaggcaaccttttttttttttt
tcattaagggccatagatccagagttagaaaaaaaaaggacacagattaaaaaacaacattaatttgtttcatttcaaaa
ctatcctgtgggtagtttatatggcatgttttaatgttgttgttttagtgagttccaacttggaaggggggtgttcccta
atcactatatgtccttaagagaagcatgtaaggatggggcatatgagagtcaagcagtggacacagaaagagccacagag
gagctaagtgaattctgagtggcgtattaatgaagggaaacaacacttgtcacagtactatcaactttgagttcagtctt
gttattccttgaatttctgatcctttcctcaggccttttcatagctcctgatcttctgtatgtgagaaagtttgtgcaga
gactcttgtgtgtgggctagttacagcagctactgattaacgtgaaacttttctgtgtgcttctttggcagtaattacag
cattattattctgctgagaatcacagactaaattcagcattactcatctttttatctgtcatttgtgaattcattatatg
ttgcctattgatttttaggtctttcagattgtacttagactttaaagtgtttggatggggcaaattacttcattataaat
atattttactacaagttactaactttacctggtttcattttaaatgagcatgcatatcacaaagccctgtaaaatgaatg
cccacttgggagaactgttaggctcagaccacacatagagtacgcttggaatttctcaagtacttctgaatatgttttct
tactgccattgccatacgttttgacgtggagctgacctacatagacccttttgtcttggttaagtataattcttactctg
accgcataatgtgcccctagttcaggaaagagcataacgtttctgctgattagagaaacttgggcagtgtaaatttgaca
atcaagcatacttaggtaagtgaactcttctagtctagaaaaggtgtgaaaatgccactggttgctgcttctgacaaacc
tggtttgagactataacagtctggtttgagactggaaccaccaggattttgatgctggtaaggatgtctaaaatggaggt
taatgacagtggctccactacttcctagctttgtgactcgggtgagttacttctttgtgccttagttcttccatctatgg
aatggatataatagtatagtacccatctggcgcctacattactgtgagtattaagtaatgtagtatatgtaaatgcatta
gcataacacctggcacataggcatctgtaaattctagtttctatcattaatatcccatgtaaattttttattcacttatc
ttcattacttttcagtctaggtattcttatcagaaaagcatagttctttaccttgaatttttacttaaaagtgattatag
aatgctaactttgaaacatgttaggagtttttcctaacttgctaggaacaactgtcagggatgtcatgatggatcgccag
tcttactgtacaactgtaaatatattcataagtgtttatacagttaaataataatatttgtatagtcactatatagactt
aggaccaaatatttagccatccattttatcctttatatcagaaaccttattttagttggtagttttgttccaacagatgt
aagaaaaaactgataagtaatactgatgcattcaggattgattacatggagtcctgaaaaaaaaattaaactgcagctat
tttaggttctctaacttcatcgtagtttatagggtaagtaaagggaaggggaaagtgattggtgtggttgtctcccataa
gaactgatttttttctactgaagcatgtataaagtttatatatgactttttatatttgtttaataaaaattttacaggaa
ctaaatttgattatcaatatgaagtttttctttaatttcagatttcaactattgcagaaagtgaagattcacaggagtca
gtggatagtgtaactgattcccaaaagcgaagggaaattctttcaaggaggccttcctacaggtatggaatttaatagtt
agaatcaaagatgtggaggaagtcttaggtagttgcagataaagagatgtcagaagaccagttagttgttcacgtcagtt
ccttatagattacttttcttcatcttgagttatttgtctcaaataaagtggaagcttatcctacagaataagaagagcac
ttgttactctcaccagtcctaattttttttttttctgtttctgtttctgtagactgtgctggctgtctttctgttaaaag
tttggaatacagttgataaggttatagcattttttagttataagccaactctgaggctctgttatttatctacttagtaa
cacattgcaaaccattttttatgccatggtacttaacagatagctattaatttaataattgtctcagggagatgctttac
taacatcccctaattttagcagtagcttactgtaatttttgtgttcagttatagatgttgcctagtccatgccttgcctc
caaggtgaaccaaaaccattttttaatgtaaaaattagctccacattaaatatcttcaggaagggcagttccataaatct
tgataagtttacttcagcattgaagaaacttcagactcataattatcttccttgttagtgtaaattattttttatatatt
cctatttttcaaagggatggttttttccccccgcttggctattaaactaacccttttctctgtccttacaattaaattaa
gaatcctaagtgactagcaataaatagattttgaggtctaagaaattttatattaccagtttatgttatatgtatttata
ttcataatttattttaagtatagctagtgttagattttaactttgaagtatatctcctgttagtatataacacatttgat
cctgaagcaaatccaaccaaatactactagtaaagtaattacacaggtaaatataaaagccaggattattatagttttgg
tttgtaactcctttttttcctatgtgattggaaagacaaaggcatagaacaataactataaatttatgtgactaagcaca
tgatatatgaagatgtcatttttgacaatagcataaaggga
