# Supplementary material for: Creating PWMs of transcription factors using 3D structure-based computation of protein-DNA free binding energies
Source: BMC Bioinformatics. 2010 May 3;11:225. doi: 10.1186/1471-2105-11-225 (PMC2879287; doi:10.1186/1471-2105-11-225)
Supplement: Additional file 4 — 124 NF-κB-regulated promoter sequences used for validation of the PWM model. The promoter windows span over [-10000, 1000] bp in respect to the TSS, the length of each promoter sequence is 11 kb. The genomic coordinates of the particular TSS are listed in Additional File 5. [file 1471-2105-11-225-S4.ZIP › nfkb_promoters/nfkb1_1.fasta]

>PM000013390|nuclear factor of kappa light polypeptide gene enhancer in B-cells 1|
tgaattcagaaatgcaaaggacctagaatagccaaaacaaccttgaaaaagtgaacaaagttggaggactaacacttcct
gatttcaagacttattgtaaagctataaagtaatcaaaaaggtgtggtattatcatatagatagagaaaagatcaatgga
acaaaatagagtccagacatacagatacaactgatttttaacaatttgcaaaggcaatttagtgaagaaaggatagtttt
ttttttcaacaaatgctgcagaatcagttggaaatcaataatctaaaaagaaaaaacttcaatccatatcttgtaccact
atatgcaaaacttaactcaaaatgtatcatagacctgaatttaagtcctcaaactacaaaagttctagaagaaaatagag
gagaaaatcttagtgagtttgagtcaggcaaagagtatgtggatacaacactgaaaccacaatgcagtaaaaaactgaca
aattatacttcatcaaatttaaaatcttctctgcaaaagaggatgaaaagacaagtcacaggctaaaaaatatgtatttg
caaatcatatatctggtaaaatacttttatccagaatataaaatgaactctcaaaattcaataataagaaaaaaaataca
ccaaaagtaaacaaaacatttgaacatgcatttcaccaaatggcaaataagcacataaacagatgcccatcatcattagt
cattagggtaaagcaaagtaaagcacaatgagataccactaaacatatcaattgagacgattaaaataaaaaagactgac
cataccaaggattgcaaatatatgaaggagctagaactctcatttcctgtagtgggaatataaaataatatactctttgg
gagaacagtctgcagtttcttaaaaagttacatgtatgctaactatacgctctagccatttcacttgtaggtatttccca
tgacaaaagaaagtatatgtctatataaacagttaaatagttacacacaaatgttttagtggttttattaatatatccca
aaactggaaacaacctaaatgtctatgaacaggaaaatggataaataaattgtgactatctatacaatggaatgctactc
aacaataaaaaggaattaactactgatacaacaaggtggatgaattttaagataatcatgctcaatgaaagaagtcagat
aaaaaatagtacctactgtatgattccatttatatgaaactctagaaaatgcaaactaatctatgacagaaagcaaatca
gtggttgcttaggaatgtggaggagtgaggaatggaaatgaggaactgcagagggccatgagaaaacttttcagctgatg
cacatggtcactgtctttattatggtgatggtctcatgggtatatatatatatcaaaaacaactctctctctctctctct
ctccaatcccccaaccccatctcttacaacaagaaagtatgtccctagtatatctggaagccatcttttgaccaagagaa
aagccagcatgaggaaactgttaacacagggacagaagaaaagaaaatgtctctgaagggaagagagccagaattgtgat
tacattaaacctaaagattttcaacgatgtgacctgatgaaattccataatggttaagtcattttgagtcataattttac
atcttttcaccttaggtgaaaagcatcctaaccaagataagtatatgctcagcattatattgataatttataatacgcca
ttggaaaaaaactctcttcctggcatttaattatattacttatttcaaagaaaatgcagtaaaaaactgatctgtatatc
tactgatatgtctatcagtaaaacagataagtatatctatgtatacctactatgcataagccttacaggtgctacataga
ggtgatatctgttgtttatactctttgtcttcccttcttcctttttttgataacagtgccccaatttacgcttagctaac
cataatctagcattactaattcatgtcttccagatgagatagaccctccttgtcactaaaagtagacatgtgactcacag
cattgtaagaagatagtaatggaacacaggtccccaaatttaccctcccaatctcttctcaattactttccccaacaaga
aaaaatgctactgcaggtaagcaggggcatctaaagcagggtcacttgaggtcacaggctccagggtctctaaaaggaaa
gagatactctcactcttctctgttttaggtagtctggagggccttgttatagaaagacttaaaacaaaggtctcaatttt
atggcttccagtgaaagttagcctgaggaaacctatgaatgccttcaggaaagcattacatgggcttatttgtgtgtgtt
cttgggaaggtcagactaatctgggtagtgacaggtcatatggaggaacgctgcactcatggaagagttgcttgtagccc
ctgaggttaggcaagcattctcccttgcacccagggagctctgggagaagaaagactttttttaaagcttcagctgggtg
tggacagattgccagttggtttactgccagcccacaaaagcagaaacctttcccctggcaggtttgccactgcataaaag
accctaactacttgtcctgtaattataggtcagtgtatacagagcctgaggtctgaacaggaaatggaaaataataactt
gccctagtagtactagcaagccagagaggaaaactaagataaacacttcaaacaggtgttttgttgaaatagaactgtta
gaagagccaggtgaaaacttttctaaaaagtaataaattcactcaagaagatataattaaagattaggagttaaatatat
gatagatgctagaatgataaaatatacatattttaaaaataggtaatgactccatgtgtttctgacagtatacccttcct
ggttgaaataactaaaatgaaataactaatggaaataactgaaatgctacataacatatttttaaaaattaatactgctt
agccggcatgaaattcaggaatctaaatatttccaaaactgaaaaactggagggaatagctgagaaattgacttagtctg
ttttgtgttgctatcacagaaaaccacagactgggtaatttataatgaaaagaaatttgtatctcacagttctggaggct
gggaagtccaatatcaaggtgccagcatcttgtgaaagctttcttgctacatcatcccatagtgaaaggcagaagagcaa
aagagcagacactcaagagagaaagtaacctactcctacaataatggcattcatccatttatgggggtagagacctcatg
acccaatcagctctcaaaggtctcacctctcaacactgttgaatggggagttaagtcccaacacaggaactttgggggac
atgttcaaacgataacactgcctatctagtccttgtcactggacagaaaaagaagaaattctcacctgtgaattcataac
cacttacactatatgtgatgatcaaaagcacacaagtaaaaaattttatttaaggtttttccaagttaatagtataccag
ataacaggcaaaaagaagcacaaatattccttactcaattttaacctaagcttcaaataatttccagagattgtttcaag
aaacgtaagcaatttattatttataattcagttgacatattaaacagcatatgaaatatagctgaaaagagaattgataa
actagaaggcaaatataaagaaattatccagaatgaaatccaaagagataagagatattaaaagacacagagattagatt
gagaagatctaacatatacctaatttaaattccagaaaacaagtctagggaaaatgaaagagaggaaatgttacaaaaga
taatggactaggaatgtaactgttgaaacatcaaatcttgagacccagggagccatataacatgcttccaaaatccaagc
ttattatattaatatacaaaaacattaatattaatattatatattaatgttattgttaatataatcattatattattaaa
catataatttatacataaacaatatattatatataaatgtatatgatatataatatacaatagttataatatataataaa
ttatatattgacttctatataatatagaattatataacttataaattatatatagctttatatataaatcaataattata
tattgatgtgtacaattattattttatattattattaataattatataattggtattatataaatattaattttatattg
caatagttataaagtaaatatcatataacattattaatataataaatatagtatattaatattaataacttgtatttatt
aacaatatattaataaatgacataatttcacatttctttcagatttctgtaaaagcttatcaggagttatatatatgcaa
aaccatatttatcttattaaagaggcatgtataagtgtcagaccatcacttatgaatagatttgacagccagatatacaa
cctttcagaaaacagaagcaaacctcctccataaaaacaagtaattggcagctgtctcaatgatgtccagtaactagcct
tatttcactcagaacagttttgtcggcttcatatagcatgaccaatcaccctggtttactagagcctgagggtttcctgc
gcaagggactctctgtgctaaaagcaagatagtcctggatcaaccgggatgagttaagtctctatttccatgccttcata
gaaatcattaaaagatatctctctgttatgggctgaataatgtcacccaccctgaaattcctatgttgaagtcctaaccc
ccagtacctcagaatgtaactggattttgagatagggtttttaaagaggtatataagttaaaatgaggacagtgggatgg
gccctaatctaatatgactgatgtccttataagacgaaatgatttggacgtggacacagagggacaaccacatgaggaca
gggagaagatggccatctgcaagccaaggagagaagccctcaagtaaaccaatgctgccaacacattgctgttgaacttc
cagtctctagaacgataaaaaatatttctgttgtttaagccacccagtctgagatattttgttttggcagccctaacaaa
cacattctctaagggtttattctcatttttggtttagtgtatttcagctgatgattatagcctaatcctccccctcttct
tggggcctctcttctctgtactcttcctcctcatatctcacacaggcagatttgttcctgcctcctcacctacattacga
gctccgcacagtctcctttcttctggctccggctccctcattaatctttctgttattaacgctattaactcgttaaacta
tctctccacctttccaaacttccattaactctggcactccataagtgttagtcaaataaatgaagaatcacactaactcc
tctttccttccctctcactccaaactcttggtgagattcttttgcacttatgccctcgtttccccatttcccactcactt
gtcagtctcctcattcttggttttcctcattatattgaaacacatctgaaaaagtcatgtaagaccacagccactgcgta
tcagtgctatttgagagttaataaagttcccttttcctccaagacagcgagcagagtgaacagaagaaagactggtttct
gcccttggctgcacagccatgccccgaggccgggcttaggattttataattcacaaagtcaactgtctcttcccctctcc
atcctttaggaactgtctgcagtatctgacactgttgagagctctcataccctttaaactctctcttctctggctttctg
agctttcctcccacttttgatggcactgcaggagtttttaagcatctctctctcataccaaccccagaaataaagtcatt
cctcgaattcctgtacttagccccttgtctcctaactctttgaccactaatgttttagaaacactctcctgacaactatc
gcatctttgcagttgtttccatttccaacgccatgtctctctgagcagcagccttgagttttcaattgcatatttattag
tcatttccatatggacatctcactaaatctgtcatactaaacatgtctaaaatatgtatgtttacatgttacatgtatgt
ttggtatgtgggaatgcattacattcccacagattttttcccagttacagtgttactattctaatcactcagactagaac
actcagagctatctatgagtcttcctctcactcaaactgcatatataatctataaacaggtcctgttgacctcatcttct
aaaaatctcttacatgctcctttttatatcattggataatagtttagtgtggtggttaatatcatgcacactggagccaa
atctgttaggttcaaatcctgactctccttctatttactaattatgaaaccttaggaaaattattcaacttttcatctgt
aaatatggggattataatggtgatccactttatatgactgacaaccaaataagtgaatacgtgtatagcaggtattaacc
atatgcttagccgacctatttcaacctcctaaccaaccagaagaactgtagttccctgctctcttgcatctaagtggggc
catggaatgtgggcagaagtgttgtgtcacctttactcagaggcaattaaaaagaagacatacttttcctatgttctcat
tgccaatgaacacactacacagatctcaacctcagaattctctccacactggtatttccaaaatagcttcatgagaaggg
aaatttgtgtagtttcaatgatttagtgatgctatggtttgggtatttgtctcctctaaacctcatgttgaaatgtgacc
ccaattttggaggtggggcctaatgggagatgtttcggtcatggaggtggatccctcacaaatagattgatgctattccc
tgcaaggaggagaggatgagtgagttctcactgcattagttcctatgagagctggttgctaaaaagtttggcatctctcc
cctctctctcgccatacgatctctctgcacacaccacccgcctttgccttccattgagtggaagcagcctgaggccctca
ccagacgcatatgctggtgccatgcttcttgtacagtctgaagactgtgagcctaataaacctcttttcattataagcta
cctagtcttgtgtattctgccatagcaacacaaatgaactaagacaagtgacaaacacaaaataacttgtcttttagaca
atattgatgtctgaaattccacattgaggcatttttttcctcttcgtagcctgataatggcaaataccttctgacacctt
aggatggatgaatttgtaagagatattcctggaagcaggtttgtacagtgtagagaaaatgttgggtaacaaagcaggaa
tggaggagggttaatcagcaagccaaaaagcttttatagttttgcctgctgtgctgcatggaattacatccccccaaaac
atatgttcaagtcctaaccacaggtacctgtgaacatgagtttatttggaactaggatctttgcaaatgttatcaagtta
agatgaggtaatactggattggggtgggctctaaatccaatgactggtgtcttcataaaagaaaggtgagggagagttga
atatagcgacacaaaggaaacacggggaaggagaccatgtgacaatgtaggcacagaatggagtgttgcagccaagccaa
gaatggcaaggattgctggagctaccagaagctaggaggaggcaaaggattcttccctagagccttcagagggatcatgg
ccttaatggcaccttgagttcagaattttaggctccaggactgtgacagaataaattcccgttgtaagctgttcagtcgg
tggtaaatttttacagcagccccaggaaaatatgcctgctcaacaccctaccctgaattttaagttcattttatggaatc
attttgagtttggagtttgatttaatccttttcagtaattaacgctcttcattttttactcccaaatatgtcacactggc
tctactcttataacaattgtatttatctatcttttggtaatggggctgccaccccttgcagaatgaaaagtagagtgtgt
atgctcacacctccctccctccctccctctctccctccctctctctttctttctttctcagagtatcgctctgtctcgcc
caggctggagtgcagtggcgcaatcttggctcactgcaacctctgcctccagggttcaagcgattctcctgcctcagcct
ctggagtagctgggattacaggcgcccgccaccacgcccggctaatttttttgtattgttagtagagatggggtttcacc
atattggtcaggctggtctcaaactcctgacctcaggggatccacccgccttggcctcccaaagtgctgggattacaggt
gtgagccaccgcacccggctcacagaatttcttaaaaagtcattgtgttcagtctttatggatcctctaaattccagctg
ctcagcctcccggagctaaatgagatcacttaaaggtcgactgttggggcctccaaggtcgcctcggagactcacctcat
aggcaatcaaatggatcgctgggtttttgtgtgtgtgggttttttttgtttattttttttttccagaaaaacactccacc
aagaaggtttttataacctactggaggaggaggatggagagtgggcacgaaaggactaggatgaacatgccataagcaat
ctaaatgccactgcaatattgcctggtgaggacctgattactgatgttttaaagctaagctttcagttgtcactccaccc
agtagtgaaacaatgagctctaaaatatatatttcggctcaagctttcttatgtggggaggtaatccacccgaaggtatc
cccagcctgtacctaatacagtgcccagcactaaagcagctcagatgccagtgaatggtggccactgggaggcctgtcag
tgggtgccagtagcggtctcttcagagaaaaagaaaactcccctctgccagatcagtattttatgagctgtgaaccaaaa
ccattgctaccaccatcactataattctatccacagtaattatcataaaggcctaacaatgccttgtagatgaacattct
gagtaactgctctataaccaggagatttaagaccgcaccaaaaaccagtagagggttatactttactgggcacaagtcgt
ttatgataacgaaattgtagtttaatctgtgaagagatgtgaatgtaactgagacacgcttaaatggaatatacagatga
gctttatttttatatctggcatgcttggatccatgccgaccctccagctgctcgggcctgcccttaggggctatggaccg
catgactctatcagcggcactgccaccgccgccgcctccgtgctgcctgcgttccccgaccattgattgggcccggcagg
cgcttcctgggggcttccctaccggctccagcccttgggattcgggagcgccctgctaggaagccagagccccgcagggg
ccgcggcgtccaggccgcctaacgcgcgcccctcgcccggcgccccgaagcggccccgaggggcgggagccgaggcgagc
ggcaaggccgggccgggggcgcacagcgcccctagaagtgcgggcttcccccacccccggcagcgaccctacctcccgcc
cccgctgcgtgcgcgcgtgtgtccgtctgtctgtatgctctctcgacgtcagtgggaatttccagccaggaagtgagaga
gtgagcgagacagaaagagagagaagtgcaccagcgagccggggcaggaagaggaggtttcgccaccggagcggcccggc
gacgcgctgacagcttcccctgcccttcccgtcggtcgggccgccagccgccgcagccctcggcctgcacgcagccaccg
gccccgctcccggagcccagcgccgccgaggccgcagccgcccggccagtaaggcggcgccgccgcccggccaccgcgcg
ccctgcgcttccctccgcccgcgctgcggccatggcgcggcgctgactggcctggcccggccccgccgcgctcccgctcg
ccccgacccgcactcgggcccgcccgggctccggcctgccgccgcctcttccttctccagccggcaggcccgcgccgctt
aggagggagagcccacccgcgccaggaggccgaacgcggactcgccacccgggtaagccaaactcgggcgagtgggggcc
cggcaggggacgcgtggcccaagtcctgccgcccagccctccgcaccccctccagccccactcggacttcctcattcctg
cgctaaccgctgggctagaccgtgggaggaggttgacagtagctgagaggcacatgggattagcgacagcggggaaagac
acatccggacctcgcaggggctagtcggccgaagggccgcggccgcccggcggtcatttctcttcacgtccctccgcggg
gcgggaacgcgaaccgaaggggaactcttacaaacttttaaaatccccaaccccagccccacctgggggatggtgagaag
gttggagtgcgctgcggcgcggaggagagagggaaggtggttggtgcagtgcagaaccagatttcacctaagggcgttcc
atgaaatgaaagcagaagtgcttgtcagtcctcttggctgggaaagccctccccagctccccagaattgaataggagagt
ctattcatccctctcctacttctaaaagaaacctggctcgctctctgtctctctctctctcccccctccccccctccgtg
cgcgcgcgcgcgcgcacacacacacacacacacacacacac
