# Supplementary material for: Creating PWMs of transcription factors using 3D structure-based computation of protein-DNA free binding energies
Source: BMC Bioinformatics. 2010 May 3;11:225. doi: 10.1186/1471-2105-11-225 (PMC2879287; doi:10.1186/1471-2105-11-225)
Supplement: Additional file 4 — 124 NF-κB-regulated promoter sequences used for validation of the PWM model. The promoter windows span over [-10000, 1000] bp in respect to the TSS, the length of each promoter sequence is 11 kb. The genomic coordinates of the particular TSS are listed in Additional File 5. [file 1471-2105-11-225-S4.ZIP › nfkb_promoters/tacr1_4.fasta]

>PM000084928|tachykinin receptor 1|
tatggaaaaggaattggaaaataattgtacaaatcatcaggaatcaaagggtttctatgaattttcttattggcaggaaa
aatatggaatctctgatacagattttggtgaccagatcagaactttgttctttcttctctgttccaggtacatggccatc
atacatcccctccagccccggctgtcagccacagccaccaaagtggtcatctgtgtcatctgggtcctggctctcctgct
ggccttcccccagggctactactcaaccacagagaccatgcccagcagagtcgtgtgcatgatcgaatggccagagcatc
cgaacaagatttatgagaaagtgtgagtagagatgactccccatgccaaagaaacgatggtgcaggctgccttcctggcc
ccttcttgctctttctttctttccatattcttttgttggtacagatttaatgtgtatctgcaagcatttctcacatatac
cctcatatcaggttgatatgtccacagttgtcaggggactatagtatcccaaatactattctgagcattgaaagataatt
tttgaagtgtaagatctagatcctgttatagcagagccatatccctcgggccttttaccagagacattaccctgccggga
tctgcctttctttgcctaggaactttttcctaagctacagaatgccgctcttctctcctgcacaggttgcaggaaggtgg
ggaattacctcccactcccagcagctctcaacaatgattgaggggctgctctgtctatggagtagccattcttttatacc
tttaccttcttcataaacttgctttcactttgcactgccaaaaaaaaagaacaatgcctaaggggagctggcatctgaac
acccatctctcacccctcaggggagtgtgtctctgtggtttgtgttttacatcacgtccgagctttccttgtgggattaa
tctccacgggtagctgcctgggtaatgtactctttattggccactgcatcttccctatatcactgctcccttttcctact
ggtgtttcttctcccgaataaggtacttgcacttgaaaatcttgagataaggattcccctttgcggaagaccaaaacaat
acacctacacccaggattttacagctggagaaatagaatatgtgcaggtgaaacacatgggaaggtcaggccaggcattg
agaccttatgagttacaggtccctgacagggcagacatacttatcttctaggggcctgcctgatcacatttagggtttct
cgaagtatcccagcaattttctccaagacttcttatccttgaaacaacattgaaatggcatatctttgtttcattctgct
caagtgagccacaatgtgacatttatattacagttagttttctggactcagagcacatggataatgtggatctttttgaa
agccctctataattctccaatctcgggttttttatgtgaatcataaaagaacactggtgttagaatcaaaagatctgaat
tttaattacaagattgccagttactggccatatgaccctgggcaagggtcacagcctctcctcgttattaaaatgagaga
taatagagctctgtttcctataaacaattcttgtgaagatcaaacgagataatgtattctcaccttgtaagctactaaat
gccatacaaaaggtatgaaccaaattcatcagatagcagtataattatgagacctttaaacttaagttaaaatgggacac
catacctgtcatttcccccaagctttgagggctgaaagcctgttgcacacagttaccctgctgcatctgttccatgagca
tggaaatgtagcttgccagaaagcaatacataaagctcagacatcgccttccagacacagacagtgggatttaatcgatc
aagcaatggagggattaatgctcagcctaggaaatatcgaaaattattctttcagatgaaactacaagcctgagcaaggt
cccagcgggagaaagaacacagctttacaagccatacagaacctgtgaacatgttcaagccagaaggtttcctcaaaagg
gaaaaaaaaaatctccgaattaaagctcgttatataaactgtttcagaaatatctcccattgtttccacgggctgtagct
cagctcttagttttcatggtcttttcaaaatctgatcactttctacaacttttgtttcaaaatactcatagttctttaat
cttacaacaaattcaaagtttaacttggaaataaagattaattttcccacagatctctggggtcttttccaaaaaagaat
aatattttgggggagtcttaattttgaacattttggtgttttatgcttatgaatgactagaaaatctctttgagactcaa
tatgatgtgttggattgtcttatttccttgctttgagaatttagggtagctgctactggatgtacagttatgtttgccat
tgttgtttatttcatcattttaatctaaaaagtaagcttggcttaagagcatctaatgttatctattcatgaagtgtaac
atgtttattgatacaatagtaaatcaaaatagtatatttgtcattcacttaatgacagtgatggaaacataagtgcatag
catagctttattcaaacctattttctttttgtcagtatccttcataatacattatattatttttctagacaatttcaatt
ttaccatgtctaaacagactacttaattatattctcttcttttagaagaaatgattgccactttcacagtacacaacaat
cccaaatttgaaaccagatggaaacttgttttgaggcagtataataattagaagagtgtgtgttttggagttagatgagc
gatcagctcccagtcccatcactctctagctgagtcataatggtcaagcaatttaaggctctgagcctaatagtacagac
agtcccccatttccaaagattcaacttgcgatttttcaactttacaatggtgggaaaatgatatgcattcagtataaact
gtaatttgagtattcatacgaccattctgtttttcattttcagtataattttcaataaattacatgagatagtcaacact
ttattataaaataggatctgtgttatatgattttgcccaattgtaggctaatgtaggtgttctgagcacatgtaaggtaa
accaggctaaactaggatgtttggtaggttaggtgtggtaagtgcattttcaacttaaaatattttcaatttatgatggg
tttatctggatctaaccctattgtaagtcgaggagcagctgtacattccacaaagaagcattgagagatgtaagtaaaaa
taacctatatgaagtcctcagcctagtgccctggataggggtaagggtctagtgaatgttaactaccaatgttagcatca
ttcattaatctggtttcactggaagatgacaggcagcaaacagtgtgatgggaagatgcttagacccaatttaattgatg
aataattgtgtaagctaattacataaaatgttttgtgaaaaatctcaggttgctgcacctgccttctggctgtatggtgg
accttcaaccatgatcattcattcaaactctttactaacgtttgcaaatacagttaaactaacgtttactaaaacatcaa
ttaaattaagcactattaaagacaggaaatccaataaaagaatgagcaaaggttttgaacatgggcttcacacacacaca
cacacacacacacacacacacaatccacaaagtcaataaatattatgaggaggcacacaacttcatttgttaccagtgaa
atgcaaattaaagtgataatgagatcttactacacagccatcaaactagaaaatattaagaaatctgacaaaactaagtg
tttcaaactaagcaataagaacatttgtcaactgctagaagaagtataaattgataattacattggaaaatacttttttt
tttttgagacggagtttcactcttgtttcccaggctggagtgcaatggcactatctcagctcagtgcaacctccgcctcc
tgggttcaagtgattatcctgcctcagcttccagagtagctgggattacaggcgcccatcaccacgcccagctaattttt
tgtatttttagtagagacagggtttcaccatgttggccagactggtcttgaactcctgacctcaggtgatccgccggcct
tgccctcccaaagtgctgggattgcaggcataagccaccgtgcccagcccagaaaatacttttatactgtctagaaaaga
agaagctatgcataccctataactcagaaattccacttgcaggtaattaccctaaaaaaaacccattcacatatacactc
aatgacatcaaacataatgttcccatcagcattgctcttaataccccccaaactggagatgtttcaaatatccatcatca
gtagaacggataaaacaaacaaaaaaaattgtggagcccagtgcagtggctcatgactgtaatcccagtattttttggga
ggcccaggcaggtagatcgcttaagctcaggagttcaagaccagcctgggcaacatggtgaaaccccctctctacaaata
aattagctctgcgtggtggcaagctgacctgtggtcccagatacttgggaggctgaggtgggaggatcacttgagcctgg
gaggcagaggttgagaggagctgaggtcactccactgcactccagcctgggtgacagagtgaaatcctgtctcaaagaag
aagaaaaaaaatgtggtgtcttataaaaatttaaagtgccttatataagtacaagtcaacacaaatatagattgtttccc
tctttataacacaaaatatagcctattatgcacactgttatgcaccttgtttttttaaactcagtatgtcttagagatat
ttccatattattcataaagagcttctcttttttttttttttttttttttgagacggagtctcgctctgtcgcccaggctg
gagtgcagtggcgcgatctcggctcactgcaagctccgcctcccaggttcacgccattctcctgcctcagcctccagagt
agctgggactacaggcacccgccaccatgcccggctaatttttttgtatttttagcagagacggggtttcacggtgttag
ccaggctggtctcgatctcctgacctcgtgatccacccgcctcggcctcccaaagtgctgggattacaggcgtgagccac
cgtgcccggcctcttctctattctttttttagtattctgctttttgaatgtatgctattatttaaccaatcatttattgg
tggactttagattgtcttcaacggtttgctattacagagtgccaccatgcataacatttatatatatcatgcaagaatac
ctatagcataaaatctcaaaaatagactatatcatcttaattttgatatttgccctccatacaaggttgtactaatttac
attctcacctgcaatgtgtgagagttcctgtttctccacaacctcaccagcaaagtatatcatcaagcttttagattttt
acccatctgatgggggaaaataatgagaatgggatctcatagttaaaatgctcatttcccttttaggagtggggacgaac
atctttttataatttaatagtcattcatatatatatattttataatctgcttatttcatttaccatatagacaatttcta
tgttattaaaattgtttctatgacatgatgtgaagacacacacacacacacacacacacacacacacacacgtatgttaa
caaatcccctcctttgaaaatttattacttcagtggtttctcttaactgactggtaagataaaccaccagcttcaaagtt
agctgcttctagctatattcctagatccctgggggaactggctcagttttatctgccattccctgtctgtgtttacaatt
cacagttatagataattatgctaacattataacattcatgaaaatggggagttaggctcatcattaatataatattatca
taatttgtaattaagtcctgcaataattagcaacccagcagcttagcgtggctgctctggcaaaactatgacactacaca
ggaagttctaggaaggtggagatgactgacaggtgataaagattttacatgtaatcaaaggtgactcttcccattgaaga
agaaagcacagagaaagaaaggtgaatgtataaagaagaaaaatttgactttgcaaaatgcactgaccctttcctttttt
ctataaaaactgtgaggagcatgcagtagctttcaaagttaatgagagctaagcccattcttgtagttgttatgtgggct
gtagggtggcaatggtctcagaaggtactagggcaatgcccctgaggacaaggaagatgaatgagccaacatttcttcat
cagagaacccacaatcaaggccaagaaaaaatctgtaatgaggatgaaaaatgaaaaggacatccaaaaaaatgagattt
agacaagctgggaatttctgcttccctgagtcatttattaatattggtcatatgtcattttctgataattaaatttctat
gtacataattttatggtagagttttagcaagaagtaagacattcctattctgaattctaaatattaccaataatagtggg
agaggaggctatgttagaaaacagaatcgttcatttaattaactggatattttgtggaaatgtgagtgaatatgaatatg
ttagctctaatataattctctacaggtaccaactgtaacagcagactacaaaaatatgccatcgtcattatttacttcat
cttttgtatattatgattcattatcaaaaatcagccgaaatttttatatctatgtgtattctttactttcgttcacaata
ataaaaattgaaaatcacctcattaacagggagtaagagaggaatatttaaaaatatacctacagcactacttcttaaat
tttccgtcttcttgattattttacaaatttaaaaaaaaatgtggatcctttggcaagctgctctaggccttggccaaagg
ggtgtcaacatatttgtgtttccaggattgattgtttatgctagctgttgtgattactctcttcccctgacacccactac
acttataaatacagcccagagcccctagtattatcgctttggttgatgaaaagcaattaaatggagagggaaaagtgcat
tgacactgcaggggaagatgctagcataaacacatgcccttaaccttgactcccagacagaaatcagagtgaacaaagta
aaaaaaaaaaaaaaaaaaaaaaaggaagaagaaaaaaggaggaaagccaacgttactgcagaaactaggaaggttgccac
acaaatgccagaaattttactacatttctggtagacattgtgcagatagcgccaaacaggaggcagccaccaagtgcttt
atggcctctacataccaatagcccctaattaggaggtgaaagtgtgagccttgaagccttgagaaagatgggtccaccca
atttaggactcctttggggtgctgccatcaacttccggaggcagctgtcctcagatggagaaagagaaagcacagaggcc
agagagcataactcacaataagaataaatggatgattttccacaaaaccataaattatcaaactgatacagcttggaggt
aaaggggaatgaaactactgttcaaaaattacatttacaaaaggcactgggatcaaaatctgtgcagggaaaaatctttc
aaatactcttataagctcttcaagagcacagaacaatatggaaatcttgctcatttattatggagatttggtaaaaccta
aatatagaaagctaacaaagacaactccaaaaacaaaccttcagaccaactccatttacaaatatagatgcaaacatccc
aattaaaacgttcaccaaaaaaataaaaattatattgaaacagtaatgttatgtttttgagcatgactttttccagcaaa
taatactagcaaataaattatcaggaaatctgttattatatttcttcaaattaaattgttaaaggggagcatcatatatt
tgtctcaagaaatgccaaaattaaatttgttaaaatgtagtgttgaagaaaaaagtagcttatttcagcaataattattc
agcaataatccttgacaaaataaaatgaaaaatggatttccttttcaaaaaaaaagtgaaaacccttagaataattaaga
aatagccagaacttatgtaagcaaaatgaaaaatatcatgctaatttagactttactggacggcataagaaaatatttga
gaactacattccacatgattcaaaacacagaaagtgtttaaggatatatagaaaacagtttcccttctatctttatataa
ttcctaaggatatcagttcttctcaaactattcctaagagtacgtttaggcagtttgataaagtgaatcatctgaaagag
ttaatggataaaactcgttcaagaaaataataaacaacaagaattaatttttatatcagcaaaataacttttaagagaat
gataataaatgacttgccattcgagatatcaaaatactcagtactaggggtagaatcatttaataaaagcagactagaaa
ttacacatgcacacacaaaaactcaaacgtataaaattttgtgtttagtatgtgctaaagatagcatgtcaaatttgtaa
ggattattccatcactatttttggaaacctgaataacctaaaattgtaggattctgtacttgaatgagtttgtagattac
tctctatactaccgctgcccacaacttggatagtcacagtatataatagcatattggagcctttgagagggtttcctttt
taaattttttttaaaaatttatacatatttgtgtggtttagaaatcagaaagtgtaaaaaagtaattaggaaaaggtttc
tctctctctctctcatactcgccctgtttctacccctaccactttatggacaaccaccattcttggtttctaatgaacct
tctaacatttctttatgccatctaagaaagtgtaaacatatattcttactgtctcctttcttaatgcacaatacaatata
cagtataccctattctgactttttctgttaacaatcttggatatcctttcccatcagtattgcaagcattctcacatctt
ttctttacagctgcatagtattctttatatggagaaaccataatttacttatccagtatgatattgacatatatttgcat
tgtgtctaatgttttgccacttcaaattctattacaaagactagtctccatcctagtaagtattgcagtgaagaaatcca
gtggttttgcttaaaccttctgcttctcaaacttatttgattgtggaatccttcttttgattaatcctgtaaacatcaca
cagaagtattatccataaaacatattctggggaaactctggactaaccataaaactggattcctttctcacaacttaaaa
ccaatataaattccaaataaattgggatggagtagaggctttcaatgcataaccctcaaggtagaagccaaaatgaaaga
ttgctggtttgcatatataagtagatacacacatacagatatagttatagatgagtttgttaaattctatatatcaggaa
actccatgaagaacttctgcacgtgacaaactgagaaaaagattataatatatgagaaaaactaacatagaggactgcaa
cttatcaataagagtaaagcaaccctcaaaacactatagctcataaaagaatatgaaaaattatattccaaataatgtat
acaatttttcctttatttgagtggcccatgttaaacttaatgaaaatgttaagtatcagtgaggttatggggaaggtggg
agctgttttcaggagcatagtttgacaatatctgtcaaagttttcaaatgtgtagttgatttgaatcagcaattacattc
ttagaaagtcttaacagcaattatgtaagattttgtcagcatggtttatagagctgtaaaattagaaacaaatatcaaat
cataaaagattgattaaagaaatgatggatcattcatacaaaaaactatacaactgttaaaatggcattatacaagcaca
ttaatgtgaaaatattaataataccgatcatatattatgatcataatattatttatcataatattataatcagtaaataa
agcaggcttcaaagtaatatgtgcagttagtgccccttgtatgtttcataaagtatattcatgcacttatggattatagg
taaaaagtctggaaaattatgcagcaaaatttaatacgcaatgtttttgcctttgatgtggaattataggtcatctaaaa
tttttactttagattttctgcaatttaaaataatttatctatactgaaaataaattattgccttgactgcatttttaaat
taagtaaagtgaaatttttaagacatctacttctagaataaaaatattatcacttgaaaaaaaatcaccaagaaataaaa
agatgagataaaatgaatatatgaaaaatagaccacaatcattttctctctaaattcttaagacactgttccatggtctt
ccaatatttacttaagtgaagaaatctgataccatctgatttttttcccattttacataatttgtgatttctgcctgcat
acatttaagatttttctttatcttattgtaatgcttcatttcgtattgtattttcaaaagccgcaccagaagacatgtat
atgtagaggattttgtcattttctgtcattgctgagaccttttaatctaaagtcagatctctagttcagggaaattctcc
tttaaaaacaacattttttaatggcctgccctcttttctgc
