# Supplementary material for: Creating PWMs of transcription factors using 3D structure-based computation of protein-DNA free binding energies
Source: BMC Bioinformatics. 2010 May 3;11:225. doi: 10.1186/1471-2105-11-225 (PMC2879287; doi:10.1186/1471-2105-11-225)
Supplement: Additional file 4 — 124 NF-κB-regulated promoter sequences used for validation of the PWM model. The promoter windows span over [-10000, 1000] bp in respect to the TSS, the length of each promoter sequence is 11 kb. The genomic coordinates of the particular TSS are listed in Additional File 5. [file 1471-2105-11-225-S4.ZIP › nfkb_promoters/bcl2a1.fasta]

>PM000001982|BCL2-related protein A1|
gctgggattacaggaatgagccaccatgcctggccaatttatatgaaattctaggataggaaaaatgaatctattgtgat
ggcaagcagatcaatggttgcttctggccaagggtggtaagaaattgactacaaggctgggcgtggtggcccacgcctgt
aatcccagcactttgggaggccgaggtgggtggatcatctgaggtccagagttcaagaccagcctagccaacatggtgaa
accctgtctgtactaaaaatacaaaaattagccgggtatgggggcatacatttgtaatccccattactctacttggcagg
ggggctgaggcaggattgaacccgggaggtggaggttgcagtgagctgagatttcaccactgtactccagcctaggagac
agagcaagactctgtctcaaaaaaaaaaaaaaaaaaaaaattgactacaaaggagcataagggcataagggcacattttg
gggcggtaggaatgttttatattgtgttatattgtggtagggatgtttacatttgtatttacaatcgtcaaaacttatca
aagtcactggtcagatgcagtggctcacacctgtaatcccagtactttgggaggccgaggtgggcggatcccttcagttc
aggagttcgataccagcctgggcaacatggcaaagccctgcctctacaaaacaaaacaaaaacccaaatactgccttccc
ccaaactcatcagagtgtacatttaaagagagtggattttatttttggaaattacacctcgataaagttgattttacaaa
ataatctctgctattcctgattccaatttccccagaaacaagtccattagaaataggactgtctaggctgggcgtgctgt
ctcccgcctgtaatcctagcactttgggaggcagaggagggcagatcacttgaggtcaggggttcaagaccagcctggac
aacatggcgaaatcttgtctctactaaaaatacaaaaattatcggggcttggtggtgtgtgcctgtagtcccagctactc
aggaggctgaggcacgggaattgcttgaacccaggaggcagaggaggttgcagtgagctgagatcgtgccattgcactcc
agcctgggcgacagagtgagactccgtctcaaaaaaaaaaaaaaaaaaagaaagaaagaaatacgattgtccaaataacc
ttcctaaaatgcagatctaaccatggtactctcttgcttaaaacctttcaaaagttcctgttccttttatttttcttttt
tcttttcttttctttcttttttttttgagacggagttttgctcgttacccaggctggaatgcaatagtgggatcttggct
cactgcaaccttcacctcttgggttcatgccattctcctgcctcagcctcccaagcagctggtattataagcgcccacca
ccacgccctactaatttttttgtatttttagtagagacggggtttcactgtgttagccaggatggcctcgatctcctgac
ctcatgatccacccgccttggcctcccaaagtgctgggattacaggtgttgagtcaccgtgcccagcccctgttactttt
caaagtcaattctgaacttctgacccagtacacaaggccgctacaactggatttctgctctccttttacaacttatccac
agccccagattctacatttcagcttcattagaagcataattcatgattcacacctgcacatttaccaattctgtgctgtc
tgcacagtggcattctattggtcccataagagccagcttgtatgtcagcctactttgcaaggcctctcttactcctctag
gatgaacttcatgtcattttgtattgtggcacttaaccttctgcaggtgaattttctggcagtacgtgtggcacccctat
tgccctgtgaacaaaacaacttccccgtgtatgtattcctggagcccagtgcagggtcttgcatgcagttggtgctcagt
gaagttggctgagcaatgggctgagtgagtggctgtggattctctgtactttgctctttggtgcattctgaggccttgac
tctcccagagaattgccctccaggggcccagctgtgcttgctgttactgagtacttctgcttctttggttcatgttgaat
attttgctgttccattcagagcagtggaaagtccaaggccttctgcccgaatcacttaaaagtcctattcaaataggttt
ttctcttgtacttccccccagatgtcatttagggaaagaaaagtaaattttgcttttgctttgtggagtaaaaatgaact
gaaacactaatttagcttcagctacagtatcaccctgattacgaaacaggccatttgtagaatactcaacattaccagca
atgataataatagaatccagtcagcgtttatcatgtgcttagcatatggcagtccagtcactatgccttctgagggaatc
aaagagaagtaagacagccctcttcctaggagagctgccagtctggagtccagcaaagggtataaaacagcacaatggct
gcagtataagatacaccatgagacctgctattacacaggcacaaattccttgggggcacagactaagaggtttttcttgg
ccagggtaaacagagaaggctttatttgactggacctcggagatggagaagatttaaagacacgggaatggaagagaaga
gccatttcagttagagacaacagtgagaacacatagctggtgccagggaaggaaatgcctgtcagtgtcagggcaggcac
tggcaggggactggagtggggtgagattgggttgatgggggaggctgagtcagagcatggagagccttttaggaatctga
gctccccttcatgggcagcgggaatcctttggaggatcctgagctgattactggaagggccagtggatagtaaagtcaga
ttcccagagggtaaggcaaggctgcgctgatcacacaccggcatgcacaggtgtgccggaggggatgaggaaggacaaat
tagtgacgtgatgacagttgcactcaggcactccatcttatatggaccatccgtaactctaattcccctcttgcttcctt
tcccgcactctttcctcctccgtctcctttgagctctccacaacctcagtcaaaacattctgccccactaggcaggcttc
gtgaaacttctttccttccctccctgcctctcagctcccttggttcacaactagtcactctttccagtaccctcttaagc
cttgttcccacagatagcaggaaaattggggggaaatcctgctgacatggatcctatgcttgtaggatttcctggaaatt
catctccccagatagaaaccaagctcccactgaatgaagccttgtcaccctgggcctctggcttttcttgatggtctggg
cgactttccttcgttgtgtgttctgaccaccaaggcttggccccatgggaccaagggggacgaccggagggcatgcaggt
ggcttctcgtgcatattttcctgctcccctttgtgttactctcgtgtcactattgaagatcgttctcccctacagataat
ttgctctggtcggggctttggaatagggaagtagccatgataagtttcgagaaactaaagaacacaccaggggtgggagt
tcccctgagtcacctcctctgaagcagccaaaagcccagccaactttggagaaaggagaagttgacctcagtagttcttt
ttgaggttacaaaccttgtcttgtagcttgcattcctctggccactcatcagccagggtggcttcagggttcttccctct
tattccccatcaagacttacctggctaggctgtcagcccatcgcttctattccctggtcagaggagagccgaaccccagc
tgtttgaatcattcctgctaaaccccggacattctgcagtcacatgctctgccccctgagctatacccccttcacctaaa
ccctagacattctggagcagagaccaataattcctaaagagtcctgcccaaagttcaggttcgtgagcaaaataaatgat
tactgttttaagccactaagttctgagaacttagtttgttaccaaagcaatggataactggaacatttgtatataaatat
ggcaatttaggtaagcacaatgaatattcatgaggtggtagttcacatatatgtatatgataagaatcacaagaatgaag
tccaaagcaccttacaaatagaagaaattgttaattactaggatggctcatattcttcttattgttattctcatgacaaa
cacaagtagtttcctcagtcctagccaggacttcacgcttcttcagtaagaacttctggacaaaacaatcacagagagaa
ccttggttgggccataggtacttattactataattattattattttttgtttgcttgttttttgagattcagtcttgctc
ttgtcatccaggctggagtgcagtggcacgatctcagctctctgcaagctccgcgtcctgggttcaagtgattctcctgc
ctcagcctcccaagtagctgggactacaggtgcccgccaccacactcagctaatttttgtatttttagtagagatggggt
ttcaccatgttggccaggatggtctcgatgtcctgaccttgtgatctgcccgcctcagcctcccaaagtgctgggattac
aggcgtgagccaccgcgcccggctaggtacttgctaagtgtgaacaggtttcgccaattatcttccatcatcaccctctc
cccaactggctgccgtttccacctgtgatagatcagtgttacacatgtgcattttccagaactcccagctgtgaggctgc
aaacctggctccagggcctgagcaagggttccagggagggtctctgcattcggggccactgcagtgacctactttaatta
ttctcttatgcagttcctttgactgcctataatatggtataggttctcctagactgaaaatcctttgaaggcaagaattt
ttaacttcagcgcctaatacggtccctgttacacagtagcagtttagtatatgtttatgggataactggatacacatacg
gtttccagacaatatgccttctgtttgactcattcagaatgtacttgggctggacccctaatttcatacaaagttccacg
cgttgacagagcagctcagaggatggggaaccatgagctggtctttacaggcctgtacagtagaccctggcgaatgcaga
ctcagattgtagtggcactgagagaagatatcccccatctcttcacacttggtccatggtcagctacttgcctctgaccc
acacttccctccactccgccccgcaccagtcctttcacatttcatataaaagaaagaaagaattttcccttttttggaaa
gaactttgtctttctctctcccacctatccttgaaaagtgataatttggaaactccccaaaagaaactaaagcaggccat
gatatgtaagaatttttatttcttatttttatttatttatttttttgagagggagtttcgctcttgttgcacaggctgta
atgcagtggtatgatcttggttcactgcaacctccgcctcctgggttcaagtgattcttcttcctcagtctcctgagtag
ctgggattacagtcaccggccaccatgtctggctaatttttatagttttagtagagacagggtttcaccatactggtcag
gctggtctcaaactcctcacctaaggtgattcgcctgccttggcctcccaaagtgctgggattaccaggtgtaagccact
gcgcctagcccacaatatgtaagaatttttaaagcaactccttttggcatacagaagattagaaatataaagccctaggc
tgggtgtggtgactcatgcctataatcccagcactttgggaggctgaggcaggcggatcacttgaggtcagcagtttgac
accagtctggccaacatggtaaaaccccatctctactaaaaatacaaaaattagccagaagtgttcccaggcgcctgtaa
tcccagctacttgggaggctgaggcgggagaatcacttgaacccgggaagcagagattgccgtgaacctagattacgcca
tcgcactccagcctgggcgacaagagcaaaactccgtctcaaaaaaacaaaaacaagggtctatcttttttctatttcca
cccattgcccaagccaggacccagtgaaggcaggtagttgatctttgttgaataaatgaaatgcctagctaattattatt
atttttatttttatttttgagacagagtctccctctgttgcccaggctggagtgcagtggtgcaatctcagctcactgca
acctccacctcctgagttcaaacgattgtcctgcctcagcctcccaaggagctgggactacaggtgcgtgccaccaagcc
cagctaatttttgtatttttagtagagacagggtttcaccatgttggccaggatggtctcgatctcttgacctcgtgatc
cacctgccttggcctcccaaagtgctgggattacaggcataaaccaccgtgcctggtcttatacttttttttttttataa
gtagagatggagtttcaccatgttggccaggctggtctcaaacttctgacctcaagtgatccacctgccttggcctccca
aagtgctgggattacaggcgtgagccaccacacccagccaaagatgcttgattgcaattttaaaaccacatgcttctatt
attattattattattattattttgaggggacaggatctcactctgttgcccagactggagtgcagtggcacaatctcagc
tcaccgcaacctctgcctcctgggttcaagtgattctcctgtctcagcctcccaagtagctgggattacaggcatgtgcc
tctactgcctgtatttttagtaaagacgggctttcaccatgttggccaggatggtcttgaactcctgacctcaaatgatc
cacccgccttgacctcccaaaggcgtgagccagcgggtccggctgcttctcttatttttaaagaaatattcagcaccaag
gaaatgtaatgagagagagaaaactcaatcttcccatcctttccctggttcttatgatgctcaaagatgatttaaggagg
tacagcagcctgctcttggctttgtgctcctgtgggccaacgggcacagtctaggaggcacgggagaactttcccagggg
aattcctggagaagtggcttgacaacatatctgtatgctcctttgtgctctacaggtcctatatcagtctggatactcca
agaaaatgtcatgaggggattagacgtctaacagatttactggggtaaatgcctgtgagggaaaagagggagggaggcag
aagagactacagagctgtcagactacaatgcaggactgacctctgcaaaggacagaaggaggaagatggggtaggaagtc
ttccatgactgtgcagtcgaaggaagtttcagcaaagcccatggggagtcattgaagcaaagttacctatcaaaggaagt
tgacttgcaggaaccgatcttaaggttcctgctttgctcagtcattggctgggaacagcctgtaggatgtgtggcctcag
tgcaaagctgtggtagattcaaagcactgcggctggggcccttagtcaattaaaccaccacagtaggtctgaaagatgca
ttttcatggctgccacgctattaacgagcattctaagcagcacctctcctttcctccttaaccctatggtgatagttcag
aaatgcaggttatatatgaatcatttttcctatttgcagctggtcatagacaggataaaagactcaaagtcactccatat
gtggatggaaaaaaaaagtgaattcaatttctccagcgaccatgagttatctcctttttcttccatccactgcaaacctt
ttctcaggattgctgccatagctaaatcaaatgagatttgcatttcacctatgaagttatatccttgataggtaaagaga
tgattgggaggccaaattcctcattagtccacaaaagaacaatgaggaactagctttgattaggcacgtacgttttacca
ggcatggtgatagaggctttacataggtcatctctttgaacttcacctcaaccctctgaggtcaacatgtattgcctcat
tttacaaattaagcacagacccaaggtacatactgagtaaagaaagagagatttggctgggactgagtccaggccctctg
actgtaagtccagtgctctttctggtcctgcaatttctaatccacacatcggatagtttacctgagttaaaaatgtgaat
taagtcaggcttaaagcagaattttgttttctatcagaaattctagagtaggtggaaggtgaagaccaaagaaggtattt
tctttttctttttcttttttttttttttgagatggagtctcgctctgtcgcccaggctggagtgcagtggcacaatctca
gctcactgcaagctccgcctcctgggttcaaaggattctcctgcctcagcctcccaagtagctgggactacaggtgcccg
ccaccatgcctggctaattttttgtatttttggtagagatggggtttcactgtgttagccaggatggtctcgatcttctg
atctcgtgatccgctcgcctcagcctcccaaagtgctgggattacaggggtgagccaccgtgcctggcccaaagagggta
tttttttcttccctctcggtatcatccttactcaattacaaatgatcaagggcggtactgccagagtcacctcgagaggc
cctgttctctgccacccaggctgttttgtagtctccattccaaattgtcgttactccggtttaccccgtggatggcgttt
aagacttttcttaaatttgaaattcacagaaccattttaaagtgaacaattcagtggcatttagtaccttcgcagtgttg
tgcaacttccacctctatctagctgcaaaacattttcttttctttttttttttggagacagagtctcgctctgttgccca
gactggagtgcagtggcgtgatcttggctcactgcaacttctgtctcccgggttcaagcaattctcctgcctcagcctcc
cgagtagctgggattacaggcacacgccacccgcctggctaattttttgtattttagtacagacggggatttaccatatt
gcccaggctggtctcaaactcctgagctcaggcaatccgcccgccttgtcctcccaaagtgctaggattacaggcgtgag
ccaacgcggccggccttgtaaaacattttcatcacacaaaagaaaaccttctacccattaagcagttactccttcctctt
ctcagcccctgtcaaccaccaatttgctttctatcctatggatttaactgtctggatatttcatagaaatagaatcacat
aatgtatgaccttttctgtttggcttctttctattagcctaatgtttttgaggttcattcctgttgaagcatgtatcagt
tcttcattccttttttgggatgaataatgttccataatttatttatcctttcgtctgttgatgaacatttgagttgtgtc
cacatcttggctattgtgaatagtgctgccatgtacattcgtatgtaagtatttgagtatctgttgggtgtatacctatg
aatggaattgctgggtcttttgacaattctgtatttaactttttgagaaactgccaacattttcacaggggttgtaccat
ttcacattcccaccagcaatctacaaggattctaatttctccacatcctgcatttaagacttgcaaagctgaattaatca
caggatgaggaagtggcttctctgaaacattttcctctttcacattttaaactttctctttcatacatgacatgaaacac
agcctacgcacgaaagtgactaggaggaaggatattataaagtgatgcaaacagaaattccaccagcctccatgtatcat
catgtgtcataactcagtcaagctcagtgagcattctcagcacattgcctcaacagcttcaaggtgagccagctcaagac
tttgctctccaccaggcagaagatgacagactgtgaatttggatatatttacaggctggctcaggactatctgcagtgcg
tcctacagataccacaacctggatcaggtccaagcaaaacgtccagagtgctacaaaatgttgcgttctcagtccaaaaa
gaagtggaaaagaatctgaagtcatgcttggacaatgttaatgttgtgtccgtagacactgccagaacactattcaacca
agtgatggaaaaggagtttgaagacggcatcattaactggggaagaattgtaaccatatttgcatttgaaggtattctca
tcaagaaacttctacgacagcaaattgccccggatgtggatacctataaggagatttcatattttgttgcggagttcata
atgaataacacaggagaatggataaggcaaaacggaggctgggtatgtgtgatggaaaaattcttcattgttctttcctg
tgaaatagaaattgagaatttccttgctagttaaaacaacaacaaaacactttacctaagaatactattttccttgggtg
gtttgttttaatttttaaaataaaaatatactttctggcttatttccaatgaatccttgaacttgaactttatagttgga
aagcacttatgttttcagtttttattcttaacagtataaattacagtagtgagctttggggattaataaagcacctctct
catgcagcttcacaatcagctgtgcacacactctaatctagtacttagcttttgctagggttgtcatgacagtacagaca
gtacagaaatttctacaatcagcacagaaagttgctatcag
