# Supplementary material for: Creating PWMs of transcription factors using 3D structure-based computation of protein-DNA free binding energies
Source: BMC Bioinformatics. 2010 May 3;11:225. doi: 10.1186/1471-2105-11-225 (PMC2879287; doi:10.1186/1471-2105-11-225)
Supplement: Additional file 4 — 124 NF-κB-regulated promoter sequences used for validation of the PWM model. The promoter windows span over [-10000, 1000] bp in respect to the TSS, the length of each promoter sequence is 11 kb. The genomic coordinates of the particular TSS are listed in Additional File 5. [file 1471-2105-11-225-S4.ZIP › nfkb_promoters/brca2_3.fasta]

>PM000011208|breast cancer 2, early onset|
tatgccgagaccagctcgattgtagagaccctaacccagcggcactagaggaattaaaggcacacagaaatatagcggtg
tggagtgggaaatcaggggtctcacagccttttgacagcaagccagtgataagcattgtttctatagattatagattaac
tgaaagtattccttaggggaaataaagggctgggccgaagtaaagggatgggtctggctagttatctgcagcaggagaat
gtccttaaggcacaggtcgctcatgatagtttgtggtttaagaacgcctttaagcggttttctgccccgggtgggccagg
tgttccttgccctcattccggtaaacccacaagcttccagcgtgggtgtcatggccatcacgaacatgtcacagtgctgc
agagattttgtttatggccagttttggggccagttcccaacagcaatatgtgtttaaggttcttccatgtcttttaatga
tttcatgctgaataatattccatcgtattgatgtaccacagcttgtttatccattcatctattgaaggacatcttgattg
cttccaaattttggcaattatgaataaagctggtataaatattcacatacaggtttgtgtgtgaatatattttcaactca
ttttggttcacaccaaagagcacgattgtgggatcatatagtaagagtatgtttagttttatgagaaactacaagctttc
ttccaaagtagctgttgcattttgtattcccaccagcagtgaatgagagttcttgttgctcacatcctcaccagcatttg
gtgtgtcagtgttttgaattctagccattctaacaagtgtgtagtggtacctcattgtttgttttatttaattttttttt
tttttttttggagatgaaatctcgctttgtcgcccaggctggagtgcagtggcgtgatcttggctcactgcaagctccgc
ctcccaggttcacgccattctcctgccttagcctcctgagtagctgggactacaggcacccgccaccacacctggctgat
ttttttgtatttttagtagagacggggtttcactgtgttagccaggatggtcttgatctcctgacctcgtgatccgctcg
cctcggcctcccaaagtgctgggattacaggcgtgagccatcatgcccggcctgttttattttttaaagtcaattttctt
tcaagaattagctactttttagtatctttaattaaaaatctcattagagaaggaggttggatattttgttgaagtggggt
ttttaagttacacatccatttgctttattagtgattatgtctagtccatgttaacttgaaaaatgagactataatgagac
attttatttaggctgctacaaacagttttaaatttggtcttcactttattttagtaacattgatagagcttatttttccc
aaaagctaagttagagattataggaccaaccgaagcaactattttctaagagtaataataagtgactcaggtgccaaatt
tgtagttaccatcaactattggaaccatatgagtacttaatgccctggagagtcaaatataatctactctaatacagaaa
atagaaatattgaaaaactgtaaattggatttcatattgttaaagccacctatagctttagaaactctgaacattatttt
cttagaaaatggatgtgttcaataagaatagaaattatgtattactgtctgcaactcactttgtctaattatatccaatt
tattcatccagtcaatatttcaggagtgactaatataccagacatttttgtagttgctagggatacagtgacaaataaga
caaaatctctacctcagattgctcacagcctagtagggggaaaaagaacagtgtatgatcaaactcttcagggaacacat
aggggggcaaacacttaatcttaccttagggatcactacagttttctggaggaggtagtttctaaatggaagcctgaaag
agttgttccaggtcaagaaaagcaaagaaggggaaacagcttgtacaaagtcctagaggttaaagaaaacattctttcag
gatatgcaaatggttgggtatgggtaaaaagtagactgtaaaagaatggcatcataaaaattaagtaaattgtcacataa
atatatatatttcttatgtacccacaaaaattaaaaatgaagaaattaagtaaattgtgaaaggccttcatactatggag
tttgacttgatcttgaaaagtaagatcttgaaaggtttttagcacaagtgatattgtcagatctggtacattggtaggtt
ttcagtaaatgtcttcccttactccttttttctctttccttctgcttttgtttaaagcgacaagatgttgctcttttccc
aggctggaatacagtggcatgatcatagctcaagctcctgggctcaagtgatcctcccgcctcagcctctcaagtagcta
ggactacaggcatatcaccacaccagcgttttctttgtagaggcagagtctcactctgttgctcaggcaggtgttgaact
cctgcctcaagcaatcctcccacctcagcctcccagagccctcaaattataagccactgtgctcggggcatcctttttgg
ggggtaatcagcaaactgaaaaacctcttcttacaactccctatacattctcattcccagtatagaggagactttttgtt
tttaaacacttccaaagaatgcaaatttataatccagagtatatacattctcactgaattattgtactgtttcaggaagg
aatgttcccaatagtagacataaaagtcttcgcacagtgaaaactaaaatggatcaagcagatgatgtttcctgtccact
tctaaattcttgtcttagtgaaaggtatgatgaagctattatattaaaatatttaaatgaaacattttcctacatatatt
tgttctataaagatgaatctgatttttatgctaatattttggctaagagcctggtagaagatcttacatttttaaataat
cttttaggttgagtcctttaatagaatagtttttacattagaaacatgtaagttgttgttcttgtgatgttgaattggct
ggttttctgtatattctgtgattttttaagtaacaaaaataacagtggtgaaaagcagtaagtcagtccttgaattatca
atttaaaataaattgtgtacttttcatctttggagagaatatgatttactttacaaattttttttttgtttttttttttt
ttgagatggagtctctgtcacccaggctgtagtgcagtggtgcgatctcagctcactgcaagctccgcctcccgggttca
cgccattctcctgcctcagcctcccaagtagctgggactacaggcgcccgccaccatgcccggctaattttttgtatttt
tagtagagacggggtttcaccgtgttagctaggatggtctcgatttcctgacctcgtgatccgcccgcctcagcctccca
gactgctgggattacaggcgtgaaccactgtgcccggcctactttacaaaatttttgagtttaaaatacacggtttccag
cagctgaaatttgtgagtacatatgtgttggcattttaaacatcacttgatgattatttaatgcttcatgagagatttac
tttttaaaatgtaatataaaatatctaaaagtagtattccaacaatttatatgaatgagaatcttcttttaaaaataaga
taaactagtttttgccagttttttaaaataacctaagggatttgctttgttttattttagtcctgttgttctacaatgta
cacatgtaacaccacaaagagataagtcaggtatgattaaaaacaatgctttttattcttagaatactagaaatgttaat
aaaaataaaacttaacaattttcccctttttttacccccagtggtatgtgggagtttgtttcatacaccaaagtttgtga
aggtaaatattctacctggtttatttttatgacttagtaattgagaatttgacaatagcgttatacctttgccctgagat
ttacaaatctgtacctagcattctgcctcatacaggcaattcagtaaacgttaagtgaaataaagagtgaatgaaaaaat
aatatccttaatgatcagggcatttctataaaaaataaactattttctttcctcccagggtcgtcagacaccaaaacata
tttctgaaagtctaggagctgaggtggatcctgatatgtcttggtcaagttctttagctacaccacccacccttagttct
actgtgctcataggtaataatagcaaatgtgtatttacaagaaagagcagatgaggttgataattgtcatctctaatact
tctgttaaaaggaaatatgaaaagaaaatattagataatgtctttgataagtgtgttagtaactgacaataattttattc
tattaagtgtagattggaataaatacaaatacatttagtggtagtccagtggtgtcaagcattatgttttagtacgatgt
gattaacgtagaatagcttacaaatattcctttactggcctatataagcgtttaagaggcagtatttggtgtgactgaat
tctttttacaaatgattgtggtaattggggcattaaagcagcattaaataagcttttgttttctctacttaaatgtgttc
taaggtctgtattgccagtagtactgaattgaggtcttaaattccacaagtgtaattacacaactatgtgataaactgca
atatttatccattcattaaactgtaaactctttgcagtctcaccacagtttctcttactaggatctagaaatatttccta
ttgtaggctggttgcagtggctcacgcctgtaatcccaacactttgggaggctgagaagggtggatcacgtgaggccagg
agtttgagagcagcctgtacaacgtggtgaaaccctgtctctactaaaaataaaaaaattggccaggtgtggtaacacac
acctgtaatcccagctacctgggggctgaggcatgggaattgcttgaacctgggaggcagagggtgcagtgagccgagat
tgtgccactgcactccagcctgggtgacagggaggctgaggtgggaggatcacgaggtcaggagatcgagaccatcctgg
ctaacgtggtgaaaccctgtctctattaaaatagaaaaaattagctgggcgtggtggcagacacctgtagtcccagctac
tcaggaggctgaggcaggagaatggcatgaacccgggaggcggatcttgtagtgatctgagatcatcacgccactgcact
ccagcctgggcaacagagcaagactctgtctcaaaaaaaaaaaaaaatcctgttataaaactacttaaaaatctctgagt
agctgagatttggctaatcatgacttagtatttgaaaagttgtgactattttttttttttttaattgagacaaggttctt
ctctgttgcccaggctggagtgcagtggcaccgtcgcagttcactgcagcctcaacctcccaggctcaattaatctttct
tcctcttagccttccaagtatctgggactacaggtaccatgccaccagtatactaccagtcctggctaattttttttgta
ttttttgtagagatgggtcccgccatgttgcccacacttgtctcaaattcctgagctcaagcagccaccacacccacctg
tgaccattcttttttatttttatgagataataaacatacaagtttaaagaaatgtctgtacataaatgtgattatagtac
aaacaagtatttggaagttcatctaaacaaatgcatcacagtttataggcaaaacatgaaagattggataataatgggaa
aaaaagtaaatattcaccaacattctttctcttttttctttttcgttttttttttttttgaggcggagtcttgccctttt
gcccaggctggagtacagtggcaccatctcggctcacagcaacctctgccttctgggttcaggcgattctcctgccttag
actcccgagtagctgggattacaggcacccaccaccacgcctgactaatttttgtatttttagtggagaggaggtttcac
tgggttggccagggtggtcttgaactcctgacctcaagtgattcgtttgtctcagccacattttttttgtctaagaagat
actgggccagatcattgtttctcaaattgcagattatgacctgttcatagttgtgaaacttattttgtgagtcgtatatg
ctctttttaaatgaaatgaaaattctgagtacatcacatgtagttagggtttagaaaataaaaaatacaatatatctagt
taaatttggacttcaggtaaacagcgaataattttgagatatacttaacactaaaaaattattcattgtttatctgaaat
tcaaatttaatgaggtgtcctgtattttatccagaagtcctacacacagtaaagtttgttttgtaaaacttttttactta
acctttgtgtgcccatgtgtgtgtgcagtcataaagtgtgtgtgtgtgtgtgtatttaaaaaactaggttgtactcaaag
cctgagcttaatttattcccaaaccagtattacattttgtttattctagcaaaatagcattctgttttgattcctcttta
gctgggagtaagttaaccctattctgttgcttagatgaaataatatggataaaatcattttgaaaatatgtatttaatat
atagtatgcctttaggctgtagtgttgtctaaatgaatgctaaagtctccaagctttagcttttaagtcataacctcaca
gcatcatctgactttccaactcattgtggacagtattaccataaagtaatgatcaccaagccatatcttaccaccttgtg
agtagtactaaggaagtaagtatagtttattcactgtgttgattgacctttctaattactatacttaagtacttgaatca
attcattttgtttcaaatgtgtcatgtaatcaaatagtagatgtgctttttgatgtctgacaaaaaataagtttttgcat
tctagtgataatatacaatacacataaatttttatcttacagtcagaaatgaagaagcatctgaaactgtatttcctcat
gatactactgctgtaagtaaatatgacattgattagactgttgaaattgctaacaattttggaatgccttgttaaattat
ttatcttacatttttaatttcctaatctgtaatttatctaagcctttgagaaagtctctaaacctggtcctatatgtgat
tttaacttcctgtgaaactctgctgtctctctgttaaagttgcatatatacaatatataccgtagtcccctattcatggg
gtatacattccaatatcccccagtgaatgcttgaaaccttagatagtaccgaaccctatatatatatattaaaaatgtgt
agtatttatatatatatacctataatctttttttctataagcacataccctgtgataaagtttaattcataaattaggca
cagtaagagattaacaagaactaataataaaataggacaattataacaaaataccgtaataaaagttatgtgaatgttgt
ctctctgtctcaaaatatcttattgttctgtactcatgtggcagcagcttcatcagcagatgtggcctctccagtaattt
ttatatttttcagtccaaacctattcttgaatctgtgtaaccaaccatcccttacttgcagtaaatggcttggtgtcatt
catttcaggggatcccttactgaagttttcgtttaggctctatgctttctggcgtaatatgtagctgtcaatcaaaacaa
cctgttcatgttttctacccacaaatgtaataccttttctacttctatggtgcactgtgtggccacaacatttgcagttt
gaggtgtgacagcaaaaccagctcatatgtctttctccttcacaatctcacagatagatttgttcttaccatagatgtcg
cagtacaatttttttcctttccttaagtcgagaactttcactgtttcaattaaaggaagcactttatggcttctttttgg
catatttgaattgccagcatcattatacttgtgctttggggccattgttaagtaaaataagggtgacttgaacacaagca
ctgtggtaccacaatagccgatctgataaccaagacaactactaagtgactaataggtgggtaccatatacagcctggat
acgctggacaaagggatgattcatgtcccaagtgggatggagcaagatggtgcaagtttttttttctccatttccatttt
cctttcctaagatttccacatcctagtggtgcaagatttcatcacactactcaggatgacacacaatttaaaacttacta
attgcttacttctggaattttccattaaaaatttttggacctaggttgattgcagataactgaaatcaccaaaagtgaaa
ccatggataaggggggactactactatatgtgcattgagagtttttatactagtgattttaaactataatttttgcagaa
tgtgaaaagctatttttccaatcatgatgaaagtctgaagaaaaatgatagatttatcgcttctgtgacagacagtgaaa
acacaaatcaaagagaagctgcaagtcatggtaagtcctctgtttagttgaactacaggtttttttgttgttgttgtttt
gattttttttttttgaggtggagtcttgctctgtcacccgtgatctcggtttaccgcaacctctgcctcccgtgctcaag
cgatcctgcctcagcttgccaagtagctgagattacaagcatgcaccaccatgcccaactattgtatttttagtagagat
ggcatttcaccatgttggccaggctggtctcaaatggtcgtgagccaccatgcccagcctgaactactctttttaattgg
caccattgaaggattgctcctcttttcttaaagagaaaatatattacctttcctttcttgactactgaagtagtatttta
tctcaaagtattgagagtagaaactaacttggtgtgcctgtgatcccagctactcaggaggctgaggtgggaggatcgct
taagcccaggcggtcaaggttgcagtgagctgtgtgtgtgccactgcactcccacctgggcaacagagtgagaccgtgtc
tcaatggaaaaaaagagaaactaatttgatttcgatgacagtatttaaatactgtgtaagacagtactatttaatatgtg
gttgtgacacaaaaacaaagcctattgaaaattttcagagacaataagatatataattaacaaaatctgagctttttttt
tttctaattagaaagtaaatgtggtttagatataccatagtttacctaatcaggtcatggaatattgcatttttcttagt
atgtgtgtatgtctgtataactgtgtaggatttgatatctgtttttgtctgtgtggtatcatgtacgtatgtatatgcat
atgtaaaatcagatttacccttgttatagggccacagaattgatttggaacatctgttttgataggtcttagaatattta
attgtatatatagtaagattaggtgagttttaattgtgtagaactgctaaagaaaggtttttagggattgttgtatgaat
aaaaggctttaggttcattggaatcaggggaatcaggctttactagaagaacaggagaaggggtgactgaccgaaaaata
aaatgccaagtactcagaataaccctttaaatactgatatgtaatatttagcacattctacataaactgtttctatgaga
aaggttgtgagaataatataaattatatggcttataaaatattaatgtgcttctgttttatactttaacaggatttggaa
aaacatcagggaattcatttaaagtaaatagctgcaaagaccacattggaaagtcaatgccaaatgtcctagaagatgaa
gtatatgaaacagttgtagatacctctgaagaagatagtttttcattatgtttttctaaatgtagaacaaaaaatctaca
aaaagtaagaactagcaagactaggaaaaaaattttccatgaagcaaacgctgatgaatgtgaaaaatctaaaaaccaag
tgaaagaaaaatactcatttgtatctgaagtggaaccaaatgatactgatccattagattcaaatgtagcaaatcagaag
ccctttgagagtggaagtgacaaaatctccaaggaagttgtaccgtctttggcctgtgaatggtctcaactaaccctttc
aggtctaaatggagcccagatggagaaaatacccctattgcatatttcttcatgtgaccaaaatatttcagaaaaagacc
tattagacacagagaacaaaagaaagaaagattttcttacttcagagaattctttgccacgtatttctagcctaccaaaa
tcagagaagccattaaatgaggaaacagtggtaaataagagagatgaagagcagcatcttgaatctcatacagactgcat
tcttgcagtaaagcaggcaatatctggaacttctccagtggcttcttcatttcagggtatcaaaaagtctatattcagaa
taagagaatcacctaaagagactttcaatgcaagtttttcaggtcatatgactgatccaaactttaaaaaagaaactgaa
gcctctgaaagtggactggaaatacatactgtttgctcacagaaggaggactccttatgtccaaatttaattgataatgg
aagctggccagccaccaccacacagaattctgtagctttgaagaatgcaggtttaatatccactttgaaaaagaaaacaa
ataagtttatttatgctatacatgatgaaacatcttataaa
