# Supplementary material for: Creating PWMs of transcription factors using 3D structure-based computation of protein-DNA free binding energies
Source: BMC Bioinformatics. 2010 May 3;11:225. doi: 10.1186/1471-2105-11-225 (PMC2879287; doi:10.1186/1471-2105-11-225)
Supplement: Additional file 4 — 124 NF-κB-regulated promoter sequences used for validation of the PWM model. The promoter windows span over [-10000, 1000] bp in respect to the TSS, the length of each promoter sequence is 11 kb. The genomic coordinates of the particular TSS are listed in Additional File 5. [file 1471-2105-11-225-S4.ZIP › nfkb_promoters/nfkb2_2.fasta]

>PM000013402|nuclear factor of kappa light polypeptide gene enhancer in B-cells 2 (p49/p100)|
agcggtgttgtttaatggagtgggctctcactatttatcggtaaatgaatggaataaattagtggtgcatctgctctggg
ctaggcattgtgctagagctgggtgcggaaacagatgacgattaggatgaaaattagtgtaacatgcaatgaagaacttt
ctttctttctttctttcttctttgttttgagatggagtctcactttgttttccaggctgaagtgcagtggcatgatctcg
gctcactgcaacctccacctcccagattcaaacgattctcctgcctcagcctccctagtagctgggactacaggcgccca
ccaccacaccctgctaatttttgtacttttagtagggacagggtttcaccatgttggccaggctggtctcgaactcctga
cctcaagtgatccacccgccttagcctcccaaagtgctgggattacaggtatgagtcactgtgcccagcctaacaaagag
gtttcttaagcccagatagatgaggctctagcaagtgacaagctattttgagttagtttaaatctccaggctaacatgca
ttaggaattgttgaatctgacagaggggcacacgagggctcattatactattctctccactcttctttttttgagacagc
gtctgtctgtcacctaggctggatggaatgcagtggcacgaacatggctcacagcagcctcaacttcctgggctcaagca
atcctcccaccttagccttccgagtagctgggactacaggcactcaccatcacatgtggctaacttaagtagacatgagg
tctccctatgttgcccaggctgttctcaaactcctgaggtcaagtgatctgcctgcctcagcctcccaaagtgaaaatct
ttgtatgtttgaaatgttctctaataaaggtcttgttttgttcatctttagataaattacgccttagactgttgtaacta
aaatagctcaacccttaggggtgcttttagagatgttgtggagactcaaagaatccgtgctgattttggtggcaatttat
gagcactttgaaaggatagatgtgatcagtggtaaccagcacgggtttactaagctagagtataccaagatgaatttact
ccattatacatttaatttttaatttttaatttatttatttagagacctagttatgagacaggctaatttttgtatttttg
tggggaaaagcaagagagatcagattgttactgtgtctgtatagaaagaagtagacataggagactccattttgttctgt
actaagaaaaattcttctgccttgagattctgttaatctatgaccttacccccaaccccgtgctctctgaaacatgtgct
gtgtcaaactcagggttaaatggattaagggttgtgcaaggtgtgctttgttaaacagatgcttgaaggcagcatgctcg
ttaagagtcatcaccactccctaatctcaagtacccagggacacaaacactgcggaaggccgcagggacctctgtctagg
aaagccaggtattgtccaaggtttctccccatgtgatagtctgaaatatggcctcgtgggaagggaaagacctgaccgtc
ccccagcccgacacccgtaaagggtctgtgctgaggaggattagtataagaggaaggaatgcctcttgcagttgagacaa
gaggaaggcatctgtctcctgcccgtccctgggcaatggaatgtctcggtataaaacccgattgtacgttccatctactg
agatagggaaaaaccgccttagggctggaggtgggacatgcaggcagcaatactgctttgtaaagcattgagatgtttat
gtgtatacatatctaaaagcacagcacttaatcctttaccttgtctatgatgcaaagacctttgtttgtctgctgaccct
ctccccactattgtcttgtgaccatgacacatccccctctcagagaaacacccatgaatgatcaataaatactaagggaa
ctcagaggctggcgggatcctccatatgctgaatgctggttcctcgagtcctttctctatactttgtctctgtgtctttt
tcttttccaagtctctcattccacctcacgagaaacacccacaggtgtggaggggcaacccaccccttcaattttttgag
acggggtttcaccatgttgccaaggctggtctcgaactcctgggctcaagtgatccaccagccttggcttcctgaagtgc
tgaaattacaggtgtgagtcaccatgcccggccttagtccattttaatttaaggttaggaatctgacttaccagagaaac
gtagtagacaacatatctggatttcagcaaattgtttggcagaatcttatgatatttgtttgagaggcccacagtaaggt
ggaaagggctgctttgttttatataaacttaggggagaaagcttcatcctggagtcaacagattgggtttgaatcctggc
tctgtccctttctagctgtgtgtttggttgttactccacctctctgagccttaatttcttcatcagtaaaagtaatattc
acctcctagggttgttgggagggagaataagaacttctaaagtacccgaacctagcaactaggacactatatttgcaggc
aagatgaagaggggtggggaagtaataggaaacagcccaaatcgagagccataatagtctctctttacttagtgccagtg
caggcctgtgattctgttcttaaaaacgtctggggcaagctgcaggaaagacccgagatagtttatgttctaccataagc
ctaagggaggaggactccaggcagggagattactcatggcacctgctaaggagaaacgctactgaccagagagaggtcca
gtcatgtactccgtgcttggtgaatttctgtcctgacctcgctgcctctagaagtgttcaggtggaaattggaaggtcta
taagaggcaattcggcagcatacagtggctcacgtctgtaatccaaaatccaagcattttggaaggccaaagtaggagga
tcacttaagcccaggagtttaagaccagcctaggcaacgcagtgagatccatctccactaaaaattttaaaatttgccag
gtatggtggtgtgcacctgtagccccagctactcaggagagtcagagaatcggcgcaccccggagttcgaggttgcagtg
agccatgatcacgccactgtactccagcctgggtgacagagcaagacactgtctcaaaaacataaataaataaataaata
aataaataggccgtgcgcagtggctcacgactgtaattccaacattttagaaggcggaggccagcggatcacctgaggtc
aggagttcgggaccagcctgaccaacgtggtgaaacccccaactctactaaaaatacataaattaggcgggcgtggtggt
ggccgcctgtaatcccagctactcggtaggctgcagcaggagaatggtttgaacccgggaggcagaggttgcagtgagcc
aaaatcccctcactgcattccagcctgagactaaaaaaaagaggcgatttcccacatcggtggaaatttgagctgtttaa
actctggatgcctttttcagttctaatattccagatctccttggtggataaacacttcatttcccttctcctgagcagag
ctcctgagccctggcccgctgggaacctgtcacttctaaaaaagttcgaggtccggactgtctctcccggagccttgagg
ctgatgagacggagcgagagaggggccggggccgaatggagtctactcgcgggcccagggaggccgccagagggcgcccg
ggaccgaccgcaagaataacttccttcctcttccgctaacttcccggcagcgcgccgctcagggtgggggccccgagggc
tggggccgtcggcttccccctggggatcccccgcttcagagaaagccaagcgttaggcgcagccaaagccgagaggcagc
ggaagctcccggcccggggtggcgctgggtcagcgggtaccttctcggcggtcccctggccggccgaactcgcgcctggt
gtcctgtcaccccgctccccgccctgagtgagcctgtcccctctcaggggcgcgcccgagtcgctccgggttggctgcgc
cagtccagagttaaactttcagccaatgaaaaagggcgcgaggcgtgacgcacggaaacgtcatgggaattcccccctcc
ggggggccgagaaggggctttcccggccctgagccctgctggcaggcgaggtgtcgcgaccggtcccaggtgggtcgggc
gcggagagaagccgcaaccagagccgccgccacggtgagtggctggattcagacccctgggtggccgggacaagagaaaa
gagggaggagggcctttagcggacagcgcctggggctggagagcagcagctgcacacagccggaaagggcgcgcaggcga
cgacactcggatccacgtcgacaccgttgtacaaagatacgcggacccgtacgtacacctgtacctgtgctggcgcacac
acggcagcgtccgtgcagtcgcactcgcacacacatgcacacggagacgtgcccaccggtgcactggtgcctgcacccac
acccttcacgcacaaactcaagatacgctcacccgtgtccgtacatcaagacaggcgctgacacacacccacactgagaa
gctcgggattcacctatctacacacatgctcgcttgcacactcatgttgacgccatggacacacaacatgcaaccaagca
ctacagccgaaacacacttgtggagctgtgatggagacacactcttgtattaggtgggggggggggggggggagcgtgca
gagatctccctgtcgcctgcgcgcccagaaccggtgcggtgtgggaccagctgctgttgtgaggtttgggagagagagaa
aagagcccactccgaggaggagacacttttcccgcagccccagaatcgcgttctcggggcagaaccccggggcctcccac
aggaaagagcccccgcctacaggctgttcgaaggggaggccgtccgacagcaggaatgtccccccaaaagcccccggggt
ttatcagccgtggcctccctcctggcagaaaatcccaaggttgctccagaccgggggaggggagcgggaggcggacttgg
ccccagactgccagcctcctcccggccgtgaaagaccctcctgttccctgccctggagggaggagggggcttaaccccca
ccggggcttcccggattctcctagacctctgcccgctgaaaagcagcgggagcccgtagactgtcgagggcctcccgccc
ctcccgtcgcgagggcggggccagtggcgtcatttccaggcccgccccctccggccccgcctccccttggtattttcggg
actttcctaagctgctctaactttcctgccccttccccggccaagcccaactccggatctcgctctccaccggatctcac
ccgccacacccggacaggcggctggaggaggtcggaccctcccccaaatctgggcccccatctcccgcccacccccattt
agatctgaccccctcccccacgccactcctcccaactttaggcgggcgtctaaaattctgggaagcagaacctggccgga
gccactagacagagccgggcctagcccagagacatggagagttgctacaacccagtgagtcatgccgcctgcccctgacc
cggccggctgcccctcgtgtctgtccacctgtctgcccgagccccctctgctgccttacacctgtatgctcgcagatgct
ctcagcctgccagtctgtccatctgtctgcaactctgcctccaaaaggagctttctcttgggtctgaggaggagggggga
gtgaccactgaagacttggagatgggaggtggggctgtggggggtgctgagagtcggatgccacccccagtctgtctcca
aaccagggtctggatggtattattgaatatgatgatttcaaattgaactcctccattgtggaacccaaggagccagcccc
agaaacaggtcagcaagttcactaacctcccctagtcctaaagcgggggagggagagcatgtgccctctctctgggggag
gggctgggagatcgtggctcagcaaggtctctctgtccccagctgatggcccctacctggtgatcgtggaacagcctaag
caggtgagtgagcaaaagggagggtgtggaatggcttcagctttggggacaaatggggtagtggtagctggctggccatg
gaggagccattgccgaaggaggccacaggggattggatggtcactgctgctgatcagagtgctgtagtttggttcagggc
tactaccaggcactgcggtcactgctggcctgggtggtcttccctgatcacaatgctactatgcccttggaccttcagag
aggcttccgatttcgatatggctgtgaaggcccctcccatggaggactgcccggtgcctccagtgagaagggccgaaaga
cctatcccactgtcaaggtgagccaggatggtgctggagggtgggctaagtggacagcatgcccaaggccctgactgaca
gtccctgcctctcctagatctgtaactacgagggaccagccaagatcgaggtggacctggtaacacacagtgacccacct
cgtgctcatgcccacagtctggtgggcaagcaatgctcggagctggggatctgcgccgtttctgtggggcccaaggacat
gactgcccagtaggtgccctctacgcctggcccccactggtatgcccgtctgccagtcccaggccccagcccacctccat
gagcttagcatctgaccaaggggaaagatgtaggttggccccaaacccaagggcctaagtagaaactccaatggcttcct
tgaggaagtaaggctgagctgagccctggcaatgggaaaggtgcctcaggaagaaagaactgcatggccaaaggcctccg
attctctcttctcagatttaacaacctgggtgtcctgcatgtgactaagaagaacatgatggggactatgatacaaaaac
ttcagaggcagcggctccgctctaggccccagggccttacgggtatgggtgcagggggtgggtcgggtatgggtgcaggg
ggtgggtgggtcatgggaggtgctcatggaaggagcagggagggagaagcccaggggtcacacatgtacctactgcccag
aggccgagcagcgggagctggagcaagaggccaaagaactgaagaaggtgatggatctgagtatagtgcggctgcgcttc
tctgccttccttagagccagtgatggctccttctccctgcccctgaagccagtcatctcccagcccatccatgacagcag
tgagtatcctgattgcctggggtgccaggcctggtggcagaggtggcatgaggggtgacctcaagctgtgcagtcaaaca
gacccaggtttcagaacctggccctgccacatatgagctgagtgatcctgagcaagtcatttcccccccgaagcttctgt
ctttagtaaatgtgtatattgggtgtttcctgcagctccaggggttgctgagataaggaatacaaagcccccagcttctt
aaatgtggccttggctattgcatcatctcaactaatccatatcccactccatagaatctccgggggcatcaaacctgaag
atttctcgaatggacaagacagcaggctctgtgcggggtggagatgaagtttatctgctttgtgacaaggtgcagaaagg
tgagactggagcccactttgggcaccaaggacatcgagtataagactggggccagggaagctctagggtaaatggcccca
gagattccaccgggagctgtggccaagcttccgttttccttgtagatgacattgaggttcggttctatgaggatgatgag
aatggatggcaggcctttggggacttctctcccacagatgtgcataaacaggtacccagggctagggcccgggcccgggc
tgggggctaaattaggctaaggactcactgacaccctgtgtctccctgcaccccccagtatgccattgtgttccggacac
ccccctatcacaagatgaagattgagcggcctgtaacagtgtttctgcaactgaaacgcaagcgaggaggggacgtgtct
gattccaaacagttcacctattaccctctggtggaaggtggagctgggctgaggacctcagggtgctggcggggggccag
gctgggctagaagaaggtcccaagagctagatgtggggatgcatgagccaagtcagaagtgcgagggtcccaggaggtgc
ttcctaggagccggccctgagggctcttctgggaagggcccctgaggcatgacacaataactgggctcaatctcattttc
ctctgcccccagacaaggaagaggtgcagcggaagcggaggaaggccttgcccaccttctcccagcccttcgggggtggc
tcccacatgggtggaggctctgggggtgcagccgggggctacggaggagctggaggaggtgagggggtactgatggaggg
aggggtaaaggtaagagaagctgtggaggaaaaaaatctgggggaggccgggcgtggtggctcacgcctgtaatccagcc
ctttgggaggccaaggcaggcagattacctgagatcaggagttcaagaccagcttggccaacagcgtgaaacctcgtctc
tactaaaaatacaaacattagctgggcatggtggcaggcgcctgtaatcccagctactcgggaggctgaggcaggagaat
cgcttgaaccctgggagacaagaggttgcagtaagctgagatcacaccactgcactccaggctgggcaataagagcgaaa
ctccgtctcaaaaaaaaaaaaaaaaaatctgggagagtcatggctggtgcccgcttcccacagccctgcctgtatccaca
ggtggcagcctcggtttcttcccctcctccctggcctacagcccctaccagtccggcgcgggccccatgggctgctaccc
gggaggcgggggcggggcgcagatggccgccacggtgcccagcagggactccggggaggaagccgcggagccaagcgccc
cctccaggaccccccagtgcgagccgcaggccccggagatgctgcagcgaggtatggactccggggcacgggcggtcggg
gcgccggggctgaggacctagccctgacccacgccctctgtggcccgtagctcgagagtacaacgcgcgcctgttcggcc
tggcgcagcgcagcgcccgagccctactcgactacggcgtcaccgcggacgcgcgcgcgctgctggcgggacagcgccac
ctgctgacggcgcaggacgagaacggagacacgtaggcaacagagggcctggcggacgaggcgcggggtgggggcaggaa
agggaccggcacggaggcgggctctgcagttttcggacacgccaggcttcaagtccggcctcggtgttcacaagctctgt
tcaagctgcttggtctctccaaacttcagtttggtcgaccgtgcaaggggtacagtcatagcacttacctacctcaaaag
gtgctgcgaaacgttaagtgcaggcacagcgatgccctgggccacgtgctgggttccatgggccccagcgagggagacta
tgagggcggtggggccttgaaagcgaaggatgctctgagtggctgggccagactctcgctccccaacccccagaccactg
cacctagccatcatccacgggcagaccagtgtcattgagcagatagtctatgtcatccaccacgcccaggacctcggcgt
tgtcaacctcaccaaccacctgcaccaggtgcgggggcgcctactggggaggtgggaggggttggaaggcaagtgggtct
cgggcctggctcaccctgctttcatccccagacgcccctgcacctggcggtgatcacggggcagacgagtgtggtgagct
ttctgctgcgggtaggtgcagacccagctctgctggatcggcatggagactcagccatgcatctggcgctgcgggcaggc
gctggtgctcctgagctgctgcgtgcactgcttcagagtggagctcctgctgtgccccagctgttgcatatgcctgactt
tgagggtgagctccccatctcacctgactaagggggcaggcggggaccagggagggtatctggccagtgcccagaatgga
ctatgaggtgtcgagattgaatggtcagggctggtccaggggctgccttaagggtcacagctgcaggttgagcatcctgc
atccttaggactgtatccagtacacctggcagtccgagcccgaagccctgagtgcctggatctgctggtggacagtgggg
ctgaagtggaggccacagagcggcaggggggacgaacagccttgcatctagccacagagatggaggagctggggttggtc
acccatctggtcaccaaggtgggactgaggattgtggaaggagtggggccaagggtggtggaggggccaaagatggtgaa
ggggggggctggccaaggggaccatgctgtggtgtcaactctcgctgctcgcacccccagctccgggccaacgtgaacgc
tcgcacctttgcgggaaacacacccctgcacctggcagctggactggggtacccgaccctcacccgcctccttctgaagg
ctggtcagtctcaccctcaggggcacttgaacagggtggggggaagggagagaggtgcctcccagtcccccgactttgca
gtccttaatgtaggcccccaccataccgccccatgacggcctccctctcccaggtgctgacatccatgctgaaaacgagg
agcccctgtgcccactgccttcaccccctacctctgatagc
