# Supplementary material for: Creating PWMs of transcription factors using 3D structure-based computation of protein-DNA free binding energies
Source: BMC Bioinformatics. 2010 May 3;11:225. doi: 10.1186/1471-2105-11-225 (PMC2879287; doi:10.1186/1471-2105-11-225)
Supplement: Additional file 4 — 124 NF-κB-regulated promoter sequences used for validation of the PWM model. The promoter windows span over [-10000, 1000] bp in respect to the TSS, the length of each promoter sequence is 11 kb. The genomic coordinates of the particular TSS are listed in Additional File 5. [file 1471-2105-11-225-S4.ZIP › nfkb_promoters/tp53_1.fasta]

>PM000008654|tumor protein p53|
atttttatactttttagtagagatggggtttcaccatgttggccaggctggtctcaaactcccagcctcaagtgatctgc
ctacctcggcctcccaaagtggggattacaggtgtgagccaccatgcctgaccagttgttgtctttttcttttcttctct
tttttctttttcttttctttttttttttttggaggcagagtctccctctgtccccaggctggagtgcagtggcacgatct
cggctcactactacctccacctcccaggttcaagcaattctcctgcctcagcctcctgagtagctgggattacaggcgcc
tgccaccacacccggctaatttttgtatttttagtagagacgggattttgccatgttggtcaggctggtcttgaactcct
gacctcgggtgatccacctgcctcggcttcccaaagtgctgggattacaggcatgagccaccatgcccagccgtcttttt
cttactgatttgtgagagataaatagtctggacactgtccttcgtcagttgtcttctgggcctcaggctgatgtcaacca
gccaggacttcagtgtccacctctatactctgaacccatatatccaactgcctggtggacagtgccacttgatcatccca
caggttcctcaaactcaatttgtccataataggcccggcatccaccaccatcaaacctgctgttcctcctggactccaca
ccagtgctcaatcctgaaatctgagcaccagccttgactgctaccactcttcacttcctttccactcctggtccaaccca
ataccaaatcttgccagttcctcctcctagtcttccattaccacgtgctacccccgacccacctctcaaggcttatctct
atctgctaattcccataaaaatctctgagtcctgaccgggcgcagtggctcacgccagtaatcccagcactttgggaggc
caaggcgggcggatcacaaggtcaggagatcgagaccatcctggctaacgtggtgaaaccccgtgtctactaaaaacaca
aaaaattagccaggcgtggtggcgggcgcctgtagtcccagctactcgggaggctgaggcaggagaatggcgtgaacctg
ggaggcggagcttgcagtgaacccagatcgcgccactgcactccagcctgggcgacagagcaagactccatttcaaaaaa
aaaaaaaaaaaaaaaaaaaatctctgagtcccgccattttgactctcaggtcccataaagtgccaactcgccacactttc
aacccactggctttcacatgtcctaggctccaagtctggaatattcttccttcatctcccccaacgactcctcctggctg
aatcctagtcatccttcaggtctcttagatgcttcttcctctgggaacgcttccctaacccctccagctaagcaaggcgc
ccctgttcctctttcctatagcccctggtgctcctcactccccttccgtcatacctatcagagaaggagggaatcacatc
tgcctcgctctcaccactgcttccccaacacgtggtgcagaataagcagagtcaacaaatacggttttaatgagcaaaag
gaggcaggagactgtttcagcaacataaggcccaaaataataggaccttgaattaaagtagaggcagtgggagggacaga
tgtgggtggattaggaagattaggcagacttgatgggatttgggaagtaattggatgtgaggggttaggaacagggagat
taaagattaaaggatgagagagaccctggcttttggcttggatacctgaggtcaccaaaatggcgggcgaacaggagagc
accggaaggctgtacagtgccaacgtcgtcagcgggagagagaatcagcataagcctcaagggaaaagtttcacaaagac
gaaagagcaattgtgtggctacagcatttgggaatgaggacattccccgtccccaccctgagagataaagggtacagagg
atgcaaagtgtctcctggagagggcaagacgaggagtaaaggcttcctgcaagacccacggggcagggcaagtactcagg
aaagacgctggggagctggaaatgagacttgcagaaagttctgtgaaaaggtggaaaagaaaggagaaaacccgagaaac
tatattgggaagaagactcagtacacacaagtatatggaaatacccaaatacacccttccccaattttctgacctataca
aattttatctatttaaggccgggtgcagtggctcacgcctgtaatcccagcactttgagaggccaaggcgggcggatcac
gaggtcaggagatcgagaccatcctggctaacatggtgaaaccccgactgtactaaaaatacaaaaaattagcctggcgt
ggtggcagtgggtgcgtgtagtcccagctactcgagaggctgaggcaggagaatggcgtgaacccgggaggcggagcttg
cagtgagctgagatcgcgccactgcactccagcctgggggacacagcaagactccatctcaaaaaaaaaaagttatctat
ttcaaatgctaagcttgtagacactaaaaatgaaaatacctaatgagagaggttgcgatagaactggtacactagcagga
aaaaaaaaaaaaaaagcacaaaaaggttttggttgtttgttttgagacagagtctcactctgtcgcccaggctagagtac
aatggtgcaatcaaaggtcatggcagcctcaacctcgcaggctcaagcgatcctcccacctcagcctcccaagtagctgg
gaccataggcccaacttttttgatagagacaggatctggctgtgttaccaaggctggtctcaaactcctgggctcaagca
ttcctcccaccttggtctcccaaagtgctgggattataggcatgagccaccacaccagccacaaaaatcttttgaaaaca
aactgactggccaggagcagtggctcacgcctgtaatcccagcactttaggaggcggaaatgggtggatcacttgaggtc
gggagtttgagaccagcctggccaacttggcgaaaccccatctctactaaaaatacaaaaattagccgggtgcggtggtg
cgtgcctgtaatcccagctactcaggaagctgaggcaggagaatcgcttgaaccgggaaacagaggttgcagtgaggcaa
gatcacaccactgctctccagcctgggccacagagcgagactctgtctcaaaaaaaaaaaaaaaaaaagaaagaaaaaaa
gaaaacaaattgactatctgtattgcaagatatattttttaaaatgttttaatattataatcattaatatcataatcacg
accatgcctggctaactttgtatcttttttagtagagacggggtttcaccatattggccaggctggtctcgaactcctga
ccttaggtgatccacccgcctcggcctcccaaagtgtcgggattacaggcgtgagccaccaggcctgaccctgctctgct
atttctaccatgacaatttattcagcttcatcaaaaacttatttacagtccagttccttacccactgtagattctagtcc
accatggcatgcacactcttgaagacactctcaggatacccttgtctttctctcctggtaaacctcaaccataccatcct
cctattcttggcttgcacacaactgataccagtgactactagtgtttaccgaacacttactatatgctaggtgctgtttt
aagtacttttttttaattttattatttttttttgagactaagtcttgctctcttgcccaggctggagtgcagtggtgcga
tcagctcactgcaaccttcgcctcctggattcaagcaattctcctgcctcaaacctcccaagtagctgggattacaggcg
cccgccactaagcccggctaatttttgtatttttagtaaagacagggtttcactatgttggccaggtcggtcttgaattc
ctgacctcaggcgatccacctgcctcggccccccaaagtgctgggattataggcgtgagccaccgcacccggccttaagt
gctttaattcattactgattattttaattctcacaactctgtgaggcaggtgctattataatcatccccattttacaaac
agagaaactatagtcatttaacttgccaggaaagatgcacagtcacactaactggtctcatttcaaattaatggcaacag
acctctagcgggtaccgagcaaagagcaacacaactgccacatgccttggtgggtctgattttttgaaactccgtctcaa
aaaaaagaaaaaaaagaaagagtgctgatggaggaggagaaggcccagcagagccctgagtgcctgagtgctccagcgca
gggaggtggagacagtgactcatgctgctaagagatgcagtgaggcgaatttagagaatgacccaagaggggctgggcgc
ggtggctcatgcttgtaatcccagcactttgggaggccgaggcaggaggatcacgaggtcaggagatcgagaccatggtg
aaaccccgtctctactaaaaatacaaaaaattagccaggcgtggtggcgggcgcctgtagtcccagctactcgggagagg
ctgaggcaggagaatggcgtgatcccgggaggcagagcttgcagtgagctgagatggcgccactgcactccagctgggtg
acagagcgagactctgtctcaaaaaaaaaaaaaaaaaaaaaaaaggagaatgacccaagaggacattagtgaccttgaca
agagcactttcaggaagcgatggaggcagaacctgattaggatgggtgggagaaaactatagccaatctttttttttttt
ttttttttttgagacggagtcttacactgttgcctggactggagtgcagtggtgcaatcctggctcactgcaacctccat
ctccttggttcaagtaattctcctgcctcagactccagagtagctgggattacaggcgcccgccaccacgcccagctaat
tttttgtatttttaatagagatggggtttcatcatgttggccaggctggtctcgaactcctgacctcaggtgatccacct
gcctcagcctcccaaagtgctgggattacaggagtcagccaccgcacccagccccaactaatttttgtatttgagtagag
acagggttttaccatgttggccaggctggtctaaaactcttcacctcaggtgatccacccatctcagcctcccaaagtgt
tgggattacaggcgtgagccaccgtgcctggccctggatttcactcttgcccacccataaaccattcactcttctgtttt
aaaactctcttggccgggcgcagtggctcatgcctgtaatcccagcactttgggaggccaaggtgggcagatcacaaggt
caggagttcgagaccagcctggccaatatgatgaaccccccatctctactaaaaaaatacaaaaaaattagccgggtgtg
gtggcacatgcctgtaatcccagctactcggaaggttgaggcaggagaatcacttaaacctgggaggcggaggttgcggt
gagctgagatggtgccactgcactccagcctggacaacagagcaagactctgtctcaaacaaacaaacaaaaaaaacctc
tctcatggcctggcatggtggctcacgcctgtaatcctagcactttggaaggctgaggcaggtggatcacctgaggtcag
gagtttgagaccagccaggccaacgtggcaaaacctgtctctactaaaaatacaaaaattaagccaggcgcggtggctca
tgcctataatcccagcactttgggaggccgagaccggcggatcaaatgtcaggagtacgagaccatcctggccaatatgg
taaaaccccgtctctatttaaaaaaatacaaaaattagctgggcatggtggcgggtgcctgtaatcccagctactcggga
ggctgaggcaggagaatcgcttgaatccaggaggcagaggttgcagtgagccgagatcacgccattgcactccagcctgg
gcgacagagcaagactcgtctcaaaaaaaaaaaaaaaacacctctctcatgacttcccaaataaactccaaatgccttac
ccataagaaccaacacgacgtggctgctcttctctgtcctcacccctctgtccccctcacttgcctcagtctggctatac
cagcattctgggttttttgttttgtgtttgtttgtttgtttgtttgtttgtttgtttgttttgggatggagtctcactct
gtcacccaggctggagtgcagtgacatgatcttggctcactgcaacctccatctcctgggttcaaatgattcttctgctt
cagcctctcaagtagctgggattacaggcacccaccatcacacccagctaatttttgtatttttgtagagatgaggtttt
gccatgttggccaggctggtctcaaactcttgacctcaggtgatctgcccacctcagcctcccaaagtgctgggattaca
ggtgtgagccactgagcccagtctgttttgttgttttttgagatggagtctcactctgtcgcccaggctggagtgcagtg
gtacaattttgtctgactgcagcctccacctcctgagtttaagagattctcctgcctcagccacacaagtagctgggatt
acaggcgcgtgccaccacatgcgtctaattttggtatttttagtagcgatggggttttgccatattggccaggctggtct
cgaactcctggcctcaagtgatctgcacacctcggcctcctgagtagctgggattacaggcgtgagccaccatgcagggc
ctttctggtcttttaacgcacaaagctatttcccagttctgggtgtttatagtatcattgccagttcctggaaagctctt
tccagaagccttcacatgactgatcccttatcctccttcaggtcttagctcaaatgcctccttttcagagagctccttcc
tgaccattttatgcaatgtgctttcctctagttagtctctcttcattctgtgtatttccttcagagcatttatcatcatc
ttggtcctgatgcttgctggtttacatgtttgttgtctgtctcccacacagaaagcaaaccagcccttcatctgtcttgt
ccaccactttatcccagcacagtgactaacatatatcagtagtcaatcaataaatagctataagccaggcacggtgactc
acacctgtgatccccgcactttgggaggccaaggtgggcggatcctctgaggtcaggaatttgatatcagcctgcccaac
atggcgaaaccccgtctctactaaaactataaaaattagtcgagtgtgatggcgtgcgcctgtaataccagctacttgtg
aggctgaggcaggagaatcgcttgaacccgggaggcagaggttgcagtgagccgagatcacaccacagcactccagcctg
ggtgacagagcaagaccttgtctcaaaaaaataagaaatagaaatatatatatgctgccacaagaaattcactacttttt
agcaaaaaacacagattcctaattaaagaaaggggaaacctctctctaaataacttcagaattcggggcagaaaacgcta
catgtggaaactcgtcttgaaaaacagtcccgtttgtgaacaggaaacacttggactacactttttccatctccacgaag
gacttaaatgtgcagcattgatgaagaggcagttagccccagtccttaccatttctgcatattccacctgctccccctca
tggtacagctctgggggcaggttataaattcgcaagatgttatcagcactattggtcaagatgcaggaaccgtcaggagc
cctagaaacaggggagagttagaaagctggccagacctatgcttttcaagtgtagggctagggctgagcctgcctctggg
gtaggtaagcccccctgaatccttgagggaagtagaagacacaaactgctagataaaatgtaagctcagtctaaaagggc
tacgtgccgcttctcccagctctggggcatccctctcctagaaaactggactgttttacagtgaaaatctcgggggtggt
cagctccctgccccgttgttatccttaccacttacagcctttcaagaagttctcaggttgggtgctgaactctgaccagg
aaccactgagaaatcgaggcagctgggagaagctgtagttccaagcgctgaaaggaagatgggggacaataaacctgggt
cgccaagcaaagggggcagaggcctggagaagtgggtctcaggaccagaggacagatcgacctcacacttcatctcccca
gactccacactccactgccatcaccacttacgtgtctccctcgtcctctgcagcgggttccccagaggtatcttccatgg
cttttccagaccccaactctggcccgttcgcttcttcttcagaaaggctcccgtttgcttcttctgcaggaaggcttgta
ttttcagaaagttcttgctcctcgattcgaggactcaactcactaggggaaccaaactctgtttccaggggagtggagag
agaaactgggtccccctcccgtagctcctgggacacagctgagccagccacaggatctggggacaaccggggcggatccc
ccctttcgggaggcggtggcatcagttcagagtccgcatttttattcatcggggaagcgtggggagaaggatgggctgga
gctgggtcctggtctgaaggacagcagtccggagctaacggttgagtctccaaagtcttcatactgcagaggaagcacag
cggagattagcctcagccaggatggcttcgaagttctcagggatccgacgcagagctaaagaaacccacctgtgcttccc
tcctcttctgggagtaggcagaagactcccgggaggagaggcgaacagcggacgccaattcttttgaaagcactgtgttc
cttagcaccgcgggtcgctacgggcctcttgctgtcgcgggatttcggtccaccttccgattgggccgccgcatcccgga
tcagatttcgcgggcgacccacggaacccgcggagccgggacgtgaaaggttagaaggtttcccgttcccatcaagccct
agggctcctcgtggctgctgggagttgtagtctgaacgcttctatcttggcgagaagcgcctacgctccccctaccgagt
cccgcggtaattcttaaagcacctgcaccgcccccccgccgcctgcagagggcgcagcaggtcttgcacctcttctgcat
ctcattctccaggcttcagacctgtctccctcattcaaaaaatatttattatcgagctcttacttgctacccagcactga
tataggcactcaggaatacaacaatgaataagatagtagaaaaattctatatcctcataaggcttacgtttccatgtact
gaaagcaatgaacaaataaatcttatcagagtgataagggttgtgaaggagattaaataagatggtgtgatataaagtat
ctgggagaaaacgttagggtgtgatattacggaaagccttcctaaaaaatgacattttaactgatgagaagaaaggatcc
agctgagagcaaacgcaaaagctttcttccttccacccttcatatttgacacaatgcaggattcctccaaaatgatttcc
accaattctgccctcacagctctggcttgcagaattttccaccccaaaatgttagtatctacggcaccaggtcggcgaga
atcctgactctgcaccctcctccccaactccatttcctttgcttcctccggcaggcggattacttgcccttacttgtcat
ggcgactgtccagctttgtgccaggagcctcgcaggggttgatgggattggggttttcccctcccatgtgctcaagactg
gcgctaaaagttttgagcttctcaaaagtctagagccaccgtccagggagcaggtagctgctgggctccggggacacttt
gcgttcgggctgggagcgtgctttccacgacggtgacacgcttccctggattgggtaagctcctgactgaacttgatgag
tcctctctgagtcacgggctctcggctccgtgtattttcagctcgggaaaatcgctggggctgggggtggggcagtgggg
acttagcgagtttgggggtgagtgggatggaagcttggctagagggatcatcataggagttgcattgttgggagacctgg
gtgtagatgatggggatgttaggaccatccgaactcaaagttgaacgcctaggcagaggagtggagctttggggaacctt
gagccggcctaaagcgtacttctttgcacatccacccggtgctgggcgtagggaatccctgaaataaaagatgcacaaag
cattgaggtctgagacttttggatctcgaaacattgagaactcatagctgtatattttagagcccatggcatcctagtga
aaactggggctccattccgaaatgatcatttgggggtgatccggggagcccaagctgctaaggtcccacaacttccggac
ctttgtccttcctggagcgatctttccaggcagcccccggctccgctagatggagaaaatccaattgaaggctgtcagtc
gtggaagtgagaagtgctaaaccaggggtttgcccgccaggccgaggaggaccgtcgcaatctgagaggcccggcagccc
tgttattgtttggctccacatttacatttctgcctcttgcagcagcatttccggtttctttttgccggagcagctcacta
ttcacccgatgagaggggaggagagagagagaaaatgtcctttaggccggttcctcttacttggcagagggaggctgcta
ttctccgcctgcatttctttttctggattacttagttatgg
