# Supplementary material for: Creating PWMs of transcription factors using 3D structure-based computation of protein-DNA free binding energies
Source: BMC Bioinformatics. 2010 May 3;11:225. doi: 10.1186/1471-2105-11-225 (PMC2879287; doi:10.1186/1471-2105-11-225)
Supplement: Additional file 4 — 124 NF-κB-regulated promoter sequences used for validation of the PWM model. The promoter windows span over [-10000, 1000] bp in respect to the TSS, the length of each promoter sequence is 11 kb. The genomic coordinates of the particular TSS are listed in Additional File 5. [file 1471-2105-11-225-S4.ZIP › nfkb_promoters/ifng_1.fasta]

>PM000071009|interferon, gamma|
tcatggctgggaaaagttagcactgtccacttctctactggtagagaatgactggaagctctaagcatggagtgctcctg
agccctgccctatggacctctttcctctgctgattttaatctgtattcttttgctgtaataaaccataatcatgagtata
atggtttttcttagttctatgagtccttctagtgaattattgaacctggggctggttccaaactttcagctggtgtcaga
aatgaaggtggctttggggactcccagatgttccaaataccacaaggcttataacaaaaagccagtaactctgattcatg
cagttccatctctaaaacatacttctctgaggctatcactttcaattcctttagcttcatttcttagctcaacttctact
tacccagtaaaactacctatttcttacattgaatttttcccatttcaggtaatatgactatgacttactctaccctatac
acatatacacttagcccctttgtcctctgtcttcccattatagctatattacactttaggtggtaaaatggacatgacta
tgattaggtaattcttgttcatgacatttgtggtacaatattacatttttttcgtgcacaatatttgcttttcctgaagt
taataattggctttgtttggttggttttcttagttttccacatactcatcattaatttaccttcccctaccccagtctct
gtcaggggtgaaatttcttcgtaatgttcatattaattccatttcttttcttggagacatttctcctgggcttcccagtc
ctttagttccaaccagtgctggttgctctgtaggcctgctgcacaatgatcctcttgggacttccctcaccacctgctag
aaaatagtctagctttttcctgtgttaaatcctttgtttcctggatcccaggtcttcttccttaatttaatttctttatt
taggttaaacactttcttgactttctcaagatgcttcatgagaaagggcacatgggacataaagtcatgaaatctcccat
gaataaaaaaaattgtctcatcctaactattaattgtttgacatagcgtgaaattctagtttggacactattttattcca
atatttaaaaacattgctccatcaacctctagcttccagaatagctattgagaagtccggtgacattctgtttctgcatc
ctttgtatttataatgtttacaacctatgttttctctcttgaactttgaggatcttctcacatacaagattctccgaaat
ttaaaaatgcactccaaggcctgtctttttatttttattttttaaactcattgggctgggcattcgttgggtttttcatt
ttggaaactcacattcttcagctatggaaaaattatacaaataatcttctgaaaattttcttccttcaattacatatttt
ctctttctggagcacctgttacttaagtgttggatttctaagtagattctttagttttcgtgaatttctttatatttttc
cagttcttggtcattttgttctttcttagagatttcttcaactttatatttcaacccttctattgcttttaaacttctgc
caccattttttttgagactgagtctcactctgtcacccaggctggagtgtagtggtgcgatcttgggtcactgcaacctc
tgcctctcgggctccagtaatcctccagcctcagcctcctaaatagctgagactacagatgtgtgccaccatgcttggct
aatttttatatttttagtagggacggggtttcactatgttggccaggcttgtctcgaactcctgacctcgagtgatctgc
ccaccttggcctcccaaagtgctgggattacaggcatgagccactgcacctggctctaccaccagcttttaagttctaag
agcttcttcttctctaaatgttattgttccatgaatcttctattactttttaaatttttttctctttgttatttttctcg
gcattaaacttcatttcttttatttattttttctgtttgttttttagactttgtattttatcctaaagtattttttcaag
tatttttctgttcattaatgttgtttatgttttataacaaagtccaaattgttggattgggtacattaaatatattgatt
ggacttcctgacttacaagcctcttagtagggtgatacttgaaactggtgagtttcactggcaggaaccccacattagta
catcttttcttttaggcttggcaatttcctagacactaggaatataagcctgatagtaagcattctggaagcctcgtgtt
ctcactgctcagtatgatgactttcaaataaatccaaaccttatgaaggtacttacttccttctcagctatgctaaatat
ccagaagatatccagaaccttgctggaaggtaaacttccagtcttcaaacaggtatacgggggcagtggtgtggctaagt
gggatacgagggatctaactacatcttatatacatttttcaaccaattgtcttattttcaatcccaccctgaacttcctt
cttcagaagtgattaataacacaattcctgagttttctactaatctgcagtgtgaactaaatttcctctacttggtactt
gccgcagtggagaaatctaaagttgaagttactcaccacttgctcatcttctttccatcttccataacttcattgacatt
tctcatttgcttttggctttttttgttgttgaggctttatagccttttatgttgttatttttgtcttacggattctgaaa
gaatgtagaggtagcatgtattctatctgccatgtttcgtgtcctcaaaacatgtgacccttatcattactgcagcaagg
gaagagagagctggaaggattctcaggggctttctttggccttggcccagaatggtatctcatgactttttttggccaat
ctactctaatccaaagtaatgtctgtcattacttagagtagattggccagaaaaaagtcacaagataccatttaattgaa
agaggccgtgaagtatcttattccatttgctaggaggagactgaatctgaatattggaagccactagtaataatgactgt
gcatttaatgagctcttaccacatgcaaggcattgcactattacacatgttgacataatttatactcatgaaatcttttg
agacagttattatttatatcacctttttacagacgaggaaagtgatacccagagaagttaagtaatgcactaataatcga
caagacagtaaggagcaaagtcatgattgaacacacacagcctgactccggagcctttgaacttaatcattaaatcactt
tggctcatatttcgttaatccacagaagtttattgggaaaaaattttgtgccaggcactgtgttatgtaggtagaaaaaa
ataatgaaatactttgtctccaaaagctaactatatttacctgtggaaagtgaaatcataggtgatttttttcttttctt
atgctgttctgtattttctgtttttttttttatttaaaagatcccacataattttacaaccattaaaaaatatttccatt
tgaaaaatcaatggatgggaatttaattctgatacttcttaaattggttcagggattggtgacatggtaataatgacagg
ttaaacactggtgagaaaagaaacttatctattggctcatcatggactcagaattcctctgccaggtagcataggagaga
acgtgaacctgccagtctgctgtatagaacttttatcatgagagatacaggagtaagtttccattggaaaaatatacaag
ttttcaaagcctcatgccattgccatttcaggggctaccctgaggacaactcatttcttgagatcactggggtaaaaaag
cacatgacctgaaggtttaagtacaagctgtgaagtattattcctacaaattgtatgtatgtttaaaaattcaatccaat
tcaaagctcaaattcaaattaaattaaaaactcaagtgatgggtaaaatttcccaacttttccaccattcagacaatgat
tttttctgaatttctttcttttcttttttttgtttgttcgtttgttttagacagagtcttgctctgtcacccaggctgga
gtgcagtggtgcagtctcggctcactgcaacctccgcctcctgggttcaagtgattctcctgcctcagcctcctgaatag
ctgggattacaggtacacgccactatgcccggctaatttttgtatttttagtagggatgagattagtatttttagtagag
atggggtttgtatttttagtagagatgaggtttcaccatgttggccaggctggtctcgaactcctgacctcaggtgatct
gcctgccttggcctccaaaactgctgggattacaggcatgagccactgcacttggctgatttctctgaatttctaagtct
gttggagtctttacttcttgcaaccttagtccttagtaatgtcttatattcctcataaatcacaatcatagaaatgtagg
atattaagaatagaaggaaacttagagttcatttagagttaagtcttcattttaaagatgatgtggttaaatatgaggca
tgggtaaaggctttgttcaaaatctcacatcacttgcagacacaggaccagaatttgggactcctttctcttaggccaaa
gttctttcccttatattacttcatggattgttacgttttcccccaatactaattttcttggaggaagagattatgccttt
tacttctttgtaagttgaatgaacccatatggaggatctaagaggcataacaacaagtaaacctttgccctaatagggaa
aataagcaatgaaatataaataagtcagtatctatctggatttcagtgttgagaaggattcagcagtgatatctggattt
aatagaaaggaatgccgtgactgattagtgacgtctgccttgggtataggaggaggaaacacaatacatatgtcaatgtg
tgtatttccctctgaccaataataagtcctcttaacgatatgaaccacctggagaggatgtacatggagaaaaggtgggg
aatatggatacctattctacctattcagcaacaagaacaggaatcaatcctagcttccaatgtggtgacatatgctccta
ccggattgtctcactgctaacttctttgtaacccctaaagctatggatatctagtaggcattcaattcaataagcacata
ttaattaattgaaattgggatataaaccaacattttcacaatagaacttttcatccttctttggaaaccccatatcaatc
gaagtatttggcacttggtgcattaaaattccttgtggaacaaaaatacaaccttcaaagcaggaccatgaatctctgga
ttatcaatacacaatcccatctgatataaaattaagaatattgtaatctgatgattgtactgtgtaagtagcataccttc
tatattctttgaaccactcctcaaaaatggccagaaggcacaaaagaaaaggggggattcagaaaaatcttcctctaact
tacgggattttatgagtcaaattgcggggaaaatctgactccgtgtggacttctattctgtatgtcatgcttcttccgta
ggtttggcttgcatgatgtcaggagttccggaagtcaaaatagcgtgggggcatggatccaatattgactcatattgagt
ggaagaaatctacgccaaagtctggatgagataatttggttgtgagtgctaggatgtgactgctgatgacagaggaaaag
ggaaaccaaggtgtaagttttggcttactgactacctactcagttaagactgaggatagcatgagatatgattgaaatgt
tgctgatgtgtcatgtataaccatagccagttttcagaaaaaaagtctagttgaaaagaaaaaagaaagttttcagcccc
tctgttttagtaatatggtcacaccttggctcctgatggctttgcaaaacttttaaagtatatcttgatggtgacttatt
ctgcagtctcagaactggccaaaccaacaaagtgtgaaacctctagtttgcatgtgcaacaaaaggtgttttacaggcag
aaaagagagagaaatttctttgtttgcaaagttgacaagacaggaaaagatcacaaacgtatatacttattgtagtgata
atgttctgaacaaaagaatcatatgttgaaagatgaaaatctaatagcagatgtttcactgccagtctggaatgcaggac
cagctgcataatttgtggaaacaagtgcaaaacgaaaatgtgtgtcctttgtttgaagagttattagaaatttcaaggaa
gtgacaacagagcattaaaccaagtgtgggctgttctaagttcagggtcctgtcagactgcacaggttgcatgtccatga
agtcaggttggctgggatgtctaggcaaaaatttcaaaaatatatttcagaaacaatttcaaattatacttgcagtctta
ctatgttttaaggaattaaagtgtgattactatctcacaaattctacagaagaaaaaatctcagaaactaaagcctgata
gggtgtagttatttgaattcacatatctaacgtagaggtacatgcaatcatctcaatggatattgatagattgggggatg
gattgactaagggttccatcctctttgggaagatcttggatttagactcagttctgcattagccagttgaatgaatttaa
gcacatcacttgtctttctgggtctggatttacaaatctaaaaggtaaggggttgaccatagataatctataattccata
attctgtgcttggccatgccatcaagagttattagagcttggattttagccgtgtaattactctttgtaaacagttgcca
cactgtaaacatattcttaatataatctgttattttgaataggcattctcaatttacaagtggctaggcagtatatcatt
ccctcttatggatcccactattcttaactcctcaatcctagtactacattccagtggagcaatcaaggaccaggcagaac
taatttttacttatttccagacagttgggaacattccttccagtgactcagaggttgggcattggaaggtattgagaacc
tgcaaagtgtctcaggctctgacccaaatccctgtgccacctgcaagcacgttctctggacgtaatttttcttgagcaga
gcaacagtagagctttgtatgcaacaatgtaatttttacattcttcacttgcttaacatgaggtttggttccacataaat
gttttgatcttatttattctttgggaagatcgcccctcaaagagctttctggcttttttttcccacataaaagaatacac
gaaattgtcgcagtcagcaagtgttggctaaagagacacagcatcatgtttctaacattaatcataaatattatttaatt
aaaaactagtttcttacaggttaggcctgataacatcggaattagaatttgagggcaaataactcaaaagagagccttag
gcaagcattcgaatttacatttattcagtgctctttatgagcaaatctccatgctaaaatattttagggaagagaaagcc
atcataaaagcaatgaaacaatttctgattttcagaaactcaatctaacatggcagaagacacgcgaatagctatcttca
atcaagattgaggaatcagaactcttagaaaagtataaaccaagacttgtatagagaatctaagattaattttaaggagg
ataattttggaaaaactcagggagatggtaatttttaagccgggcttggatggatggctactactctcaggggcacaaat
gaggggaaaaagaactcaagaccaaagaaacagcatgagcaaaggtccagggtactttttttttttttttttaaagaaat
gactaggccgggtgcggtggctcacgcctgtaatcccagcactttgggaggccaaggcgggcggatcacgaggtcaggag
atcgagaccatcctgattaacacagtgaaaccccgtctgtactaaaaatagcacaaaaaaaaaaaaaaaaaaaaaaatta
gccgggcgtggcgagtgcctgtagtcccagctactcgggaggctgaggcgggagaatggcgtgaatccgggaggcagagc
ttgcagtgagccgagattgcgccactgcactccagcctgggtgacagagcaagactccgtctcaaaaaaaaaaaaaaaaa
aaaagaaatgactagtcatccaatgtgccaaaataataataaacttttattagtgattactatatgccaggaaaaattcc
tagcactttatgaggattacctgatttaattttcaactgaagcatggaagaagatactattatcaagccagttttacagg
taaggagactgagtcatagaagatttaagaagctaactcacaatcatatagctagatagtagaggagtcaggaatcaagt
ttgccccataactgcaatactgttatgtacacagtacaggtagaaatgcaaagtgggtttgaaccaaagagtggagggct
ttttgtgccatcccaaagtgttgtacttcataaataaattacaaaggaggagaaagaatcctatttttttttgtatctga
aagacaaagaaataaaaagttaaaaagattctctgttagtactgattatttggaacaataaattgtttagagctatgctg
ttcaatatagtagcacctagcagtatgtgcccattaagcgtttgaaatacgactagaccaaattgagatgcaccgtaggc
ttaaaatatacactgtatttctttccttttttctttttttctttttttttttttgagacggaatcttactctgtcaccta
ggctggagtgtagtggcgcgatctcggctcactgcaacctccaccttctgggttcaagccattctcctgcctcagcctcc
ctagtagctgagattacaggcatacaccaccatgcctggctaatttttttgtatttttagtagagatggggtttcaccat
attggctaggctggtctcaaactcctgaccttgtgatccacccgcctcaacctcccaaagtgctgggattacaggtgtga
gccactgcgtctggaactccccctgggaatattctctacactgtatttcaaggatttaatatgacaaaaagaatgtcaaa
taccttattaacaatgtagtatattgatgcatactgaagtactatttgggatatattggtttaaatacaatatattttaa
aattatatttaccttttaaaaaaacttttattaatgaggctactagatcatttaaatttacctgtgtggcttgtattgta
tttctactgggcagtgctgatctagagcaatttgaaacttgtggtagatattttactaaccaactctgatgaaggacttc
ctcaccaaattgttcttttaaccgcattctttccttgctttctggtcatttgcaagaaaaattttaaaaggctgcccctt
tgtaaaggtttgagaggccctagaatttcgtttttcacttgttcccaaccacaagcaaatgatcaatgtgctttgtgaat
gaagagtcaacattttaccagggcgaagtggggaggtacaaaaaaatttccagtccttgaatggtgtgaagtaaaagtgc
cttcaaagaatcccaccagaatggcacaggtgggcataatgggtctgtctcatcgtcaaaggacccaaggagtctaaagg
aaactctaactacaacacccaaatgccacaaaaccttagttattaatacaaactatcatccctgcctatctgtcaccatc
tcatcttaaaaaacttgtgaaaatacgtaatcctcaggagacttcaattaggtataaataccagcagccagaggaggtgc
agcacattgttctgatcatctgaagatcagctattagaagagaaagatcagttaagtcctttggacctgatcagcttgat
acaagaactactgatttcaacttctttggcttaattctctcggaaacgatgaaatatacaagttatatcttggcttttca
gctctgcatcgttttgggttctcttggctgttactgccaggacccatatgtaaaagaagcagaaaaccttaagaaatatt
ttgtaagtatgactttttaatagtacttgtttgtggttgaaaatgactgaatatcgacttgctgtagcatctctgatagg
ctgtcatctcttgtaggcagtcattttgagatttggtgttattttgttaattattgactagatgagttccttgactaaat
aatctagatattgttttaaccttctgctcagtttgtatagagacttaaaagggatttatgaattttccaaaagatgggca
taatatgggtatgaagcataatgatgttaataattttgtggtgggaactcattcagttgtgatagtcaaggagtatgcag
attgaaaaaaatgattggttattagtttttgacttctcagactctaaggtcaagattagcattaaaaaggtaataggaaa
tgtttacaaattaaagtcaaaaaggtccttaaagctttggcttaaaaaaataactgataggtgattttctccaaaaagtg
atttcaacattctgcttctctatctatattacttgtgaagtattccggaacttcgttgctcactgggattttggaagaat
tatgattctggctaaggaatgtttaaaaattttaagtgaattttttgagtttcttttaaaattttattgatggttaatga
aaagtttttacattttaaatatttcattatttgtttaaaacttagctgttataattatagctgtcataataatattcaga
cattcacaattgattttattcttacaacacaaaatcaaatc
