# Supplementary material for: Creating PWMs of transcription factors using 3D structure-based computation of protein-DNA free binding energies
Source: BMC Bioinformatics. 2010 May 3;11:225. doi: 10.1186/1471-2105-11-225 (PMC2879287; doi:10.1186/1471-2105-11-225)
Supplement: Additional file 4 — 124 NF-κB-regulated promoter sequences used for validation of the PWM model. The promoter windows span over [-10000, 1000] bp in respect to the TSS, the length of each promoter sequence is 11 kb. The genomic coordinates of the particular TSS are listed in Additional File 5. [file 1471-2105-11-225-S4.ZIP › nfkb_promoters/s100a6_2.fasta]

>PM000181590|S100 calcium binding protein A6|
ggatgcagggtgactaacagtgtgtgtgcacaggcaatagagttcactcggtgtggtcaaagccgagaaggggacccctc
accacccccctgccaaggtttggaaggtcccagctgtgggatctcagccagcccacttacccctcccacctctctccaac
cttgcctctggcaggatcttgaaccgaggctggaattgaaggtcatatctgttcctggttggggtctggaatggagtttg
ggtgtcctgggagtaagtcggagggaaaagaataaggctgagttgcagggaggaagtatttaggcgagagtgggatgggg
aggagggctggcactcagtgctgacgttgacagtccaggccctgtcctgccacccacttccagatcattggcttcaaacc
acagggatggattaatcctttcctgtgcgtggtaggatcagggagggcaatgtggagggagacccgctgtttgcagcagc
atgagaatataggcattctcgaatccaccgtctctgccataaaggtccctggatgagatctgttatcagtcaggaatcaa
gctccttcagagaaggacaggggacctcagaagagatgagtgggggtcagtggctggagtgggagtgaggcaaatggtgg
gaaggtgaccatagttttggagacaaaattccacatatatgatctgacaaatgaaattgagattattttccccccagaaa
atataaggcatgatattgcttccccttaggtaggttcaaggccagtggctccagggtgcagtggtgggttgaggttagac
ttcaaggccatgtctgggtgactcagggatcttttaggaagaggtgcatggaggtcaggtgcagaggctggagggctttg
tcccactgacctcctcttgagggtcctctttcctctcatcacatggggcttttctctcaggtttcagaggagtggggcag
gtgactcagatgttcccgcagggtttgaatacagagacttgggaggaatttcagttcaggagaaagtctgctgccttccg
ctgccctctccatccaccctccctgggagcgccctccctggggcctccacccaggtcacgctctccttcagagatgccta
ctgcatagcaaccaatccctgctgcctctccaatcttgccagctgggggtggggtggagtggggagcagtggggaggccc
cccaggctggggtgggactgcagcagtgataggtactacaccctgagcccaggtctgttcttggactggtggtagaagta
tgttgttctactgtggtagaacgatgtctgagtgtctcctgggatacaggaaactctccctggcccctacttcctccttg
actgcagcctgaacctgaacccccctccccaatccacaacctctaccccagtgctgggccttagcccttcgctggacacc
ttccctattcctgattctcagtcctccatgccaagagtctccgacgagcctttcctgtgaagagcagtgaggcctagaag
aaatcgttcatttaaaagccctttaaaaacctctgggcccatattagctcatgaccttgaccatatccttcgcagaaaat
atcttcctccactgatccccatctcaagggctgtcttctctactcctggagtgggtggcaggatgggtgggaggggcccg
atgtggagagcttcctaggacacggggagatggtgccctgtgtttgtcccacacttctgaggttttctttccaggacagc
ctggtttcccttcttcggcttattgttccatcagatttcagattttgagttctgatttttggtcagaagagtaaagtttc
tgggattggggacgtgtgtgctatgggaactcagtgtgtccccagcccttgtttgtaaacaaggaaggtgagattggcag
aaggggtttctccccagctccatcccgggaggctctgacgtgggcatcctcaagtccccaacaacttctcatgggccctt
tctctcccctggattcctagggacagagatcagggaaataaaggcagaaggcagtgagagggaggctatgcctgctgctt
ggattctctgggctcactcccacagtggtaagtccttccttcctatgtctctgttcatctgatatctggtgggtcacgct
ggatgatgagggtgacaagtggtggtgacctccaccaaggaggcctggccccacaagcgggcatgcgctcagggagaaga
gggcagagcctttggaatttcttgagaaatggctctggggtggaggtgggggtctggactagccaggatgctcctgcagg
tgcacagagtcccttgccttcaactgtggtcccagctgagtctccttgaggtgggagaggctgaggtttttgtggtggga
gaggaatgatgggtctggttcaagaatggcagggagggctttgggctggaggtgaagactctccacagatttaacctgca
gccttcaagttccgtgggtgttgcctccttcctccctgagggggaagtggtttttgagtctgagtcacttgagctccatc
tgtctcttcccttggctgagggtggctgtgctattggaatccaggcccttattcaagcgtagcctctggatccaggtttt
ggaatgatcctggagatttcaagaggccccctgccctccctgcccgctgacccgtctctgtgtgcactgctctgggccag
agtctggagaccagctgggccagctcagctcacctccctgctgctccttgttgagaccccatcacccagttccagcccag
ccccctctcagccctggactctctctttgccctgtccccgactttaataatgggacactcctcgatatcaggtgattcag
gcactgggggaaaggctggtgaactgcctgtggaaaaccagttcctaagctggaagaagcagagagaaaatcgtgaccct
tgatctgctccaccatctgccaccagggccttttgaggaggtcgtcttctcatctttctgcctcaggcctacttttcaac
aactccccagcaggagagtctgtggtctcctttggggtcttgctgttctccttgtaccagcagctccagagtttgttgtg
ggtctcattgtaacctgtactgatatagatgggcgctcttgttagtggatttcagtctcatcctgggttccagtctcttg
ttctttgagggaggggcctcagaggtaggctagtgctgctggtggtgacttcctgaggaatgggatcttcccctctccct
ctacagagctgcacactgtgatggagactcctctggagaaggccctgaccactatggtgaccacgtttcacaaatattcg
gggagagagggtagcaaactgaccctgagtaggaaggaactcaaggagctgatcaagaaagagctgtgtcttggggaggt
aggtgattgttccctcatcctccaccccaaagtctgagtactccctctgggggacacatacctaccctcaggatcctcca
gcctaagccaggggcagggtggccaagggctacagacagagacaaaggaagatggtggggatttcgggccagcaaaactc
tagccctctgtgaaggagaatgggtcagggtctcactgagaaggaggaagggctgagtctggagggtttagagaaggaga
ttgaggagccttcgatggtggggccaggctctcccagcagtggcagaacctgtgctaggggtcatgggtggtgaagggat
gcagggtgtccaggtccagctgtgtacaactcaagtgtagggactctgcctgattcttctctgtgtgcacagcatggcca
gggctctctgatggtgctggcactcaaactgaaaggttaacttgtaaacatagggtagtgaggagacagaactggttctc
accagatggaggtggtgggagggaggtgactgacagaggggaaggcccatgaggttattataatacaatatccccgagga
taaataaataaataaatatatatatatatatatatatatatttttttttttttttttttttttttttgagagagtctcgc
tctgtcacccaggctggaatgcagtgacatgatcttggctcactgcaacctccgcctctcaggttcaagcgattctcctg
cctcagcctcttcagtagctgggattacaggcacgcaccatcacgcccagctaatttttgtatttttagtagagatgggg
gtttcaccatgttggtcaggctggtctcgaacacctgacctcgtgatccatctgcctcggactcccaaagtgttgggatt
acaggcgtgagccactgcgcctggccaaggataaatatttttgagacagagtctcactctgtcacccaggttagagtgca
gtggtgcgatcatggctcactgtagccttgaactttcaggctcaagtgatcctcttacctcagcctcctgagaagctagg
actacaagcaaataccaccacgcttagataatttttaaaattttttgtagagatggggtctcactattttacccaggctg
ttcttgaactcctggcctcaaatgatcctatcgcctcagcctcccaaagtgctgaaattacaggcatgagccactgtgcc
tagtcttattatttttatagttaaaaaaaatcaatgctcaaatacatcaaataacttgcctaaggacaatccgctagtgg
gaggctgagctggagttctgggccaggcctgtgaatcatcctccctgtttcctttaaaatttagcctgggtgcctctcca
tctatcacaccttgagccctggtaggccctcccagaaagaaggtccacagtgtgccacatgggcaggggacagaagcagg
tatgggcgtccccaggcctgatctctggccttctgccaggctgcctgcatcctggaggttaatgagggcagagggagggg
ccacaggtccagcagggattaattacagaaggagagacgcccagaggagggcctggcaataacaggagcccaggctgggg
actaggatcacgtgacagacaagcagtttccgcctttgtaagtcccaatgtctcctgtgaaaacctgtagctgacggcaa
tgatgaggagacatcaggatctgcttgtctatattttcttcctgttccacccaaaggaccctgactccatcgtcctaatg
gagccaggctgggacatcaggggactgaacaacagtgcacaaccaggctccaggcaggcctcttgcacagctctcctagc
aggggagggatgcagtggcttcacagccccagtgcactgctctcattgagagacattttgtccggggttattctcaccta
gtccttagaatggggagagagtcactcagagacttggataatgctcaatgccacataatcagcaaggtgttctttttttt
tttttgagaaggagtttcattcttgttgcccaggctggagtgcaatggcatgatcttacttactgcaacctccgcttctc
aagttcaagcgattctcctgcctcagccttccaaatagctgggattacagggatgtaccaccatgcctggctaattttgt
attttcagtagagacagggtttcaccatgttggtcaggctggtctcgaactcctgatgtcaggtgatccacccgcctcgg
cctcccaaagtgctaggattacaggtgtgagccaccacacctgacccagcaagctgtttttatcaggtgttggtataaaa
cctagatgattgtttctttggctgggggacagtattgcagggaaggcaggctaggctagcattcctgctgtcatttattt
ccattcaggagtcaggtccctgaccccctacctcatgccaggcccttccctaggtgtgggcagtgggcagactctggggg
tcgagatgctgacagtgtcattgactcagctggggctcaccctgaagtttcggggtggggatgacaccatgcagtggtgc
gagggcagggctgggagcggggtctgagctgtctctccacctgggtccacaaaagatgaaggagagcagcatcgatgact
tgatgaagagcctggacaagaacagcgaccaggagatcgacttcaaggagtactcggtgttcctgaccatgctgtgcatg
gcctacaacgacttctttctagaggacaacaagtgaccagggctgccctccaccctcaccctccaccctttgctgctgac
ctcggctgctcctctcacagaccctctttggccccctgccctcctctccctcccagatggacccttccatgggaggaaat
aaagtttccatcgcaggtgctgggagtctggttttgaagctgtcttgtctaccttggcctggggagaggggagcacagga
agggtctctccttgagtgggttgagacagcttctgcctctgggggttagggtcctgggctcccactgcattcctctcctt
ctttggtgtggacgtcattggttttgtcatggcttagttttgcctgcctggaaaatggggaagttaggccaggcgggaac
tctgcaaggatgcagaggaagttaagagggaaagttgctttgagaggaggacactgggaggggttgggagtggctcctga
gggcggtgataggcaggcaggcctgacttgtccacagctcaccggaggccaccttggcagcacctgtaggaagggcatgt
ctggcctccacaccagccccctccctcttcaccatttccccttcaatagcaccactctcatcatctatgggggacagtgc
tttcttctctccctgcctcctccatcaaaatcttttctcaggggagggtctgaaaaggccttcactcccccgtaaataac
gaatggtgcttacagggctgggctcccacgtgcatgcacattaacaccaaaggtgctgtagtgaatggaatttggggcac
tgaggggaaggagtggaggtgttggtaggaacttgttgctggtgggggatgggcgccgtagatatcctttacaccactgg
ctactccccctatctcctctggggtgaccctgagtatcctctgtgggacaccggcatcctgtgaggcgccctccttgccc
acattgacgctgcgctggctcgagggtcacattcacggtctggcagaggaagcaggggtgaccgccgcagtcctcctcct
gctccccttgccgagtcacgtgtcacgaagagcaaactgagcaaactgagctgcgcagatgaggggagactcgtcaccag
gcgtgcagtgggcactgctgggctcccccatcccgtcctaacccggaacagccccgggcaggaggcgtggaaagtcgagg
gggtaaaccgcgaatgtgcgttgtgtaagccacggcgcagggtggggcgcgggcgggacttgggcgggcggggtgggctt
ggccgagctggcctccggggcaccgaccgctataaggccagtcggactgcgacacagcccatcccctcgaccgctcgcgt
cgcatttggccgcctccctaccggtgagttctctccaggagccctgggtactttccagggccagctgccctcacgctggg
ggtccagccatcccctgcccagttcagccgctggatccagactggggccatctgtggcgctcccccgctggagggatagt
caggagcagcagtgctgtgccaggcaggccttgggctaagggatcgcaatggggtgtgctcttttggggtgcggaaggga
gtgccctgggtgtgtcattgccaccatgtgtggccctgtgaagctgtgtttaagctgcctttgcagcctccattcccctc
ccctgcccagccatactcctcaacttctggatcccctgaaggacagttctcagctgtgcccaaagctactgttcctatat
gcttcttagaatccttaagccacctctcttgccttggccctagtgtgctctctccttccccttcaagccctgggctgtct
cctgatgccattgtgtgtggcctgagactgggtggttccaaaggaggcggggctagtgcaggcagcattattggggtgtg
tgggtgagaagtccttgctcccatggcactgactaggccctctgctgccagctccaagcccagccctcagccatggcatg
ccccctggatcaggccattggcctcctcgtggccatcttccacaagtactccggcagggagggtgacaagcacaccctga
gcaagaaggagctgaaggagctgatccagaaggagctcaccattggctcggtgagtggcctcctccccaggacccctttt
cccacccttgtcctttggaagcaggattaggggagagagaggtgccaggtgcatctgactcacatttacccacattctga
ggccctggtccacatgtagaccctgagctgtagacccactctcccagcgggtaggggatgcttccagccggatatccatc
tctccaaatgaggaccagtaactgagaagtagctgaggagaagcaatgccaaagtgacatgggtccttggtgatgaggga
gcacagagccacttgcagagaggattgcctgggagggggaaggggaagaatccagggttgtcatcaccactgagtatgga
tttcacattctaacacattagaagctgcaggatgctgaaattgcaaggctgatggaagacttggaccggaacaaggacca
ggaggtgaacttccaggagtatgtcaccttcctgggggccttggctttgatctacaatgaagccctcaagggctgaaaat
aaatagggaagatggagacaccctctgggggtcctctctgagtcaaatccagtggtgggtaattgtacaataaatttttt
ttggtcaaatttacccttgcgtcctggcttccgaatgatttctgttcctccttggcttagtgggacaccagccattggaa
gatttgctcacggtcaacctctgaaaatgactcattgactcgccaggccagaggacccaccctgacaaggctgcctctag
cacataaggtgcctttatgtgaatgaggagagatgcccctcttggcaacgccatcctaaggaaaggctcaagtggtttcc
agtagagagagtcctgggatgagcttggagatggaaatggtccctgggccgggatgtgatggggtttgggggcctggaag
tgaggcagagatagtcccagaggctcccagatgtgttttgctctgggtgtggcaagaggggccctggggtggggcaagtc
ccctttctcatcacagcgcaggggttagatagggcacatctgagatgcctgaggcttggctcagggagtttcctacacca
gtgaggacgctgtgtgactgagtctactgcggctgcccaggtcccaggtggagtgggggaggcacactcttggagtgtgt
ccctgcattcagggtgagggctttttgttggaacggtggtctgaggagctggcagctgcaccaacacgtgaaccacgggg
tgttcagtaatggggcggggtatccctgcagcctcagcgtaatgactcacccggcacttccacgggatcccagcctggat
ctcagcccccatcagagaagatgactaattgaatcattgtccatcatctggattagtgttttcaggcagaagggaagagg
ataaggagggtaaacgctgtttccgggtgatgccacatcattcagcctctctaggcctagtccgagctgggcaagtttac
ctctagcttctggggaagagatcttgactttagatggagaccacatccttctttccctctcacctccccacttcccttgg
gggtccaactttgtggaattaagttgtcttctgtccccactgggtggggattggtaaacagctgggagatgcaccttctt
ggaggccctccttctctattgcctcccctgccctgcagggagaagtcgcgctgttggttgcaagagaccgggggccgaat
tccctctctgcacagccgtgcccaagccttggctctattcagctccctctggaaaagtacgcgctccctaacccctcccg
cgcccctctaggttcccgccctacacccctttcctccccctttcttccagtccctctccgcctgccttccagtggctgac
aacttggggttcggagcgagcgccctcctgtggacagagagcagggcgctgcggggacagtcgggttggttttcttgagc
ctctggcaggggcccgccgtggggctgtggcctggcagtcaggggagtccttaggaagaggaagacagaatagggcgccc
cgggaatgtcagggtagggggatcctttagctcccggcaatcagccctagaattaagcaactcagcttcacaattgacac
acctacaataagcaagtccatgagggaaaggcggtccctttgtaaagacaaatggaatcggaaccctgcgcctcccctcc
ccaacctgcagggctagaagaccttcgtacaaatcaatgctccctgaggagagggaagaggagtttcagtgacaggaagc
ccgctgctgcggggaggggatgctcaggcaaggccgtctgccgggcgttcctggggagctctggtgggtgggcaggccac
cggtgcaggagaatcaacacaggtgcacagtccatctgctcagtaaacaggcgtgtcctttcgtttctgcttctccacag
tggtggaggggaaagggaacatgaatttcaagaataaaacaaaaaacaaaacaaacagcaaatctttaggggtataattt
tttaggttttttttttttttctcgcaggataggggagggaagcagcatttacaatggaatatggtaggtgcagcagtcaa
atggtggaattgggtgtggagaggtgcatagactggacgttttattgctccgaccaatttaaagttggaattgaatcctt
tcagctcactgttgagtatggtgtgggcttacaggatgggg
