# Supplementary material for: Creating PWMs of transcription factors using 3D structure-based computation of protein-DNA free binding energies
Source: BMC Bioinformatics. 2010 May 3;11:225. doi: 10.1186/1471-2105-11-225 (PMC2879287; doi:10.1186/1471-2105-11-225)
Supplement: Additional file 4 — 124 NF-κB-regulated promoter sequences used for validation of the PWM model. The promoter windows span over [-10000, 1000] bp in respect to the TSS, the length of each promoter sequence is 11 kb. The genomic coordinates of the particular TSS are listed in Additional File 5. [file 1471-2105-11-225-S4.ZIP › nfkb_promoters/gucy1a3_1.fasta]

>PM000000574|guanylate cyclase 1, soluble, alpha 3|
caaagttgaggttcataattttgatatttcaggtgcataatctcactatatgaggaatgtcttcaaatgaattagaaaaa
cactaatacctcaaccaagggcaaaggacatcaacggacagtcaaaaaaatagggggttgtggtaataataatgactaaa
taaacatgtaagatatttaaaatcacttatgaaagaaatacactttgagattcacttttaatgaaaaatatcaaacataa
atcttaaaaataatagcaaccatgtagttcattctttacacaaaacagataagattataaattgattaaaatattaaatg
atctgactagtggtattagtcacaattaaataactcattctctgaaacccaaactcttgggaacatatcaaagaaaaatg
taggacatgtggactatttacaaagttgttcatctgtttttaattatgtgttgcaaataacttcagttagtttgtagccc
tttgctttattctttttgaggaaaggaaatacttaaaagtttatcactctatttctttgtttgtatttgacctaaacatg
ttacatatttgttgtttttttcctcactattctttcttggcagttagaactcctgattggaaattgttctttctgtacta
catctttagaaattattttataggaggtatgttcgttttaaaatctcaaagattaacttctttccatccccaccaaccat
ttcttcaaagtcaattttcctgaatataagatcctaaggacagtaatttatctctcagcatttctcgcactatgaagatt
gttttcttccacctttaattatttctgttatgcaattagcaaagctgatagtcagtctaattgtcattccactgtaggtg
atctgattttctctctggttgcttttaagatttatttatctttgtttggtccttttaccaaatgtatttgtaagtggatt
tttagatattttaaaatgtatttatctttcttggaaattgttgggctaagcagaggatgggtgactgaactaaattctgg
aaactcttaaccactatcatgttgaatattgccttgccactaaattgctattctctccttatagtacctttcaaatgtct
taacctatccttcatattttaattcatctttttgtctaaattcagtattatttctttatatatattttccagttcattaa
ttttctcttcagttttatctaatctatttaatacattcatgaaactttatttctaattattgtgtttttaatttctggga
gttctttttggttttagtttcaaactggtcaagtcatttatttggtttctttgttatgctacaaatacattttatttaaa
tatatatattaaacatatattctgttttgaataatttctgcttttatagtccttgttggtctgattttaaattctttagt
tctgctttctatgatttatggcagcttttttcctcatgtatttgataacttccttattacagacttgttttccctgatac
tttatttgtagtgattatttgaagcttatctttaaagtgtattttcctagtgagaatttatgtttgcttctgcctggctc
ctggggcattctcaacacggaccacttcaaatacagtttctgcctggggattttcaagccacagagttagtataaatttc
aaataaaagactgtataagtagaggcttgtgctcagaaattttcagtagagatgtgttttttccctgctccattatcagc
caatacttaaagagacaaggtactttgtgtgcaaacactctccttccccacccaaggctattattagtgtggtgtcattt
tcaatttgcacaactagttttgttttctgtctcccctgcacatgtcacccgataacctaggctctaagcccaccagttat
aagtaggtgacctcagggcaattgccagacaccatgcttgcttaccaatggcaccctttctccttgtttctggtctcatc
acattaccttttctgaagaggcagcctggttaagccttaaaagcatatttaaatttttattcagcctgtcagcttttcag
cactaggaagggtttctctgcacatcttccatagtgttggaaagggaaagctccttgcattaatgttacaatgagaccaa
aatagaatactctaaaaagtaataagaaagagatttggtaagacattatttctcttaggtaatattgtcaactgtttaaa
caaagtattttataaatatgagagcggcagccatagctgtcattttcataaagtgagatttcaacaagcctgcctctgca
taatttgccttttccctatgtcaaaacagagttctctttactttcagacttgaatcagttctttttttaagccatggctc
aggatatgccttttggccctgtctggtgagactatcatttaagagtatctcagtgtttttggctgccttttacagttttg
agatctatgtgcttccctttttccaggaggagaagcaggcatgaaacacacttaggagctaggttcaaagaaaacatctt
gacttctaaggcacagtgagaatcaaaagcaaaactcatacccattcattagatttttcggatacagttacattagctca
ttaatacaaaacatccccagtgagtgggtgtcctgtgtgagaataaagaaaatttcctgggcttatttttacaggacagc
ttaattggtggcatatgatttttctcataccatattttgtagctttaaattatgaaagtataatctaagaagtagaaaat
gttttatctcttacaatacttttaaagagagggcactttagcaaataaagtctacttttttaaaaaaagttctttgaaag
tttacaaacttttttttatacagatgactctctcctaaagatcagaagctcatattacttttgaatatttcttcaaatat
aagggctcatgctcatagtctccacaatgaaaaaaaaacctcatctataataattttgagtaaatgtgcccttctaaatg
tgattgatgttctattaaggctgtttttttttaactctgttttaactcagctatgcaagacctcctgaactagcagacag
ccatatggttgagcaagatgctttggagcttcaacttcaggagcttttgggttgtttacatgtccagtgtctaaaaatag
aagatgttaaaaattttcaactctctgtgaaaggctttcatttaatcaacaattatttttgaataggttttgccatgaaa
ggaagcaagaataagacaacttttgtgacatttgaagaattggaaaaaaatcacctaagtatattttcctgaatatttcc
ttttataagtaacttcattggatatatttccaatgctttgctgaccttcagtcaagtttctctctccttcccttcctctc
tccctccctccccttcttccctccttttctacaaacgcataattaaatgaaaacacaagacatctatgtagttagccatt
ctactaggaaatcaagctattgaaactcatattctccactagtcacttggtagctgaaactaatgttaagcaaagacatc
aagagatcagtttgatgtgctaatattgaaaactcaagcctattacataatggcatcaccagagggcaaacacccaaagg
cttcttcaataagattacaaccttgacatttttagtattcgtgtgatcctcaactctcagaatgatctacagatgcttgt
taaaatacaggtttctggagcctactcaaagaatatgacttaataaatctgagctggtgatctttattttgataattcac
aagctcctttcagagtaaccagaattattaataccccaggcttatgaaccagattgcctgagtttgagtcctaattttgc
cacttcctagctgtgtgattttaggaaagatgcttaatctccctataccccaattttctcatctgtaaagctgacatgat
aataatgctcaccttcaaagggattttaggggaaacagataatgtaatgcatacaaagtgcttagaataatgcctggtgg
ataattatcatcctattatgttaacttatgattaacgatgattctctcttgacaattaaaatgttagaacaacagcaaag
agatcattcgtccttattttgataattcgttttgtttgattggcacctggcattagttttctatgtaaaaaaaaaatagt
aaagtcaaagacccataaaacacggactctgtcttcaaatggccaatgattttggaaagtctagaaatctcataagaagc
aagatagcgaatgggtactaagctagaggaaaaaaacaatattgaaaacagagtgttgttgaaccaacttagaatgagag
cttaactacagctatctttccatggaattttttttaacacatcatttcttcatttggctgaagctttcttttgaaactga
tcaacttttttgagatattttgtgttgaaatatcttgagttatactcaaaaacacctttgaacaagtttcatatttattt
tgcagtagccattaactcattcatcttacttttttatatgacactgtatccactctatattttttcagttttccaaaatc
attgaatttgtaagttacccctatggtagagtatttttgaaacagcattaaatatgtcagggcctataggataccatttt
gttttaattcaaagtgcatacaatttatggaatactagtgcctatgtaatgatatcagggctaactattggcaactaaaa
gtcagtataactattattttaatataagttaaacatatagaggcctcctgtatctagacatgtagcaggcttttcaaata
tgagaaatgataaaatctctcagacttgcaaagtaaaaagacacgtttaccatgacaaaagatgacatagcaaaatttgc
aatgtggataggttgaggatttcccagataaagttctggttctttttcggcttaacagttcttccttcaatctttctctg
ttttctcacattttacaatagcaagaagaaagtaggctgtgccttcaccattttgcttaggaatcttctcagttaaatat
ccaagatcaatatttccacatatctgtgagacataattcggctaagttttctgccaccatatactgacatattagtctgt
tctcacgctgctaataaagacatacctgaggctgggtaatttttcaagaaaaagaggtttaagggactcacagttccaca
tggctggggaaggcctcacaatcatggcggaaggtgaaggaggagcaaaaccacgtcttatgtggcaacaagcaagacaa
gttgtgcaggggaactcccgtttataaaaccattatatctcgtgagacttattcactaccaggagaacagtacggggaaa
attgcccccatgattcaattatctccacctggccctgcctttgacatgtgaggattgttaaaattcgaagtgagatttga
gtggggacacagccaaaccatatcaactgatgatctcctttcctacaacttccaataacactttcctcatttccacctgt
atcctgttcgtagcacttttaatgtccatatttgtaccagcagtctgttcatgatgatttatgatgatttatgtattccc
taagatgatacagattttctctaccatgcctctcactttcttctgaggcctcactagcagagttagcatccatgtttcta
ctaacaatgtgttcaaggcaatctaggtttttattttattttattttttattattatactttaagttctaggatacatgt
acacaacgtgcagatttgttacatatgtatatatgtgccatgttggtgtgctgcacccattaactcatcatttacattag
gtatatctcctaatgctatccctcccccatccccccaccctgcaatctaggtttttaaaatgctggctacacacaattct
tccagcctttgccattgtccaataccaaagacactttgacatttagtttcctattactattgtaacaaattacccccgaa
cttagtgcttaatacaacacacgtttattatcttacatctgtggaagtctgaagtttgaaatgagtctcattagactaaa
acctaggtgatggcagggctactttctgtcccagagactctaagggaggataattttctagccttattcatcttctagag
gctgcacatattccttggctaagccccttctattttcttttcttttctactttttttttgttttgagacggagtctcgct
cttctcgcccaggctggagtgcaatggcgtgatctcggctcactgcaacctccacctcccaggttcaagcaattctcctg
ccccagcctcccgagtagctgggattacaggcacctgccaccatgcccagctaattttttgtatttttagtagagacagg
gtttcaccatattggtcaggctggtctcgaactcctgacctcaagtgatccacccgcatccgcctcccaaagtgctggga
ttacaggtgtcagccactgcacccagccccctttctattttcaaagccagcaattgcttatcaattctttctaacatagc
atcactccgactctgactgactctattgctttaatctttcttttacaaggacccttttgattgcatttggttcacccacc
taatctggaataatattcccatctcaagactagctgattagtaaccctaattctatctgcatccttacttctctcttgcc
atgtaaaattgcatattcacaggttctaaggattagcaggtagacatctttggagtgccattattctacctaccactgta
tttactgctcacaaacaccaactccttggcaaaaatatagtggacagcatttctgttaccatcagaatctcttccagtcc
aggctgctttgtgaatgtctataccaggactagaaatgcgtggacgccaacctaataagatctagtttttctaactaaag
ctttacattcatacaaaagagacattttggagtctttgcatcatcttactgcaagttaccagtgtaaactttaaccaggt
acattaaaacaaattgaaaatgaataatactaagaaaaggaggaaataaggagccagaagtttatcttatttttcttata
tttgagaggttatcctaatttggtaaaccatacaatccatagtttgttcgtttgctaaaaataaaacaaagctctgaccc
tgacatatatgtaacacttctctcatttctacccttttactgttctctatctcgttcttaattccccttggtttatggat
tttttatggtccacaaagtcagtagagatgaaaccattagtcccattactttatttgaactgacatggcaatagtaaccc
agaaaaataaagatgcaggttctaaaaatccctgaatttagaaagattcatacgatgtgttttgaggcttatcatactta
atgccttgatagtagaccagtgcttttcaaactttaatgtgcataggaatcacttgaggattctgtttaatggatagtct
gattcagttggtttagagaggggcctgaacttctgtatttccaacaagattgtaggttatgggatactgctaatatagaa
accatactctgagtagcaaggatttagatactatctctagttgccattgtcctttcatttgcaagtgtgaaagtaatgta
catttaaatgctttcatgctgttgtcaattgtgggttgtaggtacaagaaaaacaaagcatcttgagaggaaataaaaat
ttcttgagcttttctgccagcatcaacatggctaaggagattgctttacactgagtaattttccttgttaacatttttat
taagttgtcatgacaactttcttattctccataaagtggaggaaagtaggttttaacccataagtcaactataagaaaga
agattggacctggaagatgatgaaatattcaggtattcatttatccactcagcaggcattttagtgaatcccgttatgaa
ccattttcattactaggaaattaggctgtgaagattagtatttccctaacaacaaggaactcttgttacttttttagagc
atatcaaacatccagattacagaatgtcttttgcagtcaccttttggtggttctagccacccttatgtttagattggttg
cttcctcttcttacccattgtctgacagtcagaaaggatagaggaggaagaagacaagacactatccagttgagagtcta
ctcttagtaaaactcggtagctcctggcagaatgtactggggtcaaatgcaatactaatcaaggagtttggtgtgccata
aaacttgagaatggtaaaagtagaaattaatgggttaaacaagtcattttccagaatgaaaggaatattggtaatggtat
caacagacgaggacaacagcaacaacaaagtctttatacaagcctgcaacacgtgacaactgcggatcaggcatctgaac
ccggcctatctttccaccgtatcttcctacacttttctttatgtactttttatttctaccagatggtattactccttgtt
tcttgaataacagtgtcatgcctttccaacctctgtatgtttgctcacaagtttccctctgtcagagaaaagcaaaaaca
acaaaaaagtcctctattttatctttttccaaacataaccaatccttcaagtcctatctctagtactgttcctttatgaa
ccctgtcagacaatatctcattttcttctgaatgttcatagcatttacttaaaaatagtatgacttccctcttcttttta
ctaatgaattactgtgtattttttaagtttccttctacatctgaagttctaaatattcttagtacaaatgtcctactgat
ctaagagagtatcatgggttaaatgtagaggaagagaagtttctgagatggcaggaaggcaaaagtttctgtgactacct
gtgcttatattgctgactttcttaactgttcctgacttatttaaatgtatttttttcctgattctgattaatgttcacta
tgaggcaagcacagtaggcaagactgggagaaagtttgcaaatgtgatgagcttacaaatgggaccagattagatggtgt
acttgggggagatataaaagaggaagataaccatgaattgaactgaattgaaaatggatcacataaagatcatgattaat
tgttaattcacaatggaacagcatgatgggatttttttaagtcagaaaggtgactaaaagcataatatcacaacacacac
aacggtaacaaatataactaaatgcactgaaccaggcagaagccagaccttactgaaaagatgtaaaatctctgtaacca
taaaactgcatctgcaaatgagtagattggcttcaaatctgaaaaccaggacaagagagtcatcagcgcagatgtcaact
tccccagcagaaatgttggagtttttaactgtggaaaactacagtttttccacaccagtgcatagtggagaagacatgtt
tttgtttttctttttaagtgtgccaaattttcctggagtcccctccaatttttttctttctctctctctctctctttttt
tttttttgtcccctgcccctaggtctctgtctccacacagtgatttctgttatggcgattgggcggctgcagagaccagg
actcagttcccctgccctagtctgagcctagtgggtgggactcagctcagagtcagttttccagaagcaggtttcagtgc
agagttttcctacacttttcctgcgctagagcagcgagcagcctggaacagacccaggcggaggacacctgtgggggagg
gagcgcctggaggagcttagagaccccagccgggcgtgatctcaccatggtgcgttttggctgctactttctttttcagt
ctttcggtgcggagaaggggaggaggcgggcagaggtctgaaaaaatcgaatgccttatggaaaggaactgcaagggttc
ctttggggtgatcaaagagggagacacagacacagagagacaaaggcaaggaggactgtctgggagccacgcgggcgata
cagtttccgaggcacgccgcgtcccgcctagcctgttgaacaggtagacatgagcgacccaagcgtaagtgccgctgccg
cgagtgcccagggtgcactcgcgcggggaccgacaggtgccactgcagggtcccctctcccgctcactgcctgccacccc
tgacgcctgctctctttctccattcgcagtgcggatttgcgaggcgcgccctggagctgctagagatccggaagcacagc
cccgaggtgtgcgaagccaccaagtaagtggtcgctgcatccccacgcgggtcggggttcttcagacaggcggtccctct
tccgggacccccgcttgggctgggtctccttcctctcctgagaaaccttcggtacgctcccagttgcccagccctgggaa
gccagcatcgggttcccacgctggggaggagcgagaggaaaggagaggacgcccgaggggccggcccagggcccggggga
cccgcggcgcccgagggaggagcacagacgggggtgggcgccgagcagcgccgcgccggctgctgagctcgcggggccgg
gccgtgagaacgcgcggggcgcgccggggccgctggtctcccacggccagggcgcctgggccccagagcccatcagccgc
gtgcagcgctgcggcctccggcgcgccggcaggcaagcgagcgggcgcagctgggggatgcctggaccccggaggcagca
gggctggaggcggtggcgggcttcagggcaacttcacccggccggctgcggcgtgggtaagaggcgcgtcctcctccaca
gcaaaagctgcgatcgctgggctgcccagagaaggcagccg
