# Supplementary material for: Creating PWMs of transcription factors using 3D structure-based computation of protein-DNA free binding energies
Source: BMC Bioinformatics. 2010 May 3;11:225. doi: 10.1186/1471-2105-11-225 (PMC2879287; doi:10.1186/1471-2105-11-225)
Supplement: Additional file 4 — 124 NF-κB-regulated promoter sequences used for validation of the PWM model. The promoter windows span over [-10000, 1000] bp in respect to the TSS, the length of each promoter sequence is 11 kb. The genomic coordinates of the particular TSS are listed in Additional File 5. [file 1471-2105-11-225-S4.ZIP › nfkb_promoters/ifnb1.fasta]

>PM000013175|interferon, beta 1, fibroblast|
tctgtcaaaccctgctgggatgtgtctcccaatcatgaggcacgggtgtcggggacccacttgaggaggcagtctgtccc
ttatcagagctcaagcactgtgctgggagatctgctgctctcttcagagccagcaggcaggaacatttaagtctgctgaa
gctgtctgtgcccacagccgctccttgccccaggtgctctatcccagggagatgggagttctatctataagcccttgact
ggggccgctgcctttctttcagagatgccttgcccagagaggaggaatctagagagacagtctggctacaatagcttgga
ggcgcttcagtgggctctgccaggcagctttttttacaccgtgaggggaaaactgcctactgaagcttcagtcatggtgg
atgcccctcccccaccaagctcgagtatcccagtttgacttcagactgctgtgggggcagcgagaatttcaagctagtgg
atcttagcttgctggcctctctgggggtgggatccgctgagctagaccacttggctccctggcttcagccccctttacag
gagagtgaatggttctgtctcactggcattccaagcaccactggagtatgaaaaaaaactcctgcagctagctcggtgtc
tgcccaaatggctgcccagttttgtgtttgaaacccaaggcccttgtgatgttagcacccaagggactctcctggtctat
gggttgcaaagaccatgggaaaagcatagtatctaggccagatagcaccatccctcacagcatggtccttcacagcttcc
tttggctaggggagggagttccccaaccccttgtgcttctcggatgaggcaacaccccaccctccttctgcttaccctcc
atgggctgcacccactgtctaaccagtcccagtgagatgaaccgcgtacctcagttggaaatgcagaaatcacccgcctt
ctgtgttggtctcgctgggagctgcagaccggagctgttcctattcctacagtaagttttattcgttcatgtttttatgt
tattaactagaatccttttactcagcttgaagaattccttttagcatttcttgtaagtaggtatagtagtgccatcctac
ctcagcttttgtttgtcttggaaagttgttatttttccctcatttctgaaggtcaactttgttgggtaaagtaatcttgg
ttggcaaaagaaacttttaaatatattaaactaaatgaaaataacacaacttaacaaaatatgtggaatccagtgaaagc
agtgcctatagggaaatttatagcactgagtgctatattagaaaaaaagaaagtcataaaaattaatcacctaagcttct
gctttaggaaagtagaaaaataagagcaaattaaatccaaggtaagtaaaaaaaaaaaaaaaaaaaagaaataaaaatta
gagcagaaatcaataaaattgaagacagtaaatcaataaagaaaatcaacataaaaagtctggttcttgaaaagatatat
aaaattgataagcatctacctaggataattaaggaaaaaagacagaggacacagattactaatatcaaacataaaagcgg
gaacatcactgcaaattttataggcattgaaagcataataaaagaatactataaactattctataactacaaatttgata
agtaaatagaatgaaccaattccttgaaagacataatctgaaaaatgtaaaaagaagaaataaacaatctgaatagccta
tatctattaaataaattgaatcagtaattaataacctctcaaaacaggaagcacaatgcccagatgggttcactagtgaa
ttctatcaaatatttaaagaaaaaaaaattgtatcaactttctacaatctctttcagaagacagaagcagagggaatact
tcctaaatcattcaactaggccagcattaccttaataccggaactagaaaatgacattacaagaaaagaaaacaacagac
caatatctctcatgaacaaagatacaaacattttcaacaaaatattagcaaaaagaatccaagaatgtatcaaaaaatat
acaccacaaccaagtagaatttattccagatatgtaagggtggttcaacgtttgaaaatcaattaacgtaatttgtccca
tcaacaggttaaagaagaaaatcacatggtcatattgatagacacagaaaaagcatttgacaaaatttaacacccattca
tgatgcaatctctcagtaaactaggaatagaggaaaacttcctcagcttgaatgtaccttcctctcaattttgctatgaa
cctgaaactcctcttaaaaaataaagtttttcatttaaaaagaaaacaaaaaacatggaggagcgttgatgtatctcatt
ttagaccaatcagctatggatagttaggcgacagcacagatagctgttgtacttctgtttctggcaatgttccagactac
atttaaaaaatttttaattatagacttgtacttaatgttcaagaaaaatatgaaaatggctttgccgtgttaatgctact
cttttttaaaaaaaactaaagttcaaactttatttatatttcattagttttttagctactgttctttttctgttctggga
tctcattcagaatgccacattacatataattctcatgtctccttgggttcctcttagttttgacagttcctcagactttt
cttatttttgatgaccttgacagttttgaggagtactggttagatatagggtaatggtttttaaagtatatttgtcatga
tttatactggggtaagggtttggggaggaagcccatggggtaaagtactgttctcatcacatcatatcaaggttatatac
catcaatattgccacagatgttacttagccttttaatatttctctaatttagtgtatatgcaatgatagttctctgattt
ctgagattgagtttctcatgtgtaatgattatttagagtttctctttcatctgttcaaatttttgtctagttttattttt
tactgatttgtaagacttctttttataatctgcatattacaattctctttactggggtgttgcaaatattttctgtcatt
ctatggcctgacttttcttaatggttttttaattttaaaaataagtcttaatattcatgcaatctaattaacaatctttt
ctttgtggttaggactttgagtcataagaaatttttctctacactgaagtcatgatggcatgcttctatattattttcta
aaagatttaaagttttgccttctccatttagacttataattcactggaatttttttgtgtgtatggtatgacatatgggt
tcccttttattttttacatataaatatatttccctgtttttctaaaaaagaaaaagatcatcattttcccattgtaaaat
gccatatttttttcataggtcacttacatatatcaatgggtctgtttctgagctctactctattttatcagcctcactgt
ctatccccacacatctcatgctttgctctaaatcttgatatttagtggaacattctttcccattttgttctacaagaata
tttttgttattgtcttttgggcttctatatacattttagaatgaggttggcaagttaacaaacagcttttttggggtgaa
catattgactacaaatttatgtggaaagaaagtataccttcacaatattaagtcttttagttcatgaatatagtatgtct
ctccgtttctgcattaacttagacattcattaatttctctcacaatttataagtttatttagatcttcattcatttaaat
cttcactaacctctcatttacaatttgtaagttttctgggtaacagtcttgcacttctttgcctagatttatttccaagt
agattattttcatacatcgtctatggtgtcatttttaaaatgtaatttttcacctttttattgctaaagagagatgactg
attgttaatattgatcttgtgcgtggcgaccttgctgaattctaatcgtttatctataaattcttttgtattttgaatgt
aaacaattagatcatctgcatataatttttaaaatctgataagtcaacaagagattgaaacaggctcttcacaaagaaaa
tatccaaatggtcaataaacatatgaaaagatgctgaaacttgttaataatcagagagatgcaaattaaactataatgaa
gtattattgtacaacaatagaatgactgaaattaaaaagactgacaatatcaaagttggcaagagtctgatacaactgga
acttctcaaacactgttagtaagaatgtaaattggtacaaacatttgggaagtcattacaatattatctgctaaatctga
acatatacatattctatgagccagttacttcattctaggcatatacccaaaagaagtatgtactattgtgcagtaaaaaa
tacagacaaggaatttcataggagcattaattatcatggcaaatattttaaaaaattattagtagtagaagggataaaac
attgtggtatacttctaaatagggtaaaacacattaatgtaaattaataaactatacacacaagatagacgaatttcgca
gacattctgttgagggtaagaaaccatttatacaaagctcaaaaacagacagaatctagagtgttaaaagactgcatggt
agtgactttgggagaagaaagtagtgacgagagagaggagagagaataatgattgcgaggtgctatagtctgaaggtttg
tgtcccccaaatttcacatgttaaaacctaatccccaatgcaatcattttaagaagtgggtcctttagtggataattagg
taatggaacaagagccctaacaaatgggattggtgccttataaaagaagcctgagcctgagggaccttgtttcccgcttc
taccatatgagaatgcaatgagaaggcacaaagcaaagagcaagccctcatcagacactgaatctgctagggccttagtc
ttggcttttccaacctccagaactataaaaagaaatgcttgttgtctaaaaggcattcagtctatggtgttttgttagag
cagccccaagagacttaagagggaacaagagggcgatttctgttgtgttgataatgtttagtttgtggttacaaaagagt
gcagacgtttttattttataacaattcattgagctatatacttaagatgtatgcgtaattttctatgtatattattgttt
tataaactttttcttaaaagaggaaatgggaattctcccttttatgtattaatctcttatgaaagagtttgttggcttcc
caagatatttctgaaagattgcttttggcttcatttatgttctgccactgcttatgcacctctcaataactcttcatctt
gtataatttatcattctttgatagggaccctcttccttgaaaaataattgaagatataaggaggaggaagagaagacaac
taaaatgtttatttctagatacatagtagtcctgcatagataattatattcaaaagaggaggacaaattggctcctatct
ctgaaatttatagaaaagcatttccacattaaagtgatttcaaatgactagaaatgtcattcaagttttactttctaaat
gtcactctgtctctccaaacctcattaaccacaaggaactggtgcagggactggaagtagttttctcatacaacggaaag
ttaacgaggggaggaaaggatgtgtgcaaaaataacgtccacagaagggacaaataacaaagggaaagatgacaggaaag
ggttcgggcactaacccttacaatgcagatacacactgggctggtctaagaaataggtttccctggtagacagaaggtta
aataaattttcctggttattctgatacaactctaataaaagaagagaaatgaagctaaaacttaaaatgatgtatttaaa
aggaagaaattttaacccattcataggtgagcttctgccaagattactactaatcctcaggagaaggggtagaggagaaa
ctccataaaggcaactggaagtggagtattaggaagcacctcaagaacacaatagcaggaagtagctagagaacaaagag
aagaaaccagaaaaaaaaaatccctttttatttttctgtttccattcctttggctccatttccacagctatggcctttat
tttcaccctccacagccatgagagcctctgggcaggagttctcctcgcctctccctgttccaatcacctctaacatttct
gcctattgttctgcccagggaaaaaactccagtctcttctctgtcaaagacctcttgaattaagtccaaatgctacactc
tggcattcaagactccgtaatacagctcaacctgacttttccaccctcagcctccttgattcctaaaatgaagcctgtcc
acaattgaagctccttgtctttgctcctgcaaacttgttcattctcctggctgtgtttgtgctggtctctgtctatctag
agctgtggatatcatggtatctattgtctatcatgctagccatgaaccacatgtggctggtgagcattttatatggtact
agtctaaattgacatctactgtgagtgtaaaaatgtgcattatgttttgaagactgtacacaaaatttaattatctcatg
aataattttagattggttatatgttgaaattataatattttggatatactatgctaaataaaacatattattaaaattaa
cttcacctgtttcttttcctctttcaatatggctactagagctttttaaattgcattatgtgactttattggacagtacc
gattgaatgccctcaaccacatcacctcaccacagccacctctacctgtagtgatcataccacttctttaggcacactgc
ctgcattaagggcaatgaatgccttttcatcttctccactagatgtagtttcttttttctttgagagccatcatcaccat
catggttgacaccatgaacctatctgaagatgtcagccatagactgcttgatattctacaggaaagatcacagttttaag
tgcaatctacccatgttattagcagtgtgtatctttcacacattacacagcctctctaagcctcatttctctcctctgta
agatggggatgataataacccatctcaaatgtttactatgaggattattcaaagaatggcaaatagcaagtgcttaataa
atgataactagtactaccgccactactgttgtttttattgtattagattatgaactctctaaggaccatttccggatgga
ggataagagaccatttgatgtgggcagtgatgaggccttctgttgcacctggaaaggtcaactatatacaagcctgcaag
tcattctataggagcaggccccagtgaccagactctatagactgtctcctctttcctgagagggacagccatctctaggt
tgactaacctctgaagctccttgcattggcttttgtgctatgagccatggatgattccagactaatccgagaatgctcgt
caaaaccccaaggaattactcaaatactgacataacagacatttttgagtggaagagccgagttttttttaatattctga
aactcattgtttttaaaatgcatgagatggccaaggtcttgctaagagctggcctgcaaaggccaaaaggccagagagaa
tgaaacccatagagaggcagaataaccagaaaggttgggactcgtttattttataatgtaaattagtctattatgaaaca
atacttgtttactggtggaaaattggaaaatacaaagaataaaaggaggaaaaaaatcactctttagtttcacaagccaa
atcaagccactattaaaatggtggtttacttccttttattaattttctctacatatttttgcataatcatgttgtatgta
caattttatgttctatttttcaatattaactggtgtctttcaaatttcctaatgacaaaaataatatatgctcataatag
aacattttaaatgcaaataaaacaaaataaatgttaaaatttagtaatatttattaaattttctccaagtgcacgaaatt
acaaatgtaacaacctaattccctagtggcctaataaccctatttcccagacctcttctcattacaaggaaaaactcata
tgcagatagttctaaaggtatgaagtgaaaagataaagatttttcttccttgctgcatcctcaccccatcagcattattc
cccagggtaactactattaatagatagtaattctacccaaaggaaaaaatcatatgcatataacagcatcatatgtatac
ctttctagtaacttacaaaacaaatgataatatcatatcctttcttatgtgtattgctcttttcactaaatgtatctgtg
atatgtgtctatatcagctgattgtcctttttgatggctgaataatattccatcttgtccacgtgatagtattacttgac
aagctccctgctgatggacatttgtctttgttactatgatagtaatataatcaacatttatatatgttttgtatgtatct
ataatacacatgcacatacacatgcatatttctgcagggatagccatagtaaataactagtaacggtattgcaagttaaa
ggaacaatctcattgcttgaaattttaaattttgaaatacactgccaattttcatggtctctccttgtaagctagtttgg
gctttctcacagcatgacaggctcagggcagtcagaccatcctggccaaagagcagagtgccacagaccacaactgcttc
taatcagccatcttcccaaagccttctcttttttctattaataactttgtatgagattccatcttaatacttttctgttg
tttggtcttgtaagagcttatttttcctgaaccaggaagtggttcagggcggtttttctaacttcacagagctccctctt
ctgttagcttttgtgaaatggtcaaaaacatagcagcctgccttctgagttctccatcccaccctggttgggccttctct
atccttgtctgtgttgtttatatcctgctgaagtgtgattccacttgtggcagtttctcctctgtgtaggatcaaaaggg
ctgtgactggttggtttgaaaatttcttataccctagactattccagtgcctttcagaagtttccaaggccctctcacac
taatctattatcatattgggcaaaactccttgcagtttcagctactattccctgattgacttttcagtaaatctatctct
cagtctttcagtatccaaagaagattggttctaggaccaccatcccgctgcctccacagataccaaaatcagaggatgct
caattccctcttataaaacgttgcagtatttgcatataatctgcacatgtatttctgtatattttaaatcatccctagat
tacttataatacctgatacaatataaatgctaaatagctgtaacactgtatctttaaaatttacattattttttgttgtt
gtattattatttttattgtatttttaaaaaatattttccatctacagtcagtagaatccacggatacagaacctatggat
aggaaggaccaactgtatcttttagtgttttgaggttcttgaattctcaggtcgtttgctttcctttgctttctcccaag
tcttgttttacaatttgctttagtcattcactgaaactttaaaaaacattagaaaacctcacagtttgtaaatctttttc
cctattatatatatcataagataggagcttaaataaagagttttagaaactactaaaatgtaaatgacataggaaaactg
aaagggagaagtgaaagtgggaaattcctctgaatagagagaggaccatctcatataaataggccatacccatggagaaa
ggacattctaactgcaacctttcgaagcctttgctctggcacaacaggtagtaggcgacactgttcgtgttgtcaacatg
accaacaagtgtctcctccaaattgctctcctgttgtgcttctccactacagctctttccatgagctacaacttgcttgg
attcctacaaagaagcagcaattttcagtgtcagaagctcctgtggcaattgaatgggaggcttgaatactgcctcaagg
acaggatgaactttgacatccctgaggagattaagcagctgcagcagttccagaaggaggacgccgcattgaccatctat
gagatgctccagaacatctttgctattttcagacaagattcatctagcactggctggaatgagactattgttgagaacct
cctggctaatgtctatcatcagataaaccatctgaagacagtcctggaagaaaaactggagaaagaagatttcaccaggg
gaaaactcatgagcagtctgcacctgaaaagatattatgggaggattctgcattacctgaaggccaaggagtacagtcac
tgtgcctggaccatagtcagagtggaaatcctaaggaacttttacttcattaacagacttacaggttacctccgaaactg
aagatctcctagcctgtgcctctgggactggacaattgcttcaagcattcttcaaccagcagatgctgtttaagtgactg
atggctaatgtactgcatatgaaaggacactagaagattttgaaatttttattaaattatgagttatttttatttattta
aattttattttggaaaataaattatttttggtgcaaaagtcaacatggcagttttaatttcgatttgatttatataacca
tccatattataaaattgccaagtacctattagttgttctttttaaaatatacctgcaaagtagtatactttctggcccct
gcctttaaggaatttaaaattcaagaaagccatgtggaata
