# Supplementary material for: Creating PWMs of transcription factors using 3D structure-based computation of protein-DNA free binding energies
Source: BMC Bioinformatics. 2010 May 3;11:225. doi: 10.1186/1471-2105-11-225 (PMC2879287; doi:10.1186/1471-2105-11-225)
Supplement: Additional file 4 — 124 NF-κB-regulated promoter sequences used for validation of the PWM model. The promoter windows span over [-10000, 1000] bp in respect to the TSS, the length of each promoter sequence is 11 kb. The genomic coordinates of the particular TSS are listed in Additional File 5. [file 1471-2105-11-225-S4.ZIP › nfkb_promoters/hif1a_2.fasta]

>PM000006744|hypoxia inducible factor 1, alpha subunit (basic helix-loop-helix transcription factor)|
gtataagaaaccacctatgacctgcttggtgctgatttgtgaacccattcctcacccatcaaatattgaaattcctttag
atagcaagactttcctcagtcgacacagcctggatatgaaattttcttattgtgatgaaaggtaaattagatctaaaatg
tgaatttgaaatttttaattagtctacagcattactgaatattcaccatagcaaagattcagcgctggccatgcatggtg
gctcacacctgtaatcccagcactttggaaggctgaggcaagcggggggtggatcatctgaggtcaggagattgagacca
gcctggccaatgtggtgaaaccccatctctactaaaaaatacaaaaattagtgggacgtggtggcaggcactactcagga
ggctgaggcaggagaatcgcttgaacctgggaggtggatgttgtggtgagctgagctcacaccaccacactgcaagcctg
gatgacagagcaagactcccatttcaaaaaaaaaaaaaaaaattactcaatgttaaactatactttccactaaattgaac
agaatgatacatcctataatattagattaactttgtaaattaattcagccacatttattgaacatttactctgtactatg
aacacttactttactaggtgctatccagaagttaagatgagtctttttttccccaataggggctctacttacttagagaa
tttcaaagatatgcagtgtgtattttgagcaaagatagattaccttaggttggggactagaaagccaagtgtttgtacat
ctcttcatcctacatattttccctgagaagcttcaaccttgcccatggtttctattactatttcccacatttcttcctgt
aactaattctatttaattgccaacttaatatttctatctggatattcttctgtattgtaaactaagtattactgtaacaa
ctgtactactactgcccccaaacaacatcatcatcaaaaactgcctttcttcctataatgcttattgtggtttaatacac
caccatacacacatgactccagcaaaactttggaagtcatctgtaacttttcttttacattcattggctacatacagttg
gtgtctaaatcttacagatttactatctacatatatctcttgatccatttcctcctttccatccttgcactcctgccatt
gaattcattagctcattattactcttgacttgagttgttggcatagctgcctttttgccaacagatttgtacccttataa
tctttcatctaagttgccagaaagtgggtgtcctaatgtgaaaatcagatcatgtcattctgttgttgaaaatgcctcaa
atgcttccctccatctttgcacacaaaaatattttgtttataaaaatactagatgagggaagtaaatttttcatttatca
aaagaagatgtgtattttagaagactgaaaaaaaatagacctacacaatacaatctaaacttagcatggcaaacaaagat
atttatgctctggccctaactctgtctttggaatcagatgttagattcactcatggcttgcagctctgatacttacaatg
tggccttggccttggtacttaactgttgtaaaattcacattccttatctataaaataagaatcatggctgggtggggtgg
ctcatgcctataatcctagcactgtgggaggccgaggtgggtggatcacctgaggtcaggagtttgaaaccagcctggcc
aacatggtaaaaccccatctctactaaaaatacaaaaattagctgggtatgggggcacatgtccgtaatcccagctactt
gggaggctgaggtaggagaattgcttgaatccaggaggcggaggttgcagtgaaccaagcttgcaccactgcactccggc
ctgggagacggagtgagactccatctcaaaaaacaaaaacaaaacaaaaaaaagacctcagaaggatgttgtcaggatta
aaggagtccattgagtgcctagtacagatagtgaatgcttcactactggtgtcaactttaagaaaatgaatatagaaaag
ctaagaattattttaaggtgtttactactagcatgtaaatgtatgatgggacagagatttccatcctattttgaggaatt
attttttatttttttgaaaacttaaggtaacaaagtagagaggaggccagggagaaaggaaggtagtggagcaaaaatga
gaaagggagtgacattcccctctagttatagcagaaaattagcaaaatgatcatgacaggaggtaacagtaaagacagcc
agctcatatatcaaccaagacagttttgagtttgaccagcagactgttattttctggtttagagctctttccaggaactt
cttgcatctataacccctgagaaccaagctatggaaaaaattttgctcaattttaagaaaatctaacatatcaagctcct
caactccaaaatattccacaaatagctgctatttactatactgagtaataatcatttaaaattattcaacactttatttg
agcatctactatgttcatggcactaaagtagaaatgaagatgaacagttcctgcctcaaaataaatgagtagtatactgc
tttagatcatgggtttcctagtccattaaaaacactttttggtcatattttctggacaccccgacccttttggtatagaa
tataacctatgtaattctctaaagttaaattaacctcacttttcttgctctaatatgtgtaaaactgaccttctaggaaa
gcatatacagtttatatttttgacttcttggtatcttttagtgatagacatacctcagattgagaagcactgattgacat
tagattaaatcagagcttcctatgacaatataaacaataccttcattaatctgatccccctacctacttcttcagcatca
tctcatatctgtctccactaatcatattatagaatctttgttacctgcaccatgttaagcatttttaaaaatcttttgtt
tataccatacctttttcctgaaagcggttttgcctttcctttgtctctagtcataagtctcctataagaggctgttcctc
attctaccattcctttgcatggataggattccatggaatagattctcatcactgcatttatcacattatttcctaagtag
tacagtacatctactggaagattagccacgtattgagttttgtctttgcattttcatgcctagaataatgccgggcacac
ataggcatattaagatttgaatagtgaaaaagtttttaattccatggggattttatttaaacagaaaaatataagaccaa
ttagaattatttttaaagcataatttcaagaaatatgactgattttgtttaaaaacatgttttcctttataatgctgcca
cctggtgttgctgtgtttagagatgtccctttgtaaagaattgagggtttgagttgagtttggtttggtttttggcaaat
cagcttttcctttgtatatttattttgtaataaactatggaagatcttgcctttaagtgtgagaacacaagcaatgttac
ttttatacctttatagaatatcttgcctatgtccttcctgtagttaggtagggttttttttttgacacacagcatgttat
ataaggtttgcttgcacctcggtaggaaagtcctctgaaatctaaaggctgagaatctaaaagcttaactcatgttttgc
tcctagaaagacttgagaagagagtatttctgttcagcatggtactaagaagacagctttctcttcctcatgtcatggtt
gccatttcatactgcttacagagaataagatctagtctctgtcttaaataaaggtctactctctgccagcgagctagata
gggtaattggattgttttccaatctattttcatttgaaatattgttttatctgaaattactcccataatttcatgtaatg
ccaaaaactaaactaagtacaagagcatcttcaaaaaccaacataattcctttagttcccatttagtgtagatgctcttt
ggttgatgatattagaattgtgtaatggctattgatctctcaaagtgaggtgttgcctaggggcttaaaagttactacat
aaagaatttggctttatgaagaaatgttacagattttatctatattttaaaataagtgtaagtgactacctttataactt
ttaccatgtagtttagtagtatttcttatctgtttattaataccctgccttgttaccaaaagtatgtataatgagatgta
ataagaataggtaacaagtaggctgggcacgttggctcatgcctgtaatcccagtactttgggaggccaaggcgggtgaa
ttacctgagttcaggagttcaagacgagcctgaccaacatggagaaaccccatccctactaaaaatacaaaattagctgg
gcatggtggcacatgcctgtaatcccagctacttgggaggctgaggcaggggaatcgcttgaacctaggaggtggaggtt
gcggtgagccaagatcacacctcattgtgctctccagcctgagcaacacgagggaaactcttgtctcaaaaaaaaagacc
aggtaacaagtttgggtgaacaggattaaagagttaaataacaggaggaatctagaggacttaaagaaatgtgtggtgtt
ggatttaataactgtagttgccaaaggtgaggtgtaaatttattctaagcaaaggaggatgctcatttttgaaaattcac
ttgtccataagattaatgcctatcagttaacttgggaggagaaaaatttttctttatcagtgtctcccttttttttctta
aatcttgtattttttactaacagaattaccgaattgatgggatatgagccagaagaacttttaggccgctcaatttatga
atattatcatgctttggactctgatcatctgaccaaaactcatcatgatagtaagtacaatggaagaactcagagatatt
ctaattacttaactgttgcaacctctgtacagtttggctacccatctaattctctggttaaaagttctagactaaatgtg
ttaacaggcctattcagtagagatcttgaccattttgtgttttgtatgtgttgcaacaaatatcagtaaaaatagaatca
tttaatcatagaaaaaacttcctggcattttaaatacaaagacttttgaaaatccaaatattatagagtattgaatagca
taattttcagaattcacataaatactcagaacagtggttggtatgtaaaaggcactcagaaagtatttgtacaatcaatg
aatgtgaaggtggtgaacatcacctttggtaataagtaccattttaaaaaatgcttataagtgcatagttaggtatttat
atttatgggttcatgaaatattttgatataggcatgcagtgcataaggataaatggagtacctatcacctcaagcattat
cttgtgtgacaaacaatccagttatactcttttggttatttttattttattttattttatttttttcttttgagacagga
tctcactctcgcccaggctggagtgcagtggagcaatctcagctcactgcaacccccgcctaccgggttcaagagattct
cctgcctcatcctcccaagtagctgggattataagcatgtaccaccatgcctggctaatttttgtatttttagtatagac
agggttttgccatgttggccaggctggtctcgaactcctgacctcaggttatccacctgccttggcacccggcctctttt
agtttctttaaaatgtacaattaaattattttttactatagtcacccaaaacaagtacctttgacataagatttgattct
gaattttactcaaatgaatgttaagatccccaagataagttaaactttggactatctcacctgtttaatctgtacctatg
catgacttcccactgtgcttgaggatacctgaatatcactgagtttgtgtgactgatcagccttgaactcaagagtaaat
ccaagtctgcagtcaggacaccccaatcctcaaaataataccatcattagcatttatttagtactttctcccaaatcagt
atttaatttaaattgccaaaagacttacaatgtggtatcaatttatatttaaatatgctacatatagctttttaaagcat
ctttggttctctggaaaccatagtcagaatttaaggaagttattgtggcaccattttcttgaaaaaggctattgattatt
ctctaatctgacaccaacctaagtcattaaaggaattttagttactgaagattgtatattcatgaactcttcacttagct
cactggcagcaaaggagttttatttagggggtttgaaaaaggaaatgggtacattttcagctattctgggacgcactgtc
agaatgtaagcagttacaactgattccactaaataaacatttgttttccaaaacaatgatgaacattcagcatctgttca
tttaattgaaaattcaaagttaaaatattttctctgcatgattctttttcttttcccccctagtgtttactaaaggacaa
gtcaccacaggacagtacaggatgcttgccaaaagaggtggatatgtctgggttgaaactcaagcaactgtcatatataa
caccaagaattctcaaccacagtgcattgtatgtgtgaattacgttgtgaggtaagtaagtttgagaaataaacattttt
ggggaacaaatagtaattctttttggatactctgttcatttataggaagataagataataaatattaactaaattttaat
tcttttacatcgctaccaaattattattttctatactctgacctaggtttccagtccagctattccacagtgatgctgct
aaacactgtcagtagttgtctatccccataccttcactcctatttttaaaaagaccatgaaaaaaataccagatccattg
attggtttggtctaattatacagatatcggcatatactatctcaagacagctgtgttctttttgtaggaagaatcctggc
ctagatttgtatcatagctctaccactcattagctccctgaccttggggaagtctcttcatttttctgaatttcatctat
gtagataatccttcagaaggttataatgaaaattaaatgaaattctatgagattagggaggggggagggatagcattagg
agatatacttaatgtgaatgatgagttaatggatgtagcacaccaacatggcacatgtatacatatgtaacaaacctgca
cgttgtgcacatgcaccctagaacttaaagtataatttaaaaaagaaaagaaattctatgagattaataagctatatgat
gtaatacatggctcttgtatattcatgaactcttcacttagctctttggcttgtgaatattatgtacatcaaaatttaat
ttttcatttgatctattttactagactcctgccccatctagtctacctgtccacattattaccacattctagtccatctt
gcccattactaccaggctaagctttctagtgtggatatgtcatcatcttattttccttagaattttagcgatctttttat
catttccaagataaacacttgcctaggtgtacagcatccttgtttaccatcatactcacgcattagagatttagccttcc
ctttaaaatctagggtcactcctcttaggaagactttgggcagtttttatttttgctacttctgacaccatcctttaatg
ttttaatattagtgccacagagttcttttgtgactttaccattatgtaagaatcttccacttggaatgtctttctcttcc
tcacaccccagtctgcctagcaaatgccacttgatcccaagtatcagcttgttagcttctcagtgaagcaagccttctct
attttagcagttatcacagtgtattttaattgtttacatatctactttcacaatgggttataaatttcttaaggtcaagg
gttggctattttaatctttgcattatcagttcatttcagatagtgaacatttaatacgttaattaaaggaataatttaca
tttaagccaaacgtgaagataaactattgctcatcatccctcttcagccgtatcctgtaggtggtatcaccttatattct
taccaccaaagaaaatatggcccctctcttagaaagatcttaatcatttatctgtgtatctttaggactatccttagatc
atgcctcacatattgatgccaaagagttcttttgtgccaatttcataatgtgtgtcagcacaacaattctgaagatttgt
tggtgtctttcatgtacttgactacaaattgccttgccattactactcttctcaaaggatatctgaaattctttttttct
tttttttttttgagatggagtctcactgtcacccaggctggagtgcagtggcgtgatcttggctcactccatttcccgag
ctcaagtgattctcatgcctcagcctcccaagtagctgggactacaggtgtgcaccaccacaccgggctaattttttgta
tttttagtagagacagggttttgccatgttggccaggctcttgaactcccaggctcaagcgatccacccgcctcagcctc
ccaaagtcctgggattacaggcatgagccaccacgcccagcctggatatctgaaattcttaactgaaattagtcaaatta
tcttgtactggggattttttttttaatttcaacttttatttttgattcaggggatacatgcataggtttgttacatgggt
atatcatgtgatgctgaggtttggggtacaattgatcctgtcacccaggtagtgagcataatacccaacagttgttcaac
ccttgcccctctcccctagtagtcctcagtgtctattgatgccatctttatgtccacaagtaacccagtgtttagctccc
acttacaagtgagaacatgcagcatttggttttctgttcctgggttatctcacttaggataatggtctctggatgcatcc
atgttgctgcaaaggacattatttcattcttttttatggttgcatactgtggattttattgggtctttattttgtattag
cattttaaaaccctaaatgtgacacagtacgcatgagtgatcatgcatctcaagaaatcttgaaatgttcctgtccataa
agcagaattttttaagagaccatttcacagtctcccttcccctcactgtatcaagtgctcatttgtgaattaccaatttc
tcttgttttgacagtggtattattcagcacgacttgattttctcccttcaacaaacagaatgtgtccttaaaccggttga
atcttcagatatgaaaatgactcagctattcaccaaagttgaatcagaagatacaagtagcctctttgacaaacttaaga
aggaacctgatgctttaactttgctggccccagccgctggagacacaatcatatctttagattttggcagcaacggtgag
tagttatttttgttaatcccctaaattgtgtctgttgctacaagccccatttcaactaaacattactttacggtttttgt
tggtaatcatttggacattacaagctaatatatgtttatagttttcttaaatgtatttgcttaaatatttttgcccccgt
aatttcttaccattcttgcttttttatactgttggaaattgtgcttcaaagtgtccttaaggtatttcttcttcccacat
aaatttttcctggctactctatttctgtatcctgctgtcagattttctccacagtttagcagagttatatggaagtaggc
attgttgcattaaaggataaaaaagtagtcatactataacatcaagcattgaagatgaaaactgcaattttaaagtagag
aacattttaatgtataaaaaggttggtattgccttttgtcttttatgccatagagattaagacgcggtatcaatagtgga
ttgtaaaggtaactcagacttatggttatactatactattgtatgtaaactttctgatgaaggaaaatttggtgacattt
tgttgtttgatgaattagacaaaccttttgtgaaaaagaacataaattttttatatgtgaaaatccttgtggccgggcgc
agtggctcacgcctgtaatcccagcactttgggaggccgaggcgggtggatcacttgaggttaggagttcgagaccagcc
tggccaccatggtgaaaccccgtctctaccaaaaatacaaaagttagctgggcgtggtggtgtgcgcctgtaatcccagc
tacttgggaggctgaggcaggggaattgcttgaacctgggaggcagaggttgcagtgagccaagattgcgccattgcact
ccagcctgggcaacagagcaagactctgtcttgggtaaaaaaaaaaaaaaatccttctatactttagattgactcatatt
ttttccccacagacacagaaactgatgaccagcaacttgaggaagtaccattatataatgatgtaatgctcccctcaccc
aacgaaaaattacagaatataaatttggcaatgtctccattacccaccgctgaaacgccaaagccacttcgaagtagtgc
tgaccctgcactcaatcaagaagttgcattaaaattagaaccaaatccagagtcactggaactttcttttaccatgcccc
agattcaggatcagacacctagtccttccgatggaagcactagacaaagttcacctgaggtaggtgtcatgatataatca
gaaagggacaactttcagattttaacattcaagaatgtatttataagtttgattcaaacacttatttgaaccacaaatta
catttgtgtgtgtgtttgaattttagcactttaaaattatt
