# Supplementary material for: Creating PWMs of transcription factors using 3D structure-based computation of protein-DNA free binding energies
Source: BMC Bioinformatics. 2010 May 3;11:225. doi: 10.1186/1471-2105-11-225 (PMC2879287; doi:10.1186/1471-2105-11-225)
Supplement: Additional file 4 — 124 NF-κB-regulated promoter sequences used for validation of the PWM model. The promoter windows span over [-10000, 1000] bp in respect to the TSS, the length of each promoter sequence is 11 kb. The genomic coordinates of the particular TSS are listed in Additional File 5. [file 1471-2105-11-225-S4.ZIP › nfkb_promoters/f8_2.fasta]

>PM000072114|coagulation factor VIII, procoagulant component|
gtgataatgaagatgagagggtaatgtttaattgagctcttactatttaccaggcaatgtgctaaacattaatcatgtac
atctaattaatccacagaataaggtaggtactacttattaactcaattttataattaagaaatgaaggccaggcatggtg
gctcacacctgtaatcccagcactttgggaggccggaggcaggtggatcacctgaggtcgggagttcaagaccaacctga
ccagcatggaaaaaccccatctctactaaaaatacaaaattagccgggggtggtggcacatgcctgtaatcctagctact
cgggaggagaatcacttgaacctgaggggcagaggttgcggtgagccaagatcgcaccactgcactctagcctgcgcaac
aagaatgagactccatctcaaaaaaaaaaaaaaaaaaaaaaagaaggcaccaggcgtggtggctcacgcctgtaatccca
acaccttgggaggccaaggtgggcagatcacctgaggtcaggagtttgaggccagcctggccaacatggtgaaacctcgt
ctctactaaaactacaaaaattagctgggcatggtggcatgcgcctgtaatcacagctacttgggaggctgaggcaggag
aatcactggaaccggggaggtggaggtggcagtgagccgagatcgcgccacttcactccagcctgggcaacaagagtgaa
actccgtctcagaaaaaaaaaaaaaatgaaatgaaggttccaaagttaaatgatttgcccaagcatggagaaagacttaa
caaaatgtcaatccctttctctgtgggaagataatgtcaggctcccctactatacccagccctgtttccctggaaacaca
ccgcactaagaaatgtctgatatgaaatgtcagcaatgtactattcaaagctgtttactgtaaaattgacctcaaatgat
caacttcatctggcatggagtgtgtacaatcttttcacacataatgtaacaaacaatagaaaatgactactacccatgca
aaggcaaagccatataaaggaaacaaaatttgtttaaataaaagaaatagaagcaggccaggcacggtggctcacgcctg
tatcccagcactttggaaagcctgggggacggatcacttgaagtctggagttcaagaccagcctggccaacatggtgaaa
ccctgtttctactaaaaatacaaaaattagctgggcgtggtggcatgtgcctgtagtcccagctactcgggaggctggga
caggaaaatcacttgaacgcgggtagcgaaggttgcagtgagccaaggatcgcaccactgcactccagcatgggtgacac
agcgagactcagtcccaaaaagaaaaaagaaaaagaaacagaaacagaaacagaaccagtgatgatcaagatgctgaagt
aagcaaataacaatgatcaaaaactgctcaaaagattaaacatatatgtaattggagttccagaagattagaaagaatgg
gatagaagtaatattcaaagaggtacacaaaagttattcaggccgacaagaaatgatgccacatggaaatatggaaatgc
agaaaggaatgagacactggaatgggcaaataggtggataaatctaaatgaatacttactgtaaaaaaataataattaca
gaaattttatactttaaaatcaaagaaaaaaatcagaataaaaagtagaaaataggggctgggcgtggtggctcatgcct
ataatccaagcactttgggaggccgaggcgggtggatcacctgaggtcaggagttcgagaccagcctggccaacatggta
aaaccccgtctctactaaaaataccaaaaattagccgggcatagtggcaggcgcctgtaatcccagctactcaggaggct
gagatgggagaattgcttgaacctgggaggcggaggttgcagtgagccgagatcagaccactgcccattttcctgggcaa
caagagcgaaactccatctcaaaaaaaaaaaaaaaaaaagtagaaaataggaatagaaagggatttcttcaatctgatat
aggacatctatgaaaaatatacaactaacatcatacttaatggtgaaatatggaacacttttctttccctaaaatctatt
caactgttttttgttttgttttgagacagggtctcactctatcacccacattggagtgcagtggcactatcacagattac
tgcaacttcaaacttctgggctcaagcaatcctcccacctcagcctccccagtagctggactacagctgtgcaccactat
gaccaactgatttttttttttttttttttttttttgtagacaggaggtctcactttgttgcctaggctggtctggaactc
ctggccccaagtgatcctccctccttagcctcccaaagtgctgggattacaagtgtgagccacctcgcccagcactgtac
tggagttcctagccagtgcaacaaaagaaaagaaataaaagtcaaagagattagaaaggaggtacaacaataattctgtc
ttcattggcagataatataacggtgtatatagaaaacccagaaaaatctacaaaaaggtaccagaagcaaggtcacacat
tataagaccaatattaaaaagtcatttgaatttttgtgtattagaaatgatgaattggaaaacaaaataattttaattgc
aaaaattatgttgtagtaaattcaatgaaagatgcacaagacctgttcactgtaaactagaaaacactgcaaactacaaa
acactgccaagaaattgaagatgacctaaaataacagtgatatactgtttatgttttgcaagactcaatatttttaagat
gttcattctctccatatattgatctatatattcaatacaatctcaattaaaaagtaggttttttcttttttctttttttt
tttttttttgagatagagttttgctctttttgcccaggctggagtgcaatgacaatctcggctcaccacaacctcctcct
cccaggttcaagtgattctcctgcctcagcctcccaagtagctgggattacaggcatgcaccaccacgcctggctaattt
tttgtatttttagtagagacagggtttctccatgttggtcaggctgatctcaaactcccgacctcaggtgatccgcctgc
ctcagcctcccaaagtgctgggattacaggagtgagccaccacgcccggcaaaaaagtaggtttttatgtaattgacaaa
ctggttctaaaattcatatgaagatacaaaaaaacccagcagtgttccagttacttcggctgtactacaaattactccaa
aacttcatgaagcaaaacaatcatatattatgctctcagattttgtggatcaggaattcagccacagcactgtggtttgt
ctttgtttcatgtctgaggctttagccagaagacttacaggctgggtctgaagactctacactcacacagatagataggc
tgctactctatgtgagtcagtctaggcttccttacagcataggagctgagttcaggaggtgaaagtcccaagaaagggag
agagcaaatgcagtgttaacttccactgcattctgtaggaacaggcagtcagtcacaaactcccatccagattcatgaag
agggaatatagatcccacccctgggtgggaggagtgtcaaagtcactaggaaaaagaccataaggaatggaaaatattgc
tgcaatcaggaaaatacaaactgccacaataatcctgggggcggaggcgggcaagggaaagaggagggttcaaggaattt
caaggctcattataaagctacagtataatatacaactatcttaatttcaaggcttataaagcaatgacattcaacactgt
caaactgacccaaggatacccaaatatagcaatggaagagaatccagaatccagaaatagatccacacatatagtcattt
gatttttaataacttagcaccaaggtaactcaatgaaggaaacaacaaatgatgttagaactactatatatttgtgtttc
aaaaaaaactactctcaacctctaccttaaaccatacacaaaatataattcaagaattcattcaggatacatcacagacg
cccatttagcagaacaaaatatggatgtctgagtacctgggtactccatggcctctcaagtagttaaataatttattttt
ctaatgtaacaacaaaacattacagttttaacgtaatttgaccaagccccttagatcaacaggtggctccactggggctg
cagtgagctatgattgtgccactgtgctgtagcctgaatgacagatctagtccctaaaaaagggagtaggggggaaggta
gattaaatgcgagatatttggtcagtcattggtcaaacactgctaagcactatgacagacaaaagtcagccaatagcttc
gtttatgagcccacaaaatcaatgatcacagttattatgtgatcatcactgtgataacaattgaaactcatcttaacctc
aaaatttctcacaacaatttcctaggtgcaaatacctgatcaacctataagagcagtctgctcttataaaagtctataag
agcagtctgctcttataaaagtctataagagcagtctgctctgcaggaaaatacataattatcacattgcacattccacc
ttcccagagtcatctaaaatttagcggcgtgctggtgaaatgcttaacagtcggctttaggcaagggctgatttgtagtg
tagccaatttccattgcgtattcattcatcgtgagcatgacattactgaattgtgaaactactgaacccagagatgggaa
gagacgcacagtagagcaccatagtatagtatctcctccacaaagatacaatagatgtataaataacctcaaaagtaaag
taacaataaaacatggtaaataataaaagtgatgagtttttagtattttcactgcctttgtttttaacataatttacgta
attttacgtttatatgattgagttttcaatgatggctctgtttagcaatgggatcccgtgagtcagtactaaattaaata
caacctaaacattcaaaatagggtaagacgcataacttaaagacgtgctccactgcgaattacacggaatctttgactat
gccgactaaacagaaggctattcctaagtaccatcccatatgtgctagtttttcaaaaccaacaataaagcagttgggga
ggtgccttgtacacagaatgacgccacgaggcatttgagatgaacgtccaaagggacaaagaagccagaccgcttccgag
aacggggacagaatgtcttcgggcttctgcgccgggggcggcgccggaaggctgggtgagctccactggagacgacaccc
cagggtggttaggccccagacacgcgcgtgaccttggccggaccctgggagcggctgagccaggggcgatccccgagcgc
cctccccgtccccgcgccgcttggactccccggggagctcggtcgcgactggcgggcgcggagcccttccccttccggag
cccaggaaggcggctccccgcggcgccggccgcgcgcgcgcccgcccttaccttgactggacgcggccatttcggtgagc
ttgtctcgcgaggacacacgtagaggatctgcgcggtaggccgcggagtggcgcgcagttgtcgccaccacttggcttcc
ggcacgtggggcagatgtttccattcccacggcggcagcggaagagggagggccgggcgcgccgcggctgcttgcagtct
ccgcaagcggctacatcacagagctcagcgtgcggtgtcacaggccccgcggtcccgcccaacagatgcaccgagatgcg
cgtgcgcagaaagcgtcccgggggtgaggctccctccctcgctctccctctactcccgccccactctcccccactttccc
ccctccacccaccgcggccgtcggggctcgctcgctcagtacctggaggcgagttcctgacgcgactgcgactcaatcct
cgcctggtgaagaatattttacctatgactcactgaaaataaagacggctgagtgaccgtgtttgttcatgtaaacattg
aacaaatatttatcggcttctgcgatgtgtcctactcttttagtggaggaagacacattttatttatgtatttaattttt
cttttgaattttacatgcgagttatacttaataaaactcacttcaaaatataccttcaacagaaaatccagcaacagttt
ctattatgttagttaaaacagccagtcttttcctttacttttaaaaattattcataaatgtaattagtgaatgataataa
acattgacatctgatccactgctttaggagtgacacaaatgaagttaactcaggctattttctttataatcattgtgcta
ttgttttctttttcttttcaattatactgcttaatataggattttgtggcaccataggagttgagtaaaaataaaaggaa
taaaaatataccttatctggccgggcgcggtggctcacgcctgtaatttcagcagtttcggaggccgaggcgggcggatc
acgcggtcaggagatcgaggccatcctggctaacatggtgaaaccccgtctctactaaaaatacaaaaaattagccgggc
atggtggcggccgcctgtagtcccagctactcgggaggctgaggcaggagaatggcgtgaacccgggaggcggagcttgc
agtgagccgagatcgcgacactgcactccagcctgggcgacagagtgagactgcgtctccaaaaaaaaaagaaaaaatac
gttatctatgaagatttccaatttgatttctatttatcacaaatggccacagtactcctttgtactttaccacataccat
attgtattcagtaattatttgtgaatatgtaattgataatattgtaggttttagagaatccttgaaaacatgaaaatttg
gtaatggggtctattttgattatttatttatttatttatttattttatttttgagacagagtctcgctcttgttgcccag
gctggagtgcagtggcgcgatctcggctcactgcaagctccacctcccgggttcaagcgattctcctgcctcagcctccc
aagtagctgggactacaggcacgtgccaccatgcccggctaattttttgtatttttagtagaggaggagtttcatcttgt
tagctaggatggtctagatctcctgacctcgtgatctgcccgcctcagcctcccaaagtgctgggattacaggtgtgagc
caccgtgcccggccatattttgatttaaaatttagcaataatagataaaattttcaatcaactaagcccttgggccaggg
aatgctattccttaaaaagtgcttctatcaatatagcctctgactcattactttgttaatttttaaattgtatttcattc
ctgattaacattcccacccagattattaattatacaatctgttaactgtagaacctcaaacatgttggattgtactgtat
ttgtctggaagacacatttttaaaacattgtaatcgctataagagaagcactgggaaagaaaggagcttctatgcctgca
gtgcctgaggagccctttaacagtgtgccccgcccctaagctactcatgcagtcatccccatcccagttagtcaacttta
ttccaaaaaacttggtgttccaaatttttccttctcaaagcccacagatccaaaattcatcagcagttcccacaaacgtt
accctcacaatgaatccagccatttttcaccctctccagtggtaccatcatagcccaagccgccaccatttctcaccccc
ggttaacaggccaccctccttctacccttatcctgctagagtttgttttatctacagtgatcagaaagatcagcctaaaa
gataattctgatcaccaccctcctctactcacaacccggccgtgtctccccattgccctcagtgtagaagtcaatgtccc
tttgctgaaatgcaaccttagtgaaactttccatgactaacctcctttaaaattgcaacctggtccacccttactccccc
ttaccccacttctcttttttgcacagcacttattttaccttctaacatactgtataatgtactcatgtattgtaattatt
gcttatcatccctctttcagttgcttatatttttcatcaatgtgtacccagtgcctaggacaatatctgtctaggacaaa
tgggtagttatgtggctgtaggcaagccatttaacctctctgtacctcagttactttatctgtatccactttgcggtgtt
gtcatgaggattaaatcagatagcctatgtgtagcacctggcagtgaatttatcaccctgtactgtaactgtctactttt
ctgtctcctccattggactgtcattcccagggggttgggaactgggatttcttcatttctgaggcatagaagtatagcat
agtggttaggagcatgacttctggagccagagtacatgggtttgaatgctaccactcacaagctgtgtggccatggagaa
gttgcctaacctctccgtgcttcagtttcatcacccataaaatgaaggtaagaatagtacctgtatttaaaagcacctag
aacagttcctggcatatagtgtcagctgtcatctctgcatccttgtacctgtcagagaggagtgtttatcaaaggggctt
cttgctgcctgtttccaaaccagtcgacaatataccaattgctccctaacacattcttgtttgtgcagaactgagctcaa
tgataacatttttatagcaaccctgatcaagtttcttctcataatctcttacactttgaggcccctgcaggggccctcac
tctccctaataaacattaacctgagtagggtgtttgagctcaccatggctacattctgatgtaaagagatatatcctata
cctgggccaaatgtaaacagcctggaaaagtgttaggttaaaaacaaaacaaaataaataaatgaataaatgccaggtgg
ttatgagtgctattgagaaaaatgaagccaagagggatatcagtgatgcaggtgggggtaaagagcttacaacataaatg
tggtgttccatatttaaacctcattcaacagggaagattggagctgaaatgtgaaggagttgtgggagtggaactacgtg
gaaatctgggggaaaggtgttttgggtaaaagaaatagcaagtgttgaggtccaggggcatgagtgtgcttgatatttta
gggaagagtaaggagaccagtataaccagagtgagatgagactacagaggtcaggagaaagggcatgcagaccatgtggg
atgctctaggacctaggccatggtaaagatgtagggttttaccctgatggaggtcagaagccattggaggattctgagaa
gaggagtgacaggactcgctttatagttttaaattataactataaattatagtttttaaaacaatagttgcctaacctca
tgttatatgtaaaactacagttttaaaaactataaattcctcatactggcagcagtgtgaggggcaagggcaaaagcaga
gagactaacaggttgctggttactcttgctagtgcaagtgaattctagaatcttcgacaacatccagaacttctcttgct
gctgccactcaggaagagggttggagtaggctaggaataggagcacaaattaaagctcctgttcactttgacttctccat
ccctctcctcctttccttaaaggttctgattaaagcagacttatgcccctactgctctcagaagtgaatgggttaagttt
agcagcctcccttttgctacttcagttcttcctgtggctgcttcccactgataaaaaggaagcaatcctatcggttactg
cttagtgctgagcacatccagtgggtaaagttccttaaaatgctctgcaaagaaattgggacttttcattaaatcagaaa
ttttacttttttcccctcctgggagctaaagatattttagagaagaattaaccttttgcttctccagttgaacatttgta
gcaataagtcatgcaaatagagctctccacctgcttctttctgtgccttttgcgattctgctttagtgccaccagaagat
actacctgggtgcagtggaactgtcatgggactatatgcaaagtgatctcggtgagctgcctgtggacgcaaggtaaagg
catgtcctgtagggtctgatcggggccaggattgtggggatgtaagtctgcttggaggaaggtgcagacatcgggttagg
atggttgtgatgctacctgggccccaaagaaacatttctgggtaaggtgtgcacacatctgtgttattagcagaaatgct
aactgccaattcttttcataggtctgacctatttgttgatattttgttctgttttgtccattgcttctcttcgtcatatg
ctgctcctccagaatctagagactggagtagagggagggtgaagggacaaagacaaaacttccctctgcctgcccaagct
tccatagagagaatcaaggcaatgaaatccaatcaatatcacacacaagtttcatgtctggttctcttgtgtgtacatgc
aatgtgtgtttttataatatcttttcctactttgggtgtaaggataatatgagccttgagttcagaagcttttcgtgttt
tgggggttctggtgcatttaggcagagtattaaataactttatcaatattgtctatggtcatcagttgattcagattttt
ctacctcttcttcagtaaatattggtatattttggtctatactttcatagaaagcaatctactgtccctagatttgataa
tgtattggtatcaagttatgtaagagtctcctgtgattttg
