# Supplementary material for: Creating PWMs of transcription factors using 3D structure-based computation of protein-DNA free binding energies
Source: BMC Bioinformatics. 2010 May 3;11:225. doi: 10.1186/1471-2105-11-225 (PMC2879287; doi:10.1186/1471-2105-11-225)
Supplement: Additional file 4 — 124 NF-κB-regulated promoter sequences used for validation of the PWM model. The promoter windows span over [-10000, 1000] bp in respect to the TSS, the length of each promoter sequence is 11 kb. The genomic coordinates of the particular TSS are listed in Additional File 5. [file 1471-2105-11-225-S4.ZIP › nfkb_promoters/col1a2_2.fasta]

>PM000001198|collagen, type I, alpha 2|
tggaatttcacacaaacagatggtgttgagtaatacatgaggctcattttaatgccactaacaataatgcctcatcctgt
cctaattaatgggaagaagctacattgaacagctgtcaaccatgctgctgcattagttatgccgtaagagtgatcaggcg
ctgcagcccattgtgatgttgccttacaattctgtccacatgaatctgtaccttgcttgattatgcttcaggagagtgta
cggaaattagaaaagattgtttaacaataatctggaaatggccttgaattattttttcctcattatttttctcgattaac
attctacagaatggtaaggaatcgagacattgctaaaaatcttaaatgactgaaggtatcatagcatcttctgtaaaaaa
gaaaaaaacttcatattaatttcgattcaaaattttggtcagaaaacaaaaagttgctcttgctttatactttcagggtg
aacctggtctcagaggtgaaattggtaaccctggcagagatggtgctcgtgtgagtagaattttgtttgtatgtttcttc
gtacttggattttttttttatgtttgaattgagaagttttccaaattagaactacacacactttatttatcaagtttaat
aaaataatattcctttctctcctgggtctatgactaataatatcattttacatgttccaaaggaaaaattaaatgggatt
taacctctttgaaaataatatcctgaattttctaacttccctagtgtcaatgataccaactacaaactatagaccaaaag
ctttaggtttaatagaatattaaatgattgcttcaagtgataacagagattaaaataaataaataaataagtctcctatg
ctttaggaagccgggacctctaacaagattctatagttattcaaacctactccctagaaatttatcacccaaagagcagc
cccaaagattagctgttaatgccatgaagatgccaaagataatcccatgacagtctaattaccttatctcgtatgtcagc
ctcatgggtcttctaggccacagtcggcctggattcctttattcacctctccttcagagctgaaaactgactgtagcaca
tctgtaatagtctttcttttgaatcacgtagttctaacagtttcaaacaaggctactcatttgctgctctccagggaatt
ttacaatagcggaaagttcagatctcccaaatttctgacctgctattgacttacacatttccataacctttattactgga
gtaccctccttctgagagtggcttctaatagtcttgttaattagaaccaaaatacatcagaggccttctagatatccaac
cagagtgcagtgaaagtgttcagtcactgtataagcacagaaaaaaagaatgacaaggttcacttttgatgatacggggt
gttattaataagacatgtttcctttttggtactagggtgctcctggtgctgtaggtgcccctggtcctgctggagccaca
ggtgaccgggtaagcatgcattttcactaagccaacagcaatatctaaaatttcccgccttccctagtcccaaagagccc
cagcaattcatttttatggcttggtataaagcctacttatttaaaaacctagctattgtgatagagcagcaggaaacaaa
tgctgtgtgtttaaaattacttttcccttcctatagatttgccagctatctgatctatactctaatccctagcatttgtt
ttaaagtctctccatgttgcgcattaacaatatcctaatgcactgaggcttctcaaagccttcaattattaccaaaaaat
caataaaatacatagtgtgcccatttcacattgaactctccacttaaaatagatcttatttattgtattgcaaagattgc
cacaaatagatcagccccgtgtccatctaaaaattaaaatgtcctcctcctggtattgtaggcactgatttatagtgttt
tctcaagtgtataacccatactacttaacccccaaaatgaatatagcattaagtaaaaatccacttcattttactctgtg
agatgtgcgtcagttatctcttccaaggcaactacagactctgtctgtccaccactgttctctctccctcccagttcttt
gagcatctatgtcaggcacattaacagattcatctttggtcccattatagggcgaagctggggctgctggtcctgctggt
cctgctggtcctcggggaagccctgtaagtaagaacctgggtcattttgtatactcacacctcacaatgtttagacattg
atgaacctaggattgataacacatttttaaatcccttctcccacctagggtgaacgtggtgaggtcggtcctgctggccc
caatggatttgctggtcctgctgtgagtatcacataatgaagattaatctgaaaacatcctaagttggggagtagagtgg
gtcggaataccagagctgtaactgtttatttccaacagggtgctgctggtcaacctggtgctaaaggagaaagaggagcc
aaagggcctaagggtgaaaacggtgttgttggtcccacaggccccgttggagctgctggcccagctgtaagttgaattca
ctggtggtccacacagcagctacccattagatcttccaattaaatatatatccgtcaagtgcctgctatgcaacagggaa
tataccagatagaagatggaaaataacggaaggattaacatttgcacactgctttacaaagtataaaagtttcatgaata
ttgttttattttaattctctgataacctcataagggtggtaatattgaagaacattctgacacagatagtcattttttat
ttctatattttcttctaagagatgcgggaatgatccacttgaagaaaagagtagcatttacaagggtttgtttgtgattt
gactccatctttttgtttgcatttagggtccaaatggtccccccggtcctgctggaagtcgtggtgatggaggcccccct
gtgagtatttacaatggactctcgccgcttttcttttttcagaatctattaaggacacttgaaagttttgaaatttttgg
taaatttggactaccatgaggaaacttttgagattcaagttcattctattcagagcaattccgatattgatgttaacttg
aactcagctggaactcagtgtatgttgctatcagctcacttgaggtaataaccaaggtgggccctaggcagtttaattgt
aaagtcggaaaaaatattccttttggcgtttattaatatgccccttcttctgcctgaccatgtccttctcctttgcaggc
aatgctatcacaacaattctctagagacccagagctccccaaaaatgaactttactgacttcttctctcactggacagtg
ctgaattatctaggtcatttgttattcttttgtccatgaacaccattacctattaagtgtccatttccttaccactcagc
caggtggtaaagatagttattaatgtatacacattaatgtgtaataatgacatagtgtcttatcttcatacctttacaac
cataagataatatgtcagcatttcagaaaggaccatccaaaccttaacgcaaaatatgggcattgcaactggtaatatgc
tggtaaggaagatgtgtggagaaggagggccttcagggtcctggctaaataatgccctatatgaagctgcctacctccta
ctccttggtctattcctggtcacatgtactgattttccaaaacaaagaaattcccatcttacccaaattcttggagttga
tgttgactgtggaattctaatgtgcttggctcttagggtatgactggtttccctggtgctgctggacggactggtccccc
aggaccctctgtaagtaaatcactgtaaacgtgtcttcatttactctagccaaaaggcctggcttctgataggaaactgg
taagaaactcttcatgaaaacacatcactaatattcgctattactctcctggtctgaagtcagcttttctgaaccattaa
ggtatttcatcacaagttatattttataatatcagtttaagaggcttttattcatgtgaacaccagtcccctttcagggg
catggtctttttgaaaaaaaaaaaacaaaaaaacgaacagttttagccacatatcagatatttctatatctaattatcct
ttatggctaacattctgcctccattgttaaggtataattgttcctgaatttaaaggtggtttggcctctaatttaattct
gattcagactctcctgtcaggactcaagaaaatttaattaattaccaaggattaagtcttctggttaaggtttctgggaa
aaaaaaatagcaaagatgttgatttcttggaatccttttacaggttcataacagaaaaatcttcattccctgtaggcatt
taattaaacctagttgagaagtgtgtgggattcctcaattatgaacaaaacacgtatattggctttctttaaaaaaaaaa
aaaaagaagaaaaaagaaaaggcaaagtccttcgaaactcagagtcccattcatttatcattaactcctatcattctaca
tagttctgattccaatatgccagggtaccagtggcatgacattgtttttcctcatagaaatttgccatagtctctcctcc
attatttggttggttacagcctcataaaggaagacaggagttgcttctttctgcaagaaagaaggttaaaaactataaat
atttcccccaaatggccagggtattattttattgcatcacattgtttgcatcttaagatctagaatctttgctgctctct
tccaggcccttggtgattaacagaaaggaaatgaccttgtacatttgctcatagggtatttctggccctcctggtccccc
tggtcctgctgggaaagaagggcttcgtggtcctcgtggtgaccaaggtccagttggccgaactggagaagtaggtgcag
ttggtccccctggcttcgctggtgagaagggtccctctggagaggctggtactgctgtaagtgatttccaactcctcttt
cttaataccttatgctgaattaaaataaagcccctacacaaatcttcaagtggcatctatttgttgatgagtattgcagg
ctctcaagtagagctcagttgagccaggaaatctgtccagcacacactgaggggctgtggcttccaagatgctcagaaag
cacaaaatcgggaagacaataaatgagggaactcagttttatcacaaagcccttaaagctattgaaggcaccttactggt
accaggattagaacagagtcccattgctgtggccatcctactacatattaatcaatctcagtaggctaccaatttcttaa
acatacactgtccagtattagtgctactctgaaaggtgcccctattagaccttagaggccaaagtcaaaatttgcttcct
tttgatatactgattttactgatttcctttttgtttttgttttttgtttttgtttttgtttttttgttttgggatggagt
tcccctctgttgcccaggctggagtgcagtggcacgatctcagctcactgcgacttccgcctccccagtttaagtaatta
tcttgtctcagcctcccgagtagctgggactacaggcacacaccatcatgcctagctaatttttgtatttttagtaaaga
cggggtttcaccatattggtcaggctggtctcgatctcctgacctcaggtgatccacccaccttgacctcctaaagtgct
gggattacacatgtgagccaccccacccagcctgatttcctttcctttgtgtatatacccagcagtgtgattgctggatc
ttatggtagttctatttttagttttttgaggaacccctcctactatgtacaactattatgtatccataacaatttaaatt
tttttatttgtttccctgcctagaggctataaaaactctatttcaccaccccaagtgtctttataaatctcaaccacata
tttttaaatgttgtgccattggtctcaaggatgaatcagatacaaaagtattcatgccaagatgtaaactcaccgtcatc
actagagaaaagatatccaaggatatgtcctagtaataggaggtcattagcctttttctaagctgaagacagtttattct
cacaatcttcaagccaacctgtgttatcacctagggtcttacccataatactcagtattttttctctatttagggacctc
ctggcactccaggtcctcagggtcttcttggtgctcctggtattctgggtctccctggctcgagaggtgaacgtggtcta
ccaggtgttgctggtgctgtggtgagtgcttgacagtattctgactccattaacataagaaaagattttaaaagctgcca
cttcaaatgtgacagattgatcactgaataacttcacttaagatttttattcatggcattttctttatacagatcacatg
tcacttatctaagaagctttaataccaccttacttagacacacactataaagacacagcttaaaattatgcagaatgatt
tttgttctttccacgcacttaggaatgatacaatctctaattgcgtttactcctctgcaatatgaaatgctggcatcatt
tatcctgtaggaagaatgaaactctggaagttctgaatcgttccattaaaccttatacgtgacaacaactagaaaccatc
tcatctccataaaatatatcaactttttgaattcatttcatttgggatactgaatgacacgaggctcactttttacagag
caacatcccgtgattacataaagctggccatctacatgtggagaaggagggcagagatgatactaatgatacttcttacc
attgtgtgacccattcacattcaatttaccttcttccttcaaactagaatctcctgagtagggttgttttggaggggaag
gttagcattccatcgaataaggggaatgtcattttatcttctctgcctgtttagggtgaacctggtcctcttggcattgc
cggccctcctggggcccgtggtcctcctggtgctgtgggtagtcctggagtcaacggtgctcctggtgaagctggtcgtg
atgtgagtccaacacttggtttgtaaaataaaactgagcaggatttcattgtgtgaaactttatgtcctgagctgaggtt
ctcttcttccaaatttctgaacaagatggtcagcttctccatagtatctacacctagtactgaaaatatgaaaattgctt
aggccaaagaatgggcttttcaatagcacactgcaaaactgggcccaagtatttaaaacatctctaaaaaatatctaggt
tggcaggtttttatccctagttttaacagtctgaaagagggttcgttactgagcactggaagtgatgaagacagagtagc
tacaacataggggctggtaggcagcagagcctcaccaacagccttaatttgtgtggtgtcttcacagggcaaccctggga
acgatggtcccccaggtcgcgatggtcaacccggacacaaggtcagtacacttttcatctttctctaattcaaaagtgat
taaaatgcaacccagattgatgctaagcttcattttgcctttggtagggagagcgcggttaccctggcaatattggtccc
gttggtgctgcaggtgcacctggtcctcatggccccgtgggtcctgctggcaaacatggaaaccgtggtgaaactgtaag
tttgtgaataccagtccctcagtgcagcattctcgtgggcttcacttctgacttccccacacttggggatggtggaggag
tggggaggggtatcttgggcctagctaagttgtgtttttctttttcatttcacagggtccttctggtcctgttggtcctg
ctggtgctgttggcccaagaggtcctagtgtatgtacatgctgaagatttctttgcaacactaacatttagagagaatca
gtccaaaacatctgttaagaaaataaacaatatatcagctagacttaatattttttaaaaatttcagtccatgctgagaa
ttgatacaaataacttgagctattttaaatctcttatgcttgtttgtattaaacaattacaaggatctagccactttaca
gatagcacaactaaagcagattaccagcagaggtgagagcctagctaaaccattacatgtcctgagttacctttgtaaac
gaattaagcagtatttgtggtgaagtgagtgccatttttttaaaacggtaagtcttatccatccttctgtttctttatag
ggcccacaaggcattcgtggcgataagggagagcccggtgaaaaggggcccagaggtcttcctggcttaaagggacacaa
tggattgcaaggtctgcctggtatcgctgtaagtaaactgtagccatctcgcacataaactgatcctgaaggccttcagc
tcagaaggattttcatattttcactgctattgttccagtatagcctatataatatccatttcccattctctggctaactc
catctcactcttggaggtaatgctatttcataccaacatgaaaggtgaggattaagggagatagaaatagacatacaata
aaatctcctggtaacaatgtccttcaaccccacttaaaataaacataattagaggaatgactaatattgcactgctgaaa
taggttgtgaaaaaaaaattgaatataatagacataatgggagaaaagagccccactttacattttcaattttctcaatc
cggagtccatttaactaaagtttcccattcaatttggaaaaaaaaaaaaaatatgtctcttgacatgtgctctgaaagtg
tgattttcctcttctgtctttaaagggtcaccatggtgatcaaggtgctcctggctccgtgggtcctgctggtcctaggg
taggtggactcaagagaagacagttcatctctgaaatagaggctaaagcgagcagtgagccccaggctgctgctcccttg
gtgggattcaccagctcacatgtacctggtgtctgtcttccttagggccctgctggtccttctggccctgctggaaaaga
tggtcgcactggacatcctggtacagttggacctgctggcattcgaggccctcagggtcaccaaggccctgctgtaagta
tgatttggggaaataataaagaagatcacggacctaaggaatgttttcttcagactaaaccaagacaactttgacaaccc
attaaagttagccccatttcaatatatcctctaaaatatctggaaattgtctatatgcaatgggcttgttaagtccatcc
ctgcaagtgtgcctgggggctcgttatttatttatgtgaacttgattattttttactgatgagaacatgcttccgtgtga
agctcaactgaaaatctgctgccatggatgtctctcactgtaacaaaatataaagcctctcctatctcactttcaccttt
gcagggcccccctggtccccctggccctcctggacctccaggtgtaagcggtggtggttatgactttggttacgatggag
acttctacagggctgaccagcctcgctcagcaccttctctcagacccaaggactatgaagttgatgctactctgaagtct
ctcaacaaccagattgagacccttcttactcctgaaggctctagaaagaacccagctcgcacatgccgtgacttgagact
cagccacccagagtggagcagtggtaggtcaagatgtccagaccagactgacccttctcacaagttgagcttttcaaaat
tagtttccattgacatttagagtgaaaatgcatttgggtaaagattacattatgtgaaatcacacccaattaatggagcg
tcatcttctcccaaccagcacccaacctcatttcccttaaaatgtatttttgcacttttcatagtaataagtaccctgat
ttgatttttcatggaggaggggagggaaggaactgtctaatcttaaaaatagccaccctcttcctcttaaatatggggta
gacaatcaaaaatgttacttatgagagtcagtatctttcattagttattattagaatctgtgttctgctcaatgagaagt
ttcatgatctgaatgttattttcttaaaaggttactactggattgaccctaaccaaggatgcactatggatgctatcaaa
gtatactgtgatttctctactggcgaaacctgtatccgggcccaacctgaaaacatcccagccaagaactggtataggag
ctccaaggacaagaaacacgtctggctaggagaaactatcaatgctggcagccaggtgaggaatcccacaaacacctctc
cttctgctaaataatattttggtaggactgtttgttaattatctgcattttaatctctgacaaaaatgggcttattaaaa
aaagacctgttcctttcctgggttccaattttgtcctaaattgcacattagaagatggattgattggacacatccatgta
attcaaagttattattcaaatttgacttaattggtaatcattgaaaaaactgactaatgtcatttagtgtgaaggagcac
tggccagctatatgccacactcatacatatgcattttcagaatgtgagcagcttttctgaatttttaatcaaaccttttc
accaactttactgaatgcctactggaattccataaattacaaaatgacagaaaaagaaaaatgtcagaatttctacctcc
tcattctcttattctaaagaagaagcatatgcaaaaaggattaattgaaacagataacttttttagatgaccttgcctca
gtctagtaggtcttatgttcatctaggtaactgatacttca
