# Supplementary material for: Creating PWMs of transcription factors using 3D structure-based computation of protein-DNA free binding energies
Source: BMC Bioinformatics. 2010 May 3;11:225. doi: 10.1186/1471-2105-11-225 (PMC2879287; doi:10.1186/1471-2105-11-225)
Supplement: Additional file 4 — 124 NF-κB-regulated promoter sequences used for validation of the PWM model. The promoter windows span over [-10000, 1000] bp in respect to the TSS, the length of each promoter sequence is 11 kb. The genomic coordinates of the particular TSS are listed in Additional File 5. [file 1471-2105-11-225-S4.ZIP › nfkb_promoters/rel_1.fasta]

>PM000081930|v-rel reticuloendotheliosis viral oncogene homolog (avian)|
cttttctccaatctttatttaattttgtttatttgttttgttttatagagacagggtctcaccatgttgcccaggctggt
cttgaactcctagcctcaactgatcctgccaccatggtctcccaaactgctgggattacaggtgtgagccaccatgccca
gcctttctttaatgttttatatgtgtctttttttaggttgtaatttaaaaataaacatattttagcaaaaaattaaagac
tttgaatgttattaaagaatttaggtccgggagtagtggttcacgcctataatcccagcactttggcaggctgaggtggg
agggctgcttgagcccaggagtttgagaccagctctgggcaacaatagtgagattccatctcaatctaaaaataaataag
taaaatatacatatgaacttagtaactggttggcccagcttgcttgctttcatgacagtaatccatgattttgatacccg
tcttaatataatcactatcatacctctctgcaggcatagttatcactttgggtaggagttgagccttgtgcctctttttg
tttttcttgatggtatctaacgcccagtggtgatacattgtcactcatatcaatactggtgtgattcaatgtgtaataat
ttatattttattcgacatttaatgagcatctacaatgctaaaggcactgtactagccactctagggaataaaagatgaac
aagacacagtcaatgcctttaattaaagaagtaaatgcactgatttttacttttcctacacaggtattgaattgagaatt
ttggggaaaagaacatgaagagtcttaaaagatatggaacctgtgaacgctaaaccttcatatatttgcatttttattag
taagattatggctgccagttatattgttttatatcttaggtcatattttgaaatgtgatgtgacatagtgaaaaagaaac
aaagagtctggaggtctggtttcaagtttcaactcagcaattaactacctaatgaacacgggcaaggtacttaaacttcc
tgtgcctcattttcctcatgtgtaaaacgagggagatgaactaaatgatctacagggttccttccaaccttaaaattgaa
ctaactctctcctgttgagacataaaagaggcaccatatgacttgaaggtgatgatgacttcattacttgttctgaaaaa
tgttaattctaaattggaacaagtaatcactggatctcatggttgtgacacatcagacattactacagttagagaaaccc
aagttagcacactgtgtcatacttctaggcagtgctatatacgcaaaactagcataccacagtatagggcctacacaata
taaacaaaaagattaaaaagagattttttttttttttgagatgtagtcttgctttgtcgcccaggctggagtgcggtggc
acgagatcggctcactgcaacctctacctcccagcttcaagcgattctcctgcctcagcctcctgagtagctgggattac
aggcgtgcaccaccatgcccagctaattttttgtatttttagtagagatgggttttcaccatgatggccaagctggtttc
aaactcctgacctcaagtgatatgcccgcctcggcctcccaaagtgctaggattacaggcgtgagccactgcgccctgcc
gatttttttttttttttttaaatagagacagggtctcgctatgttgcccaggctggttttgaaatcctgggctcaagcaa
tcctcctgcctcagcctcccaaaatgttgagattacaggtgtgagccgctgtgcccagccaagaaaatttttaacaatgg
atattttacgaatgctttttggagtttttatgtactaagatttcatttctctgggtgttcattaatcttatgtttcagtt
ccttaaatgaaaataggtgagtggggcaggtttcctcagaggtatagtttttactttagggactatccctttctcctaaa
gtgtgctttaaagacggcagcacatgaacttgtcttagataggagggacagcaggcaaaagtgatgacaggatctgggtc
tgctgccacacaccaaactatttatgaattttttttaagagacagggtcttgctctgtcacccagactggagtgcagtgg
tgtgttcatagctcactgcagcctcaaactcctgggttcaagtgatcctcccacctcagtctctcaagtagctaatatta
caggtgcatgcccccaaacctggctaatttttttttgtttttttttgtacagatgggggtctcactatgctgcccaggtt
ggtctccaactcctggtctccaaagtgctggaattacatgggtgagccaccacacctggctctcattctttatgggtttt
ttgttttttttttttttgcccttaagttttgttttttacaaccttataaatcacataattgagtttcagagatctcaaac
aatactaatgcagtaagtaaacaggagagcaggagtggggtttggccaacagtactggtaaaattcactcatagtggttg
aacccagctgttgcagctatttgtccttaataggaaggacacctcctcactacagagagttgggcagtgatttgcagtat
gctaactgggactagggcatactctcgataaggtttaattttttgtaagagaaccatgtggcttaaattgatgtaaagca
tctacataaactacataacggaagacaggtaactcagataatgggggtatcaaagacgaaatttggccatttatctagaa
ttatctgagggagaaccccaatgaatccaacagatacaatcactctggttattagagtagtgtaagaatcacagtcatac
gtgctgacttattcagagggcaaagtaccagtgtctgcaacttattttgaaatacatttttaaaaaccagatagatgaat
ggatagacagagggatggaaaaataaacagacaggtgataaggcaagtgcagcaaaatgttaatggtggaatctagttag
tgggtatacatatgttcccggaaaaaaaatctttcagtttggctgtatatttgaattttttttttttttttttttgagac
gggtctttctctgttgcccaggctggaatgcagtgccaggatcatggctcactatagccttgaccttctgggcttagctg
gaaccacaggtatgtgtcaccacacctggctaattaaaaaaaaaaaaatcttttgtagagatggtgtctcattttgttgt
ccaggctggtcttgaactcctggatcaagcgatcctcccaccttggcatcccaaagtgctaggattacaggcatgagcca
ccatgcctggccccaaacatttttatgataaaacaggaaaaaaacctgccaacatttctgagggctttccctgtgtcagg
cactttgtattagtgatctcaattagccctcacaagaagcctgtgaggtaggtaccatattactacccctattttacaga
taagcaaacaggcacagagaggctaagggacttgcccagagtctcacagctaacaatctaggacaagctaagattcaaat
ccaggcctgtgtgtttgcaaagccagggcctttagctgtgaaacacagagaattccgcagatgtttttcagagcctccat
taaatattactgagtattataaaacttctagaacataggaaaatattttcataacctcagtccaagaagagttctctaac
attcacaaaaaacactatcaaagaaaataaatcagacttaattaacactaagttaaaaagcttcactaagataatgaaaa
ggcaagccacagactaggagaggatacttgcaatgcatatattttataacaattctgtggcatccatagaggtgctctgc
tcagatctccattctagagaggatctgcctcagctttcaagccaaagccacatatttccttggagccacctacccaatta
ttaagtacagaggtagtataagggctaactatctctgtgcacagtgtttgtgttagagctccccattggatttactgaga
cttcctcaaagatgcactcccatctcattttctttctaccaaatttaccttccttccccctttcttttcaccagtgtcag
acctgcatcttaagattttccctgcctataacttttttctttcccctttatctttcatagatgttacccccaataaatct
cttgcactgttaatttcatattggtacttgcttcccaaaggacccaactggtatactcatatccagaatacataaagaat
gtctacaaatcaataagaaaaagatagataatccaatttttttttttttttgagatgttttctcgctctgtcccccggct
ggagtgtagtggtgtgatcttggctcactgcaatctctgcctcccaggttcaagcgattctcctgcctcagccttctgag
cagctgggattacatgtgcgtgccatcatgcccagctaatttttgtatttttagtagagacggggtttcaccatgttggt
cagactggtctcgaactactgacctcgtgatctgcccacctcgccctcccaaagtgctgggattacaagcgtgagccacc
gcgtctggccccattttcttttctaatgtgcaaaagactcaaacaggtactctgcaaaggaggagagccaaatgactagt
acatttgtaaaaaggtgttcagtatcttggccaggcacagtggctcacgcctgtaatcccagcactttgttaggcagagc
ggggtggatcacgaggtcaggagttggagaccagcctagccaatatggtgaaactccgtctcttctaaaaaaaaaaaaaa
aatacaaccgggcgcagtggctcacgcctgtaagcccagcactttgggaggccaaggcaggcggatcacctgaggtcggg
agtttgagactagtctgaccaacacggagaaaccccgtctctattaacaatacaaaaataaaataaaataagacaaaaca
aaaatacacaaattagccgtgcacagtgggcttgcctgtagtcctagttacttgggaggctgaggcagaagaatcgcttg
aacctgagaggtgaaggttccagtgagccgagattgcgccactgtactccagcctgggcgataaagcaagactccgtctc
aaaaaaaaaaaaaaaagaaagaaaggaaaggagttcagcatctctagttatcagggaaatgtatataaaaaccacaagaa
ggtactgctacacctccatcagactggctaaaattaaaaggacaataccaagtgttggtgaaacaaatggaattatctta
agttttgttgttgttgttgttgttgttttttagaaggagtttcactcttgttgcccaggctggagtggagtgcagtggtg
caatctcagctcactggaacctccgcctcccgggttcaagcgattctcctgcctcaccctcccaagtagctgggattaca
ggcatgcgccaccatgccgggctaattttgtatctttagtagagacaggatttctccatgttggtcaggctggtctcgaa
ctcccgacctccggtgatccacctgcctcggcctcccaaagtgctgggattacaggcgtgagccaccgtgtccgtccggc
ctcttaagtttttttgtgggagtataatttggtacaacaaccctggaaaactggcagtgtctactaaaactaacatgtat
ttaccatatgatccagcagtactactcttgggtgtatatcaacagaaataagtgcttataaccaccaaaagatggacaac
tatgtggacacaactcaaatatttatcaacagtagactggataaataaaatgtgctatattcatacaatggatttctccc
caataatgaaaaagaatgtactactgtcacacagtacggacatgacacatacaattgttaagtgagaaagtcatacttaa
aagagtatacactgtatgaatccattcatatcaagttcaaaaacagatacaactaattattgtcaaggaggtcagaatat
cgggtgccttttgggggtggatattgactagaagcagctccgaggcagccttctgagtggctggctagaagcgttctgta
tcttaatccgggtagtgggttacaaagactctccttgatgacactctgaagaggcttctctgagccctgttctccactag
gcttcagccttggcctgtaactactgcagatactgagcacacattattttatccatgccccacactaacagacctaaaca
aatactagcatgcccctaggatgatgacttcggtcacctttagttactgcctgggaaagctcaagaatgccaaaataata
tatgtttgttccagttctatgaacctatggtgaccacaacgtttgattttattctgaaactgttgttaactgtatccatt
caatttaatgatgggtgtcttgttctttcaacaacaaaaaaatatcttatggagcaatttcacttttgacccctcactct
tactttttcatattctgcgatcacagactcagaacacatccatttgctaatcagatttgtttctttcctggaggattgtg
actttttaactgctgcatcattaaaaaattttttttcatatgtttaaggtaagttctttagcatcaacagttctaaaggt
tctaaaggttctctgccctttcagatcagtgcccactgttttataacatatatttgtaacatcccctttagtaggttgaa
gtgaaattcataatctaccttacatgaatattttcaaataaataaaaattatgttctaacagcaatatcaagaattaaaa
agaaagcaatttctaggaaaataatatcgactacagtatgtaaatgcttgggcataactacatcaaaagacataatgggg
ccagatgcagtggctcatgcctataatcccggcactttgggaggctgaggcgggaagatcatttgagcccaggagttcga
gaccagcctgggcaacatagcaagaccccgtctcttaaaaaaaaaagacataatgggttgggtgtggtagcacgggcatg
tagtcccagctgtttgggaggatgaggtaggaggatagcttgagcccaggaggtggaggctgcagtgagctgtgttcatg
ccagtgcattccagccttggtgacagagcaagaccctgtctccaaaaaaaaaaaaaagacataatgaagttgccagatgt
ttgtacttgtacctagaatcagtgtgaatgcaagtgctgcaaatgcagcctgatactactgtggttttttgtttgtttgt
tttctgagacacagtcttgctctgtcatccaggctagaatgcaatggtgtgatctcggctcactgcaacctccacctccc
cagttctagcgattctcgtgcctcagcctctcaagtagctgggattacaggagcacaccactacgcccagctaatttttg
tatttttagtagcgacagggtttcaccatgttgcccaggctggtgttgaactcctgacctcaggtaatccacccgcctcg
gcctcccaaagttctgggattacaggtgtgagccaccacagctggcatactgtgttgtattgatgagctgtcagagttac
aattttccaacttttaaaacattttttaataaaagtctgccctcaatttatacaatatttgcattcctgggaaattcagt
atatattaaaaaccatacaaaaatattttatatctatatatgaaagggagttgtgttctaaccatatattattaaaatag
gcatttcaactacatgaaagtgaatgtttgatgagacgtttgaaggtcatgaggatgagggacaattcttgactgtgctc
tttcctatctcaaggacctgctgcctgctgttcccccagctggaatgttctttccctgaatctccctgtgaatggccttt
ttttttttttttttttttttctgagacggagtctcgctctgtcgcccaggctggagtgcaagtggcatgatctcggctca
ccgcaacctccgcctcccaggttcaagcaattctctacctcagcctcctgagtagctggggttacaggcgcccgccacca
cgcctggctaatttttgtatttttagtagagacggggtttcaccatcttggccagactggtcttgaactcccaacctcgt
gatccacttgcctcagcctcccaaagtgctgggattacaggcatgagccactgcgcctggccggctctttcttaaactga
ggactcagctcaaatgtcacctcctcagaactttcctctcccccagtcacttttcattttgaaattccttcagagaactg
aaaatgttttccgtctctttgaaatgtatgtacatattttaaaaagctaaataagcctcttgctagttttgcgtcctcag
aaggtctttcttgcgggcctcggagccatctcttggaaatgtgaacatcaaggatggtgctccatgtttctgtctctagg
agggtttaagccttggctcttggttccaagataacttcccattattttcctttggataaagacaattaataggtatgtaa
tggattgtacgtgcctgaccatatgaaaaggtgagatttccttttttttggtctttgcactctcttcagtggattgcctg
tgatgtgcatcatggtacgttttagtacatatccaataataaaactgtttcattcttttgttgtacattgcgcatttcgt
ggaaagaacagtttggggttggcaggatattttaaattatttgcccatatgggtcccccagttttgggcacttgtatggc
aggctgatattccccattacctctccgtactaattttaactagtaagggacaggggcaagggcatggagctttggagtca
gacaaccctggctttaaactgtgccttttatcagcattctgaagtactgtatgttgaagtaacttctctgaaccccgaat
acttcatctataaagttaggaataataaatacgtcatagattaagtatggacattatctgatgcatagcaggtactattc
aaatgaaggaaacgaagttatcctaggtcctttaatgcactaaatgtgtgctccatttccgcctttcttggcatctgtgt
gaaatctcaggatatagtgtccactaaacttcagtgcactgcctaatgagacaacgaactccaagtgcggaccttttgag
tttaaacgggtttcagtaggtaaaatacgtaaagttcacagtaccctcgcaatttagatggaggaaaaaaaatcagtcgg
ggggggggtccccgtatgcaaatacaggaattacagaagaagacaggacccccgccgcagcaccacttccccctacaggg
cgcaacgtcccgccgctggcgcgggggtggagatttgcatgtgcgaagtcgggaagagggggaaccacctctcgaaaacc
ccggccgtcgccctcccaggccgggagagtcggccccgcgcgcccccaaaagctccccagcggccggccctctctacgtc
atccgcaccctcccgcccgctcctgaactttaaaccacactcggaagaacaacctggaggagggggatttctcaggagcc
agcggccttctcacgctgctagccgtcacctcccggctcccgccgttccctgcgctcccgaagcccaccccaagctcccg
ctccctcgaccccctcccaagccagccgccgcagcagcgccgggggcgtatgcgtgggggccggcggggagcgtgcgcgg
ggacaggcaggggcggggcgctgggggcggtcgcgcgcgcggcggccgcgaggtcgccccgcccacgcctccgggtgagg
gttgctgcgtcgggcctacgtcagccgcgggaaattcccctcccgccaggctgctcgcctctcggctgggccagcactcg
gctctccccgctccgccccctgcccctggctcccgtacggtggacggcgacgctgggtgacccggggtgcaagaattcag
gggttgggaaggtgtgagccgcaaacccagcggagggcgggaagaaggaggaggcctctagggtggtcgggggactgggg
gccccgccggcagaggtccctcggcctcctgactgactgactgcggccgcctccggccaggacgctgggagctgcctgcg
ggaaggtgcggggagcggagccatggcctccggtgagtgttcatggggcgcgggcctgggccgggggaaaggagctcttc
tgaagggggtcctgccgcagtgagtttagggagctcagtttttgctggggcgcgttctgtctttaaaatctcatatggta
aaattgtcagcttttaaaaaagttacctgcttcagggtttgcgtgcagaatccaagccacgctctgtaattcgatcctgt
tgtcatagcaggaaccttagaaattcccaacgacttgattttaggattagggaagtcataagcgaaccaaaggaggacga
agagttctcattaaaaatgtatatgtattgaagatggtggttttatgttttagaacaggaatgaggaaccttcagacctc
gggcaagctctctccccctttttagtttaatttcatcaaatgcaaagaggtgatcccccttgtactgacagttgtacaaa
atgtgtcacggctttaaaaatcatccgtggtattttaacacgaattagaaaatccgtggtattttaagtgttaatgttgc
ttcgaccaagtgtaggccgggcgcggtggctcatgcctgtattcccagcactttgggaggccgaggcgggtggataacca
gaggtcaggagtttgagaccagcctggcaaacatggtgaaaccccgtctctactaaaaatacaaaaatcagcggggcgtg
gtggcgcgcgcctgtaatcccagctactcgggaagctgagg
