# Supplementary material for: Creating PWMs of transcription factors using 3D structure-based computation of protein-DNA free binding energies
Source: BMC Bioinformatics. 2010 May 3;11:225. doi: 10.1186/1471-2105-11-225 (PMC2879287; doi:10.1186/1471-2105-11-225)
Supplement: Additional file 4 — 124 NF-κB-regulated promoter sequences used for validation of the PWM model. The promoter windows span over [-10000, 1000] bp in respect to the TSS, the length of each promoter sequence is 11 kb. The genomic coordinates of the particular TSS are listed in Additional File 5. [file 1471-2105-11-225-S4.ZIP › nfkb_promoters/cxcl3.fasta]

>PM000005554|chemokine (C-X-C motif) ligand 3|
ataatcacagagtattatgaataactatagaccgaccatcagggaaacctataggaaatgaataaattcttggaaacaca
caacctaccaagactgaatcgggaaggaatagaaaatacaaacagaccaaaaatgagtagctagattgaatcagtaataa
aaagtatccccaaaaaggaaaacccagaaccagatggataaacagccaaattctaccaaatgtacaaaggagaactaata
ccaatccacttgaaactattccaaatacttaaagaggaggaaattacccatattctatgaagccggcattactctgacaa
taaaaccagacaaggatacaacataaaaagaaaactacaagccaatatacccgatgaacagagatgtcaaatcctcaaca
aaacactagcaaactgaataaaacagtacatcaaaaagataatacactataatcaggtgagattcataccagggatgcca
aaatggtttgatatacacaaatcaataaatgtgatatattacttcaacagaatgaagtataaaaacgatatgataatctc
aatgagtgcagaaaaatcatttgataaaatgaagtgtcctatcatgataaatactgtttacaaatatgcatagaagaaac
ataccttaaaataacaaaagccatatatgacaaactcagagccaacataatgctgaatggagaaaaagagaatgcctttt
ctctaagatctaaaacaagacaaagatgaccattttcgttactcctcttcaacatagtaatgtaagccccacccagggga
atcaggcaagagaaataaataaaagccatccagattggaaaagaggaagtcaaattgtccctctttacagatgatatggt
cttatatgtagaaaaacctaatgactacaacaaaaaaagccttagatgtgataaatgaactcagtaaaattataggattc
aaaatcaatgtacaaaaattagtagccttctatacacaaatactgatctagctaagaatgaaataaagatggcaatccca
tttacgatagttatcaacaacagcaacaaaattaaagtacctaggaataaatttaaccaaggaggtgaaagttcttgaca
aggaaatctatagaacactgatgaaataaattgaagatgacagaaacaaatggaaagacactttatatgcttatggatca
gaagtattaatattatttaaatgaccatgttgccccaaaaaatctacagattcaaagcaatactgatgccattcttcaca
gaacttaaaaaattactaaaacgtatatggaatgaaaaaagaccctcaataccctaagaaatcctgaacaaaaagaacaa
agtaggaggcatcacattatctgacttcaaaatatattaccaggttataataaccaaaacagcatggcattggcataaaa
atagacacattgagcaatggaatagaatagagaagccagaaatgaagccacatatttacagcctattgatcattgacaaa
gctgacaaaaatatacatttaggggaggatacactgttcaataaatagtgttaggaaaactggatggccacatgcagaaa
aatgaaactggacccctatctctcaccatatacaaaaaaactacacaaaattaattaaagacttaaatataagagctgaa
actataaaaatactagaagaaaatctaggcaaaactctcctgtacattggtttaggcaaataatttatgactaagattca
aaagcacaggcaacaaaaataaaataaacacactgcacttacttgaaataaatgcttctgcacagcaaaagaaatactca
acagagagaagaagcaacctgccaaatggaagaaaatatttgtgaattattcttccaaaaggtaccaataaccagaatat
tcaagcaactaaaacaactcaacaggacaaaaatgaaaaaaactccacaaataatcccattaaaaagtgggcaaaagaga
tgacagaaatttctcaaaagaagacataaatggccaacaggtatgtgagaatatgttcaacatcactaatcatcagagaa
atgcaaataaagctcacgatgaggtataatcttaccccagtcagaatggctattattaaaaaagacaaaaaaatgacaat
gttggtgaggatgcagagaaaagagaactttttttttttttgagatggagccttgctctgtcacccaggctggagtgcac
tggcgcgatctcggcttactgcaagctccgcctctcaggtttccgccgttctcctgcctcagcctcccaagtagctggga
ctgcaggcgcctgccaccacgcccggctgattttttgtatttttagtagagacggggtttcaccatgttagccgggatgg
tctccatctcctgacctcatgatccgcctgcctcagcctcccaaagtgctgggactacaggcgtcagccaccatacctgg
ccgagaacttttatacactgttcttgggaatgtaaactagtacagccactatggaaatgtctcacaacactaaaaatagg
attaccatttgatccagcaaccccacttctgtgtatctaccaaaaggaaaataatatatcaaatgaataccagcacttac
gtatttattacaggactattcacaatagcaaagatgtggaatcaacctaattgtccatcaatggaagaatggataaagca
agtatgtatatatacaactggaatactattcagccgtaaaaagaatgaaattatgtcatttacaacaacatgggtggaat
gtgaggtcattgtcttaagtgaaatgagctagacactaaaaaacaaacatcacatgttctaacttatatgtggaagctaa
caatttgaacacatggaggcagagagaggaaaaatagataagagactgagaagggtaaaagggagggaagggaaaggatg
aagaaaagtgagttaaagggtataaatgtacagtaggataaatggaataaatttaatgtttgatagcagcataggatgac
tgtacttaataaaaatgtattgtactctggtgatggacattctgaatatcctgatgtgatcactatgcattacatacatg
taacaaaatttctcatgcaccccataagtttacagaaattaaaaatcccacagtttgtcaaccagtgtgtctataagatt
ataaaacatacaggacatgtggtgatggacagcctgttttaattgtcttcctagtaaaggaaagaagaaaagtaaataca
tcttggatgtaaatgttccaaatatttatttcttcactgagtcagacacaacatggggattatatcattatccagaggcc
gtaattagaggcaataaaaactgaaagtagagcggacaacaagcagagttggaaaaaatccgttttacctatcagctgtg
ttggaaaatcagtctttttttcaatctaaggatgactatagaaactactaggaaacaaggcataaagaaatttgtactta
tgtccatcagaatacctattaagttgcactgtgattattcatttatctgactgtttttctactttaaaacagggagtaag
tgtcaagcttttttcatctcttcattccggatctcagaaaaatgccaggtagagtaggtgctaaataaatgtttgtcaaa
tatttattacatgaagaggaataataccgcagttagtgctgtaatgtaacagcgcaggtgggtactgaggataaggcacc
cagctaacagaaagttgattgaacattaaagacaccattttcccaactcctgatcttgttaggctcacaggtctcaccaa
gttagtcatagacattccaacggccttatgctatttttcctgtcagtgacttgtttgatattttaattagactcacattt
gaaactattagggattctgttaagaacctgtccacccacatgctccagtcatacacagatactaatatgagcacattaaa
cattatttgattgaagacatttacttctatgtataacatacagtagtaatgacacacaaccaagctcttgtttccccatt
ttcactataatttccaccatgtctaattggatcccgtattttttgtctttaactacttcaaaaatgtcaatcaatgaact
agctcagtaacacaccagtagagcaactctgaaaccagcattgtatagaagtctttactgaatataaggacagaacccag
aaggaaaaaatcaaaacaaaaatatttctgaccaaaaaattggacaataaataaccttgacaaatactatggattggcca
agcgcaatggctcatgcctgtaatcccagcactttgagaggctggggtgggtggatcacgaggtcaggagttcgagacca
gcctgaccagcatggtgaaaccctgtctctactaaaaatacaaaaattagctgggcgtggtggcgtgcacctctaatccc
agctactcaggaggctgaggcaggagaatcccttgaatctgggaggcggagtttacagtgagccaagattgcaccactgc
actccagcctgggcaacagagcaagagcaagactctgcataaaaaaaaaaaaaaaaagttatggttaggacacttaagat
caagtttttatgatgactcaaacttttcttagatgaaatctgtgtttttatgctatgcatgctattttcatttgtggttt
atacattcatcttctaacttcctaaattttgtttccagaatactaaagtcataaggatgttttaatcttcaaaacaaact
tcttatgtaattatttccaagggacattttctcatttccttattcttttgcaattttggcaatcctatgttttgttgttt
tcataatatatgatcatgatgttatttatttaatgaatcccacttccagaaagtttaggaaacaatcttaacaaaatgaa
gaggcaaaacaatttataaaaacacttttaaatacaaataattgcccattcttccaccccccacccaagaaaaccgacca
aagctaaaatattgaatgattctcagtgttacatgaatgattttaagtacttgcatattgatcatatcacgagattatta
taccaggaacagaaaaataaatgatctggcattacaaaagaaagtagacagattaaatgaagaattttgtgttagaagtc
ggatttgatccaactttgtctcttctactaaacctatcactgtgccttatatgcatagattaattttaagtgtaccggaa
gaaagagaagctgccagacaagcagtctccaggaggctaaatagagaggaccatgaattcagcacgcaccatggccttgg
actgtggaggtggactgattcaggaatctaatgtcatgttcacacatcttcattcttctctgctctgagccagagtcatt
acattggaagagatgagtatagggaaatagggatagcaattgtgaggaagaagttcctaaatcagtctggggcagagcag
ggttgccctccttatttgagcatggttatttctcaggatggagcagtgcctaagtttaggctcctccaaaatgcagaatt
tgagtcatgagcctgccatgcaggtaatttatttggggacatattaccaatgcagaggacttgaaagctgggaagaacaa
actaggaaaagaggacatgggcaactggagttcaattctactggggaccctctgagaaatggtgtagaatttctgcccaa
aacatgcaaaagagggaaacatttatccattgaccccagttcctcttgtgaaagggatgtttcctggcagcaacagagaa
acactgggccacaaagtgaaagatacctgattcagctgaggccaggagtttccaggtgacatctgcaggcagctagtgtt
gtagcagtgactggagaacaggtggcctaggagatgtgagcaccgagatttgaccgtctgccagttttgtaaggttccat
aatgattacagggcaaatggaatttggccaccaaagcttccatttttaaagattcttccatttctttaagaatttttgct
tgaataagtttaaagactgcataaaattctggcattcaactgttgaaaagaaaataggcttggagaaacacttgctctaa
caagacaatttatttttgtagtcaacagcattataagctttggcttatgaagatctcattgatacaagcggcatgttagg
gaaaaacaccaccaccaccaacaacaacgaatcctctcctttatacttcatttacaaaaacaagtgattctgatgacatt
ttcctcaggagtcaagttctgcataacctgcaaatgtccacggcctcttgacatgtttcatttgcattattctcttggca
ctctccttgtgttgggtctggagagcatgatagcaaacactttctgattttcttcagttataagaactaaatgagagatc
tggaaaacataatgctgaaggcaaagtatttaacactatgaagcatgatgaactgcccaaactgcggcaacagatatttt
gaattttcatatttgagcaaatatgtactaaatcaaaattcaatttcctgtctagaaagctagcaggtaaaacatgcaca
tgccctgatttcattttggtggtattctaaatggatttagaaaaataaacttagaaaaaaatgaacttaattgggacaat
tttcaatttacaaacattgcaaagataatacagtgtctgtgtgcccttcatcctttttccctgacagtgaacattttaca
acagcacggaacgtctgttaaagctaataaaccaccaatgacacgttacttttaactaaactccagactaagttgtgttt
caccagcttttccattaatatcatctttctgtcccaggatcctatccaaactaccacactgcaatgagttgtcacttctc
cagtttcctctggactgtgatggtttttcagtcttttattgttttcatgaccttgacagttttgaagagtactgattagc
tttaggagtcttcagtatgagtttgaagaatgttttttatcataactagatttgggtgatgaatttttggaagtggtacc
aaagaggcatcctgcttatgccattcttatgacatcatatcaagtgggtacatgatatccatatgacatcacactgaaga
cgtttatcttcaccatttttttaaagaagtagtttgtcagctttctccatggaaaagtgcctattttattcttcagaatt
gggcaccttaaggaaagataatgagctacatcaatgccacaggagagagttatgctgttagtgaaacaaaactacaaaga
tatattatcgttttgatgtattttcattttaaaatatgtaaatttaagctattcaactaggtcaagaacaaatacatttt
taaaaatccttcctccccttaaagtactaattatatatcacagtgcatttttaccatagtttaatggttaagagccattt
tctctgggtttgatttccagcctcaaggatgtatgaagttaagcaagtgacttaatctctctgtacctcagttcctttgt
ttgtaaccattaagtcccataaagataacaattaatatctacttcacagtattgtttggaagattgaatgagtcaatatt
tgtaaaatgcttagaagagcattaaataaattctctgccccttgtctctggtgcagaggtttaacttgcccatagcatga
agttattaaataaaaaagcagcatgttccacatttacccagaatcttgtaagctcttatcatttaccttatgtttgctga
agaaaaacaagcaaatttttaatgacctcccatctatgtgcatctcctggtaaagtacagatgtgtcttcctttctgaaa
gccttcctaaattaaaaacatttaacttttttgttttttataaattcccaattgaactttatttttcatttataagtttg
cagcatttattacagcttgaaactgcagaagacatttgggacactattttggcctccattgggtcaatgttttttctgta
tctatcctttctttcaaggaatttaagtagtcagggagatgtgagagaggaaattattgaaaaagaatggagcatatata
ttacctatagtgtctattttaaagtaacaggacattctagcacacctttctatcccttgtccaagattattgtaatgaca
tcacagatacccgtgagcaccagtaactacaagaccattttggaaactgggattgtggtgtttatatgaacattcttctt
tctaggatgtgctttgatttcttaaggactcacactgctttatatcagttagagacagggagagttgggtggcagtaagg
gatacagaaaattttaaatgtgaaaaacactggggagtaaaactttccattagattcttcttttttcctttacagaattc
atagcaggctgagtttttgttcaggcaatgtcgggaaagaaatagccttttaaaaatggaaatagtccattttatttatt
taacaaccattaataaggcacttaatccatgttgtctcttacaaatgttaactcatttctcataaccaccttgggctagg
cacagagaggcttaacaacttgcaagtgatactctgcaactaaatacaggcagcacagttgcacgctctgtgtttggtta
ggggcaaggactcttatcccttgagctgggttgtgtagagccctgtgcttcaggcagatgccattcctttctcctctcct
ccatcctactccacgtctcaaagaggtctgagaccaacttgtagaatcacacttaaaccctctaaaacctaatgacaaat
caaaatacattatctaaaactagaaaaagggacaaaggtgtcaggttaaaagactgaaaatccagacgagaaaaaaaagt
gccctgttaatgtttccagagaaagatcccccagtgctgaataccagaaaattctatagtaaatgaaatgtgattttatg
tgtgatctggtgtttaaatgtcatcagcaggcagctgtttgctccttcagtgggaatggtgtttgcacaccaggtaccta
ctctctagtgtcattcgcaaagacagaaccagaaacattgagcccatgatcctgctggacccagcccctccacagcttca
gagtgacagccagtgtcatatttctagatcaaatctgaatccctcccactgggagaaggtctccaggggatttaggaagt
tccaacatttcagagggaggaaggacgttatgcaggatacaaaagaagaggtcatgttatacagccctggcttccacgga
cactaacactgaattcaaattttgacactgataatctgttgccaccaaatggaaaacgtaaacaaggtattctaagtgtg
attagagaatatgcaaaacaaggaacaagtagaacattcttctctggaatccgagacgatggctgtactttcacagagag
catgatgttagatgtacatgaaataacgctaaaccgaaaatgagagaggcagagaccgggaggttaacatagaggataga
ctatatagagagaggatagctgagggaaaactcgcctgtctccgggtccccagcaaatctgataactaaggagacaaagc
tctcttcctctaaagaagtcgtgcctttcctgtcctggttctcacgggtccccccagctctttcctccaaccctaccccg
tacgcggggggtcatcggggacctaaggtcccccctcacaggctgtatcttcagcgaggtggactcactgcctctccagg
aatttggggcagaaaatgaatatcccaaagtcccagagtgcacgggggttactctggagggcgaggcgtaggcgtcacca
gtgggctccccctacccgtatccgactccaccccgggggcggggccgtcgccttccttcgggactccggatcgatctgga
gctccgggaatttccctggcccggccgctccgggctttccagtctcaaccatgcataaaaagggttcgccgatcttgggg
agccacacagcccgggtcgcaggcacctccccgccagctctcccgcttctcgcacagcttcccgacgcgtctgctgagcc
ccatggcccacgccacgctctccgccgcccccagcaatccccggctcctgcgggtggcgctgctgctcctgctcctggtg
gccgccagccggcgcgcagcaggtgggtcccggcgccctggggtccccgggccggacgcggctggggtgggcgccccgcg
ccgacagccccgctcaatcagcgagtctattcttccctaggagcgtccgtggtcactgaactgcgctgccagtgcttgca
gacactgcagggaattcacctcaagaacatccaaagtgtgaatgtaaggtcccccggaccccactgcgcccaaaccgaag
tcatgtaagtcccgccccgcgcttccgctgccaccgctggggtccccgactctcccgctgccccaaccctgtccccagcc
cgacctcctgtctcacggaattcccttctctctgcagagccacactcaagaatgggaagaaagcttgtctcaaccccgca
tcccccatggttcagaaaatcatcgaaaagatactgaacaagtgagttgtaatttccatatacacaggcgactggagccg
ttggtcagaaatactggcatctgccccctaaaaataaaatcagggaaccccaagagttagctgaaggactagaaattgtg
attattattttcacaattaaagttgccattaaggttattaatctgctctggtgccagaggatatttcagtatttcagtgt
cttccatttccaggcctaacccctgggagggtaaatgtgggtttctagaatactaagtaaatttgactaacaatgccaaa
atgccccctgcctgttttgggacgtttacctcagtccctaa
