# Supplementary material for: Creating PWMs of transcription factors using 3D structure-based computation of protein-DNA free binding energies
Source: BMC Bioinformatics. 2010 May 3;11:225. doi: 10.1186/1471-2105-11-225 (PMC2879287; doi:10.1186/1471-2105-11-225)
Supplement: Additional file 4 — 124 NF-κB-regulated promoter sequences used for validation of the PWM model. The promoter windows span over [-10000, 1000] bp in respect to the TSS, the length of each promoter sequence is 11 kb. The genomic coordinates of the particular TSS are listed in Additional File 5. [file 1471-2105-11-225-S4.ZIP › nfkb_promoters/tacr1_2.fasta]

>PM000084926|tachykinin receptor 1|
tttgtgtttgtttgtttgtttgttttggatgtgaaagagcatttcatcagtatcataagatactcagaattctaatgcag
tttactctgtaatgctaggaattctcattcaggaatgagagacagttatgctatccttaagaaactccacggatagggat
ccaggaagcttacccaagaggtgttctaaatttctcctgcaatgtaaaatgtatgtatttagcctgtctctatccacaga
gaaacatgcttggcaaaggcatttgagagctcttctgttccggcaaccaacaggttagggttcccaaagctgactgaaag
tgaaaaggttggcatttcaaacactggggatggtattctggaatgaatggctcttcaggtagcatgatggaaaattgatt
attggagcacagctctgttggtattgtctcctttgtgagtatcttaggtctccaatgtgtatgtctatgtgtgcacaggt
gttaaatgtttacctgggatgtgaaagtatgcttaaaacacctaccactgtgattttaaaatggagtcttttgatgtcct
tcctgagataactgaatgtgagaaacccaaagaaggagctaggagaaaacttcaaaaaaaattccaaactactaaccctc
tttgcataaagattgtttataacttgcaaattattagaagtcttttttagctcctgtagtcaatgaacacttttaaaatc
agggaaatcttcatttccatcctttgcagtggtgtccaaatactgatttgttagttccctgtacatctctctatatgcag
ctcctatgtgcttactatgttttatgtaaaacaaattgtggaaaatcagtttgtattttaaatgtagatggtaaaccaat
tactcaaagtgggagtgaaatgaattattttgcaaatttatcttttgtactacactggttttcagatattcagtttgctg
aaagtgaggtacacctgtaaatctttctgcattgacatgctcctttaatctcataacagcttccttaaacttaaaaaagt
cgatagcatgatatataagtgaatatcagggtagtgaaacctgatgccagttcagccttacaaacactctcttgatgccc
cctaaattagagggcaagttttttggggggttttgtttgtttgtttgctttttctgcactggggctttgcacaagctcta
ggaagacctgtcagtcagtgtgagctggagcattcagtagctgatggagcaccagcagacagctctctcttttggcttac
acagaaacatgttctgcagccctgatctttcctctggaacttagaaggttaggggtggggatgagagtcagagtccgcac
agtggattgggcagggagccagatttcagctccgttgttgtttttctctaggtaaaccaccgcagagccccgaccctctg
tgatacctgctcagtgagaccaaaaggtctcggatgccagagctttaggaaatgacagcgacagggaatgtcaccatgtt
tccaacatgcagatacagcccagggaggttaccaatggcattcctaagattagagttcaaggtagaattagggatgagac
ttcaggtctctgtctccatgtctgccaagtgctccttctattttttcttgctcagcctggtgagcacactataaactcac
cccctcaggccttccaatgaatatatttcctgcatgtgtggtcatccattctctcccaagaatgtattggaaagaaaggg
ggctttaagtcctctccctgtaagttatctcccttttctccagcatggaaatgcagacttagaggaaatattaaatcagc
tgtttgtatattccttgaatttttaacagacaacctttgaatcaagtctttaaaaataacagcaatgtggctttcctgat
tgtaaaattaaacctgttcactgcagaagacttgggaaatatgaagagcacaaaaatccaatcccccttacctaaccgac
aagaagcaacacctgctaacctttgaatttctcttttatgactattatactacataattgaggttagattctatataatt
ttgtagcctatatttttccattggtattaatgaaagactttaataacaccttcctgtgttattcaaaagttttcagaaac
ataatcttaatggcttcatactattctattatgtgaatatgctattattatttacgtagtcatttctctactgttgtgta
tttaggtgatttctagatttttgctattataattaataatctaaggaatatttatatatgataattttgttttgccttct
tgattattttcttaagatagatcccaataagtagaattactacatcaaataaaatgaatttttaaaaagctatatcttct
cattttaaaggatttttaaaggaattgttgagtcaaactatcttggtaaactttgtcaaatttcctattagaatcaagat
atatgcggagaaaaacttcagttgcagattgcagtactaatttaaatgtttcctgtagtctttctacaggaaaggtgggg
tggggtcagggaaggaaaaaaagggatggggggaaaggaagggaaggtaggagaaggagggaagagggaagaaaagtggg
aggtgggaaggggataggagaggaggggagggaagaaatatctccattagaaagagttttattttttgaaggcagcagtt
acctagaatttaaaaatgtttcagagacaaatgtagctaaataagatcaggtttacctctatctaaactccaacaaatac
cagggattttagctattgaaactctataatttctctgacttagaatttaaaaattctttacaactataaaactaaaaggt
atgtatgatgtttcatgaaatttgaagatgggggacacagagaggtgatgactcccccctcaacagccccgttcccctaa
cccccattttcaggagttggtgacaattactggttctattatgatgctctggcaagtactgtggagcagaacctaagaag
ggagtagaggaagggaggcaatctccaagccctgcagggagctggggaatgggcaacagataacctgatttgaaaccatg
cacatagcaacaggagcaacagcgaggtccagacaagcactggcctggtatcactgtttctctacctggtaggggcaagc
ataatttcagcaaaatgaaaggtagcagttgctcactcagactccaaataaaatggtctctctgagaccaaaaaatatag
ttgcccagagagagtaatggttgaaggcaaaagaggaattgagctctctgagagagctgataatgtaaaagaggaaccta
gaacaaaaacatgaataaatcacaaaaactttgtccactgaactcgtgtctacacactctgtcccagccatactcagcta
ccaatttaaatatcctgctttccaggtctctattagacctgcactctatccttgaactttaccttgttggttgaactgca
atctcattgtttatctcagagcagtcttccctcaccccacctggagggggaattaaattccaggatcctttgcactaatt
cggatggccctggaaacccattaccatgcactgctgtgatgctgtgaatggccattcactagaagctcattggccacaac
tggccctgtcttttccaatgtcagcattgatgtggatcaaaatggagtttgttaattctcagatgggtcatttagatttc
agggcctttcttcaagaggtccaatgcccacctcctctctggagctgctccgttacacttgccacactctctccctactc
ctgggagcctgcagtgtcctgaatggtcaagggtgttacttttttaaaaaactggaagaaatcatagtttgaattggagg
caaataaagaataattctcaaaataaaagcacatagcacaagcacaagacactgttactattattgttgctgaattagag
tgaggatcatgagacagaaacaccatcaaacttagataaagatattcagtctatcaagtgttgatgccatcaaggtaagg
tgaggtttcctaactcacagccttgtttattccctcaaagggctatatatgaaggcaaataagactgatttagaggtaac
taaaatataaggtattaagtaaaatgtttcatatgggttgtacagatatattccataggagacaagaggagggacatcct
gcccagcagtgatgaatgatcaaggaagacctcaagatagggcaactgagttaggccttgaagattagataagattttta
gagaagttgattaaaaaaaaaagaaatgacctttcaggtagaagaagctgtatgacagaagcatggaagtcaaatgttgc
aaagtgcctcaggtcaatgacagactgattcaaccgaagtgaattcacaggtgaatcagggaatgaattgaggagttgcc
cagaaaaatatgagaatactctatgttgaatttgacatgaaaatataacgattagttggaatgcccgacaagaaacttga
gaagtgaggctagagaatgacaagccagggatcaaagagacaatatcagcagagaatggtaagaggaaataaaattagat
ggcagtgaagggaatgatctctttcctcatccatccgtccatcaaaccactattgagcacttactgtgtgccatattctg
aggcagtaagacattgcctttgccattgtgtctcagtctttggagattaacaaggtcacgaacagcatataacccaatgc
aatcaatgccatgcagagggagcagagttagagcaaagaactcccttgggaatatgggaaagacttcctggtaaaaggag
aagaagaaggagagggagggcagtaggggagagaggatggaggggagagaaaagagaaggaggagacagaatgaaagaga
atgaagagaaagaagaggaggaaacgacaaagaggaagagaggcagcaaggcacagggaaatgaatgtggagttttgtgt
tttaattaacttcaagaacactggattgggaatactcataataatttattaatatccatcatttggaaactagaaaggaa
gttttatgttaataaaattgataatgatatcttttatttatgttccctccagtccattgtctcatttaatcttcatcatg
ccaatgaggattctgtttcaacctggaagagcgattagaaacaatttcttttagcattgtcctcccactctccaccccct
cacagcttgaagacccatgcaatttgcttttatgtgccttagacatctgcctacatgctcctgcacttggtggcttttgg
atgatacctcatttaaggaaaactgtcattggaggcagaaaagcaatgtaagagtcctatcacacaagagaaaatactag
aggcctttttgacaattttccacccaaataaaagttcaacccctcaactttccaaacagggccattgtaagagtaccaaa
ctctgcttaaatattctactctatttttcccatttgttaaattcaataaattattaaatcatcacagaattcttcctttt
cttgaaatgaaatttgcctctttggttttggactattcctacttgtctcaggcctcttccacgtagcaggctttccagta
agtataaggataaggtattaagcttctatttatcttgaagcatccccagctctggttaactgtccctggttcctccaact
ttacatcatcatcattagtctctactggttatttccatttgttaatggccctcttaaaaggagatgaccagaacagagtt
accttactaccatcactctgtctagcatcacctagacacctaggactggcatcctccctagtgaccttgctgtcctcttt
gacttagctcagtgcttatactaagatgctgtcctagacctgcaagtctagctgaggggtccttatatttccacagcatt
tatcccgtggtgttgcaactgtctgtaccttgtctatctctcccacacctccctgcttactagattgcaagctccatgaa
aacagggatcccttattttgtttcctgttcccagaacctatccaagtgcctggcacagagtaggtactcattaaaatgtg
tgcgtcatgagcaaactgaccatgcttctcttctgcacacatcagccaaaatctaaaaaccagacccgatgcctcaagca
gaccgtatagcacacttacgatgctgtgccttgatgcaaaagaaaaactgggccaaatttctccctaccataaaggtttg
ttacaaaatagaatgcttttgattcagaacccccgttctagaataaccatggtttctaactcacacttacttcttccaca
ctccagttgactgagccccacaggatacctgacccacaccttgccaccctcaacaggtattgtgccccaggaaaagactt
ccgattggaggaggtgcttatcattaccatcttacctcccgtctacccaagcataccagaaactcagagagatgaaaatg
ataagcacctcctccatcttatggacccttctctggcctaactgctgtcaaccccctggatttttctctaacacccccca
ctagcagcaggtgcactctctcctttacttgtccttgctgaggtgaaaccaggagaaacctactctccacccagccctcc
aactcctgcattgttcacaccatataaaaatacgatagacacaggaaaattccagcatgaagtggtgcatgtgaagtccc
acgtatgtgagactgactggggaactggcttacattgcaccaaacttctctcttgccaccttgagagacttcaattccac
ctcagtggaaggggaaatatgaagctctctggatgaggagcaccaaagatgaagaggtgctttatgatgacctggagaca
tacgaatcagcatgagttttaatgctacatatgaactgctcaaggaaattaatttgtctaagcagccctgggcctaatcc
cctgcccttctcttgtatagttcttaatctactttccaattcagctttatcactatgtttaatatttgggattccctgtt
gagtgcctttcatgtcttttgtatgagcgcaccctttaataaacttactcctagcctttggcagtagaatggttaggaaa
gagcccaggcgatgggttccagtgctggttctaccacttagtagctatgtgtacatatgcaaggtatttaacctatctgg
gcccccagtttcctcaactgataaaatggttataatgaaacttaccttgtagaaggtaagaagagagggaaagatttgaa
aagtctgacatccactaaataccactaaaataccaattaatagtaattaatattatgccctctagtaaactctgacacac
aatcatatccattatacgtgtccattcttgtctcagcctcctcctggattccttctacatcaagtacaatagctacaggg
taaaacatttatgttcttccccctaaagatggtagtttaaaactgtcctgactgggtcagcaaatctcttgctaaatgct
tttcaacattctttccatctttggaaatgtacacacagtctaccagtagtccatcatttggatattgtatatcatggtcc
agaaaacccaaatgttttcttttacaccatcccctaagcattcatttccaatcctttatgtcacaaagtcaccaccctta
tatggagtgagcatcattgtttaatatctgaatgagaatgtgttcattgcaaaaagctcttatagctgcgtgagttttaa
ttgatattcaatttgttgaagttacagtgttttttagcctttgaacatattttataaatcatggaagttttcttatatat
ctagtttgtgtgcattaaagtatgaaacattcatttgcctttgttctttgactaaagctcaataaatctttaaacatgag
atagaatacttccaactaagtatttgaataccattttcaaacttaatcaaatcaatcttacatatttttattagtcacaa
tttttataagcttaacaaatcaaataatctttcaaaatgtaaacagtatttataaacttgattaattaaattcctctaag
catttcaaactatactcacaaatttgatacatctggctttgttaaaatcttcaaatccctaacaggaagacttacaaata
gaagaaacaaaatctttctcaggacttacttagttcttgtaagactaataaatcaaaacttctaaatttagcacacaaat
tctcttaaagcatttcaacctgctgagaattaaactgataaattcaggttctcctgagcatccaaacattgactacaaaa
ttaattcattaaatcctcctaggtgttacacttaaaattgcaaatcttgtaagtcaaattctctaatatatcagattctc
atttccaacatcttaaaagcaaatcacatacaaagcaatgtatattgatcacaaaactcactactacacatgcactactt
acatagaagtaccatttctttattgcctacttactttttaaaaatgccttcttagagttacaaagtcatacaaacaaaag
tggcagaatcatcttctctgtaagaggcagctgaggttctggaatcaggggttgagttggagacccaaatctggctatgc
ctcacaggggtcttgcccagagctgcatctcgatacctgagcccctctcacagtggagttctgcctacctggtgcctaca
gagtccactcatgctttttccactgaaatcgagttttgtagttccagtgtaaatccttgactgatttgcatagacggaat
catgcacagcctcaccccacccctagtttgcatcctttatctacctgattaacgttaactacattctacattttaccttt
ttattgacatgaaaaaaatgaccaaaaagaaaaaagaatcaccacaagacctggtcctaaagttgcctttttgagattct
gaggtcatgaaaaatatgtgccagattttttctggatgtatcctatttacccacataaatcatcaaaaatattgtagtat
gtgttgggtttaacaaagccaggctcttagtatggttccaacctgtactcttataaagaaggtctacagagcagctttct
ttcctcttggcatgaggtcatcagtggcagggaccttcttcctggagcctgaaaaccacctagtacccttgaatcctcca
actggatgattagagattccttctttaaattaactgggtttccccttgaggccagagccttatggctttttcatagctct
aggagtgctgggtttcttcaccttcacttccactttattgccattatttcagataataaaaaataatctgtaatgatact
ctgcctttacagctcagcccagtgccctaagccacagatggactgatgagcagccaccttcacaaatcacacagctgcct
gagctcatgaggggagagtgctgagcagtcatgctagcaacacctctgttctctctatcatagaatataattgagacact
aatttttaaaaacctcatgtgcacattgagtggcacgtgaggagattaggagcataagcttaaatacccactttgtatga
tttattaattttattttactgtagagaaacatccacttgaatagtgaatatgtgttcataaaagaatttgtctgactctg
aaaatgtttaaacaaaagaaaaccctacaaacaactgagatactcttctaaatagtcccagggagccaaggggaaatttc
aaatgcctttagaattcgtgatgggaaccaaaatgaatgcagccctgagcttgaaatacgagttagctcaacaacttagc
tgggctcttcaaacatgagctaggaagataaaagagaaaacttcattggaattttcatgatttaacaaatttcattttta
aaatttgttcctgaagttcttttctcttcccagctggaatgatgaggggtctggaagttaatgtgttaaagattcagcta
gattacctgccaaatcaaagccatcataggttttcaatgatccaattaggacactgtgatcctaagactttaggcagaat
gcaaagaaggcgcagatactatttccctcgtttttgttggtttccctccaataatgttataaccagctacagtctgcatt
gaggcactccccaatcctgcttcacaaatgcatgaacccaaattactgctccattcccttcacagccaatccaatttagt
aagttgagttgaaccaagagaagagcagctaattaaaatcacactacggtacaaacaatatggacgtctttctacctcca
aggtcccatttgtatcttaaaatgggaatgtgttcattctagttacctactccttgaacaggaaagattgtagagaatta
aaacaaacttagacctcggaactgtgccaatgtggaatgtaagaggtgccggagtttaggtaatacagaagtatccagag
tttggctttcaaaaaatagtcccaggtataccaccaaggggtctgctggaggatactgtggtggggatctgtcaccagga
gctgtcaaactgctgttgaaagatcttttcctgtcacaggcagaattatctctgccctgaggtgctactgcactctgcat
ttgtttgcgtatttgcttctgtcttcttcagacttcttataagtcactaattgttttgataaatatgtaatatctttaca
acctggaaggatgttaagaagggactgtggaatatattctcagccagtccagtgggttggggttaagggcagcagggcag
tgctgctgagatggccaaagcagattcttcacctctcctgcatcttcatcagtgaatttgtgctgtttacaaatcctggg
gcgagggccagttttccaagagctgggctttctgccagggt
