# Supplementary material for: Creating PWMs of transcription factors using 3D structure-based computation of protein-DNA free binding energies
Source: BMC Bioinformatics. 2010 May 3;11:225. doi: 10.1186/1471-2105-11-225 (PMC2879287; doi:10.1186/1471-2105-11-225)
Supplement: Additional file 4 — 124 NF-κB-regulated promoter sequences used for validation of the PWM model. The promoter windows span over [-10000, 1000] bp in respect to the TSS, the length of each promoter sequence is 11 kb. The genomic coordinates of the particular TSS are listed in Additional File 5. [file 1471-2105-11-225-S4.ZIP › nfkb_promoters/ifng_2.fasta]

>PM000071010|interferon, gamma|
gtgatctgcctgccttggcctccaaaactgctgggattacaggcatgagccactgcacttggctgatttctctgaatttc
taagtctgttggagtctttacttcttgcaaccttagtccttagtaatgtcttatattcctcataaatcacaatcatagaa
atgtaggatattaagaatagaaggaaacttagagttcatttagagttaagtcttcattttaaagatgatgtggttaaata
tgaggcatgggtaaaggctttgttcaaaatctcacatcacttgcagacacaggaccagaatttgggactcctttctctta
ggccaaagttctttcccttatattacttcatggattgttacgttttcccccaatactaattttcttggaggaagagatta
tgccttttacttctttgtaagttgaatgaacccatatggaggatctaagaggcataacaacaagtaaacctttgccctaa
tagggaaaataagcaatgaaatataaataagtcagtatctatctggatttcagtgttgagaaggattcagcagtgatatc
tggatttaatagaaaggaatgccgtgactgattagtgacgtctgccttgggtataggaggaggaaacacaatacatatgt
caatgtgtgtatttccctctgaccaataataagtcctcttaacgatatgaaccacctggagaggatgtacatggagaaaa
ggtggggaatatggatacctattctacctattcagcaacaagaacaggaatcaatcctagcttccaatgtggtgacatat
gctcctaccggattgtctcactgctaacttctttgtaacccctaaagctatggatatctagtaggcattcaattcaataa
gcacatattaattaattgaaattgggatataaaccaacattttcacaatagaacttttcatccttctttggaaaccccat
atcaatcgaagtatttggcacttggtgcattaaaattccttgtggaacaaaaatacaaccttcaaagcaggaccatgaat
ctctggattatcaatacacaatcccatctgatataaaattaagaatattgtaatctgatgattgtactgtgtaagtagca
taccttctatattctttgaaccactcctcaaaaatggccagaaggcacaaaagaaaaggggggattcagaaaaatcttcc
tctaacttacgggattttatgagtcaaattgcggggaaaatctgactccgtgtggacttctattctgtatgtcatgcttc
ttccgtaggtttggcttgcatgatgtcaggagttccggaagtcaaaatagcgtgggggcatggatccaatattgactcat
attgagtggaagaaatctacgccaaagtctggatgagataatttggttgtgagtgctaggatgtgactgctgatgacaga
ggaaaagggaaaccaaggtgtaagttttggcttactgactacctactcagttaagactgaggatagcatgagatatgatt
gaaatgttgctgatgtgtcatgtataaccatagccagttttcagaaaaaaagtctagttgaaaagaaaaaagaaagtttt
cagcccctctgttttagtaatatggtcacaccttggctcctgatggctttgcaaaacttttaaagtatatcttgatggtg
acttattctgcagtctcagaactggccaaaccaacaaagtgtgaaacctctagtttgcatgtgcaacaaaaggtgtttta
caggcagaaaagagagagaaatttctttgtttgcaaagttgacaagacaggaaaagatcacaaacgtatatacttattgt
agtgataatgttctgaacaaaagaatcatatgttgaaagatgaaaatctaatagcagatgtttcactgccagtctggaat
gcaggaccagctgcataatttgtggaaacaagtgcaaaacgaaaatgtgtgtcctttgtttgaagagttattagaaattt
caaggaagtgacaacagagcattaaaccaagtgtgggctgttctaagttcagggtcctgtcagactgcacaggttgcatg
tccatgaagtcaggttggctgggatgtctaggcaaaaatttcaaaaatatatttcagaaacaatttcaaattatacttgc
agtcttactatgttttaaggaattaaagtgtgattactatctcacaaattctacagaagaaaaaatctcagaaactaaag
cctgatagggtgtagttatttgaattcacatatctaacgtagaggtacatgcaatcatctcaatggatattgatagattg
ggggatggattgactaagggttccatcctctttgggaagatcttggatttagactcagttctgcattagccagttgaatg
aatttaagcacatcacttgtctttctgggtctggatttacaaatctaaaaggtaaggggttgaccatagataatctataa
ttccataattctgtgcttggccatgccatcaagagttattagagcttggattttagccgtgtaattactctttgtaaaca
gttgccacactgtaaacatattcttaatataatctgttattttgaataggcattctcaatttacaagtggctaggcagta
tatcattccctcttatggatcccactattcttaactcctcaatcctagtactacattccagtggagcaatcaaggaccag
gcagaactaatttttacttatttccagacagttgggaacattccttccagtgactcagaggttgggcattggaaggtatt
gagaacctgcaaagtgtctcaggctctgacccaaatccctgtgccacctgcaagcacgttctctggacgtaatttttctt
gagcagagcaacagtagagctttgtatgcaacaatgtaatttttacattcttcacttgcttaacatgaggtttggttcca
cataaatgttttgatcttatttattctttgggaagatcgcccctcaaagagctttctggcttttttttcccacataaaag
aatacacgaaattgtcgcagtcagcaagtgttggctaaagagacacagcatcatgtttctaacattaatcataaatatta
tttaattaaaaactagtttcttacaggttaggcctgataacatcggaattagaatttgagggcaaataactcaaaagaga
gccttaggcaagcattcgaatttacatttattcagtgctctttatgagcaaatctccatgctaaaatattttagggaaga
gaaagccatcataaaagcaatgaaacaatttctgattttcagaaactcaatctaacatggcagaagacacgcgaatagct
atcttcaatcaagattgaggaatcagaactcttagaaaagtataaaccaagacttgtatagagaatctaagattaatttt
aaggaggataattttggaaaaactcagggagatggtaatttttaagccgggcttggatggatggctactactctcagggg
cacaaatgaggggaaaaagaactcaagaccaaagaaacagcatgagcaaaggtccagggtacttttttttttttttttta
aagaaatgactaggccgggtgcggtggctcacgcctgtaatcccagcactttgggaggccaaggcgggcggatcacgagg
tcaggagatcgagaccatcctgattaacacagtgaaaccccgtctgtactaaaaatagcacaaaaaaaaaaaaaaaaaaa
aaaattagccgggcgtggcgagtgcctgtagtcccagctactcgggaggctgaggcgggagaatggcgtgaatccgggag
gcagagcttgcagtgagccgagattgcgccactgcactccagcctgggtgacagagcaagactccgtctcaaaaaaaaaa
aaaaaaaaaaagaaatgactagtcatccaatgtgccaaaataataataaacttttattagtgattactatatgccaggaa
aaattcctagcactttatgaggattacctgatttaattttcaactgaagcatggaagaagatactattatcaagccagtt
ttacaggtaaggagactgagtcatagaagatttaagaagctaactcacaatcatatagctagatagtagaggagtcagga
atcaagtttgccccataactgcaatactgttatgtacacagtacaggtagaaatgcaaagtgggtttgaaccaaagagtg
gagggctttttgtgccatcccaaagtgttgtacttcataaataaattacaaaggaggagaaagaatcctatttttttttg
tatctgaaagacaaagaaataaaaagttaaaaagattctctgttagtactgattatttggaacaataaattgtttagagc
tatgctgttcaatatagtagcacctagcagtatgtgcccattaagcgtttgaaatacgactagaccaaattgagatgcac
cgtaggcttaaaatatacactgtatttctttccttttttctttttttctttttttttttttgagacggaatcttactctg
tcacctaggctggagtgtagtggcgcgatctcggctcactgcaacctccaccttctgggttcaagccattctcctgcctc
agcctccctagtagctgagattacaggcatacaccaccatgcctggctaatttttttgtatttttagtagagatggggtt
tcaccatattggctaggctggtctcaaactcctgaccttgtgatccacccgcctcaacctcccaaagtgctgggattaca
ggtgtgagccactgcgtctggaactccccctgggaatattctctacactgtatttcaaggatttaatatgacaaaaagaa
tgtcaaataccttattaacaatgtagtatattgatgcatactgaagtactatttgggatatattggtttaaatacaatat
attttaaaattatatttaccttttaaaaaaacttttattaatgaggctactagatcatttaaatttacctgtgtggcttg
tattgtatttctactgggcagtgctgatctagagcaatttgaaacttgtggtagatattttactaaccaactctgatgaa
ggacttcctcaccaaattgttcttttaaccgcattctttccttgctttctggtcatttgcaagaaaaattttaaaaggct
gcccctttgtaaaggtttgagaggccctagaatttcgtttttcacttgttcccaaccacaagcaaatgatcaatgtgctt
tgtgaatgaagagtcaacattttaccagggcgaagtggggaggtacaaaaaaatttccagtccttgaatggtgtgaagta
aaagtgccttcaaagaatcccaccagaatggcacaggtgggcataatgggtctgtctcatcgtcaaaggacccaaggagt
ctaaaggaaactctaactacaacacccaaatgccacaaaaccttagttattaatacaaactatcatccctgcctatctgt
caccatctcatcttaaaaaacttgtgaaaatacgtaatcctcaggagacttcaattaggtataaataccagcagccagag
gaggtgcagcacattgttctgatcatctgaagatcagctattagaagagaaagatcagttaagtcctttggacctgatca
gcttgatacaagaactactgatttcaacttctttggcttaattctctcggaaacgatgaaatatacaagttatatcttgg
cttttcagctctgcatcgttttgggttctcttggctgttactgccaggacccatatgtaaaagaagcagaaaaccttaag
aaatattttgtaagtatgactttttaatagtacttgtttgtggttgaaaatgactgaatatcgacttgctgtagcatctc
tgataggctgtcatctcttgtaggcagtcattttgagatttggtgttattttgttaattattgactagatgagttccttg
actaaataatctagatattgttttaaccttctgctcagtttgtatagagacttaaaagggatttatgaattttccaaaag
atgggcataatatgggtatgaagcataatgatgttaataattttgtggtgggaactcattcagttgtgatagtcaaggag
tatgcagattgaaaaaaatgattggttattagtttttgacttctcagactctaaggtcaagattagcattaaaaaggtaa
taggaaatgtttacaaattaaagtcaaaaaggtccttaaagctttggcttaaaaaaataactgataggtgattttctcca
aaaagtgatttcaacattctgcttctctatctatattacttgtgaagtattccggaacttcgttgctcactgggattttg
gaagaattatgattctggctaaggaatgtttaaaaattttaagtgaattttttgagtttcttttaaaattttattgatgg
ttaatgaaaagtttttacattttaaatatttcattatttgtttaaaacttagctgttataattatagctgtcataataat
attcagacattcacaattgattttattcttacaacacaaaatcaaatcacacacacacacacacacacacacacactcgc
acatgtttggaactatcttttaaagctcgtataataataccctacaggaaggcacagtagatgtaatagaaacctgtacc
attggggggcagtattttatagtggggtggctttgctgttttttgtttttgtattttttagcctagcttgaaaatacttt
ctttagcttactatagtttttgggacctttggagtatcagctttgttgagctcatttgtgacattgcaatttaatggtta
tattgggaaataaaaaagctaaaagaacataatagtctttgtctatatctcacataagccttttgggaatacttattgtt
agaactaagcagaagagttgaaaaggaaatcagtgaatattgtcacatctgagttcaatgaaacttgaaatatattttta
aggcaatttatgggctaattgtaaaccaattttttctttttttttttttagaatgcaggtcattcagatgtagcggataa
tggaactcttttcttaggcattttgaagaattggaaagaggtaagctgaatattcccatttggctaattttcctgttgct
tgctttctgatggataaattcacatcatcctctgtttgtgctctttccttccaaggagagtgacagaaaaataatgcaga
gccaaattgtctccttttacttcaaactttttaaaaactttaaagatgaccagagcatccaaaagagtgtggagaccatc
aaggaagacatgaatgtcaagtttttcaatagcaacaaaaagaaacgagatgacttcgaaaagctgactaattattcggt
gaggctatttaaattctttctttggtttcattgccgagggtcttgcaaagcatttattctccagaaagtagacattagct
atttaacagttgctaaagctatgaactcaactcatggctgaaactctaccttactatttccattcgtgtttgggtgactt
tgcaaagccagtaagagaatcgctgaagtatgtaatgtagagaaatgctggcattgtaactattgcgtaaagacaggtga
gttgacaaatccagtgaagaggaagtaggtgaggaagaagcggggagtactgagaagcagttctctcattgtcccttgct
catatgatggaaattctcttactttgaatgagaggctgtctgtcttaatggaaagagcagtgggaggagctgagaagatg
tgtgttctcctcccaactcagccaccaaggaactgtgatgaatcacatggctggctggggctcagtttcctcatcttaaa
aggaaactgttaggctcactgtataagtttgatgaccttctttgctccaaaactctacaatgcaaagaatagaaaatgag
aatgagatagaagaaagctacagtctttgaataggtaccagggacaccccactgcaagtctctagccaacctatcagatt
gtactgcccaattagaagcaagaatggttgctgtttgtttgtttttagggaaaaatagatagaatttataccttatgaaa
agattgttctatcaactctctatcaactttcagaatatctcagctggagaactccttagactcctaagtcttacctcatg
aacttgtatctttaagttatggcttctataaacagaaagataacgttgaggcataaagacaaatcatgtttttcaaaatg
ttttctagaagacaaaggcctctagattcctttggggttgactttgatataaatgggctcaaatgagagggaccagggtc
ttcaagctagcatttgtgttcttaggatatgtgctcagctttcactattgctgggcctgcctctcactcctctcatgtaa
gcccccagaaacagaaaggagagacatggcaacaggtctcctttggttataaactagacactcagcacttgtttctaatc
cagtggtgcccctggcttactgttcagtcctggataagtctcttagtttcttggtgatgatttgaacattggaaagtaaa
atctgtcacttgcaaacacacagcttgtcgaaaattttttctactctgcaggaactgggccttaaaaaaatgaaaaaaaa
tctgtggtttcttccttctggaagctacaaacctcctgtttcttgatgggcaatcttgagtgagctctattaattattat
tctctttggctcagttgctaagctattttatgcatgttatgccctttgacaattagtctttagctgtaatcccccagcca
tcctcagaaatgtggtgagtagccatagtgttcccaagattagaaaaaatgtaatggcagagccaagaggaaggtaaatg
gtccacattttatgaagcatcatctaaatggccctattggttagagtgaggagatgcaagtagttcaatttgcttgccta
gaaggcagggtactggaaaagttgttgcaattcttaattttaaactttatatatcagtaagccatatataaatatgattg
ggggtgtttattttaaaatctattatggaaattgagagactgacctaatctgggagaaattaaaaattacagttttcact
cgttttggatttggtgttttctagggtacctaacctagatcagtggttctcaaacttaggtggatgtcagaatcacctgg
ggagcttagtgaatgcacagggcacagtccttccacttcatgcacctggatctctgaggtctttgacaggtttccggatt
aatctgctatgcacaacagtgagaatcattgacctatagttactcatttgatgcatacaggaaagactgaagtataaagt
gatataattggtagattgatgatagagaggtcatagaaacagtctcatcctcctttagatgagaaaatagaagttcagag
aggttaagtagctggctcaaggtcagaattattgcatgcatgagattcaaacccacctttttatgctgactccacaacca
ggagtcttttcactatataatttcaagaattctatagaagtagatttaaagatatgtgatggactccaccacattatagc
acaactagaaatgtaattgtaatttttagcttcaactgctgaagaagtaaatattgtatattaaggtaatacggtccatt
ttttaaaggaatacttttattttcactgaccatcatgacattagcagaatatcctgatggcttatatgcctgaaattaat
tttgctcttttctttcccgataggtaactgacttgaatgtccaacgcaaagcaatacatgaactcatccaagtgatggct
gaactgtcgccagcagctaaaacagggaagcgaaaaaggagtcagatgctgtttcgaggtcgaagagcatcccagtaatg
gttgtcctgcctgcaatatttgaattttaaatctaaatctatttattaatatttaacattatttatatggggaatatatt
tttagactcatcaatcaaataagtatttataatagcaacttttgtgtaatgaaaatgaatatctattaatatatgtatta
tttataattcctatatcctgtgactgtctcacttaatcctttgttttctgactaattaggcaaggctatgtgattacaag
gctttatctcaggggccaactaggcagccaacctaagcaagatcccatgggttgtgtgtttatttcacttgatgatacaa
tgaacacttataagtgaagtgatactatccagttactgccggtttgaaaatatgcctgcaatctgagccagtgctttaat
ggcatgtcagacagaacttgaatgtgtcaggtgaccctgatgaaaacatagcatctcaggagatttcatgcctggtgctt
ccaaatattgttgacaactgtgactgtacccaaatggaaagtaactcatttgttaaaattatcaatatctaatatatatg
aataaagtgtaagttcacaactacttatgctgtgttggactttttctaagtgagacctggagtgaaagaactacctatta
atgaattagtagggaggggagtcttcttagctgtggaaattttagagttgcatttggttccattaaatgtggtatttctt
tccactagcattttgttggctttcgcttttccagttagcagctctttgaattatctttctaagatacagatttaattatg
tcactattcaattcagaggttctgctatggaatgtagtttaaactgcttagcttggcacacagagatttatttctagccc
cttctccaccttcctatttcctccttcatttcagaatcttcctctccctcatccaatgctggcaaacaccagtgggggtg
gagtagtgggtgtaagctctagggagaaggcttggattgga
