# Supplementary material for: Creating PWMs of transcription factors using 3D structure-based computation of protein-DNA free binding energies
Source: BMC Bioinformatics. 2010 May 3;11:225. doi: 10.1186/1471-2105-11-225 (PMC2879287; doi:10.1186/1471-2105-11-225)
Supplement: Additional file 4 — 124 NF-κB-regulated promoter sequences used for validation of the PWM model. The promoter windows span over [-10000, 1000] bp in respect to the TSS, the length of each promoter sequence is 11 kb. The genomic coordinates of the particular TSS are listed in Additional File 5. [file 1471-2105-11-225-S4.ZIP › nfkb_promoters/fgf34_2.fasta]

>PM000081044|fibroblast growth factor receptor 4|
tctcccaggctgtcatcagctctaaactctctgcctccacaaaaatgccctgggcaacctgtaactcacagccctgctgt
cttcagagtataaactggagacagatgtacccagaattgaggacgggtgggaaatgaggagaaatgaaggctgaggaggg
gtcattctcacagtccctccctttcggtcacaggagggtgttgcccatgcttttgggtgggtcccaggcccatagctgca
aatattcatattggctactcttcagtgagcaaggggtatatgccaggcactggcattgtgcttgacatacatcatcatac
tgagtcctcacggaagatgtattattcccatttcacagaagatgaaactgaggcttgaggttaagtgatttgtccgtgac
cacaaagagttttcgggactcaaacccagatctgtcactgggcaaggtggctcacacctataatcccagccctttgggag
actgaggccagcagatctcctgtggccaggagttcaagcctggccaacaatggcaaaaccccgtctctaccaaaaataca
aaaattagctgggcgtggtggcacacacccgtaatcccagctactcaggtggctgaggcaggagaatcacttgaacccag
gaggtggtggttgcagtgagcctagatcgtgccactgcattccagcctgagcgacagagtaagactctgtctccaaaaaa
aacccagatctgtccgactctgacacccaacctttaatcactcactttctgtcaatgtcacctccgttttgaccagccaa
gctagacctccctggagcctgtggagaagccaaggtagaaaagggttggaaaagaatgataaaataggccaggtgcggtg
gctcaagcctgtactcccagcacttttggaggccgagacaggcagattgcttgagcccaggagttcaagaccagcctggg
caacataatgagaccctgtttcaacttaaaaaaaagaaatggtaatgaacaattgtcaattctgagcagctgggtatggt
atgaccctgtgtactttttctgtattttaaaatgttctcaaaataaaacttgtttaaaaaaaaaaaagaagaggacaaag
aagaggaggaggaaaaagaagaggaagagtaaggaaggaggaaagaagagggggagggagggaggaaggaaggaaggaga
ataaatgaagaaagaggccaggcagaatggctcatggctgtaatcccagcactttgggaggccaaggcaggtggatcacc
tgaggtcatgagttcgagaccagcctggccaacatgatgaaaccctgtctctactaaaaatacaaaaattagcgagtcat
ggtggtgcatgcccataatcccagctacttgggaggctgaggcaggagaatcgcttgaacccgggaggcggagtttgcag
tgagccgcgattgcgccactgtactccagcctgggcaataagagcgaaacttcatcaccaaaaaaaaaaataatgtaaaa
taaaaaaatgaagaaagaacaagactgggtagggtgcagtggctcacgcctataatcccagcacattggcaggccgaagt
gggcagatcacctgaggtcaggagttggagaccagtctggccaagatggtgatttttgtctttaccaaaagatacaaaag
tcagctgggcattgtggtgcgcgcctgtaatcccagctactcgggaggctgaggcgggagaagtgcttgaacccggcagg
cggaagttgcagtgagccgagattgcgccgctgcactccatcctggatgacagagtaggactccatcttgggggtaaaaa
aaaaaaaaaagaacaagactgggcccagagttagggccaggcccgggctgcagtggggcctgggcaggggccgggccggc
tttagtggcagcccttctgcacaagagccccagtgttccctgggcccggctgccatccaagagcaacatcgttggcacca
ggcaacgtctgccctctaccccccgatgactctgcccccaggcaggtggggggtaggacctggcctcaggagaccctcct
ggcccagcccagcattccagaggcacagagtctgcaaacccctgcctgggcctggtgtctcctcaggactgctggctaaa
aggtcaaggagtgcagtgctcagtcccagcccccacacctccctccccaacacactcaccttcaggtgaatctgcacctt
cccgggccacagttaaggatggagacagaaagcatctgatgcagtagcatcaatgatcccactctggagagttatcccga
gctctccatctttgccccagaagacaggggttcgagttctgcaattcacttgctagatgacctcaaataagtaattccat
ctccctgagcttgtttcttcacctacaaatcagagctaaggattcctatgccatttggcttggtggaagaattaaaggat
ataacccatgtacaacacccagcatgatgcctggcatgtaacgggagctgaagagtcacgagctcaggaacaggaacacg
ttcatttcccccaacactcctaggaagaaagaagctggagcagccgggagccgttgctcacgcctgtaatgccagcactt
tgggaggccgagacgggtggatcacctgaggtcaggagatcgagaccagcctggccaacatggtgaaaccccgtctctac
aaaaatacaaaaattagctgggtgtggtggcaggcgcctgtagtcccggctactaggaaggctgaggcaggagaggcagg
agaattgcttgagcctgggaggcggaggttgcagtgagccaagatcacgccactgcactccagcctgggcaatagagcga
ggctccatctccacaaaaaaaaaaaaaaaaaaaggaagaagaggaagctggagcatgacggctttctgggtggggaaact
gaggcagaggcaggttaacagcaggatcttagggtgacaggctcttgcctctgctaagcgagagagagagagagagagag
tgtgtgtgtgtgtgtgtgtgtgtgtctgaatgtatttttttttttttttgagacagggtcttgctctgtttcccaggcta
gagtgcagtgcgtgatcttggttcaatgcaacatctgcctcccaggttcaagtgattctcctgcctcagccaccccagta
gctgggattacaagcgtgtgccaccatgcctggccaatttttgtatttttagtagagatggggttttaccatgttggcca
gggtggtctcgaactcctgacctcaagtgatccgcccacctcagactcccaaagtgctgggattacaggagtgagccact
gtgcccagtcgtgtctgaatgtctttgagaaagagactgcaaatgtgactggtgaaagattgcgtgtcagcaagagagtg
agacagtgtgaaaggcttaggtgctctccctgactggctcagcttatctcccaggctgtaactgattacttatctgtctg
tccccactacaatgtcagcagccccttgaagggtagaagtagggtccaggccaggtgaggtggctcacatctgtaatccc
agcatttgaggaggctgacatgggcagataacttgaggtcaggagtttgagactagcctggtcaatatggtgaaaccttg
tctctactaaaaatataaaaattagccaggtgtagtagtgcacatttgtaatcccagctactcaggagcctgaggcagga
gaatcacttgaacccaggaggcagagcttgcagtgaactaagatcacaccactgcactccagcctggacaacagagcaag
acactgtctcccaaagaaaagaaaagaaaaagagtccaattcggggctttatccccaggatttaaaacagtggatgccac
ataatgaaccttcaataaataatcattcagatgaatgagtgaatgagtgaatgactttgtgagggagcatcagcctctgt
ggagggtcagtgtgaaaggttatgagtgcggggagaggaggcagacaagggatatggggaacatatcctagggacatcag
agggttgcaaatctgagggatttgcgcatctcaggagacaaggaggttgcaagacctgagctatgaaaacttttagtttg
tctttggctctggtaaactcaggaaatgcccgggaaggtgaatgaaagccatgtggggtccagctccagctggcggctca
ccctgtctccccccacaaccacattcacaaggggagccagcagagggccagaggcagggagctgaacccctccagcagtc
cgggaggtctggcaaggtaccctctgggcaggcagctcccagggccaggagcctcatctgtcctgggagctccagcaagg
caggactctagagaagggaaccaggacaaattgtttttaaaagataaccaattaaaaaaaaatttataatatacatatat
atgtgtgggtgtgtctgtgtgtatgtatatacacacagacacacagacacacacagacacacacacacacacacacacac
acatatatatatatatatatatttttttttttttttggagacaaagtctcactctgtcacccagtctggagtgcaatggc
acgatctcggctcactgcaacctccacctcccgggttcaagcaattctctgcctcagcctccctagtagctgagattaca
ggcacatgccaccatgcctggctaatttttttgtatttttagtagagctggggtttcaccatcttgccaggttggtcttg
aactcctgacctcgtgatccacccacctaagcctcccaaagtgctgagattacaggcgtgagccaccgtgcccagcctaa
tatatatttttaatagagacgagatctcactatgttgcccaggctggcctcgaactcctgagttcaagcgatcctcccga
ttcagcctcccacagtgctgggattataggcatgagccaccatgcctggcctcaattattttctgatttatctttgggag
gagaccattctttcgcttaagaagaaaaagaaaaaaacaattttaagtctctttaatgggccttacagttatgcaaagat
atgccactatccctttgggagtgagggtggaaagaactagacttgcctgcgtaacaatgagaaaggaagttgcttcttaa
gacagggtctacactagctagaggggacaaccaggacctgagcctcagacagggtctcgctccatagcctgttgcccagg
ctacagtgcagtggagcgatcacggctcactgctgcctcgacttcctgggctcaagcaatcctctggcctcagcctccca
agtagctgggaccacaggtgcacccagcccatttcccttcctctcaaggtgccttaagagaaggagaaggcttgagattc
aggtgagggatgggcagagatcagaggctgcctggcctcctggtttggccacagtctagatgctcaggagagaagtgctt
acaggtgaggcaaacatgagccaggtgggcacggagctatctgggagcacctactgtatgccagacacttgaactctaat
ggtgaggtctgaggacacagttcctctactgaaaaatagagacagggcaactatgttgccagggctggcctcacactcct
gaattcaagctgtcctcctacctcagtctcctagtaactagaactacaggcacccgtcattgtgcccggccattccacag
ctatttacataattaactgttcagttacaattctggcaagcgtgctgaagaaataacaggtcctaaataattacagctag
tattacaaagcaagcgctgcatgccaggcttacacatactgctaacatgtctactttttgcaacaacctcttgtgggtga
gactatcatttgcctgttttactgaaaggacagtgaagactgaggccttgtgtgatggtgctgagagctgggcctatgac
gtccagccctgtagtctgtgctctgaaccacttcaccctgtttctttctccatcctcacagtagagacgtcatctaagag
gagcttgcaagtccagagggcttcctgaaggaagtgagctgagaataatatgaaattaaccagaccaagggccattccag
gaagagagaatggtacgtgaaactgcccaggagtagcagggtgggagccaggaggcgtgggtcatggcaatctatgtata
aagagctatgggaatctataggaaaatttaagggagtggctgacacagtcagatttgtgttgtaagtatcactccgcagg
ttgcgcagggaacaaatgagggagcagaaggaaggggttctcctatccgctgcacggcactgcgcagaagacaggggagc
caggcattccctgaagggtgaaaagcaaggagtagagctgggtagtagactagaatttaggagcctggcctggggcctgg
gtggggcgaaagaggcggagcctgaatggggtgtgtataggggggttgcgtgtaggggtgtgtgtataggctggggcggg
gtcccgggagtgggctgactgggtcgggggcggggctctccaggtgggcggggatcttggccacccctggccacacctct
ctccggctcgagctggtctaggcggggcgggcccgagggggtgtggcaggaggtgggcgggcccgggtgggggggggggg
ggcgtggaaggaggggcgggcccgagcaggagggggcgggcccgaggggcggggtgggacaggaggtgggccgctcgcgg
ccacgccgccgtcgcgggtacattcctcgctcccggccgaggagcgctcgggctgtctgcggaccctgccgcgtgcaggg
gtcgcggccggctggagctgggagtgaggcggcggaggagccaggtgaggaggagccaggtgagcaggaccctgtgctgg
gcgcggagtcacgcaggctcgaggtgagccggaacccttgtgggcccgggctgcgctcccagccgccagggggcgagagg
cggcggggctacggggactgcccctcccggcgcaggggacctgggcgtccgccgggcggcagggggtggagggggcggta
aatcagtaacccgcagtgcacacagggccttttgtcccgctccgtccaaagagcaccccggccgcggagctggttactca
ttgcccaccgaggcgggggcaggctggccctgtgcagctaccctcgggacccattgattcgcacctccccccaggctggc
ccggcaagggtgggggaggacaagcgcgcttgtccctgcggctgtcttcgcgccggcggcagagatgagggacctgaggc
cccgaaaagttcagtcacttagtgcccgggggcctccagcgcgagtgcgggaggctgaaggagaacccaggactgtctga
tgcctaaggcaggccctccattcccacgtggggggtggtcggtcagcggtcagcagccatgggtgactcgactaaggact
ctgatatcagggcagcctggggtaggaataaactccccgggcctccccacccactcccagcccaagctgtgtacccaaag
agctgccctccctgccaagccgagcttggtagggagttttaccaaggaggatccgactggattcgagagttgaggtgggc
cagagacagcagtatctgagtcaggtagagaagagcaatgaggggcacagagggatgggcaagagagcacatgtgcccag
ttttgaaagccaatggcttcagcgctcctgaaggggcagacggtgtgaccaaagagataggcagcggcagagagggagcc
ctaggatgttgagctggatcctgctgggcacaggtagccattaagggcttgcaagctggggggcatgacatggcagactt
gcaggtttttttgtttgtttttttattttattttatttttttattttgttttttttgagacggagtctcactctgtcgcc
caggctggagtgcagtggcgcgatctcggctcactgcaagctccgcctcccgggttcgcgccattctcctgcctcagcct
cccgagtagctgggactacaggcgcccgccaccgcgcccggctaattttttgtatttttagtagagacggggtttcaccg
tgttagccaggatgttctcgatctcctgacctcgtgatccgcccacctcggcctcccaaagtgctgggattacaggtgtg
aaccatcgcgcccagccgacttgtagttttttaaaactctgctggaagatgaaggttgaagagccgagggagaggatgtt
tccagaggcccatgcaagagatggccatgacctgccttgagaaggggcaggggaagccagatggactggaagtggagtgg
cagtgaccaaggaggaggaggtgtgataggcttcccacgcagggtagatccagagacaccagtgccacccataggcccct
aggactgcagtggtcaccgattcctttgtcccagctgagactcagttctgagtgttctattttggggaacagaggcgtcc
ttggtagcatttggaagaggatagccagctggggtgtgtgtacatcacagcctgacagtaacagcatccgaaccagaggt
gactggctaagggcagacccagggcaacaggttaaccgttctagggccgggcacagggaggagaacattccaacactctg
cgtgccgacgcacgttctctcttttatcctcaaaacagtcctatgaggatagtaagccagagagagacagagacaaggaa
ttacaagttggtgagagtcaggatttgaacttggctctggcagatggaaaattagggtctgtattctttacaaaaccgtg
tgtgcctcagatggagttggtgcataacaagcagaggtatccagggtcgcggtcctgcttgccacggaaggggccgcctt
gtcagttgtgaccacccagccctggaaatgtcagtaatgctgtaaggagtggggatcggatcagatgccatccagatgct
gaagtttgaccttgtgtcatttttcactttcttttttggctcttctgcaatcaattcatttatttagcaaaaaagaaatt
atgtgtgccgagagcatgcagaagatatgtctccgttctctgcttccctccaaaaaagaatcccaaaactgctttctgtg
aacgtgtgccagggtcccagcaggactcagggagagcaggaagcccagcccagaccccttgcacaacctaccgtggggag
gccttaggctctggctactacagagctggttccagtctgcactgccacagcctggccagggacttggacacatctgctgg
ccacttcctgtctcagtttccttatctgcaaaataagggaaaagcccccacaaaggtgcacgtgtagcaggagctctttt
ccctccctattttaggaaggcagttggtgggaagtccagcttgggtccctgagagctgtgagaaggagatgcggctgctg
ctggccctgttgggggtcctgctgagtgtgcctgggcctccagtcttgtccctggaggcctctgaggaagtggagcttgg
tatggcttctgaggtgggagagggtggcaggggtgggaagagtgggcaccaggagggggctgctgggctgagcaaagctg
gaaaggatccttgcccaggccctgagaaggtggcggcagggcagggctcaaccactgagactcagtcagtgcctggcttc
cagcaagcattcatctatcactgtgtctgcgagagaggactggccttgcagggcgcagggccctaagctgggctgcagag
ctggtggtgagctccttacctgggtgtgtgtgcgtgtgtgtgtgtgttctgtgcactgggtgtgtgacctaggaggtcca
ggcagcatgtgtggtataagcattatgagggtgatatgccccggtgcagcatgaccctgtatgtggcaccaacagcatgt
gccttgtgtgtgtgtgtgtccgtatgtgtgtgtgtgtatgcgtgtgtgtgtgtgtgtgtgtcttggccactgtcgtgtgc
actaaatgctgtgtgtgtgacatgccccaagagtgtggcatttgccctgggtgtggcatccgcagcatgtggctgtgtgg
gtgtcaaggagtggtggctccttcagcatgcgttgcaaagtgcttgtgccctgcatgtgcggtgtgttctttgtacacag
gaggctgcctcagatggggctgcggggtctgctgacctctgccctctgcccacagagccctgcctggctcccagcctgga
gcagcaagagcaggagctgacagtagcccttgggcagcctgtgcgtctgtgctgtgggcgggctgagcgtggtggccact
ggtacaaggagggcagtcgcctggcacctgctggccgtgtacggggctggaggggccgcctagagattgccagcttccta
cctgaggatgctggccgctacctctgcctggcacgaggctccatgatcgtcctgcagaatctcaccttgattacaggtgg
taagagactctagcagggagtgaagggatgcctggggagacagacctgcccctcttggaccttagatgcttccctctgtc
cctgatgtagactccttgacctccagcaacgatgatgaggaccccaagtcccatagggacccctcgaataggcacagtta
cccccagcaaggtcagtaggtctccaaggacttgtgtccccgctgctgctcatctgatcactgagaagaggaggcctgtg
tgggaacacacggtcattctaggggccttcccctgccctccagcaccctactggacacacccccagcgcatggagaagaa
actgcatgcagtacctgcggggaacaccgtcaagttccgctgtccagctgcaggcaaccccacgcccaccatccgctggc
ttaaggatggacaggcctttcatggggagaaccgcattgga
