# Supplementary material for: Creating PWMs of transcription factors using 3D structure-based computation of protein-DNA free binding energies
Source: BMC Bioinformatics. 2010 May 3;11:225. doi: 10.1186/1471-2105-11-225 (PMC2879287; doi:10.1186/1471-2105-11-225)
Supplement: Additional file 4 — 124 NF-κB-regulated promoter sequences used for validation of the PWM model. The promoter windows span over [-10000, 1000] bp in respect to the TSS, the length of each promoter sequence is 11 kb. The genomic coordinates of the particular TSS are listed in Additional File 5. [file 1471-2105-11-225-S4.ZIP › nfkb_promoters/csnk1a1.fasta]

>PM000014618|casein kinase 1, alpha 1|
aaggacttttcagactaaaagagatttacagaggtcacttaagtaatgcccctcccccacccccagggaaagctatactg
aaaagtaaggtataattattgccttttttttttttttttttttgagacagagtcttgctctgttgcccaggctgtagtgt
agtggcgtgatctcggctcactgcaacctctgcctcccaggttcaagcaattctcctgcctcagcctcccgagtagctgg
gactacaggtgcttgccaccacgcccagcaaatttttgtatttttagtagagaaggggtttcaccatgttggccagtctg
gtctcgaactcctgaccttgtgatccacctgctttggcctcccaaagtgctgggattacaggcgtgagccactgcacctg
gccagtatcttctaatttctaactacctatctattggtatgttttgcggttagagaatctgattttcctaacatttaagt
attaaagagcacaagtcaagatctgcctgtcagaattttacattttatctgaattttaagaagctgtaaaagacaaagag
tatgttagtttcttctttctacttcaaaatataggagtcatcatcaataaatggcacaatttttttttttctttgaaagt
acaaacagggttttaccacattgcccaggctggtctcaaactcctaagctcaagtcatctgccccctcgccctccaaagt
gttgggattacaggcatgagccaccgcacccaaccaatagcacaatatttttaaagcaatcttaaaatctgacatctttt
aaaagattacaacattgaagtccaggaaaatatttaaggtagagtcacaattaaaatcagatttcctgactaaggtcagg
ataacattttctgacataatttaacctgtccttaaatacccaactaaagggataatttggtttctcttctcccaccccaa
aataatttttaagaataatataggccaggtgtggtggctcacgcctgtaattccagcactttgagaggcagaggtgggcg
gatcacctgaggtcgggagttcgagaccagcctgaccatcatggagaacctcgtctctactaaaaatacaaaattagtcg
ggcgtggtggcgcatgcttataatcccaactacttgggaggctgaggcaggtgaatcacttgaacctgggaagcagaagc
tgtggtgagccgagatcatgccattgcactccagcctgggcaacaagagtgaaaatctgtctcaaaacaacaaacaaaaa
aacaaacaaaaaaacatgagattactttttctcatacttggctcactgtagttttgattccgaagacatctattctgttt
tccaggaaactcattctctttaccccaccccctgctgcttgcttccaccgaatctaagaatctatagaactcaattgctt
cactaatgggcaacaaatgtgtcttgttagctatgtcataaaacagacatttttaatagcatgagcacatccttgcaaac
aacagacttgcaaaattcttgagattttgaaattggggggagagagagaataggggaattgcacaattaaatgtattgag
ttttagagcaatatgctggtcagaaaagaaaacctaacaatctcttttaagtctgtaaagataaatgaaaagattgaata
gtccatgaatacgggtttaatcaccacaaactatatcaaaacataattggaaattgttgtttatgatacaaggaatttta
agaagagtagcatttctagaaatatatcctaaaccacttaattttagatgccagcaaagatttagctacaggaatattca
ttacagcatagtttgtttatattagcaaaagtttggaaacaaccagaatactcaacgaggattggttagatgttgttcca
tcaatatgattcattattaacatatggacattaaaagtgatatttcagaaaattagttatatggaaacaggtctccgaca
aatcactacatgaaaaacacagatctcaaaacaaaatgtataccatgactagtttttgcacatttgttccccgccaagac
ggagtcttgttctgtcgcccaggctggagtgcagtggtgtgatcttggctcactacaacctctgcctcctgggttcaagc
aattctcctgcctcagccacccgagtagctgggattacaggcatgtgccaccatgtctggctaatttttgtgttcttggt
agagatagggttttaccacgttggccaggctggtctcgaactcttgacctcatgatctgcccacctcggcctcccaaagt
gctgggattacaggcgtgagccactgtgcctggccagtttttgcaaattttaagaaatgaaaaataaaatacgtacttat
attttttgggacaaggtctcgctctgttgcctgggctagaatgcagtagtgtgatatgcagatatactgatacacataca
catatatacatatgcatagaaaaatgctggaattttatacagcaaaatgttaacatttggtgattacctctaagagattt
ttgtttttttccgatttatctgaattttagaaatttttcaatgtcacatttataaggaaaggaacagtaaatattttata
catataaaaatatatatacacacacacacacacacacacacacacacacacacacacacacacatatatatatggttttt
taaagatcattgggttgtctggttgggcacagtggctcacgcctgtaatcccagcactttaggaggccgaggagggagga
tcacttgagcccaggtattcaagaccagtcagaacaatatggtgagatccccttctctagttctttctttcttatttttt
tggtgagagggggactgagtctcgctctgtcgcccaggctggagtgcagtggcacaatctcagctcactgcaacctttgc
ctcctgggttcaagccattttcctgcctcagcctcctgagtagctgggattataggcgcaagccaccacgcccagctaat
ttttgtatttttagtagagacaggatttcaccatgttggtcaggctggtctcgaactcctgacctcgtgatccgcccgcc
tcagcctcccaaagtgctgggattgcatggcgtaagccatggtgcccggtcagtccctgtctctatttctaagaacgtaa
aaaaagaaagaaagaagaaaaaagggccgagcacagtggctcatgcttgtaatcccagcactttgggaggccaagtcagg
tggatcacctgaggtcaggagtttgagaccagcctaacatggcaaaaccccgtctctgcccatctctactaaaaatatga
taattagccagtcgtggtggcaggcacctgtaatcccagctacttgggaggcagaggcaggagaattgcttgaacccagg
agacagaggttgcagtgggccaagatcgtgccattgcactccagcctgggcgacagagtgagactctgtctcaaaaaaaa
aaaaaaaaaattattgggtaaacatatagaacttaccaatctttagaatctagaagctatatgaatcaaaagaataaata
tattcaaaaaataacattaattgaaataaatgtatggttaattaggccataaaaagtaagcaatacatgcagtctcaaat
gggtttgaagttgctaactgtggaagctaaagcaactcctcctggatgggaggctaaagcaactccctgttaggccaggt
gcagtggcacatgcctgtggtcccatttacttgggaggctaaggcagaggcttgcttgagcctaggagtttaacgctgca
gtgagccatgatcacactactgcactccagcatgggcaacagaaggagaccctgtcccaaataaataaataaataaacaa
acaaacaaacaaacaaagcaactccatcttggaaactaagccaccattttggcttaactgcagttccaggaagtccttga
aaattcccagtttatctatgttccttgtgtaacagcagatatttactgtaaatcctactcttaggtcaaacaactttgat
gttatccacttcaattgtcctacaggtcatatctgaaccattcctttccctgtggtatataagtcctgggtctcgggcgt
aatggcatgggtatccaccatcttggtttctgttccttgaactcaatggcttctgttcgaagtccctattaaatgtttct
ttcttaaatactgtatttgtcagcttcttccttcagcatcccaacttcctcagactttggggtacttttgcacagaccta
gccaccgcaaaacactgtcatagatgcagcaatccactttcacaaaaccccatggacaatgcagagggggagaacaggga
ctgattaaagaaagggacagaaatggcatcactatccaagactgaaaaacaggctgaatggattatcactctgacccaac
tgcacatttctaatgtcttcatgttttcaattactccatgaattcccttatctgatgctgattatgcacaggactgtgta
agagttaaacaacacctgacactggtgactcacacctgtaatccgagcattttgggaggctgaagcaggtggataatctg
aggtcaggagtttgagaccagcctggtcaacacggagaaactccatctctactaaaaatacaaaattacggccaggtgca
gtggctcatacctgtaatcccagcactttgggaggccgaggcaggtggatcacctgagatcagaggtttgaaaccagcct
ggtcaacatggtgaaaccccgtctctactaaaaatacaaaattagctgggtgtggtggcacatgcctgtaatcccagcta
cttgggaggctgagacaggagaatcgctcgaacctgggaggcgaaggttgcagtgaggcaaaattgcaccattgcactcc
aggttggacaacaagagcgagactccatctcaaaataaataaataaataaataaataaataaataaatacaaaaactagc
tgggcatggtggcatgtgcctgtaatcccagccactcaagaggctgaggcaggagaatcacttgcacccgggaggcggag
gttgcagtgagctgagatcgcgccactgtactccagcctgggcgacagagtgagactccatctcaaaaataaataataaa
taaaataaacaacacttgggacactgacgtttctaaggcattccatttttctatttacttgcaccaaacaattctagaga
ttggcaggctacccttctgtttttagcatccatctagacttcttgtgcttgtctctatcatttcactcaaagcacattct
ggataccagtgaccgttgcttgagtaaacactgtggcttaaaaaaatggtttttgtttttattattttaaaacatttttg
tagtgatgtggtctatgttgctcaggctggtcttgaactcctggcctcaagcgatcctcctatctcagcctcccaaagtg
cagggattataggcatgagccatcacacccagccaagaaaaaaaaaagttttaaaattcatcttgaattccctacgaaca
cagaagtaatccctgggacatgattgtcctaatttgtgttctactctttcctttttctctttcttttggtagtagttgtg
gctctagtcctgtcactgccactaagatctctatgattttgggcaagccactttgtcttactggggcacaaatgatatgt
gtgaaagtactctaaattgcaggctgggtacagtggttcttgcctgtcatcctagcgttttgggaggatgaggcgtcagg
atcacttgagtccaggagttcaagaccagcctgggcaacaaggcaagacactatttctacaaaaagttaaaaaaaaaaaa
aaaattagccaggcatggtggtgcctgcctatagtcctagctactggggaagcttgaggcagggggattgcttgagccca
ggaggtctagactatagtgagctatggtggtgccattgtactccagcctgggtgacagagtgagactttgactcataagt
aaattgcaaagcattaaaaaatacaattattattattgaactaggtgatctctgtatttccctcaaggtctaaaattttt
atttttattctacacttttgatatttttagtgaattcatctgatctagaagccagaaattgctctttgaagactcctttc
tttctttctttttttttttttttttgagacagagtctcactctgtagcccagggtggagtgcaatggcacgatctcagct
cactgcaacttccgcctctcgggttccagcgattctcctgcctcagcctcctgagtagctgggactacaggcgcctgcca
ccacgcccggctaatttttgtactttttagtatagacggggtttcaccatattggccagctggtctcgaactcctgacct
tgtgatccgcctgccttggcctcccaaagtgctgggattacaggcgtgagccaccgtgcctggcctaaaagactcctttc
attacaccaaagctgctgctgattcaataagtacagaatgatttgtgactttaacagcaacaccaaaaacaggttattct
tcaatcttttaggctaaaattactgcaaatgatacatgactttaagaagaaggctgagtcatagccaacacctgaggact
tcattttctatgtaaaaaaaaaaaaaaacaattttgccattcttaaatccaataaatttaaatcttaagaaactaaaatc
acatttgaaaaggctagacccactcacatctcatttttgtgcattttgctgggcactgtcagtgttggaatggtgactat
agcaggcaggaaacaaaggaggactcataccttatatacaaaattatagaatctcagggttagaagggtttccagaagtc
atttagaccagtagaatttaatgggcttacacaagttctaaaaaaaaggcgaggaggattagacatacaagtacctatca
ttcattcattcattcattcatttattgagacaaggtctcactctgttgctcaggctggaatgctgtggtttgatcatagc
tcacagcagcctggaactcctggagtcaaatgatcctcctgccttggcctcccaaagtgttgggattacatgcatgagcc
accgtacgcagctttcaactttttttttgagacaaagtctcactctcttgcccaggccggagtgcagtggcacaatctcg
gctcactgcaatctctacctccccagttcaagcgattctcatgcctcagcctcccaagtagctgggattacaggcatgcg
ccaccacgcccggctaatttttgtgtttttagtagagacagggtttcaccatgttggccaggatggtctcgaactcctga
cctcaggtgattgcccttccttggcctcccaaagtgctaggattacaggtgtgagccactgcacccgggctcaactttta
accgagcaagaatattttaaaaaccaaaaccatctaccatcggcacctttttataaaagagcattttaatgacacatatg
tgaaaagactaaatctcagaatgaaatataatgtgaaatcagataaataaatgaaagatgtattgcttacttttctcaca
tcctcatggcaaactttgttagccacttgcacctgtccatacacagatctttgggaatcactaatttagaccacttcatg
cccacccttaccctgcccccggcttcattgagcatttttatcacaataccaaaatatccgtctaaatgtatacctcatcc
ccttatggagaactcctcaagctgaggaatccattaaactttggatgtgtgtgagaaaattagcagaaaaggagtgatct
ctggaaaactcaagatgcttaaacttggcttttttttttttaagaccagaattgattaattaattaattttttagatgga
gtggagtctcgctctgtctccaggctggagtgcagtggcacgatctcggctcactgtaacctctgcctcccaggttcaag
cgattctcctgcctcagcctccctagtagctggagctacaaggcacatgctaccatgcccagctaagttttgtattttta
gtagagacagggtttcaccacgttggccagaatggtctcgaactcccgacctcaggtgatccagccgcctcggcctccca
aagtgctgggattacaggtgtgagcccaccatgcccggctgcattttatatcagaatttaacagcagattttaacttagt
caaaacatgctttagagtcaccaaaggagaatgatgtctaacagtgctgatttgggagttgggcaccctgagtgttggtt
gggctttaaaaacttcatgctaaacttcaggggaagtctcctcccctctctcttcagttgtcttccgagatgaaccctat
tactaattacttgaccacctttcaaagttgcagttaaaattcttcacatttttctcccatttctatttaattaattattt
tttttttgagacagggtctctctgttgcccaggctggagtacagtggcgtgatctagtctcaccgcaacctccgcctccc
gggttcaagcgattctcagactcccgaatagctggggttacaagtgtgcgccatcacacccggctaatttttgtattttt
agtagatacggggtttcatcatgttggccaggctggtctcgaacaactgacctcaagtgatctgcccgccccggcctccc
gaagtgctgggattacaggcgtgagccactgcgcccgccccccatttctattttaattaaattttatttaggataggctt
agcttaaatttttacgactgaggtctgacttaagatgatagcatcaaccatggagttttctttcgtgaacattattatta
ctaagcccaattttcccaggtcaaattttgtaaaacaaaacgtggtcaaaatttgattctctgatcgattttttgtaaaa
aagaaaaaaattaccgtgtagttttaaatgttgtcaattaaattttgtaatagttacctctactctgttcaggttaatac
tgaggttttcaacaagaccaacatacgattcttttttttttttttttttttttttttggtggggttgaggggacataaca
gttttttcactcttgttaaattaattttctgttgattccatctatccttaatcttcattatgagcaacataccaggtttt
cttctgaagatcatatgtggtagtgaggcaataatgcaaagacataggatggcagggggattccggcttctttctttctt
cccctcctgtggaaagagggtctataacactccgtagtagataggacaattctaattatgaagggtaattagctaggctc
tgctacaaccgagagccctgagagattcctcgacgctggctgcttttctcttcctctccaccagaggcgacagcctcttt
ccaaacagaaactgggttggaataggccggtccgggggaacggccagaagaaagatcaaaggttaaaaaccgcctcaaag
agcacaggtcaatacccaactcctaaggaggccttaagctttcatctgccacgaaacatgaaggtgactcctcccaatat
caaggccggggggccactcagccttccagagacccggcgggtccgaggcgagtaacaggtaacacctgctgagccgccgc
cgaccggaagtggaagagagcccgggacgggggtgaggacaggccgcggcacgcctgcgcagtcagcaggagttgcagcg
ctcatgcgcagctgggcggtgacagggtgacgctcggagcgtgggccgcgactctcacggatccggttccgccctctcgc
tgccgatccttcggagcgagcgcccgagatccctttcccagagtgctctgcgccgtgaagaagcggctcccggggactgg
gggcattttgtgttggctggagctggagtaacaagatggcgtcgtccgcggagtgacaggggtccctctgggccggagcc
ggcggcagtggtggcagcggtatcgccgccctagctcaccgcgccccttttccagcccgcgacgtcgccgcgcaagcgag
gcagcggcggccgccgagaaacaagtggcccagcctggtaaccgccgagaagcccttcacaaactgcggcctggcaaaaa
gaaacctgactgagcggcggtgatcaggttcccctctgctgattctgggccccgaaccccggtaaaggcctccgtgttcc
gtttcctgccgccctcctccgtagccttgcctagtgtaggagccccgaggcctccgtcctcttcccagaggtgtcggggc
ttggccccagcctccatcttcgtctctcaggatggcgagtagcagcggctccaaggctgaattcattgtcggagggaaat
ataaactggtacggaagatcgggtctggctccttcggggacatctatttggcgatcaacatcaccaacggcgaggtaatc
atctggggtggggttcacgataacgctgcgcttttactcattccccccaccaccaccgtgcacccccaaagtgctcgggc
ctctcctcatcgcacgcactcgccagggagtccagggagctagttttcctggcttacgaacctcgtccgctgtctcccta
aaagggtcaagaacccgatagaaaggttgggggaactagtttcccaccttgttaaacacgtcccataaatgtcccttagt
cgagctttttttttttttaaccgtcttttaaggtggaaacggcaaaatcctctttcagtgattcccatgttttttttttt
ttaattcttaattctactgggcctcttgttccaattagaacagtttccgatcgcctagttccttaaaaacctctcactac
gttcagaggttgcctcttttttctggatgaatcattttcct
