# Supplementary material for: Creating PWMs of transcription factors using 3D structure-based computation of protein-DNA free binding energies
Source: BMC Bioinformatics. 2010 May 3;11:225. doi: 10.1186/1471-2105-11-225 (PMC2879287; doi:10.1186/1471-2105-11-225)
Supplement: Additional file 4 — 124 NF-κB-regulated promoter sequences used for validation of the PWM model. The promoter windows span over [-10000, 1000] bp in respect to the TSS, the length of each promoter sequence is 11 kb. The genomic coordinates of the particular TSS are listed in Additional File 5. [file 1471-2105-11-225-S4.ZIP › nfkb_promoters/il1b.fasta]

>PM000006376|interleukin 1, beta|
acatagaaggttcttgctaaaaaaggagtttacaagaaagtgtacaaatgtgcctgggagaaggttcaggagcctgacta
aaatttggtcaagcagagaatatttgccaagataatagctaagtcttctgacaaacaatagatgctaagccagcaagggt
gatgtgctcagagaaagcactgagggcttatttccttttcccccaatctccactcagtcaagtctagtccccttgtcaat
gtagccatttgtaagaatgcaatcaggcagggtcccatctcctagtgacaggactgactgaagttctgctgaagagagtg
gcctggggctgacaccgagatttcagagtcctgggtttcgccgagagctcagtgtagtgccatgccctctctccacctga
acgcccagtgtgggcaggaacaactgcagctagaagtctggcacttacgctggggtctaagacctgcctgatctgctaac
tagtcttgtcccttggctataaactgacgttggcacctggccagaaagatgagcaagagatctctgacacacctttaagt
ccctgtggagtaggattatgttggggaaggtcattctcttgactgagcagcaatttcagaaggaagtcccatgcagaagt
gagagaaggcagggaatcctgcctagtcagctagagcaaaacagtctgcaggacgggacccagggatgtgatcctcccat
ccaaaggcactgaactaaatgactaaaatactttccagggctcacgttctttgaagaatggggactaaaactaagacagg
agccagcaagtgaggacttggaaggagatggctcatctgatcagcctccactcaacaattttaatcatccacactggcat
ggggacacaatatgaataagttgacagggacctactctgattaagcagtgggctagtgcagagacctgtcagtcaagagt
ggacaggagatgatttcagacagtgagaacaaaattaacagagtcatgtgctaaagggtggctggaactacagaggagtt
taagactcaagaggtctggctgggcgcggtggctcatgcctgtaatcccagcactttgggaggccgaggcgggcggatca
caaggtgaggagatcaagaccatcctggctaacgcagtgaaaccccatctctactaaaactacaaaatattagccaggcg
tggtggcgggcacctgtagtcccagctactcgggaggctgaggcaagagaatggcgtgaacccgggaggcagagcttgca
gtgagccaagattgcgccactgccctccagcctgggcgacagagcgagactccgtctcaaaaaaaaaaaaaagacttgag
ggagttgtttatttttgttttctttttaagacagggtctttgttgggcgcggtagctcacgcctgtagtcccagcacttt
ggaaggctgaggtggaaagatctcttgagcccaggagtttgaggccactctgggcaacatagcaagacaccgtctctaca
aaaaatgtgcaggttgaggctgcagtgagcagaaaaacaccgctgcactctagcctggatgacagagcgagaccctgtct
caaaaaaaaaaagaaaaaagacagggtctcgctgtgtcacacaggctggaatgcaatggtgcaatcatggttcactacag
cctggaactcctgagctcaagcaattctcctaccttggcctaccaaagttctaggactacaggtgtgagccaccacacgt
ggcctcaggagagatcttaataataaaaggacaaattgccttgtatcccttaggggcaggattgacacatccaaggatca
ggcagaaagcctgtgcggagtgggatgagcaaagagaaaggctgagagctgggaagagggagatgcagtgccagctagga
cagggccttttgggctatgggaggctctcagaggagaccccacctaaactaacccataacattgcagtggggacctgttg
aagtcatggactactacctgaaagccagagaaatgggaggagcctttcctctgaggagggactctagtccataggtatct
tgccaccaaatacatggacaggccctgggggaagatggtggtagcccagctggaggaaaaccatttgccacctgaactag
cccagggtaagccacccaggcactgagggtgcacacccatgcatgcacacacagaatcacactccttcctattattcctc
aattcaggggtctcaacacccattttttttgtttttggggttttttttacatgtttacattttatttatttattattttg
tgacagggtcccactctgttgcccaggctggagcacagtgcagtcgtgcaatcatattagattggtgcaaaagtaatcac
ggtttttgtcattaaaagttttgccattacttttaatgataaaaaccacgattacttttgcgccaacttaatagctcact
gcagcctcaaaattcctggtctcagggaatcctcctgcctcagcttcctgaatagctgggactacaggcacatgcaatcc
tacctggctaattttttaaaaattttttttgtaaagatagaaactcattttgttgtccaggctggtttcaaactcttgtc
tttgtgcctccctctgccctgtgcaagaccttctggatgcccactaatgaagacttccagggagaggaaaagtaaacata
ggtccctgatcaagggaccagggtttatcgaccacaaacagcatgcccagattccactggcagtcctagaggtcgcattt
gccccaagtgtgtgtggaaggcctctccctagcagttggtttatacaccagccacagcacagcatattctcttaaattgt
gaacatttgcaaaacctccttgaggacaactatcatgtcttgtgtacttttgtttcccttcccctatgtacacgcacgcg
cgcgcacacacacacacacacacacccctcaaactgaatgcctggtgtgctgaatggatgaatggctaatgtaagtcatt
ctaaaagctactttctttggcataccatcacctttgatttcatctttctggaactcctatgttcccagatgaatttggaa
agccctcaggaaacatttcaaaattgctatatgggagaaatgggagggtctctctagaaatttacctgccacaggtattt
ctggtaagacacagcaaaggtggcaccacccattcctcgttacaatgtcaatgccagtcaccttcctgtcccataaaact
ttattaaaggtgcagaattcccatggaagcaggtggacaccatctgcttccagccagccaggggagcaaggtgtccactg
tgcctttgtggcaggaactgcgcttctctactctcccactttgaggcctctggggctggcctgctgcctcctcattgaca
aggctgcttactgagcagttcattctgagctggacatagtgcttctggtgagtctctacttctatttaacccaaagatat
tctttcctaaggaaacgctttcctgtcgggggaggttagctccagatggaagtcacaagtgatggcatggtagctctcat
ccgtttgggtggatgatattcacggagcaccaccatgagccagtcatggaggtgaacagtatatgccagccctgaatcag
gtgcattgacagcaagggagacaagcaaacaaagctgaggtttgctgaggatgttcaagactcacacagcacagaggagc
atccaccacccagcttgggaaaggacttgttatagagggggtgaagcatgagctgagtcttgaaagactagaaattagcc
aaactacaaggaggagaaggagtttccagtcaggaagaacaggttatgcaaaagcacagagactagaaagaatatcacat
tcaaggaactgcaaatagacaggaaaggttgatgcgtgggataggagaggagggcaggggattccaggtgggccctgctt
gccacactcaggagcttgaacttatccacaaaggagatgtggaaccagtaatgaatgggttttgtgcaagggcttcatgt
caccagatttgctttttggagatacttctgtggctgatatgtgaggaagggatggaggaagtttccgtggcaatcaggaa
aaccaattagcagatgattcaaatggcctaggggaaaagggaggaggacttggactaccatgcagcagcagaaatggaga
gaaataacagatcccaggcactcaggaagcgctcagaatgagcccttcaaagaacttatggtaggtgatggatggatgga
gtgtgagtcctgggatagcattgcctgggaaaatactttctagttgagacagggaagtgggccagcagaaatggagggct
tcttctttttgctttaaatacttttataatatttggaactttgaaaatgagcagatatattagcaaaaagcctaaaaggg
atatttttgaaatcactgctagttctaacatataactttcagcttgcacacatcatcaattaactttgatagcgcctttc
tgaaactatcatcccaaatagcaatccttgtaaaaacctattttgaaaaacgggccttgtaggatagcctcacagatgtt
ttgtggtagattttctaacattctaatgtcagggagtgaaaggaatcccgttagaagttggaaaattctggaatctctat
tcatggtattaaagttttgccgtcacacaaaagtttaacacctttacacaatcagacttcctcattttacattgctcggt
aattagaggaaatcagtcacccagagcctgggtcctagacttgacaaaatgcacccaacaaatcctgagtggccttgctg
aggacttctcccagaagatagaaaactcagttccagccaacaagggggaagcagctgaagaagtgaaattaacaaagtcc
tggaaggaaatgaccaaatcatctttgattgtgtaataaccagagagtagaatacagcaacgacagacattttgggagag
aagcattttatcatagcttttagaagagaagtatttttcagcatcataagcacacaattccaaggacagataccttcaag
ggattgcttttgacagttatgacaaagtcttaaagaagaataaaaggacaaaggaaatcctccagcaacaaagctgccac
ttatagatgagaaagtgaatgggaataaggaagaaactcagaaaagggaagagagatcactaaaaaccctgatttggaaa
gtcccagtactaccctgagaggagaaagaaacaaattcacacagcacgtcaccgccagaagaagaaaggagggaagacaa
gggaacagagaggatctcaatcctaaaaggacaatgtggaaacatttaggggacagaggtgaatctgccaggccaatgta
gtttagaatgtcactcaatcactgagaatgagaaaggagtctgccgatgggcaccatgtggacaggagatgaggcaataa
acatatgtaacaattaaaagtgagaaataaagatctggttttggttcagttaacccatatttgagtcgtagttccagcat
ttactgtttgtgcggtcttaaataatttattgtctcaacctcagtttctgcataggtcaaatggttcaatattatctact
ttaaaggttattatgaagagttaataagataatgagggaaaaaaaggtacctggcacttagtaggtgctcaataaaggac
ggctttttttttttaagtattgcttctaaatttgtatgtaagaaaaaatgatataatacaatgatataagacaggggacc
gcaggacaagtccagccacacccattcatttatgtattatctgactgcttttctgaaatgatgcaaggttgagtagttgt
acctgaaacatttattatctggccctttacagaaaatgtttccagaccctggataagtggtaccagagccccctctgttt
gtggtcccctctcttatacccactaggtgtgagaaaagacatagagtaggagagccctgccatccatcttacccacccag
gggctttttctgatggatccaaaggaaggacaaggtcttattggtctcccagaactgacataacaactccgacatcaggg
aaaagccattggagactacatagctcgccagccccagccacctgctcatatatctaagccctccttgttctagaccaggg
aggagaatggaatgtcccttggactctgcatgtccccaatctgagaacctggatccaagagggagaagaagcccattgga
gatgatgccataaaggaagtggaagcgatatgataaaaatcatagtgcccattcccaaataatcccagaagcagaaggga
aaggagagaaatatccacaaagacaggtgtgggtacacacaacatttttcatactttaagatcccagagggactcatgga
aatgatacaagaaaatgactcataagaacaaatattaggaagccagtgccaagaatgagatgggaaattggggaaaatgt
tgggggcagattgcttagttctgttctaagcaagagggtgaacaaggaaggaacagctcactacaaagaacagacatcac
tgcatgtacacacaataatataagaactaacccatgattattttgcttgtcttcttgttcaaaatgattgaagaccaatg
agatgagatcaaccttgataactggctgcgaagcccatgattagacacaagatggtatcagggcacttgctgctttgaat
aaatgtcagtctcctgtcttggaagaatgacctgacagggtaaagaggaacttgcagctgagaaaggctttagtgactca
agagctgaataattccccaaaagctggagcatcctggcatttccagctccccatctctgcttgttccacttccttggggc
tacatcaccatctacatcatcatcactcttccactccctcccttagtgccaactatgtttatagcgagatattttctgct
cattggggatcggaaggaagtgctgtggcctgagcggtctccttgggaagacaggatctgatacatacgttgcacaacct
atttgacataagaggtttcacttcctgagatggatgggatggtagcagatttgggtccaggttacagggccaggatgaga
catggcagaactgtggagactgttacgtcagggggcattgccccatggctccaaaatttccctcgagcgaaagcatcagg
ggctcatgcaacctggatactagtgctgcttcaaccacactgtgctattggatgagtcacttccaccctcctagccttga
tttcttcgtctgctgttcacattcaaatagctattcatgtcttcatctctgtggtcccaccatatcccaccagacaatca
ttagggctcctcttagctggcagattctgaggtcctggatgctacaattggaagatggagaagtagaagctcaaggtttc
tgacctgtatcccaagtcccagaagcagaatggactaactcagagctgatgctcgggtcccttgcatatctcccttcctg
tcactggctttgatcctccttcgttcagcttgtaatcacatcaacagaccaaagacatctctgtgttctgtcaggagagt
tcacagagccaccaaccctccagaccctgctggttgccgcataaagactctgaggaagggtttgaggctgctgtgatcat
gcaatgaatgcatgattgtaccactgcactccagcctgggggataaaggtagatcctgtctaggagagagagagagagaa
agagaaagagagagagaagggagggagagacaaagaaaaagagagagagggagggagaaagaaagagagaaagaaaagag
aaaagaaagaaaaagaaagaaagagagagagggagggagggagagagaaagaaagaaagaaagagaaagagagaaagaga
gaaagagaaagaaaggaagaaagaaagaaagaaagaaagaaagaaagaaagaaagaaagaaaagaaaagaaagaaagaga
gagagaaagaaaaagaaagaggaaggaaggaaggaaggaagaaagacaggctctgaggaaggtggcagttcctacaacgg
gagaaccagtggttaatttgcaaagtggatcctgtggaggcaaaacagaggagtcccctaggccacccagacagggcttt
tagctatctgcaggaccagacaccaaatttcaggagggctcagtgttaggaatggattatggcttatcaaattcacagga
aactaacatgttgaacagcttttagatttcctgtggaaaatataacttactaaagatggagttcttgtgactgactcctg
atatcaagatactgggagccaaattaaaaatcagaaggctgcttggagagcaagtccatgaaatgctctttttcccacag
tagaacctatttccctcgtgtctcaaatacttgcacagaggctcactcccttggataatgcagagcgagcacgatacctg
gcacatactaatttgaataaaaatgctgtcaaattcccattcacccattcaagcagcaaactctaccacctgaatgtaca
tgccaggcactgtgctagacttggctcaaaaagatttcagtttcctggaggaaccaggaggagcaaggtttcaactcagt
gctataagaagtgttacaggctggacacggtggctcacgcctgtaatcccaacactttgggaggccgaggcgggcagatc
acaaggtcaggagatcgagaccatcctggctaacatggtgaaaccctgtctctactaaaaatacaaaaaattagccgggc
gtggcggcaggtgcctgtagtcccagctgctggggaggctgaggcaggagaatggtgtgaacccgggaggcggaacttgc
agggggccgagatcgtgccactgcactccagcctgggcgacagagtgagactctgtctcaaaaaaaaaaaaaaagtgtta
tgatgcagacctgtcaaagaggcaaaggagggtgttcctacactccaggcactgttcataacctggactctcattcattc
tacaaatggagggctcccctgggcagtaccctggagcaggcactttgctggtgtctcggttaaagagaaactgataactc
ttggttggtattaccaagagatagagtctcagatggatattcttacagaaacaatattccacttttcagagttcaccaaa
aaatcattttaggcagagctcatctggcattgatctggttcatccatgagattggctagggtaacagcacctggtcttgc
agggttgtgtgagcttatctccagggttgccccaactccgtcaggagcctgaaccctgcataccgtatgttctctgcccc
agccaagaaaggtcaattttctcctcagaggctcctgcaattgacagagagctcctgaggcagagaacagcacccaaggt
agagacccacaccctcaatacagacagggagggctattggcccttcattgtacccatttatccatctgtaagtgggaaga
ttcctaaacttaagtacaaagaagtgaatgaagaaaagtatgtgcatgtataaatctgtgtgtcttccactttgtcccac
atatactaaatttaaacattcttctaacgtgggaaaatccagtattttaatgtggacatcaactgcacaacgattgtcag
gaaaacaatgcatatttgcatggtgatacatttgcaaaatgtgtcatagtttgctactccttgcccttccatgaaccaga
gaattatctcagtttattagtcccctcccctaagaagcttccaccaatactcttttcccctttcctttaacttgattgtg
aaatcaggtattcaacagagaaatttctcagcctcctacttctgcttttgaaagccataaaaacagcgagggagaaactg
gcagataccaaacctcttcgaggcacaaggcacaacaggctgctctgggattctcttcagccaatcttcattgctcaagt
atgactttaatcttccttacaactaggtgctaagggagtctctctgtctctctgcctctttgtgtgtatgcatattctct
ctctctctctctttctttctctgtctctccctctccttccctctctgcctccctctctcagctttttgcaaaaatgccag
gtgtaatataatgcttatgactcgggaaatattctgggaatggatactgcttatctaacagctgacaccctaaaggttag
tgtcaaagcctctgctccagctctcctagccaatacattgctagttggggtttggtttagcaaatgcttttctctagacc
caaaggacttctctttcacacattcattcatttactcagagatcatttctttgcatgactgccatgcactggatgctgag
agaaatcacacatgaacgtagccgtcatggggaagtcactcattttctcctttttacacaggtgtctgaagcagccatgg
cagaagtacctgagctcgccagtgaaatgatggcttattacaggtcagtggagacgctgagaccagtaacatgagcaggt
ctcctctttcaagagtagagtgttatctgtgcttggagaccagatttttcccctaaattgcctctttcagtggcaaacag
ggtgccaagtaaatctgatttaaagactactttcccattacaagtccctccagccttgggacctggaggctatccagatg
tgttgttgcaagggcttcctgcagaggcaaatggggagaaaagactccaagcccacaatacaaggaatccctttgcaaag
tgtggcttggagggagagggagagctcagattttagctgactctgctgggctagaggttaggcctcaagatccaacaggg
agcacccagggtgcccacctgccaggcctagaatctgcctt
