# Supplementary material for: Creating PWMs of transcription factors using 3D structure-based computation of protein-DNA free binding energies
Source: BMC Bioinformatics. 2010 May 3;11:225. doi: 10.1186/1471-2105-11-225 (PMC2879287; doi:10.1186/1471-2105-11-225)
Supplement: Additional file 4 — 124 NF-κB-regulated promoter sequences used for validation of the PWM model. The promoter windows span over [-10000, 1000] bp in respect to the TSS, the length of each promoter sequence is 11 kb. The genomic coordinates of the particular TSS are listed in Additional File 5. [file 1471-2105-11-225-S4.ZIP › nfkb_promoters/f8_5.fasta]

>PM000072117|coagulation factor VIII, procoagulant component|
ttcttcctaagctaataattagtttcaggaggtagcacatacatttaaaaataggttaaaataaagtgttattttaattg
gtaggtggatctgttggcaccaatgattattcacggcatcaagacccagggtgcccgtcagaagttctccagcctctaca
tctctcagtttatcatcatgtatagtcttgatgggaagaagtggcagacttatcgaggaaattccactggaaccttaatg
gtatgtaattagtcatttaaagggaatgcctgaatactttaaagaattttggcagatttcagatattggacaaacactct
tagcttccacaaacttaattccaaaaaataatttttcacttatgagcaatagagttattacggacatatcagcaaaaatg
tagtagtgtcaaggctcatagatgatagaaatgaagagatgctgtattgatagaaatatgtgattcaggactgtgtggat
tgatgattgtgagcttgcttatggatatcctaggtttgaggttatagtaggacaatcaggttgaaatgtccagcaggcag
taggtgaaagacaagtttagggggcaaaaccatggatggagatgaagattcatgacttccacataaaaggatgggtgaaa
ctttgggaattgatgaattctctagaggtgagctcaagacccttaaaggcttaaaacctcagcgttattgtctactcttc
cctcatttttatgcccacaaatctggtcaatcctttatttgcaatgcctctcacatctctttcttctgtttccatttata
ccgctgttgccacagcccagggtcccatcacctcacacttgatctattgtattacattcctaactagtcttcccccgttt
ctaatctgttctccgataaaagctgcacatcattttcaggataatcatcagtcgcctgcctaaaacttttcaatgtcttc
ccattgtctttagaataaagttcaaagtcttcaaatgaccccaagcaagataacttttgtttgcccctttagatccattt
tcctgcttctctaccctgcttcttgttctgtgaggtgagcttgtatagaatacatcaacaggttaccttgtcctccagct
tttggttggatttcaccaacagggagcactggcaaaagattggcatatttattcttctgactttctccttgcagaggagt
tcactgtatctccccacttaaggtcactgtttccctcagagtggctttttctacctgtactagctactattgctgtgtac
caagccacttcaaaacttgctgtcataacaataaccattatgttttgctcacagattctgtagatcaagactgggacaca
gtggggatgggtggtttctggagcctcagttaggattatttaacagctgggtgctggaatcatctggaagttccttctct
tgcttttctggtggttggtactgactgtcagctaggacagaatctggggttgttgactgatgtaactttacatggattat
ccctgaggcctggccttccttacagcatgtttcaaggtagttggacttctttttgagggggggtaggaaggtggggggag
gacagagtctcactctgttgcccaggctggagtgcactggtgtgatctcggctcactgcaacctctgcctcccgggctca
agtgattctcctgcctcagcctgctgagtagctgggactacgggctcatgccaccacacccagctaatttttgtattttt
agtagagacagggttttgccatgttgaccaggctggtcttgaactcctgacctcaggtgatccgcccacctcagcctccc
aaagtgctgggattacaggcacccggcctgtagttggacttcttacacgtcattttagggcctccaagtgtgagtgttac
agttaacaaggtgaagactacataaccttttctgaccgagtcttctaagttatgtagcatcacttttgttgacaaaaagt
gttgaactctataaaatatttgaagagatttattctgagccaaatatgagtgagtatggcccatgacacagccctcagga
ggtcctgagaacatgtgcccaagatggtcagggcacagcttggttttatacattttagagaggcttgagacatcaatcaa
atacatttaagaaatacactgatttggtccagaaaggcgggacaactcaacctgggggcttccgggctataggtgaattt
aaacattttctggttgacaattggttgagtttgtctgaagacctgggattgatagaaagggaatgttcaggttaagataa
acattgtggagaccaaagttcttttgaagtcttatagtggctccccttagagacaatagatgacaaatgttttgtattca
gatcttagttaatctctttaggattgggaggggctgggagaaaaagatctagctatgttaatagagattctttacagttg
caaatttccctccacaaagaacagctttgcagggccatttcaaaatatggcaaaaaaacatgttttggggtaaaatattt
tgattttcttccttgtctcataatgttatgccagagtaaggttggaaagtaaatcatgacatataaggttaaataaaacc
catctgatgagaatttatgatttgtagggcatgactccccagaccccttagataggaatttgggcaagataaaaaaaaat
cagagtttagtcctcactttcaatacattctattggttataagcaaatcgcatatccacccagattcaaggggaagagac
atagaccctaatttttaatgggagaaatgttaaataattggtggtcattttttaaagccactacaataatctatccaatt
ctctctttcaggatgtttctctcttctgatcctttcaggtttagggattgtcaacaaacaaaaagttaaaccctgtaaaa
tacttgaagagatttattatgagccaaatatgagagaccaatggcctgtgacacagccctcaggagatcctgagaacatg
tgctcaaggtggtctggctacaacttggttttacgcattttagggagacataagaccgaaatcaatagatggaagatgta
cattcattgagtttggaaaggcaggacaactggaagcgaggcggggcttccaggtcgtaggtagattcaaagattttctg
attggcaattggttgaaagagttaagttattgtgtaaagacttagaatcaatagagaggaacatcggggttaagataagg
ggttgtgaagaccaaggttctgtcatgcagatgaagcctccaggtagcaggcttcagagagaatagattgtaaatgtttc
ttatcagacttaaagagtctgttctatcagtctgaaggtctgtgttgatgttaatgctggtcagatttttctgaattcca
aaagggaggcgggtataataaggcatatttgatccccactttcccatcatggcctgaacgtttttcaggttaactttgga
aggccctttgccgaaaggaggggggattagaattttattttgggtttacaggatggtaatactctgttcccaccctccta
actagtatctttattaaaccttccacaaattatcctaatttccatgttttctgttccttgctggatcccttgtttcatac
agtaattggtgctagaagaaaccccaggaaacagattttcaaaatgcaattctaaggttatgttgctaatatattcaaga
aacacagagataacatatttgccaaggaagaaaatgagcagttagggaatccatgacatgtgttagtattatagtttctc
agattatcaccagtgatactatgggatgagttgcagatggcaagtaagacactggggagattaaatgacagtggcattta
gtcactgtggcaacaaacgtagcattacctgattgtagagtggtctgtcttcttacagccctagagggcatacacatgga
aaaagaaatgaaatgttatgaatatatacaaaataagaacactgatgaacatacatggaaaatcaggatgcatgcataga
gcttttgaggaatactccgtatcctgtggttgtaggcagatacgacttaggggctgagcataagttgcagagctgcagtg
acaattaaatgcttaactccaccagatctattatgctgtggtaagagtaccggtgggaaggagtgaaactctgaggcctg
agatggaggcatttaggcagacatggatgaggctgagaattgcaaacctccaaattcccctgaacctcctttgcctgagg
aggcaaccactccccagtctctgaagcagtcatccctcttttgtgtaaaagcctttcagtggctataactgagataggtg
cctcacaaaccagtgactattctccttagagaccctgtttggacactacgaaagccaggcgagtcacagaaaatgacagc
agatcacaaatttaatcaggtggtgatgccaaaaaacaattgcaattccagatatcatatctctgttgaagcaaatttac
acagccccaggcacctgatatggaagtattgacctagagaatgttttttcttcatttccatacattagtaaaatcagaat
acatttgaatttaccaagtaggaacaagagtattaagtttactgcccatgcatcagggcaatgttagctctcttgttttc
tatcataatatagactcaagggacctcaaacatctttacatcccacaagcacaatgcctgtccattacactgatgacatt
atgctgacaggatctggtaaacacataacaaataagcctgtcttgctcttgactttaatgagaatgtaacctgtgtttca
ctgtttaatataatgttcactgttagtttcaaatactttttatgatgtttaaaaagttttctcctatccctattttattt
gcaatggcaactgaattttatcaaatgcttttccagcatctttgacatggtcacatttctcttttgtgttgtcaaattat
acttaacattcaatagtgtgctgacaagaaattaacaacccacaggggagcaaagtgagaagaggttaagaagtaaaggc
cttgatttatagcattggcagatttccctgacataaatactactcccatcatgcctggccccagggatgggaagagatgc
ttacttacaattggctctcacagaccagtgcaagagcactactgtgctccatttctgggaaaactttcgtcagtcatagt
gtgttagttatttaaaacttagctggatccaatttgccaacatttcatttataatttctatatctatattcatgaatgaa
atgggtttagctttttcagtagctctacttaccaggttttggcatgagggttatattaaacttgaaaataaagtgggaaa
gcttccatttttttccatgaagactattgctctagaatagcttatttaatgtaggaatccagtatttaatgagagtaaat
gaaaaagccatatgagccatgtgctttatttagtgagagatactaggctatattttccaatcgttatatgattattgcta
ttctcatttgtgttgccttgagttaatgtctgcaaatgtgcacattagagtcatatatcccttcctgtgccatacatcta
tatctgtatacacacatatgtcttttctccttttttcccttctgtatcaagagttggcaagtgtttgtctattctattaa
tttttcaaagaatcagctcagttttaaacccaaacgtggttttgaaagagctgtttctagttcatcaatctctgttcaaa
actttaaaaattctattttcctttcttttggtttgtttcctacaatctggaggtgaatgcttagttcacttattcttcaa
tctttgtattttaacgataaggataaattacttacagttattaactactctcatgaggttcattccttgaacagtcactg
agcaactactatgtcctgggttctaattcaggggtgggcaaactatagccccagaatttggcccatagcctgcttttgta
cggactgtgagttaagaatagtttttacacgttgaaaggattgcaaagacaaacatacaaagaaacaaagaagactgtgc
aacagagaccacctgtggtctgtaaagactaacacatttctatcccgcccttgacagaaagagtctgtgggctgctggtc
tcctctaacggtggtagagatgcctgcacggttaacattaatccttggcaccagaatcctcagcacctaggaaccagatc
ttgcctaacacgctaatttcagtcttgaccaccttcctccggcgtagcggttctcaaacgtctttgtctttgtactattc
acgtataaaatattctttcataagcaacatttatccttttgggaatacctcacaatggggagaaggggaaccccaacagc
ctttaagggttcactgcttcgctgccaccatttccgacggtttacactgttttaagtgtgaatttggaattgttttcaag
ttaaaaagcaaactaatcatgtcctctgaaagtatttgcttttggcatgctagaaatcagtgttgacttttgatactgat
gtgatacattacgagggaattctcaaaactgctgaaatctggcctcggcccagttatcactgctcttaagcttctgaggg
agatacatgaatgagcccacggcaaatggaaaacgaggagttttagtgtttcctagaattatgctcagatacccactacc
tgaccgtctggttatccttcccctcacctccctgacgcaaggagtttggaccagaggcctaaggaggcttctcctgaagc
ccaaatcccaaactggtcaccagtcatgctccgtaactcctgaacctgacaagaagccagccggccaggtctgcagcccg
ggttaagaggagcataccaggaaagagccaaagagcaaaggagcatgagcccttcaaccgcttttacaataatttgggct
aggcgttcagggctccgtaggacccttcctggcagccaagtgagagaaagaggaatgatggtggaatgggcctctcctgt
gcttcccattacttccacactgtcgaaatagaaatagaagcagaaaagaacaccctacaagtcccacccatttggaggca
ctcaactcacagtgacaaccctccacacctctcccctgcaaaaagacgcaaaacaaaaacacctactccaaactgtgtcc
ttacatctcagccccgaagatcaggattgtgtgcaacttcggcccaaaggatgcatttccccagggttgaaagtttgaga
aagaggctatattctgaagagttcttgttgtcaccatcaaaaggattaaaaagacgcaataaataagaaaacagcgtagt
tggggggcatgctccatttgagccagaaagccttggaaacttaagtgttctcaaacggaacgccatcctgctttggggga
acacggaggctgccttgcagtcacgtgatcgcacaacaccaaagggccacgcactctgatttcacctacttaactaaaag
ttgcagcaaaatccctattacaggccaggcgtggtggctcatgcctgtaatcccagcactttgggaggccgaggagggtg
gatcatttgaggtcaggagttggagaccagcttggccaacatggtgagaccccatctctattaaaaatacaaaaattagc
ccagcgtggtggtgcacgcctgtaatcccaggcaccctggaggttgaggtaggagaatcgcttgaacccaggaggcggag
gttgcagtgagccgagatcacgccactgcgctcctgcctgggcgacagagtgagactccatctcggggggaaaaaaaaaa
aaaaaaaaaaaaaaaatccctattacaaataaaagctgttgtgatccagactgcatatacctctgcgaatggaaccagaa
ccgtgaattccaatgcaaatcgatgcatcggcaccagacccgctgcactggatgtatctgcattgcagtcacccgagtac
ggagcacatcatagatgatctctgcaggttcgttgcccacataggaggcatagcgcaaatttcaaaggaacgaatacatc
ctggagcccaaacagctatctggttctgctgctggcctcctgacaagtaggtaagagagtcacattttatagacgacgga
caccaaaaccacacatgaggagtacaagagtagctttatcatggatttagggctgtggttacaaggaagctgtaaggaat
aaaatgactcccatgaagacgtaccgtgcggacgagtggaaggagaaatttggccattacaaagacacaggaatatgtta
agaagtgaggggcaggatgaaatcatctagggtaggtatttagagggagggcgccgtgcaaaataaaatcctcactatga
aacaaaggcggaggcaggaggctgcgttaggtggaagcagcggaggaaggagacgaaagggattgtcattttcatgtcgt
ggctttttagaagacagccatgtcctctactctgattctatcaaaatgtgttctcggggtgctggtaacgttcagccaac
gaaataattcctatggcggcagtaggaataacaaaacgcagaagcgggaacgatgtctttttattcctccccagacgcaa
acgtggatgcatgaggtttggtaacaggcaaagtcatctggttaacgtgactgatgcaaaaagtccaggcctgggcaaaa
agaagtcactgggtgaatgggatggatcagactccctgtcctgagggggagatggtttcttgcagaacgaggtgaaggag
gtggttctgctcagcagtcaacagtggccacatctccacctgcagcgacttgatggcttccgtgtccttttcgtgggtag
ccatgaccaaagactggagcagcagaaagagctcctcgggaagctggccgctgctctcctgcccgtggctgtcaaaagcc
tcccaggagtacttctccagggtctgggcgtgctccggcagcagcttggcgggcggtggttgcaggaggagcagcagcag
cacgcgggacacctcgcagcggaccagcacgtccgagaaggcgcccagggcggcgggagagggcgccgccgagccggagt
tcggaggaagcagcgcggccggtagggcgggcgtcgccccgggcccgggctggggtgccggcggcgggggcggcggcagt
gactgcaccgggtggctgccgtgctcccgcgccaggcgctgcatgcgcgtgaagaccgccagggcgccggtgtagtcgcg
cgccagcagctggcaggaggcggcctcgccaagcgcctgcagcgcggccaggggcagctggggcagctggagctgggcgg
cgcgctggaagtgaccggcggcggcggccggctggcccaggtcgcgcagggcggcggccagctcgaggcagagggcggcg
gcggcggccggctggcccagctcgaggtgcagacgcaccgcggcgcccagggcgctggcggcggcctgcagcggctcccc
gtaggcggcggggcagaccaggcgctggcgcgcgtcgcgctcctgccgcaggaagaggcgggcggcctcggtgagggcca
gcgcctccccgggcccgtggaagagcgcctgctggcagcgcgccaccgccagctggcaccaggccgcgtagggcagacac
tcctgggcgcgcagctcccggcccagctgtccgaactgctcgccggcctccgccacgttcggcttccgcaggaaccgctt
cttcagcttgttcgataccagccggtagcgggccaggaagtccccggcctcgggtcccgggccggcgccgccgccgccca
ggcctgcagccgctgccgccatgctcgccgccccaagcacttcccgacgcgccgccgcagctggcgggcgggccggggcg
gggcgacgtgccctgcgtccccctcggcgggctgccgccgtgcccgcgccggctccccagcccgagcctgccccttgccc
tgatgaggtgcaaagagcgggatcggaggcggggcctggccgggctgtgagcggcgtatgcaaatcgagggtctcgggga
tgcggatccaagaccctgggaaggtacgcggggcctggcggggcaccagctgctgctagctcggctgcaatgcaagtggt
ctaggttgctaaaggcatcccacagcctctccatctgaacatgacccaaacgaaactcgtgaccctaattccatgtctgc
gcatttctagactgttgtccccccccccccccgccccgactactcagtcctccgtcttccggtccagggccccttgccaa
gcaccgggtccacctctccgtccccaccccggttgccttagaagtccgtcctgtcgcaacactgcagtcatggtcttgag
gcccacccgccccaacgaacaccatcatgctgaggactttcccgggcaggccctgacttgctcagaaccagcgggggtgt
ccccttcccacccagggccactcccctgcactgtcacccggagagactgctcctctgtgccatccctggctcccacccaa
ccccagacccccaccacctctccatccctccagctgtggaggtctcacaaccccccaacccatctcaccgcccccccacc
cccaccccaaggcaaagtgactgaagcgggcagatggcttccttgaaacattttattgacagaattaatgaaggcccaag
actttggggcctgggttgtggggggagggtgtttaaggccgggggttcaggccgggggatttggggccgggtgggtggac
gagtggacctgtcaggtcccaggggccgggtgtcagaagctagtcctcgccaggggccacttgagagatggtggtcgtgt
tgaaaagggtgctcagtagcctgtcgttgtgaaccaccatg
