# Supplementary material for: Creating PWMs of transcription factors using 3D structure-based computation of protein-DNA free binding energies
Source: BMC Bioinformatics. 2010 May 3;11:225. doi: 10.1186/1471-2105-11-225 (PMC2879287; doi:10.1186/1471-2105-11-225)
Supplement: Additional file 4 — 124 NF-κB-regulated promoter sequences used for validation of the PWM model. The promoter windows span over [-10000, 1000] bp in respect to the TSS, the length of each promoter sequence is 11 kb. The genomic coordinates of the particular TSS are listed in Additional File 5. [file 1471-2105-11-225-S4.ZIP › nfkb_promoters/ifngr2.fasta]

>PM000000381|interferon gamma receptor 2 (interferon gamma transducer 1)|
agccaggagaacagagtgagactccgtctcaaaaaaagaaaaaaggaatgtggcagccttactagaagctgcaaagggca
aggaactgattctccccagagcctctggaaggaccacagccttgccaatccattttgggtttctctctttcttccttcct
tttttttttttttttttgaaacaaagtctcactctgttgcccaggctgcagtgcagtggcaccatctcggctcactgcaa
tctctgcctcctggattcaagagatcctcctatctcaggctccctagtagctgggactacaggcatgcaccaccaccctc
cctttcttttcctattcttttttatagatagggtctcattctgttacccaggctttgggttatatggaactgatgtccct
tccttttttatagacagggtctcactctgtcacccaggctggaatgcagtggtgcaatcatagctcactgcagcctcaaa
ctcctgggctcaagtgatcctcccaactcagcctcttgagtagtcctctacaggtgcccaccaccacgcctggctaatgt
tttattttttgtagagacagagtcttgctgtgttgcccaggctgttctcaactcctagactcaagtgatcctctcatcgc
agcctcccaaagtgctgggattacaggcatgagcacccagccccatttgggatttctgacctctaaaactataagagaat
gaatttttgttttaagccactaagtttggggggatgcattaccgcagccataggaaacgaatccagcttccaagaactgg
gggcccggccagacctccatggggtgcactggcaaaagagactggcccacccatctctgagctgggcatcctcagcctgg
ttccctgcatcttgagagtcctacatggaagggtgaagtcccttagtgtggccccagcatttcaaaaccccttggaagcc
acccatgtgctcccaggcaggcttcctaagaaagtgaaaacatcgagtttcttcatttgtggctagtattgcaccccttc
agtgtggcaatgtggttctgtcaccagaaacgctgactggcaacttctgtatggttgcaaaaccgggactggattcactg
agactgattcctacggtgtggttctgctgtggcaaggcaagcacaggtgttttttttttttttttgaaacggagtcttgc
tttgtcgcccaggctggactgcagtggcgctatctcggctcactgcaacctccgcctcccgggttcacgccattctcctg
cctcagcctcctgagtagctgggactacaggcgcccgccaccgcgcccggctaattttttgtatatttagtacagacggg
tttcaccgtgatagccaagatggtctcgatctcctgacctcgtgatcagcccgcctgggcctcccaaagtgctgggatta
caggcgtgagccaccttgcccggcccagcacaggtgtttttgagatagtgactgttgctatttccttaacaatctacata
aaatgagcacccatcaggcagaagccggtgacatcttcacttctgtttctcacatctctgttttatgggctcttttaaaa
aaattatgtatttatttatttaatttatgtattttgagacagagtctcgctctgttgctcaggctggagtgcagtggcat
gattctgcaacctctgcctcacggcttcaagcaatcctcccacagcctcccgagtagctaggattacaggcatggaccac
cacacccgactaatttttgtacttttaatagagacagagtttcaccgtgttagccagctggtctcaaactcgtgagatcc
actgcctcggccctccaaagtgctgggattacaggtgtgagccactgcgctcggcctatgggctctttttttacatattg
gcatagccaaagaccaagcccttcccaagacacgtatacacatgcatacacacacacacacacgaggaagtcatgctctt
gaaggtgaacaaactcagagaatacaagatttacaagaggttcaagtacacactttccaaacccgaaaagtaacagtaat
caaatcaaaatacatgtttggaaaaaagattcaaatgtattttttgaaagcaaagagagtcacaataaacaaggtaaaga
gtatctgaaagggtattcatatgtatgtttgcaaagaaagagagtaagaataacaactgtttttcactttcagaatatgt
gacattagattctttgggttatatggaactgatgtccctcatgaaaaattgtcaaggagttgggggtgtgtagggagctc
caggtgattctttcaggtgaaatcgtgcatgattctgggtccagtgaaggtgtatagcggaaggaggctcccacagaagg
tggggttgacacaggctggaaagcatggctgcaagggaggttgggaatttgaattttctggaagcagtaaatactcacaa
gactgaaaatcctcccagtacagcaagagcgttccaaagattctggacagtcagaaatcaagataaatggccattaccct
tacctcatagatgtgttatgagggttggcagagcgatatatacagcacagggcaggaggtcaataaatggtacctcttct
tattagaggatatgggcatagctcccagtttgcccacagccttgtagtgactcatcagatgccccatgggcctcctcctg
gctgtggcttacagaaggggtccccaaccactgctcatgaacagggttgagctacaagcaaagcttcatctgtgtttaca
gccgctccccattgctcgcccctgagctctgcctcctgtcagatcagcagaggcactagcttctcataggagcgtgaacc
ctattgtgaactgcacacgcaggggatctaggtcacacactcctcattagaatctagtgacagatgatctgtcactgtct
cccatcacccccagaagggaccgcctagttccaggaaaacaagctcagggctcccactgattctacattatggtgagttg
tataattatttcattatatattataaagtaataattatagaaataaagtgcacaataaatggaatgtgtttgaatcatcc
cgaaaccattcctctctgctcccccgccccccaccccccgcctggtccttggaaaaattgtcttccacgaaactggtccc
tggtgccaaaaaggttgtggaccactgccttccagcagctgctacctagcatgagcccttggttaataaactgctcctac
tcatgcccaagctgccaggtttttcctggaagtctgcaggatcccagagtgcaaaattattattattattattgagacag
agtctgctctatcacccaggctaaagtacagcggagcgaccatagctcactgcagctttgaactcttcggctcaagcaat
cctcccatatcagcctcctgagcagctgggattataggcataggccaccattcccagctaatttttatttttaaaaattt
tttgtagagacgaggtcttgctgtgttgcccaggctggtctccaactcctgggcttaagggattcttcctgcctcagcct
ctcaaagcactgggattacaggagtgagccaccgcacccagtcggcgagcaaatttaaacacacagaaaaaatgataggc
tcttaatccttccaggaaatggggattggtttgagtttttctgaattacaaaacccaagaggattcgttacacaagtcct
gtcctgagaactcatgaaaaaaaaaatctcaggcctgggccttctagttattactggcagcttcccaggccctgggctgt
ggccctggggttgtgggtgcttttcctacataccaaagtcaggaatattaaagcttcgtatacttaaaaagtgtaggagt
ctcctgtttttcaaggagttaaaaaggaactggaagattttcttttctctgcctgttgtctcttctccctgacaaatttc
aggatatcggccgggcgcagtggctcacgcctgtaatcccagcactttgggaggctgaggcgggcacatcacatgaggct
aagggttcaagaccagtttggccaacatggtgaaaccccgtctctactaaaaatacaaaaattagccaggcatggtggtg
ggcgcctgtaatcccagctactcgggaagctgagacacgagaatcacttgaatctaggaggcggaggttgtaatgagccg
agattgtgccactgcactccagcctgggtgacagagcaagactctgtctcaaaaaaaaaaaaaaaaatcaggatatcatt
cattccctgttttcaggaggaattaaatatagaatgctgtatgtgtaatagttactcttgtgagggtcccagacaggagg
caaaagactagagaagacttggcattactggaatgatgttttatgatggccccactggggaagtagaaatgcaacaagtg
taggctggtgaaaggagggggctgtggcccatgacaaacagcaagaaaaacccagcccatcaccggagacctaagggaat
tcatcctttcgctaacatgccaattcctctgaccttgatcctggaatttcttgaaacaagggggcaccaagtcacatatc
agggccccacttggtaatgatcaaggcctactttgagctcggacctcttacagctctgttgaatccagggaagacactca
cctacccactcacaggtgtcagcggccctgcctttggctatgtcaatccccacggacaccaacgatgacacaaaatggca
gcaaacagtggaagatggtagtcagagaaggcaacagagttctcaggaaatggagtccagaagttgtagaatttggactg
tgggtatggcaggagtgggggttgggggaggcgttgtagatgaaggcagggagaggcgcaaacaggtggggtgaacagca
gaggaagaggcagacaagtagggcacatgtgaccttcacgaagtacaatttcaaagactcactgatggaatagccgggtc
atggggagctgtggagcgcttgactgggcacagagctgggtctcattacgagaaaactgaacagcatgatgagaagtttg
ctgtgaaatgcagggggctttggcactagacaggcctggctaggagcccacactgccactcattggctgtgtgatttggg
gcatgctcagccagattttgatccaacaagcaaaaccatcatgtgatgtgatgtgtgtgtgtgtgtgtgtgcgtgtgtgt
gtgtgtgtgtgtgtgtgtgtgttgttatattacagagatttgacctcacataaacatgagagatgtgtgcacagtccagg
agagacaattttcccctgtccggtgctggagcctgaagtcctcagggcaggaggccgggaagagaaggtggacaagagat
ggaggaagcagggacaagctgaaatctaaggctcagctgccaccctcctcaccctgctctccatctccacacctccagct
tacacgaccacatgagatccacggggagctggaggagcctggagcctgtctgcatccctgccatctaggacatcagcaga
gaagccacaggtcgggagctgcaaagatggatgccttgtgccctgccccagcctcccaagggtaaaggaatatggctgca
cctttccttccatcttccaagtctcgcacattgctagggtttgaatgtgtccccaaatttcacgtgctggaaatttgatt
cccaatatggcagtatggaggaatgaggcctttcagaggtgattggttatggtgatcctgccctcatggatgggtggatt
cattcatggactaatgggttcatggaccaatggttatcatgggagtggggctggtggctttataaaagaggggatgggca
tggtggctcactcctgtaatcccaacactttgggaggccgaggcaggtggatcacttgaggtcagtagttcaagaccagg
gcaacaggtgaaacaccaactctactaaaaatacaaaaattagccgggtgtggtggcaggtgcctgtaatcccagctact
tgggaggctgaggcaggaaaattgcttgaacccaggaggcagaggttgcagtgagccaagattgcaccattgcactccag
cctaggcaacagagtgatactccatctcaaaagaaaaaaaaaaaaaagaggaagataaatccgagcaccttagcaccctc
agccccccttgccatgtgatgccctgaccacctcatgactctgcagagaatctccaccagcaagaaggccctcaccagat
ttagtccctagaccttggacttctcagcctcccaaaatgtaagaaataaatgccttttctttatcaattacccagcttca
gatattctgttataagcaacagaaaatggaccaagacacacacaaacatccttccctgcccatgttacctcagaactttt
cagggaggggaattctaggaaatgcagttacagtttagcagacctactgcagtgcaaacccaccacaggccaagtcactg
aactctgctagtgtccccatgggacagccatcgcctgcctaactgggaggtctgagtgttataatacctagagaagcacc
actggccagcaaaaaatgttggcttctttctgccatcccccacccactctcctgagggaggtgagaggagtccctctagg
ctattagaaatgcttcaggaagatcaactgattacaaggtaaggaattaatggaaagggatggtgcagattcagggtttg
tagggctgaagtgtatataatagatggagccctctttataaacaaatacacaactcactataaaattaggcacaaaagta
tttctttttcttttcttttttttttttttttgagatggagccttactctgcactcaggctggagtgcagtggtgctgtct
cagctcactgcaacctccatctcccaggttcaagcaattgtcatgcctcagcctcccaagtagctgggattacaggcacc
tgccactatgcctggctaatttttctatttttagtagagatggggtttcaccatgttggccaggctggtcttgaactcct
gacctcaggtgatccacccacctcggcctcccaaagtgctggaattacaggtgtgagccaccacatctggccaaaagtat
ttctttagaatgatatacaggttacaattttttttttttttttgagacagagtcttgctctgtggctcaggctagagtgc
agcagcatgatctcagctcacggcaacctccacctcctgggttcatgtgattctcctgtctcagcctcccaagtagcagg
gattacaggcacatgccaccacgcctggctaatttttgtatttttagtagagacgagtttcaccatgttggccaggctgg
tcttgaactcctgatctcaggtgatccacctggctcagcctcccaaagcgctgggattagaggcgtgagccaccgcaccc
agccatcaaagatgtaaccttgaaacaaactgcagaagccttttcccttagccttaaaatggactccatgtccctccctt
cttcaccgtataaactcccttcacatttatctaactgtatgcccgtgtctagttacgtgccttcttagaggttccagacg
ctaatcttgagacagacagaccaagcctggagattcttctgcaaaattccacatgtgacctcaaggcgtctaattaagaa
tccagccattgttgagatgatgccagaccacaggcttcctgtggactaggacccaagacagccaccggaacaagacaaac
agacagtgtacttagcataatccttgcctgacttccacatcgttttcccgttttaaacccttgccttggccgggcgcggt
ggctcacgcctgtaatcccagcactttgggaggccgaggcaggcagatcacgaggtcaggagatcgagaccaacctggct
aacacggtgaaaacccatctctacaaaaaacacaaaaaattagccgggtgtggtggcgtgcgcctgcagtcccagctact
cgggaggctgaggcaggagaatggtgtgaacccagaaggcggagcttgcagtgagcggagatcacaccactgcactccag
cctgggtgacggagactctgtctcaaataaataaataaataaataaataaataaataaataaataaataaaataaataac
ccttgcctttcccactccccataccccacaattcaacgtgattgctttggggataggaatccaaccacttccccttgcta
gctttggaaataaagtcactttctttccaccacatcttgctcttgttagactctgcaagcagccagcgactgaaccagca
ttcggttacatcccctgaggcggatgacacttgtgtgatcctgtaaccgatttcttgttagaatgttggcatctttcacc
cagtcgttttcttgtaattttatttatttgtttgaaaacagaatccttcttgcaatcctgtcattttcagtgcctttttt
ttttttttttttttttttttttttttttttttttgagacggagtctcggtctgtcacccaggccggggtgcagtggcgca
atctccgctcactacaacctccgcctcccgggttcaagtgattctcctgtcttagccctccaagtagctgggattacagg
cgccggccaccacgcctgactaatttttgtatttttagtagagacgggtttcagccatattggccaggctggtctccaac
tcctggcctcatgtgatccgcccacctcggcctcctaaagtgctgagattacaggcgtgagccaccgcgcctggcatcag
tgcatactttttgaagtgattccaagttatcgcccgcttttttcgtgtaacatataaatacatctctgtatctagaaata
tccaatgcataattcaattgtctgcgaggtatttcatcacgtattttcacgagcgtggccaatttcaaaatagttctaca
aagaggaaatgcaagaatgtgggaagagcaaaagaaaagctctatgttgcaaaacccatttttgctaacgtgtccagtgg
gctcccgggacgacctgtttttaaattcttggtctccctgcaccgcgtccctcctttgctgcgctagctttatgacgcat
cttggaagaacagggcagatttaaaaccctctcccaacaggcgtcaaacgacatggtgcaggctcgggctggggagcggg
cctgcggctgcccagctgctaaaggacttcctactcgtgcaccgccgccggctccagggcaaaccccacgccatttagaa
atgctggaagtttctgtctctccctccccctgctcggaggccattccccccacccccagagccccacctcctccttcact
gggccctttctaactccttccccttaaaacccttttcaaaatggggttgactggaggcggaggttgcagtgagccgagat
cgccccactgcactccagcctggtgactccgtctcaaaaaaaaggggaggggggcgggggagagttgaaagcttaatatg
tactttgggggctattaaagcaaacatttcgactaaaggggcgaatcctcgaattgtgcgatcaagcacccgagaggaga
gttggggggggtcaggaggggtgggggctccagggaaagcccgggggtctgggccggggtctcgcggggcccttccggaa
ggatcgcggcccccgaaggtgggcgtcccgcggggctccagtctccaggacgttccgggaggctccgcgctctgggaggc
cggctgcgtggggtccccgcgctgcagccgcagaggccccccagggccgcggttcccggagcgggaaagtcccgcgcggg
ggcggtggcctcgggggcgggacggggcgggggcgggggcgcgggcggccgagccgaatcccctccaccgggacgccccg
ctgctgctcgggaagaggcgggccctgcgcgccctgcgctcgccatggcggtttgggcggcgacgtgagcggctccgcgg
accccgagcggggccccggccgcgacctgagccgccgccgagcgcccggggccatgcgaccgacgctgctgtggtcgctg
ctgctgctgctcggagtcttcgccgccgccgccgcggccccgccaggtgagccgggcctgggcctccgcggcgggacgcg
ggcgcagccgcagcatgtgggggctgggggactcccggatcgtggggtggggggaatctgccgggtgctcagagtgggtg
ggaatctgcggggtgctcctggtgggtgggatatgcggagtgctcagatcaggtgggaacctgcgggtgccccaggtggg
ggtcttgcggggtgcccagggctagaggggcccgctgggagcccgcagcggggctgggatgggcggccaggagttccaga
caggagctgggcagcagcaggaagacggggggcacccctcctggcgtcctggccgccgggacacccctctccgggagagg
acactcggtgcccctccgtgaagccggtaacctcggctgcgccacctcccccacccgcgcgcccgcgccgggaaagccag
cgtggccccagtctccgaatttctcggaatgaacaacagcaaattgaatccagggctccggcgggggccgcctttgctgg
ccactggttctgcagcctggcgagactgcgcttagtccccgcctggagtgcctcccgaaggcctggctggaagctagact
cagtccctttgtagtagcagcggtggagcagggaccagcgtcttggacgggtgacccagactcaattccgactttggccg
agggcatgtttgacactgggtgtgaaatctagacagttcccgcggtcatagagatggggcagcagcattcaggcagggct
cagaactgtccgggtcccatcagtgttggggcggaagagga
