# Supplementary material for: Creating PWMs of transcription factors using 3D structure-based computation of protein-DNA free binding energies
Source: BMC Bioinformatics. 2010 May 3;11:225. doi: 10.1186/1471-2105-11-225 (PMC2879287; doi:10.1186/1471-2105-11-225)
Supplement: Additional file 4 — 124 NF-κB-regulated promoter sequences used for validation of the PWM model. The promoter windows span over [-10000, 1000] bp in respect to the TSS, the length of each promoter sequence is 11 kb. The genomic coordinates of the particular TSS are listed in Additional File 5. [file 1471-2105-11-225-S4.ZIP › nfkb_promoters/ilk_2.fasta]

>PM000002497|integrin-linked kinase|
agatgaagaactgattttgctttgggagtagaataggaaacaactaggctgttcggaaagatgagcaaactgccagtccg
atgaatatccagcagaaagaacagtacgtgtagaggcactgtgtagtgcctgcctaatgattcacagcccagcctccaaa
catgccctctggactacagcctgtttcaaaacctccatccccttattagaggcatccaactggctcagggcatagaacct
atgatctcccaatgggtactgtcaggtattcctggaaacaagtacaagaggccatatctttatacctgggcacatggcag
ataccttttgggggaggcctagaatctatcattcaaactcaccttccctcagcaccttgcctatagctttcccaggacat
gctgatctgagtccactgcaaggcagagatagtggacagactcttccgccaatgaacagcccaatgcccccaagcccaca
tggcatcaacaagttgtttatgaacagagacccagctccctcactacccctccaaggacagaagctcagaatctattaaa
agtcattaaatagcctatgaagcaggcctgttgaaaggtctagcctctcccagaggcttccttagtcaacaaatccattc
tttacccctcagcctccaaccagcctagggaagatcttcaaaaaacaataaggcttacaacacataatagtcatagctag
tttactgagcacctcctatgttcccagccctggctacagatttctccagttaacccacacaaccaccctgcaagacaaaa
attctaccattttccaaatgaggaatgtgatatacagagattaaatgactttaagtgcctctgggtagcaggccaagaat
taaatccaggtctacctgattccaaaatctgtgctctcagctatatacatcccaaagtcccacaggacaataggtgttgg
gagtggcttgatgctatatggttccaaaaatggagatgaggggagaggggaaagataaaccactagaaatgctcggtatg
gggacaaccaaacagtctcaagttggtggctcagactgatgtcttgagccaagatgttggtggacaaccagttgcctcag
agtcaaacagcaacagctgcctgtctgcaaccttgaaggcctgggcaaactgaagctgaaggagcagaagctatgggtga
gcagaggaagctgatctgtagacagatcagatgacagcagagtggagatggcaggacaggaaggccatgtggcttcttag
ttggaaagaagagcaaaacctaaagatgccttgaattccaaaccatctagttttcataacacctgaagtgtcatgagaca
gatatccccatgttctcacaataaactctttattgtttagctagccccagtgactttatgcatcttataaccaagaagcc
ttcagtagagcaagtctgagccagaggttttatcacactttgtcctcagggtccaccaggaaccaggtcttggctcacag
ccaggctggaaacagtcttcacagttctgagcctggagtttgagatctgcctcccctttcaaggaagatccagaggtcac
ctgcgcttgtagagacatggctgaagctgcaggcctgaaagctgagccttgggccctaccagagggggcccagtcttttg
gaaatcaaacaagaagaaatggctgttggtcaggtcctaggggcagaaaagacccagtgagaaccaaatcctcatcccaa
ctccttaaaacacctccctctatgtactgcctctgctcacaaagcttcccagggctcccacttccgttggggagcaaaat
gtctgttcctgtgcctaaagcctccttcctgaacaccagtaccctgaatagggccacatgagacaaaaacaggtacagat
gtcttggggccctcaccttggagacaatcttgaagcctagcttggtcacagcccgcagaaaggttcgaacatcctcaaag
cggctgctgacctcagccactttcaggagacccctgagaaagacagaaagttctgtgtaagtgcacagactcatgcatgc
acacatacatacatgcatctgtgtcctgggggctcttaccctggcttcagtactctatttgcctcctctaggaagtccct
gatgttggttcccatcagtgaaaggcaaaacacagccacatccacagactcatcctccagaggaacctgtggagagtgag
agtgttgtataaggcacacagtgcagaagaagaaagccagcactgagataccaggatgggaaaggggaaggaagggttag
agattagcatacggaggttggccctagagcacaagccagataacataggggtttacctgggccatgtcacacacagtgac
cctagggtccagagaagccaagtcaaagcaatgcacagggttccggatacttgaagccaagcggcaatccccacagccga
agtcagccaccactagggatgcaggcctgagagtggaaggcaagggtcacatattggtctgatctgagcctatgactgac
ccaccacatggcttctcacagtccctgacccccattcaccgctggcgaagatccctggcgatgcggtccactggctgcag
tggccacttcttcacttggctctggaagccgcggtggtagagaagaaaagcctcagggtcttcctggaagagacgctgtg
cagcactgctgggccctgagtacaactgttcattgaggtagcgaaatcgggccccatccagccgctgtgccatgcgggct
cgcaaagcccctgcccgagcctcatggctgtctgtcctgggaacaggagacacctctgtcttctctgtgggggcctcagc
tggggcctggtctggcacctgaggtggctgaaacttgttcttacatcttctcttgttcttttgccggttccgccactgct
tgcggcttaatgtatgagggggtttaggggaagtggacccagggctttgctttggtggatcatttgtagtactacccttc
caggctttgggacctacagggagggagatgggaaggtgcacatgaggcaagatctcttacattcggagtcacggcaagtc
atcccagccatacctctgtctttgagatcgtgactgtggcctgcagagaagtacttcttattgcctgagtacaccattag
ccccaatcctaatggcagtggataatcactcttgtatgtagaaccagctgaccccccgacacacacacaccaacacacac
acatatacacatccaatggtacctgtttggtcaacattgtccaggtgctgggctgaatttataggggcatgtttctggca
tttcctctttcttttctcatcttcagcagagtcactgccaacaagagcctgtttgtggcatttcttcttcctttctactt
cttcctcagagtcactgcaaggtgggccctgtttttgacatttcttcttccctttcttccctacttcagcagaggcactg
gcaaatgatgcctttttggggcatttcttcttcctttcctcctcctcctcctcagagtcacttatacataggctgggggg
atgctgggaaagagatgctgcctctagggcccgtaatgtggccaagagctggcggcgcttggagccctggaggaaaacag
gggatgacagtgggcctaaagagaatggatgaggcctggagaacaagaagggagagatgtggacctgattcagactggca
gaagcatctgaattcttcccagtcaagcctgccagaacccagaagaacttttatgtcaccaccccaacttctgggaagct
ggagagcagagaaaccacctatcccactttcttcaatgtgtaaatgagctaatggaggtttccccaaaggaaaatgcaaa
ggccacaagcaacaagaccaaggccagagaccaggaattccaacccttcaccttgagcttttgcctagagctgatacatt
tctgtaagaggtaaggaggcttctgaacacaggagacacatgatcacacacgtatattaaatatttaacatgtctctagc
tgcagtgtagaaaacaaactgaaggggagaaattgcagacagagaggccagcggcttggacaatggtaatggggctaggg
gatgaaaaaggaggaaacaaagcaggccgattccatgttggaggcagactgaagggtaagaaaagcctgaggaagcaggg
ccctcacatctgcagaggctcaaaggagaagatgtattgtcgggaaggctgattctgtgttgcagtcctaccaggtaatc
ctaggccaggcacttaccctgattctaagtttcccacaccctcctttgaacaatgatactgacaactcttactgtctcca
atccatcctccacactgtaaccgacgaccctttcaaaatacaaatctgaagaaataattccattgcttaaaacctttcat
tggcttctattctcaatatacgcaaaacttctacctcttgaacttgaacagcatatatgcccctttcatttactatgtat
ttcaaccacaaggaccacttgtgtttgtgactctgacagaacatgctctcttgtcccagggcccttgtacgtactttttc
ctgtctgaagaaccctcttcgcttcaccaacttctactcaacaactctctctgacccaacgtcagtttcttttggaagtt
ctcggatcttcagatcaggactcgcccttaacggtgccacaggtgtccctccccgcaatacacacagcgctgggatccac
caatgtccgcttcgcggcctgaaacagctcccattgctcccgcgagtcactcaccttgttttgcgaggaggccgcaggcg
gaggtcgtgagattacgggcccaaggcccgcggctactggggccgcctcggcccactcaggctcttcgaacatgagggtc
gggagggcagggtcgccgagtccccgctcttctccacgtgcacagcgctcctctggaagtcggagcgctcagacctgcca
gaaccgacccggaaaccaaagcgtgacagccaggggttgctagagcggccggcgcggcgcagcgaaccatcgagtttagc
caggcgcggctagaagggcagggaggcggtgggaggggagggacggaggcccgcgctgcccaagagcgccacgggcgggg
cggggccggcggcgggctgcgggcgcggccggacgggagttccccggagaaggatcctgcagcccgagtcccggtgagtg
cgagaggacccgcgccccctgtcacccctcacttctcctgagtcccaagtaaggaacggagccaaccctggggaggaccc
ccggtcccctctcccagagtatacggagcctgaacctccccacttcccccaactctgttcgcggatagggtctagttgcc
tgctctcggacatccgttcagcagacactacctcttcgtcaccccctgcccaccctgacccgcctttacctcgcgtctag
aggacacagccagggatcatcccgcagccccgaactccttcacagacccccactagccggggacgcagctcaggccccct
acccccaacacaaacacttctctcctgtagaggataaagcttggggttcatcctccttccctggatcactccacagtcct
caggcttccccaatccaggggactcggcgccgggacgctgctatggacgacattttcactcagtgccgggagggcaacgc
agtcgccgttcgcctgtggctggacaacacggagaacgacctcaaccaggggtgagctgaaacggttggtggatgagagg
aaggctagagatctcctggctacgtggagtggagtgctcatgtctggtggtggcggctgcctttgctagccagtgtaatg
agtgctaagcatagcctgtggggggcagagggttttcacagaggacgcagtttgagctgaatcttgactgcagaataaga
gtttcacaggcagaggctacagagagctttccagcctcagtagactgcatggccaaaggctagggggcaaggcacagagc
agagagaacaggaaattgtctggagttccatatggctggaggatagatgatctctgtgggtcggagcattgggtacaaga
ggaaaagaacaggacataagactgtagaggtctccaaggatcagccagatcatgcaagcatatttaggctataagaaggt
ctttattttaaaagcaaggttttaaagctgtatagtgacataatgagattgtccatttttcagtatcgtcttggatgctt
tgtgaagagcaggtggaaaggaggcaattgcctagttcatcgtagaagtaatgatgtcttggactagaattagggtgagt
gaaaaagagaagtgatcaaattccagaagtctttaggacgaagaattgtggaacttggtgtggggagtgagtaagggcaa
agatgaggaccagggttctggcttgggaacttggttgtttttactgagatggagaaaactggaggatgaggcattttatt
ttggacatgttaaagttaaggtgacaatacagcaaggtggaaatgttgagtgtgttgttggttatgcagatttgcaattc
aggggaggaatctgacttggagacacagatttgagagctatcagcatatagatagcatatatatatcatatatatagatg
atacttgaagacgtggttgtgaaggagaacgtctcaggagagtggaaggcaagaggtcaggggacaggaagcctgcacga
cagaaaaggagcaaccgcaagttgaaaaagaaataggaaaatgtgtgagtaaagcttacagaagagaatgttttaatgaa
ggggaggtagtcaacggcagtacaggctactgagagatcaaagaacattaatattttaaagtagccattgaatttacagt
tgggttttttttttttaagttaaggggtacatgtgcaggtttgttggatgggtaaactcaggtcatggaggtttgttgtg
cagatcatttcatcacccaggtattaagccgtggcacccattagttatttttcctgatccctccctcttcctacccgccc
cactctggtaggccccagtgtctgttgctcccctcagtgtgcagttaggatgtatttgaccatctgtgagtgttgtttca
gaataatgggtgaagaaatcagactacattgggttccttaatttaaggcactatgatgaacaccttctgtgctgggtgct
agagtccagaatctgacataatctctgctctcgatacagcagatttgtggcagattgaaaagtaggccgggcgcggtggc
tcacgcctgtaatcccagcactttgggaggccgaggctggtggatcacgaggtcaggagttcgagaccagcctgaccaac
atggtgaaaccctgtctctactaaaaatacaaaaattagccaggcgtggtggcgtgcgcctgtaatcccagctactcgga
ggctgaggcaggagaactgcttgaacccgggaagcagaggctgcagtgagccaagatcatgccactgccctccagcctgg
gccacagagcaagactctgtcttaaaaaagaaaaagaaaacaaaagttgagaggtgagcaaatagtgaaagtgaatgtac
accagttctacaaggttggctgagataggaaggcaagaagagcagtagtgatggtgactcagagtggcaaaatcaaattc
tttattttttaaaattggtggagtttagtttttaggtttgacaggtcaggatcacctgtcatcttagtctagacttcact
ggttcccattaggttctacactatttctctttaatactttgcaaagtcatttgttccatttttcatataattctcaaagg
gtaccctgataaagacagtaagcactgttactgttttgttggtgaggaaatagaggcttaggcagttgcccagtgggcct
agcatctaggaagactctagctgagtctaggaagactctaggaagatgctgccagaaggaaaaggggtggaattaatgaa
actggaaggttgtggtgctggtttgaggagtaaagtatgggggccaaagttggctatatgctggatatgaagagggggtt
aattccttgcaggtcttcttgagatagaagtccaggccctgaggtggcaggcagcctgatagtgaacagaacccttgtgc
ccatacttttgccccccgagtttggcctgccctggcgccacaggcagtactggaagctgataagtcagggcacaaattaa
aggtctaggaggcaagaccaactgataaacagggggcgtaatgcttcctggggataatcccatctcaaggaaaagctttt
ggctatttctgtgttagcagatgcgagcaagttgtggaggaaaatgattaacttaaaggccacaccccccaaccccttca
gctgtacgggcatctggatggccagacccctgatcagctccaggccttgcctagagtcgcacacaggaagtgaccacaac
actaaggcatccggaggctgctggcccagaccacggaccgccccctgctccgccccttgaatctgcagccccgaactgga
gggaatttccttttatggccccaggctgtcaggcaggcccagctccaaaccaattgttttgttttgtttgtatactttac
tttataaaatacatatttcttggaaaagaaaaaaatcaggtatagttttaatcccaaaacagccattctcattttcttct
gttttctatgcacaggattgctaagtaggggaatcctgctttgcatggtggtttgttatctacctcatcagtagtcaaaa
gcatttctccttttcaacataaacccttccaaaacatcatttaaattccattccatttttagatgttagtttcagtacca
gagccaaatagtaagtttgttccctcttctataagttgtggcctgccttctccaagacacccttctcccccactaacatg
cactgaacagctgctgtcaatccattccctcaagaaacttaaaggtctaacagacaagacagtccattaacagattttta
caatccagtgcaacaagtgctgaagtagggggacatataagatgtggtggaaaacagaaaggaccaatagatgttgcaga
aggggtgcaagagaaaccaggggaagagcactaccacctaaggaaatgagatgtgggatatggtgaagataacacatttt
tttatagaggttgttgagatatctaggtggttggtttggtttgaagctcaggggaaggtctgaaatggacagctttggga
gttgctggcatgaatgagaatcaaagtcctagagaggtaagccttcccagagagtatgtaattatcagtttttcaggaat
caaaacctttgccccatcccacctccagctcaatgaccattgccccttcctcaaagggacgatcatggcttctccccctt
gcactgggcctgccgagagggccgctctgctgtggttgagatgttgatcatgcggggggcacggatcaatgtaatgaacc
gtggggatgacacccccctgcatctggcagccagtcatggacaccgtgatattgtacagaaggtacgtacaaactccttc
gtcatccacatcacatacatgccatgagggtcagtcacaggcactgtaacatacagtagaaagcatgtgtgctcttcccc
cttttcccatgccctgacaccagtatctcatttggaactgactgtactttctgcctcttctttttgtctggccatggggt
ccagctattgcagtacaaggcagacatcaatgcagtgaatgaacacgggaatgtgcccctgcactatgcctgtttttggg
gccaagatcaagtggcagaggtgagtactcagcccttaattcctgagatgggtaggaagtaaagtctgagccttggtggg
agattttggaaccctcaacccattctgtcagtactactgtgtgacacttacaggattaagttctacatttgtgcattcat
ggttggttcagtgactgccagcgaggtagcagtggctctcatcataatggccttttcattccaggacctggtggcaaatg
gggcccttgtcagcatctgtaacaagtatggagagatgcctgtggacaaagccaaggcacccctgagagagcttctccga
ggtccatctcccccatcccctagcttgtgtcctctcgtcccttcccacctgtcttctccctctgtaccacagcttaggtt
gtttttcttccctagagcgggcagagaagatgggccagaatctcaaccgtattccatacaaggacacattctggaagggg
accacccgcactcggccccgtgagtcaccactgtgggaagaagggttgtaaaaggaaataatcctggcctcttggggctg
ggttagggtgaagctgggtacctgacctgcccacactcttaggaaatggaaccctgaacaaacactctggcattgacttc
aaacagcttaacttcctgacgaagctcaacgagaatcactctggagaggtgacccctgcccttcttgcccttccctcact
aaacccccataaattacttgctttgtacctgttttaagtttttcctccagttagtgggcaaggaagtggcagcaacattt
caagcctcctaacccctacctgtcctgcagctatggaagggccgctggcagggcaatgacattgtcgtgaaggtgctgaa
ggttcgagactggagtacaaggaagagcagggacttcaatgaagagtgtccccggctcaggtagtgcaaggcgtaacctg
gaagctgctagttccaaggaaccctgaatagcactgaaagagatcttttgtactgggtctcaaccactccctccctcttc
taggattttctcgcatccaaatgtgctcccagtgctaggtg
