# Supplementary material for: Creating PWMs of transcription factors using 3D structure-based computation of protein-DNA free binding energies
Source: BMC Bioinformatics. 2010 May 3;11:225. doi: 10.1186/1471-2105-11-225 (PMC2879287; doi:10.1186/1471-2105-11-225)
Supplement: Additional file 4 — 124 NF-κB-regulated promoter sequences used for validation of the PWM model. The promoter windows span over [-10000, 1000] bp in respect to the TSS, the length of each promoter sequence is 11 kb. The genomic coordinates of the particular TSS are listed in Additional File 5. [file 1471-2105-11-225-S4.ZIP › nfkb_promoters/stat4_2.fasta]

>PM000072235|signal transducer and activator of transcription 4|
tataaaagtctaaatgtgtatgacagtagcacaagaagaaaaattcacagagtagattttaacttacctttttcaatgac
tgcaaaaatctatcaggcaaagaaaaatcagcaaggatgcagaaatttgaacaaaacaattaacaaacatggtttaataa
acctgtatgaaacatttgtacccatcaactgcaaaatacatatttgttgcaagctcacatgaaacatttacaagatatta
atatgctgggtcataaaacaagtctcaacaaatttaaaatgattgaagtcattcagagaatgtattctgattaaaattaa
attattctaaaaatctgtaaaaaaaagataaatagaaaatccctatgtatagaaattaacaaatacatttttaaataagt
caccttaggacaaagatgaaatcctgatggaagttagatgattaaaaaggaggaaaattctatcaatatccacatgatat
atgatttgtatatgcagaaaattccaaagaatatacagatataattttagaattaataagagatattacaaaagcattag
aatcagagtttagcaaggttgctggattcaaaatcaatatacaaaaattaattatatttctatataacagcaaaaacaat
gaggaaaaagatatttattctagtatcaaaaaataccatctacagaaataaacccagtgaaacacatataagattataat
gtttaatagagaaacattaaagaagacataaataaatagattagaacacaagtataaagatgccaagtctccctaaattt
tacctaaagatttagtgtcattcaaattctcaaccagggtgtgcatatgtgtgtgtgcgtgacttgacaagttgattcta
aaatgtatatagaaatataaagaagacctattctacttgacatcaagacttactataaagctgtagtaaaaaacacaaaa
agattatctattgatgaagcagagagagaaccataagatggaatggagtccagaaacaagcccacccacaaaggaacact
tgatttatgacagagctggcccagcagagcagtggtaaaagaataagatgttcagtaaatgttattggaatttggtagac
atgtggaaaaaaatgaaagaaaactctcattattaacaagctccaagttaattacaatcaatggtgcaaaaccacaaaga
aaaatctccatgcctgcagcttacagaaagatttcttaaatcataagaagcataaagtttaataaatgatttattaaaat
ttaaaacctcttcattgacactagaagataggaaaaagataagccatagagtagaaggtatttgcaataaatttgcatga
gaaactgatacactacagaaaatgagcagtttctctttttctggcatgctgcttccttcctcccactaacacacacttaa
gggtttgttttattgttattttgaggttcacgtacttagtaactgctgaaaggtaaatatgagtatgtctttgatactta
ggaaaatagaagtgctcatttgttactgaatctataatgatcaattttccataagatgtttttgttcatacatttaagtg
agggacttaggaaaaatgcaaaaggaaagtgaaaagatatcctggatgaaaacagcggtgattcctggctcttaacaaag
aagaaaaagtgagtaatttaaccatacaaagtatgggggaaactgaatctgaaaaggaaggtagaagaagttcaagtaag
aaaggaaaatgaaaaaagtgtacaacacaactgagaaatgttgaaaggtagtatctgaatgatcggcatagaaatattcc
tgcaactgtgagaaaaacaggcaaataatggtaattcttgggttcttagaggaactctgagaactaaaaaggatcctaat
cttggatggcaagagttttcaagtttacatgaatagcagagcttccaaattagccctaggagaagccctttttttaacaa
tggaataatattaaaataaattgagaaaaatgagaaaacatagcttttcttggagagttgaatataggttacatgaaaaa
aataatacatgggaaaattaacatcaggaacaaattctaactagagagaatctgaaattgtcgacacacggaaatggaaa
aaatggtatccccgcttcataaataggatcatttttatttctttaccttttgagtttcagtcaatttatttttgtttttt
tcatttggagacttttgatttaaagagaaaaaagaaagagtttggaagactgtaaaatatgtaagagcaggaattcagat
agttggtgtttactcttgttttacaaatagaagtggtaattaacatacatcatttaataaaacaaatagaagtaattaac
agacatcatttaataaaattgtggcagcaaagtcaaagtcaaaaaagtttacaaccgataacctattttttctctagaaa
aatcttctagtttatatctgtatagtctattttttattgttaattttccactttgtggatttttgttttattttttctgc
tgctaaccttttggtcatttcatatatattcacaccagcttcagggaggagggctgagggaaactaaataaatgcatttt
tctactgtgcttcctgttaatcctgccctggaaaaagtccagtaacaaagaaatttaatactattgactaaattgatagt
gttgttcagattagttctatccattaaggttagaaaactcagacacctacagaggccttgcaggtaaggtaaatgagtgc
ttgggacactcactggtaggcactgtgtcaaccctgggtagtacatactttctccaaagggattccagtattttaatttg
caccaagtaactgatggctgaattaggcccacaggctgccaatttacagtatctgcatcattaaccttggtaataaaaga
tgtatatgcttagatgtcataaaaatatagttgctgaaacaatgtatcatatagtttcactctagtatactaatgcagct
atgagctagttgacacaaacagtaccaaatagggacagaaacaaatgctttaagcaaaccatgacacacagttaacaagt
gaaaaattgagaccacctcattcatgataatttataggaaagtaacttttatgtaaaacctgcccaaactttgggaggct
gaggcagatggatcacctgggttcgggagttcgagaccagcctgaccaacatggaaaaaccctgtctctactaaaaatac
aaaattagctgggcatggtggtgcatccctgtagtcccagctacttgggagcctgaggcaggagaatcacttgaacccgg
gaggtggaggttgtggtgagctgagattctaccattgcactccagcctgggcaacaggctgaaactctgtctcaaaaaaa
aaaaaaaagaaaaaacctgcccaaaacttaaagtaaactgaccctcctaagtgtgtgttcaggatctttcctaaaaaggt
gctcgagaaccatttttcattgttaaaagttatttttgaggacaaagagataaatatgctctctttaggggtctacgttt
acagtatgagtttctctaactttctaatggaacagagtattggaacaaatcccaagtaatttcacatatttaataggaga
ttgttgttgtttttcaagaggtgatattttcttatgatacatatatttaagctttacgttagttatttttgctcattgtt
ttttttttcagggaaaatttcatggaaatccaatgcatgtagctgtggttatttcaaactgtttaagggaagagaggaga
atattggctgcagccaacatgcctgtccaggtaatattttctgaccttgtgatcttgttatcaccttgaactcaattttt
ctgaaacagaaattattatctttggtagggtacagtggctcacacctgtaatcctaacactttgggaggcaaaggtggga
ggatcatttgaagccaagagtttgagaccagtctggccaatgcagcaagaccctgtctccaaaaaaaaaaaaattaaaaa
ttagttggctatggtggcacatgcctatagtcctagctctgtggaggctgagatagaaggatcacttgagcccagcagtt
caaggttgcagtgagctatgttcacaccatgtactccaacctgggtgacagaaagggactctgtgtctttaaaacaaaac
aaaaaaaaaaaaaaaaaaagaaagaaagaaaggagacatttttaaagaatcttttccagcttcttttacttatgttagtg
gtgccaccatccttccagtcacttgcaatcaaggtcttagtatcatctttgcgtagttccttttcttcacccccatgcta
agacaattaccatgtctttccagagtgtatgtctggaatcttatctatacatcatttcccatttgtactggccacactct
gttccagagtcctacaatattagcctagaaatatagtaatcacctccaagctgaatttctgtcattcccactctgcctct
tcctgtatgttctggtcttgctctacagctgtcagttgcttccatttcctacctcacagtgtaaaccagtccgtgagcag
gaattttgtcttacagaagttccatgaatacttgcttgttgattgtgtgagtgtactttactctaacatagtttagatta
tattttatcccattttcctggatgaattcagagttcccactaaaaacaagtagaggaatcaatgcagtctttaatgaata
cttttttcagttaatccttacaaaaaggaaagggtgtgtaattaattttccaagtgacatcctccataattcaataaatc
ataccattatatttatttttgaaggtccaacaaaagttttttttttgttttgtttttgagacagagtcttgctctgtcac
tcaggctagagtacagtggcgtgatctcggctcactgcagcctctgcctcccaggttcaagcaattctcctgcctcagcc
tcccaagtagctgggattacaggcacctgccaccacacctggctaagttttgtatttttagtagagacagatttcactac
attgcccaggttggtcttgaactcctgacctcaagtgatcttcccaccttgacctcccaaagtgctgggattacaggtgt
gagccaccgcccccggccaaaagtatctgttatttaactcttaaaaaattctcatgtttagttattgtcaggttatggct
gttttgggaggactttgaagttttgacaactttattttttagatgaagaaggatggtatcatttttatttaatattaaaa
ctatagtaagtttctaaagtacatatagtttgatttagtgcctttggggtaaaaattaagatacttttatgaatatatgg
tattctcacatgtattctcagctgtccttttttgaacccttcttatatctagttattcgtctgtgcacgtgtgtgtgtga
gagagcgtgttctcttccaatgtcagatatcagtcaaaatgtttgtttgagtatatgctcatcaaagtcactctgaaaat
aatttgctaataccacatactaccacaaaagaagtgctggttattaaatttcaactaggtagacaaataatggaggctga
tgatagaaagagaattttataaaggctttaccaattgtaagagtgtggtatactggaagaacatctgatcaagagtcaag
gacatgggctctacttgaggttactgcactgaatttgctgcggattttagtttatcaacctttctaaccatggctcccca
cccaacttaagatgaaggggctgcttacatctctaatagttatagaactttttatctaaggaacacacccagtatcagat
tattagagtagctaagacgttctgcttggaggaactgtctttttgcttaaccaggctaacatttttatgttttctttcat
aaactccctttgttctaaagtaaaaacaaatctcatcccagcagattcaacatccccaattctaaatttagggccaattt
aatgtagtttcgttataccattttaaaaattacacatattggttttatacaatttcaaaagttatatagatgttatagag
aattagagacaaaatttttaaaatcatcaaattatctgtaatttcactattcagagagaacacattggtaagattttggt
gtatatattctcccagtcacatgtacttgagtttacatatctatacatctgtccatgtacttgcaaatgtatttatacat
acatgcgcatatatgttcaagcaatagagatcatatatatatgtttatatttatgtatggtgggcttgtttgtttgtttg
tttgtttgagacggagtctcgctctgtcgcccaggctggagcgcagtggcacgatctcagctcaatgcaacctctgcctc
ccaggttcaagtgattctcctgcctcagcctcccaagtagctgggactacaggcacacgctgccacacctggctaatttt
tttttgtattttagtagagacagggtttcaccatgttgcccaggctggtctcaaactcttgagctcaggcaatccacctg
cctcagcttcccaaagtgctaggattataggcgtgagccactgtgcctgtcctatataaggtatttttataatctgctct
agtcttcaaattttaaccctttaaattttatgtcattaaatacttttttacagcatgattttttaatgactatagagtat
ccatatcacattgatccagacctcaggtcgaattgtatgcggtatgtattgcattcatcataaaccttttcaaaaccaga
gagatttcaagacattctttttccaggggcctctagagaaatccttacaaagttcttcagtttcagaaagacagaggaat
gtggagcacaaagtggctgccattaaaaacagtgtgcaggtaagtgcttttatacagatacctagaaagtctagatactg
tccccatataactatgcaccattctcccatgcacccaaagttaatgtatacagaaatcatagggcaatttgttaataaga
taaatatctctcacatactatgtttatataagaatatttctttatgggaaacattttaacttcaccttgaacttctttga
tatggggctattcaggttatctatttcttcttgaatgagctttggtaatttgtgtttttccagaaatgtgtgcatttgat
ctaagttgttttattggcataaagttgttcataatgtttattgtcatttgaatatctgtagaatccgtagtaacatcaca
tctctcatttaatattgataaatttttttctcttttttccataatcagtctatctagagatttatcaattttattgatct
agtgaagatgtcttaaataagactttctgccatgttgtatataaaataggatgttaatttcccttccaaaacttacatag
cattcatttccttgccatttataaaaataataattccatcaaaataaactataaatatttaaagatcaacagtcccatat
attatctgaatagtaggcagagggtttaaatttattttcagacttctgatttagtgatcctccataacaagtaaaacatg
aatgcaaaagtctgggcttacactgttgtgagaaagaatcagacagacctaggacaaaataccttggcacattataatgt
caaaaccaatggctctactcactctgcaagtgtgtagattaataatctaccattattaataatctgccatgcaaggcagg
agattattattttactacagtaagaatacttaagcacattaatcaagtgcacagatgggttttgcatccagcacaaattc
cttttaaaatcctaaggagtaggatgcagcagaggccaacattttttggacccccgagcagatctttaccaggcctgtac
atggatccccaactgttttgagtattgacagccaatggcttctctggtgaattgactctacggggagactttggctgcct
tcagacaatgactgagtgacagggggttgtggggagagaggcccgacatcttgcctcaagttggggttaacctttggtgc
atgttatgctcctgggtttctcaaaccaaagttagacctaagtgaagaccacatgctcacttagctccatccccttcctt
ttccctctcttgtatgtcctttctgctaagaggactccttcaacaaatcccttgtagctgatccctgtcccagggcctga
ttccaggaagcctggcctgacttttaggcaaagcaatgcttttcaatcaatgtaattcccccacttatgccataacctca
gtttctctacggaacatttggaatgtagctctcagatcattcagagagcttttgaagattattgctgggtattttcacct
tttgcaattactgatgacaatatactctagaagccccttaattacttaccatagcattgacttttcagagatctggcatt
ggtttaatacacttttcattagaagattctgcaagatactgccttcttttagcttttaattaattttgagatcaaaagat
ggaaccacagtatatctctgctttaaagctatcatattttattttgtacattttctcatgcatgtaggttccatgagttt
agtagctcagagccttccatgagactttgttctgcagaaacttagcatcaaagtaaaatgctacaagtggtattggggta
tactgaaaagaaagagtaaagactgaagctagactagactagatttgaattctagcttgagtatgtattattatatgact
ttgggcctcagtttcctcacatgaaaaatggaaatagtttactttgcaggttgccgaaaggataatctatgtaaggtata
ggcacagcacaggttgctcaaaattggtagctgttattactacgggtgggtagacagtgtatcatgtagtcaatagctac
tactttgtttcttttctaaggtttataagtatggagaatgtcattaagagaatgagataacagggattagaagagtaata
atagctactacttatgaagcatatatttggtaccaggcactgttttaagcagtcgaactaatgtaatccttataacaact
ccttgaagtagatactgttatccttcttcgtcccacccccacacccctttttacaggcaaagaagctaaaatgcaaagac
atttgcccaagtccatgcagctaataagtcatagagttgggacacaaattcagactctcttcctccaaattctatacttt
ttgtaaccaatcatttaaaatttggattaaatgttattctgattaaaatttaaaatttgtgatgagagcattgctgtggt
agatatatgtttccttagagaagacttcttggaataagcaggcagtagaaagtttgacttttctaagaagaaaaggaagt
acagtagtctgaatctaggaagtgcagtgggtctatctttggttaagggtggggtcaaggttaaactgctggacttccca
cagacttctcactgagcacctgagtgaccttggacaagtgagttacttcacatctcgtggcctctgcttcttcctctgta
aaagtgaggataacccacttcatgggtgttgtgaagactaaaggagataatataaaaaagcctttagcccagatcttgac
atttactattatatctgaacaggaaaacatcaccaggtttggggaaaagtaaagtaaaaatctcaaagacagaataacgg
gagacacagaagaagcataggcatatttcaggaaatagaaagaaaaaaatatttaagctgaattgtcataagctacagca
tatttaaatgaagatttcagcaaaaagtgatcattgatacattagtacagagttatatgaaatacccaagggttctaaaa
gggcaaaaatattcatattctccaattaaaaaaagattatatgcatagcatcatttggaagtaattaagaaatgagcagg
tagatgctgaaagacttccaggcaagtaaaaagagagaatagctggaagggcaagttcaatctggttcttccaacattat
ccaacttttatatgaattagctctttagaagcgtgcgttcattatggtctttggttgctgttggagattggaagcaccaa
gcagttttttaaaatacttatgatgttgtttgattgacatgcttaattgtgacagcagagtgagtatgttttcttttgtg
aaaagatgacagaacaagataccaaatacttagaagatctgcaagacgaatttgactacaggtataaaacaattcagaca
atgggtaagtttttgttttttctataattatgcatagagacaaaaaggcatcttgagtagagttttctcactgacagagt
ggataaatttgatctacttccttaggtgagcctagggaaatacagggagtattttcttgttttgcttcttccttatctct
gcatataaatatgtctgtgtgtgcgtgtttaactgtgtgtgtacccatctatatccaaccaattccaagtaaattaccaa
caaattcaacataaatttcaaactgcatgaggaattacccctacttcagcataggtctctaaaaaataaaaaccttctcc
tatagaatcaaaatataattatcacagaaacaaaagtaataattgcctaacatgatcagagaattacaagtagtatttta
ataatataattttctaagattataaaatagaaatgtgtttcataggagaaagcctaaaatataggcaaaagcattaaaaa
aataaaaatctcgtgaaatcgcactatctacagataaatactgtcaaaatatatttccttccagccttttctctgtatgt
tcacacacatacacatctatgtatttattttcaaaaaatga
