# Supplementary material for: Creating PWMs of transcription factors using 3D structure-based computation of protein-DNA free binding energies
Source: BMC Bioinformatics. 2010 May 3;11:225. doi: 10.1186/1471-2105-11-225 (PMC2879287; doi:10.1186/1471-2105-11-225)
Supplement: Additional file 4 — 124 NF-κB-regulated promoter sequences used for validation of the PWM model. The promoter windows span over [-10000, 1000] bp in respect to the TSS, the length of each promoter sequence is 11 kb. The genomic coordinates of the particular TSS are listed in Additional File 5. [file 1471-2105-11-225-S4.ZIP › nfkb_promoters/f8_1.fasta]

>PM000072113|coagulation factor VIII, procoagulant component|
attgctgagagaaattaaagaaaacctaaacaaattggagagatacaccaatgtttatggatcaatgcaatcccagtcaa
aatctcatcgggtgtctggcagaaactggcagcaacctaattctaaaattcatatggaggagtgtataaaaacaagataa
aattcagatggaaatgctaaatacctagaatactcaaaatagctttgatgaaaaacaaaatttcaagacttgcattacct
aagttacagtaatcaaaacagcatgataatggcacctagatcaatttggcagtacaaagagctcaaaaacatatagtcaa
ctgattttcaacataggtgtaaagacaattcagtggagaaaaagacagtcttttttttacaaatgtggggacaactagat
acccatacgcaaaaaaaacttggattcctaccttatactatatacaaaaagtaaatcaaaatggatcacagaactaaata
taaaatccgaacctatatacaatctagaaaaagcgagagaaaatcttggtgaccctggattaggcaaatattctcagaca
tgacaccaaaagctggagctacaaaagagctgcacttcaagattaagaacttctgctctttgaaaggtacagttcagata
atgaaaagctacagagaagtaatatatttgcaaatcacatatctaagacttctatccagaatatttaaagaactctcacg
attcagcagtgaaagaaaaccaacaacccaataaaaatatgtggaaaaagatttgaacaaataagtcatcaaagatatat
gaatggcaaaaaataagcccgtgaaaatgctcaacatcattagtcattagagaaacgcaaattcaaaccacaatgagata
caacttcatacccactaagatgttcgtaatcaaaaagataataccaagtgttagtaaggatgcagaggaactggaaccct
cacacattgctggtggagatgtaagatggtacaggcactttaaaaactggcaggtacttgtaaatttagaacattcactt
actacgtgactcagccatactattcctagatatttacccaaaagaaatgaaagcatatgttcatacaaagacttgtacac
ttgtatacaaacttgaagttttatctgtaacagctaaaaagtgaaaaaaaaactcaaatgtccatcaaaggtggatggag
aaacagattgtggtacatccatacaatggagtactacttagcaataaaaaggaatgaactgttgataaacagaaaagcac
agattatctcaaaattattatggtgaaggctgatgcaggagaactgcttgaacccaggaggcggtgagccaagatcgtgc
cactgcactccagtctgggcaacagagcaagactccgtctcaaaacaaaaaaatatattattatggtgaataagagaagc
cagacaaaaaagaatatatactatgtaattccacttctaaaaagaatctagaaaacataatctatagtaatagaaagcag
atcagtggcgggaggatggcatgaaggaaagagcgtggaattacaaagaggtacaaagcagcttttgaagtgataggtat
gttcattatcttgactgtggtgatggttttatgggcatgtacatatgtaaaaatgtatcaaattttatactttaaatatg
tgcaacttataatatacctatttattaaatttaaaaactaagagataaagaaaatagccaagatgttcctaaagaacaag
atagcagacacacacatatgcatgcgcacacacactcacataaagcagcggggaaagggatagctttcacaataaattaa
gttgggacaaatgggtattccacatggggaagaaaagaaggaatctaccacatactgagcacaataacaattccaggtgg
ataataaatctaaatgtgaaaggtcaaataataaaagttctgaaacatggggtaggcaaagattacttaaataagccaca
aaaatcactaaccattaaggttaagattgataaaattgactatattaaaaataagatcttcagttcatcaaaagatacca
taaaacgaaaagataaccacagaatgagtgaaaatatctataatacacacaactaacaaaggactgagaatattcagaat
atataaagaactcttacagcttaacaagggaaagaatgacaacttcagaggaaaaaaactagagtggaactgaaagagga
gatccaaatggtcaacaaacatacgtaaaagtcgatcaatgtcactcctactcagggaaatgtaaatgaagccaccatga
aatactactacctaactaccagactggtaaaatttttatagtctggatttaacttgattacctcgctaaggaaaaattaa
ctaattttttaaaaatttaatagcctggcaaaatcaagtgccaccatgtagaacaacaggttcatttggtccttgctggg
actgtaaactgttaaaaacagttttggaaggtggtttgacattatttagtgaagctgaagatacctatacccattaccta
gcaatttctaggtacagaccctacagaaatgtatgcacatatacactgggaaatctaatactcatataagcatagtatta
gccaaaaatggaaacaactccaatatcagtcatcaactggatatactgtggtatattcacataatggaactcaaaataca
agtgaaagtgaagaaactacaactatacacaatgtagttgaatatatgaaacatcaggttgagcgaaaaaagcaagactc
aaaagaatacatactgattgcatttactttaaggtggaaagcaggtaaaccacagtatgttatttagtgacataactggt
gttaaaactacaaagaaaagcaatgaaataactgcttaataacctctcgagtttctagggcgctagccacgtttttttta
accttagcagttgttacataggtgttcactccaagtatttgctaaaatgtacacctgttaaatgtgctgttctatatttg
ctatatggtgctataaaatttttcaaatgtaaagagtctatgagattaatggattcaatattcacctatgaaatttgcta
ttactttttgaatttattacaaatgaaaccataagctgtgtcacattaagttatcatctgacatagctaataagtagtta
gctccttattctaccagttaccagctatgtggccttgggcaaactaacctttctgagcctcagtttctataaaatgagga
tagaaaataacagtactaattccagagttgtgagaaggaaatgagatatctatgtaaatacttcaaacagaacctggcat
ataggaaacaatcattatgtgtaaccattaaatggtactttaagatgatgtttagatacatgctccacattaagtgacca
atttcacagaagccaatgtgttttcactggttaaaggagatgatggtacctataactgcaatactaaatcatgcacaaaa
gacagtggacatctttcacatcacttaccatccagtgacacctccaatgaacagctgggttgccacgctatacttttctg
ctgaaggtccagattcctgcccgaacagcttacgccaccatggctgcttcttagcaaattccgcaaggtccagtgactca
aaatttccctcaaagtttcctacaagaagtaatacgttaaataagaaaatatttacttttatacctaactagattgagat
atttaaagaaacagacataaatgtaataagaaacctccaaatattctattttaaatagtaaatttattctaagttgcaat
tttggaaaatcagactaaaatcagcaaatactaatgtctatattacagggaaaaacctagaaaatctcaaattagtcctc
tagtttgtcctctcaaatttaaaaataacaaaaaaggctgggcgcggtggctcacgcctgtaatcccagcactttgggag
gccgaggtgggcgaatcacctgaggtcaggagatcgaaaccagtctggccaaaatggcaaaaccccatctctactacaaa
tacaaaaattagccaggcgtggtggcaggcacctgtaatcccagctactcaggaggctaaggcaaaagaattgcttgaac
ccaggaagcaaaggttgcagtgagccgagatagtgccgctgcactccagcctgggcaacagagcaagactccatctcaaa
taaataaataaatccaaaaagacctataaaaaactgccagtaatgcatcccaaatgaaacaaatttgccccttctcttca
gaagtagctcaatgctattcagtaatccacaaattttctaagtactacgtggatctccagtgataatgaagatgagaggg
taatgtttaattgagctcttactatttaccaggcaatgtgctaaacattaatcatgtacatctaattaatccacagaata
aggtaggtactacttattaactcaattttataattaagaaatgaaggccaggcatggtggctcacacctgtaatcccagc
actttgggaggccggaggcaggtggatcacctgaggtcgggagttcaagaccaacctgaccagcatggaaaaaccccatc
tctactaaaaatacaaaattagccgggggtggtggcacatgcctgtaatcctagctactcgggaggagaatcacttgaac
ctgaggggcagaggttgcggtgagccaagatcgcaccactgcactctagcctgcgcaacaagaatgagactccatctcaa
aaaaaaaaaaaaaaaaaaaaagaaggcaccaggcgtggtggctcacgcctgtaatcccaacaccttgggaggccaaggtg
ggcagatcacctgaggtcaggagtttgaggccagcctggccaacatggtgaaacctcgtctctactaaaactacaaaaat
tagctgggcatggtggcatgcgcctgtaatcacagctacttgggaggctgaggcaggagaatcactggaaccggggaggt
ggaggtggcagtgagccgagatcgcgccacttcactccagcctgggcaacaagagtgaaactccgtctcagaaaaaaaaa
aaaaatgaaatgaaggttccaaagttaaatgatttgcccaagcatggagaaagacttaacaaaatgtcaatccctttctc
tgtgggaagataatgtcaggctcccctactatacccagccctgtttccctggaaacacaccgcactaagaaatgtctgat
atgaaatgtcagcaatgtactattcaaagctgtttactgtaaaattgacctcaaatgatcaacttcatctggcatggagt
gtgtacaatcttttcacacataatgtaacaaacaatagaaaatgactactacccatgcaaaggcaaagccatataaagga
aacaaaatttgtttaaataaaagaaatagaagcaggccaggcacggtggctcacgcctgtatcccagcactttggaaagc
ctgggggacggatcacttgaagtctggagttcaagaccagcctggccaacatggtgaaaccctgtttctactaaaaatac
aaaaattagctgggcgtggtggcatgtgcctgtagtcccagctactcgggaggctgggacaggaaaatcacttgaacgcg
ggtagcgaaggttgcagtgagccaaggatcgcaccactgcactccagcatgggtgacacagcgagactcagtcccaaaaa
gaaaaaagaaaaagaaacagaaacagaaacagaaccagtgatgatcaagatgctgaagtaagcaaataacaatgatcaaa
aactgctcaaaagattaaacatatatgtaattggagttccagaagattagaaagaatgggatagaagtaatattcaaaga
ggtacacaaaagttattcaggccgacaagaaatgatgccacatggaaatatggaaatgcagaaaggaatgagacactgga
atgggcaaataggtggataaatctaaatgaatacttactgtaaaaaaataataattacagaaattttatactttaaaatc
aaagaaaaaaatcagaataaaaagtagaaaataggggctgggcgtggtggctcatgcctataatccaagcactttgggag
gccgaggcgggtggatcacctgaggtcaggagttcgagaccagcctggccaacatggtaaaaccccgtctctactaaaaa
taccaaaaattagccgggcatagtggcaggcgcctgtaatcccagctactcaggaggctgagatgggagaattgcttgaa
cctgggaggcggaggttgcagtgagccgagatcagaccactgcccattttcctgggcaacaagagcgaaactccatctca
aaaaaaaaaaaaaaaaaagtagaaaataggaatagaaagggatttcttcaatctgatataggacatctatgaaaaatata
caactaacatcatacttaatggtgaaatatggaacacttttctttccctaaaatctattcaactgttttttgttttgttt
tgagacagggtctcactctatcacccacattggagtgcagtggcactatcacagattactgcaacttcaaacttctgggc
tcaagcaatcctcccacctcagcctccccagtagctggactacagctgtgcaccactatgaccaactgattttttttttt
ttttttttttttttgtagacaggaggtctcactttgttgcctaggctggtctggaactcctggccccaagtgatcctccc
tccttagcctcccaaagtgctgggattacaagtgtgagccacctcgcccagcactgtactggagttcctagccagtgcaa
caaaagaaaagaaataaaagtcaaagagattagaaaggaggtacaacaataattctgtcttcattggcagataatataac
ggtgtatatagaaaacccagaaaaatctacaaaaaggtaccagaagcaaggtcacacattataagaccaatattaaaaag
tcatttgaatttttgtgtattagaaatgatgaattggaaaacaaaataattttaattgcaaaaattatgttgtagtaaat
tcaatgaaagatgcacaagacctgttcactgtaaactagaaaacactgcaaactacaaaacactgccaagaaattgaaga
tgacctaaaataacagtgatatactgtttatgttttgcaagactcaatatttttaagatgttcattctctccatatattg
atctatatattcaatacaatctcaattaaaaagtaggttttttcttttttctttttttttttttttttgagatagagttt
tgctctttttgcccaggctggagtgcaatgacaatctcggctcaccacaacctcctcctcccaggttcaagtgattctcc
tgcctcagcctcccaagtagctgggattacaggcatgcaccaccacgcctggctaattttttgtatttttagtagagaca
gggtttctccatgttggtcaggctgatctcaaactcccgacctcaggtgatccgcctgcctcagcctcccaaagtgctgg
gattacaggagtgagccaccacgcccggcaaaaaagtaggtttttatgtaattgacaaactggttctaaaattcatatga
agatacaaaaaaacccagcagtgttccagttacttcggctgtactacaaattactccaaaacttcatgaagcaaaacaat
catatattatgctctcagattttgtggatcaggaattcagccacagcactgtggtttgtctttgtttcatgtctgaggct
ttagccagaagacttacaggctgggtctgaagactctacactcacacagatagataggctgctactctatgtgagtcagt
ctaggcttccttacagcataggagctgagttcaggaggtgaaagtcccaagaaagggagagagcaaatgcagtgttaact
tccactgcattctgtaggaacaggcagtcagtcacaaactcccatccagattcatgaagagggaatatagatcccacccc
tgggtgggaggagtgtcaaagtcactaggaaaaagaccataaggaatggaaaatattgctgcaatcaggaaaatacaaac
tgccacaataatcctgggggcggaggcgggcaagggaaagaggagggttcaaggaatttcaaggctcattataaagctac
agtataatatacaactatcttaatttcaaggcttataaagcaatgacattcaacactgtcaaactgacccaaggataccc
aaatatagcaatggaagagaatccagaatccagaaatagatccacacatatagtcatttgatttttaataacttagcacc
aaggtaactcaatgaaggaaacaacaaatgatgttagaactactatatatttgtgtttcaaaaaaaactactctcaacct
ctaccttaaaccatacacaaaatataattcaagaattcattcaggatacatcacagacgcccatttagcagaacaaaata
tggatgtctgagtacctgggtactccatggcctctcaagtagttaaataatttatttttctaatgtaacaacaaaacatt
acagttttaacgtaatttgaccaagccccttagatcaacaggtggctccactggggctgcagtgagctatgattgtgcca
ctgtgctgtagcctgaatgacagatctagtccctaaaaaagggagtaggggggaaggtagattaaatgcgagatatttgg
tcagtcattggtcaaacactgctaagcactatgacagacaaaagtcagccaatagcttcgtttatgagcccacaaaatca
atgatcacagttattatgtgatcatcactgtgataacaattgaaactcatcttaacctcaaaatttctcacaacaatttc
ctaggtgcaaatacctgatcaacctataagagcagtctgctcttataaaagtctataagagcagtctgctcttataaaag
tctataagagcagtctgctctgcaggaaaatacataattatcacattgcacattccaccttcccagagtcatctaaaatt
tagcggcgtgctggtgaaatgcttaacagtcggctttaggcaagggctgatttgtagtgtagccaatttccattgcgtat
tcattcatcgtgagcatgacattactgaattgtgaaactactgaacccagagatgggaagagacgcacagtagagcacca
tagtatagtatctcctccacaaagatacaatagatgtataaataacctcaaaagtaaagtaacaataaaacatggtaaat
aataaaagtgatgagtttttagtattttcactgcctttgtttttaacataatttacgtaattttacgtttatatgattga
gttttcaatgatggctctgtttagcaatgggatcccgtgagtcagtactaaattaaatacaacctaaacattcaaaatag
ggtaagacgcataacttaaagacgtgctccactgcgaattacacggaatctttgactatgccgactaaacagaaggctat
tcctaagtaccatcccatatgtgctagtttttcaaaaccaacaataaagcagttggggaggtgccttgtacacagaatga
cgccacgaggcatttgagatgaacgtccaaagggacaaagaagccagaccgcttccgagaacggggacagaatgtcttcg
ggcttctgcgccgggggcggcgccggaaggctgggtgagctccactggagacgacaccccagggtggttaggccccagac
acgcgcgtgaccttggccggaccctgggagcggctgagccaggggcgatccccgagcgccctccccgtccccgcgccgct
tggactccccggggagctcggtcgcgactggcgggcgcggagcccttccccttccggagcccaggaaggcggctccccgc
ggcgccggccgcgcgcgcgcccgcccttaccttgactggacgcggccatttcggtgagcttgtctcgcgaggacacacgt
agaggatctgcgcggtaggccgcggagtggcgcgcagttgtcgccaccacttggcttccggcacgtggggcagatgtttc
cattcccacggcggcagcggaagagggagggccgggcgcgccgcggctgcttgcagtctccgcaagcggctacatcacag
agctcagcgtgcggtgtcacaggccccgcggtcccgcccaacagatgcaccgagatgcgcgtgcgcagaaagcgtcccgg
gggtgaggctccctccctcgctctccctctactcccgccccactctcccccactttcccccctccacccaccgcggccgt
cggggctcgctcgctcagtacctggaggcgagttcctgacgcgactgcgactcaatcctcgcctggtgaagaatatttta
cctatgactcactgaaaataaagacggctgagtgaccgtgtttgttcatgtaaacattgaacaaatatttatcggcttct
gcgatgtgtcctactcttttagtggaggaagacacattttatttatgtatttaatttttcttttgaattttacatgcgag
ttatacttaataaaactcacttcaaaatataccttcaacagaaaatccagcaacagtttctattatgttagttaaaacag
ccagtcttttcctttacttttaaaaattattcataaatgtaattagtgaatgataataaacattgacatctgatccactg
ctttaggagtgacacaaatgaagttaactcaggctattttctttataatcattgtgctattgttttctttttcttttcaa
ttatactgcttaatataggattttgtggcaccataggagttgagtaaaaataaaaggaataaaaatataccttatctggc
cgggcgcggtggctcacgcctgtaatttcagcagtttcgga
