# Supplementary material for: Creating PWMs of transcription factors using 3D structure-based computation of protein-DNA free binding energies
Source: BMC Bioinformatics. 2010 May 3;11:225. doi: 10.1186/1471-2105-11-225 (PMC2879287; doi:10.1186/1471-2105-11-225)
Supplement: Additional file 4 — 124 NF-κB-regulated promoter sequences used for validation of the PWM model. The promoter windows span over [-10000, 1000] bp in respect to the TSS, the length of each promoter sequence is 11 kb. The genomic coordinates of the particular TSS are listed in Additional File 5. [file 1471-2105-11-225-S4.ZIP › nfkb_promoters/tap1_1.fasta]

>PM000009060|transporter 1, ATP-binding cassette, sub-family B (MDR/TAP)|
ttggagtcaagattacactcggctgataaaattagctaatcaggtttagtttttttctgttttctggaaaaagtatataa
tatagaagtttcatgttccttgaatgtttgatagaactcatctgtgaaaccatctgggcattttcaaaaatatatttttt
tattagatgccattgataactttaaaaattgctttaatactcattggtatagtcaagttttgtatttctttttgtgctaa
ttttgatagattaaatgtttctaggaatttgcttatctcacctaggttttcaaatttattagcatatacttgttcataac
actctatgctttatatctgtgtcatatctgtagctgttccccctttttcattatgtatttgtttattcattttttctccc
tttatccataatcggccttgttgtaactctgaatatcttacaaatatttttaagtaagcagcttttggaatcaaaagtat
gttaattttcactacctagttttttgttctctatttctgtttcattgctttctattcttatctttataactccttttctt
cgtatttctttaggtttgctcaacttctctttttccaaatttttgagtagaatttctaggtcctttattttaacttttct
tgttctaataaatgtatttgaaattataatattattttatatgtatattttatgtgtaacatttttaacacctggttcta
aaagagttaattttctttataactgctgtttatttatttgacacagggtcccactctattgctgaggctggagtgcagtg
acgcaatcatgcctcactgcagcctccatcttctggactccagcgatgctcccatccacgactgccttttaaatccatgt
tactgataaatatatttgttcacttacaattttaagtatattttagttatcaagttctaattttattacagtatggttgc
agaatatagtttctttctttctttttctttttttttttttttttttttaagacagtgtcttactctgttgcccaggctgg
agggcagtggcacaatctcagctcactgcaacctctgcctcctgggttcaagcgatcctcccgtctagccttctgactag
ttgggattacaggtgcaccccatccagctaaattttttgtagagacggggttttgccatgttgcccaggctggtctcaaa
ctcctgggctctagggatctgcccaccttgacctcccaaaatgttgggattacaggcatgagccactgctcctggcctag
aatatagatagtttctaagataccgatactctggaatttattggcgttacctttatggaatgatgcatgtcctatttgag
taaatgttctgtgtggcttgaactattatatataatttttggttttctggcaacttttaaaaaatgaattttatgaatct
tgtacctcattttatttccttctttgctttcactatcctatggcctggagccaattattttttatccatttatagttggc
tgataaatatgtgtcctgttaaaccggctctctgaagaaaaacaatgcttctgacttgtagcattgctgatttctatagt
ataaatacttccatagtggtcaatatcaagttaccaatagttaacaactgtcttcaaaaatcctgaatactttgcaatct
gctcttgctagccagtataagacagcgcaccacttttttttttttttaagatattcacgttgtccattagtttccattag
tttcactccttggcttcacttacttttcttaaccatattttctctctgacccagtgttgttttcttcttttaaaaattgt
tttaaattatctctgtaagctgctacaaaccttttattggaatgaagggcattagaacagttatttggccaatacagaaa
aatgaagtcttctaatttttttttttttttttttttttgagatggaatttctctcttgtcgtccaggtggagtgcaatgg
cgcaatcttggctcactgccacctttgcctcccgggttcaagcgattctccctgcctcagcctcccgagtagctgggatt
acaggcaccatgcccagctaatttttgtattttaagtagagatgaggtttcaccatgttggccagactggtcacgaactc
ctgacctcaggtgaaccacccgccttggcctcccaaagttctggaattacaggcacgagccaccgcgcctggccgaagtc
ttccaattttaaaagatctaatcttcattcagttctcaaagtctttgctgtgcccttaaggcatgtcacacgcatgtgca
gctcaggggtaacctggtactcctgagggttcagactcagaattagggaatttccgcctgtactctcagtttggagattc
ccctacacattcctgcccgcaggggccctttttcttcattcctctggccagaaagccggtatttctcttgttaactcagg
gcttgtgctaccacgcagtgcagctctgcacctgaggcctgacgtcagggcagagctgggaggaaaaaaggggaaaacat
tgaaaacccactccccaggaggggcccctctcccagttttgaccctcttcacaatccacctgcttttgtttactttttgg
agtccttgagtacttgctttttgtatactgcccagaatttctacttgtgatcagtgggaaaaatgggctatttaaaatct
caaataagttaaatatcatggctagaaacaactccaggcatttgtaattttagatttttttctttacactccagggggat
gtgattgttttagagttttgaattcgtatgtttagcctgagatcctactagtatttctgttgaatatgcctgttgactgc
ccacttgttagcaaaatggcattgaatgttggaactgtaaactaccttagaaatcattcagcaccatcttttgacagaaa
aggatatgagagttcactcctgtcactcaggaagtgcaaggcaaagatagaagcagaattaaatttgttttaatacagtt
actcagccatctggtaacagtttcctaagtgccaacgaatgtatggggctatttattgcagattttaagatgatatatgg
ggattgagggaatgagaagttttagggagtggtagaggaagggcatataataagactgaatcccagatcccagcctcaga
acttattttgtgaccttggtcaagtgatttaatctttccaaacctctatgtgtcctatagaagtaataataatacctata
tagggttgggtgttttttttgtttgttttttctttttcttttcttttttttttcttaagatagggtctttctctgtcacc
cacgctagagtgcagtggcgcaatcacagctcactgtagcctcaaactcccaggcctaagcgatcctcccactcagcctc
ccaggcagctgggactacaggcatgcaccaccgcacccgactaatttttaaatttttttgtagagatggggttctcacta
tgttgcccaggctggtcactaactcctgggctcaagcaatcctcccgccttgacctcccaaagtgctgggattacaggtg
tgaatacagggggttttttggtttgaattttaagagataaaatttataaaacatttagccaatgccacaaatgtagcttc
ttttggttattgtcattattctttgaaattcacaagtgccccaaaatatttaagcatttttcatgtattgccctttaata
tgaatgaatgcattatgaaaggaattcttttacatgcgagtttgctgatagtcttagctaattctcatgtgtgtaggtgt
cttgcctatctgtcagtcttagccttaaaggaaagagtcccatcacctcacttgcggcctcatcatcatggaccgcatga
tgatgcggaatgagaatttttattgtttgtactacttcaaaatcattcagtacgtgatcacctgtcatgtatagggctct
ttatatttctagtttagtcccttttgttttctctaggaaagatgttttagacctgggacaaaagaagaaagagtgtatgc
tgacatctaggagggaagcacccacctcccctaagctccatctccctgagcactcatttcccaatgaccataccaggttt
tggccctagagagtttattacaaaataagaaagagaagtctggggaaggttcactcatcatagaattttggcagttcatt
gcccaagatgactcgatggtccacaccggcagctgtaatagtgaccaggtagatgacacccccgcttgagccatcccggc
tcatggccagagcaatagctgcagagggtttcaagttggagagagggagagagaggatggcttagcttcaaaaatctttt
tactccccctccatccatatgcctactaccactttcacctcaaaactcatcttccaggaaggcatatttagtggtgtgct
ggtaaatcagtttttttacaaaaaggcttccatatgtggcatctgctgatgtccgtggtgtaaatgctcccgctatgatg
aattgcaagttacaaatagctaagcagttcacaaatccttgactatttaacagtccgctctcatgagtggtcccaagcca
gcctcagcacacctcagcacaccactggttctttttttttttttttttctccagacagggtctctctctgtcacctaggc
tgcagcgcagtggtgcaatcaccgctcactacagccttgatctccccggctcagatgatctttccacctcagcctcctga
gtagctgggactacaggtgtgcaccactatgcccagttcatttttttttttacttttttttattgttttttgtggagaca
gggtttcaccatcttgcctaggctggcctcaaactcctgggctcaagtaatcctcctgcctcagcctcccaaattgttgg
cattacaggtgtgagccactgtgcttagcacaccactggttctcacagtgactgtgtatcctcatttgatttactcagaa
cagccctggtttatccgtattgcccaagaaccccattgagctttgcatttgtcctgccccttttcactcttaaaagtgta
ccaggcccggcattaacttaaatggccacccctgtatttctcttcctgttcctcataatctacttccttcccatgtttca
aagccctccccaggtacccttccacttggctggttaccgtctgtggtgaagcgcctgcactcctcgggagacatgcctgg
cttatatgctgcatccacataaccatagataaaggtgctgccggagccaccaatggcaaaaggctgtcgagtcagcattc
ctcccagggttccatatacctgggaaagggatcctcaggttaaagaatcatcaagcccttccttcccactgagacattaa
gtggtctctgcaccctgcaatgaagccctggtatctcatatccccaaagtactatgctttcagaggtagtgtccttggaa
ctcattgctagaatgacataggacttccatcttcctctgcaggagagtggggaagcccagaggagagagtgctttgggag
aaactcacctgacctccttcacgttggtcccagccagctaccatgagatgtgcagacaagtcctctcgatatttatagct
gatatttctcaccacatttgcagcagccaaaacaagtggaggttcctccagttctatcctgagggaaatattaggaataa
aggttgatagaattttaagtctcattctcctatactgttaccatcatccctgctaaacgacccctgaaaactgtaactgc
aatagctcaaactgcagcctccctcccacatgtacaggggaaccagagtcccacaccaccaactggtaagaagctttcaa
ttgctcactcttttgctcagccccacccacataactttcttttggctgcaaggaccctgctcttatggggaaaagcagat
aaggttacttccgtcccaacgaccttgatttctcgtatggtaactgcctgatattatggtgggtcacaatatcaccttct
tcctgattatttatatcaggatagtgatttacagcttttaaactgtgttcacatatagaatgtggttctcaaaataaccg
tctcatgaggtactatattatctccactttacagatgcagaaactgacagattcaagtgccagcaagagccgaaacaaga
cttttccatttcccagtgtccagctcctggaacagcacactgtacagggattcatgcaggttgggggagctctagtgggt
ggggagtcagaactccagagcttcatacccatggagctccagctggtaggcggccatgtcggccacggcttgggcatcag
cagctgaaccagagagtgcacagtagatgcgctcgtgcagcggggacagcttgtcaaacactcggttcaccaccgcctcg
ctgtcaggagggagtcaacagtcaccaagttaaaactcaggtttttttttttttttttttttttgagacagtctcactct
gtcacccaggctggagtgcagtggatcaatcttgggctcactgcaaacttcgcctccctggttcaagtgattctcctgcc
tcagcctcccgaatagctgggattacaggcacccaccaccaagcccagctaatgtttgtattttcagtagagacaaggtc
ccaacatgttggccaggctggtctcaaactcctgacctcaaatatctgcccacctcggcatcccaaagtgctgagattat
agatgtgagccactgcacccaaccagaactcaggaatttttgagggtgatcattcaatgtctctcaaatttctttgacaa
gagaatagcatgaagtttaatgcttggattaaagcaggaggcaaataatcatctcagatattattaatcactgcagatgt
taatcaaaattaggcttatttttcaggcttagattttataacaaagcaaaaaatgctaaggtaagaaaaatatgcctcat
caattttctttgctattaacaatcttgagagagttatgttctatggaacataatgtcagtaatattgacctaaccccata
tactcattttgcatgtgaggaaattggttaggagtgggagaagagacaaaatagttcaatatatggtaaatgagaaacca
ggtatctgcttgacagaatcatctttttgatccctaagcacagatggaaagaagaccctcaaaaatctatctcctgtccc
cctctcagaccctattcctttactcatccctgtacactactgggacaggtcacatacacattcagaccccagatcctcct
ccacaaattcagagacccaagcacccaccaaatagcttatcatagtggcttttggggaaggtcaactccattcctccaag
gctccagtttgccagtcttttcatgaatgggtaaggaaagtgtgtatttgaggccattagcttctttccaaatgcataca
tcttcacttttactcaccctgcagacactcgggaatcagaacccatcacaacgcccccgtcaaactccactgccatgatg
gtggtctgcagagacacagaatatggaatgtcagggcaagaacagccttgatgccctcatgttagagaagaagaaacatt
cccagagaggcgaagtgactggctcaaagattacacagtaacaggccagagctgactgtcagtacaggctttttttccct
tcatctttccactttctctattgcttcatccggctgcaggggaatgccacagcccagctgtgatacaacacagaaagaac
tgtgtccctaagttccaacttgcctagtggaatcctctccactgtagagaggtggagatgaggctcctacaggtagaagt
gaagcagctccgcaagtgaaaattatctccaacggaagggctcatagtatgtgcagatgtggtgtagacccaacacagag
taattgactatgatcttgggaaacaaggtcagtctatttttttttttttggtccacaatcctccactctcaccccccatt
tcatcagaagtgagctcttccaatttactgaacattggaaaaaatcgaggagggcagtggttagcatggccaggggcaag
gcaggagagaagcagcaaggaacacatacagatggttgaaaataaaagtttcagttatggaatttccgatcaagaggtaa
atacatatctcagcagccagggaggtaaatttgtaccaagagataatttgactgagaagtttaagctgacttttccaggt
caagaaaagaatcaagaagaagtgagggaagataaagctacatttattctactattgagttggaaggagccttaaagatc
ctcggttcaaatgaggaaaccaagtcacagaaaatgcaaacgacttatgcaaagtcacacagagttaatagtagacctgg
gactaaaattcaggtctaactcttatcccttgtttccacttctacttcctacttgccactgctcatttggcagtgagggg
agatttcccaaattataagtggtttcactgtgtctttcttaccaggccgtaagttactctggccccaaaggacgctcctc
tgagtatgctttccgacggaccgacttatcatgaatagagggtcaaagaacagggttaacttcaagttagaggctattcc
tctctaacaaagccgcccccaagccacgagtggtggcagtagtccagagcagaagccagccagccagtcttggggctgcc
atctgccccaggcgcccatcctaagcaaagtccccccagtgggcacatgggagtgggcagggaagacacagggaagggag
taaggcagcatctgggccaaggagaggccttcctgggtcaagctagggaagggcatcactagttaacacagaacgcccat
tatcagtgcttgggctaagagttgcccagtggcaagtttatcaaaagtctgtgtgatgagttggtccttctcaataagtg
cctatatttccttctcccaagtgctgttctacttcacccagggcaccatttcctcatctctttgcaccatccccaacccc
ctttcttgatttaaccagcccccactgtccgggaccagagtgaaagcgaaagcgctttagagtagcttcccgttgacgct
tccagctaagagtcaaagcacccgctttttccaccagcctcgcgtgcctgttcccttcacggacactctagacgaccccc
ctcagaaaagaaatactctatgctcattgcgggttgcaagcgctggctgctacaggcgacctccctgcgctcccgttggt
ctctgcattcacttctccgcgcgcgcttccagggtcccctggccgctgcatctcctccacccctctgccaaccctcaagc
ccagacccattaccccggtgtggacttctcccgcccggggtaagtccccggttggtgctcccgcccgcagcatccctgca
aggcaccgctctcctcgccgcctggggcactggtttccaacctgggacagcgcacaacgcgcagccgacagccccgcccc
ttcgcggcgccgccaggaggcgcctgggtgctgcggggctgctttgcgcgcggcgctaacgtgtgtagggcagatctgcc
ccgagacaagtgacgaggcagccccgccctgaggctggggtgggaaaactggtgcaagtggaaaggcaggaggcagggag
aggcgagaagggtgtgcgtgatggagaaaattgggcaccagggctgctcccgagattctcagatctgatttccacgcttg
ctaccaaaatagtctgggcaggccacttttggaagtaggcgttatctagtgagcaggcggccgctttcgatttcgctttc
ccctaaatggctgagcttctcgccagcgcaggatcagcctgttcctgggactttccgagagccccgccctcgttccctcc
cccagccgccagtaggggaggactcggcggtacccggagcttcaggccccaccggggcgcggagagtcccaggcccggcc
gggaccgggacggcgtccgagtgccaatggctagctctaggtgtcccgctccccgcgggtgccgctgcctccccggagct
tctctcgcatggctggggacagtactgctacttctcgccgactgggtgctgctccggaccgcgctgccccgcatattctc
cctgctggtgcccaccgcgctgccactgctccgggtctgggcggtgggcctgagccgctgggccgtgctctggctggggg
cctgcggggtcctcagggcaacggttggctccaagagcgaaaacgcaggtgcccagggctggctggctgctttgaagcca
ttagctgcggcactgggcttggccctgccgggacttgccttgttccgagagctgatctcatggggagcccccgggtccgc
ggatagcaccaggctactgcactggggaagtcaccctaccgccttcgttgtcagttatgcagcggcactgcccgcagcag
ccctgtggcacaaactcgggagcctctgggtgcccggcggtcagggcggctctggaaaccctgtgcgtcggcttctaggc
tgcctgggctcggagacgcgccgcctctcgctgttcctggtcctggtggtcctctcctctcttggtaaggggaacgcagg
gcaagaggggaggacacaaggggactgggacaggaatcaaaggtaattgtcagtaaggtagagtagcgtgggttctggga
aatgtggagcaggagaaggactcctagcgtgggtcttggaacaccacttcggtgtagaagaaacggcactggactggcgg
gggccagaggttctgggctccattgctgaccgggtcttgattctttgggccacgccggaagcggggaaatcctttgctct
ggggccgaagggcggggcatcctcatctctaacaggaggct
