# Supplementary material for: Creating PWMs of transcription factors using 3D structure-based computation of protein-DNA free binding energies
Source: BMC Bioinformatics. 2010 May 3;11:225. doi: 10.1186/1471-2105-11-225 (PMC2879287; doi:10.1186/1471-2105-11-225)
Supplement: Additional file 4 — 124 NF-κB-regulated promoter sequences used for validation of the PWM model. The promoter windows span over [-10000, 1000] bp in respect to the TSS, the length of each promoter sequence is 11 kb. The genomic coordinates of the particular TSS are listed in Additional File 5. [file 1471-2105-11-225-S4.ZIP › nfkb_promoters/nos2_2.fasta]

>PM000338493|nitric oxide synthase 2, inducible|
attttcttgtatctcgtttatttacttttatttttatcaccttttgtcacgagaaaagtcaggcccagagagaagtggct
tttccaagatcacatggtaggtcagcagtgaagctgtgcctcgaacctgggacctttcaggctaaaggaaaccagaacat
gccacgcccagatatgccgatatggcatcctgattatctccagctgaaggcatttgagaaagagcagctagagagagggc
tatctgaactgccctgtcctgcctgcagcaagccataaacattccttggagaaagatgctttcccagcatcaagatgaga
agataacttttatcagctcagagatggcaccagagccatctacaaatacaaacaaaccttgctatcctactccttagctc
acttccacatgtttaccttctcacagcttgccacccctggaagcctacaactgcattcgtcttgtcacctttctcttctt
tctttctttctctctttcctttcctttcttttcctttcctttcctttcctttcctttcctttcctttcctttcctttcct
ttcctttcctttcctcctttccctcttttttttccttttttttctgagacaggctagggtgcagtggcgcgaccatagct
ctctgcagcctctaactcccagactcaattgatcctcccacctgatcctcctgagtagctaggactacagtagctgggca
tgccaccatacccagctaatttattttcaatttttctgtagagattggatctcactatgttgcccaggctggtctcgaac
tcctggcctcaagcaatctgcccacctcagcctcccaaattgctgggattccaggcatgaaccaccgtgcccagccatct
tgtcactttctaaaatgcattgctcttcatggcagatgctccataagccagagttctaagccgcagcattgagttacttt
cactgaggcttctcctgcgtggtgtgcatcacagacattaacaaacttgcttttttttctctattattaatctgtctttt
gttacagtgtctttcccaacaaataacttaagatgattgaggagaaattatatttccttcccagctggctaattccaaat
gtgtcctcaagcctggtgcttggactcaaaccctgccacaggtcaagaatgccacaccaagcagacgctgtgttagaggg
gcacctgaggtgacatgtttgacagatcacataactgaataactgcattttctgaaggaaaatcaacgaagtgctttgag
gccaagtagatgggattcttgaggattccatgaatagcaaatagtagtatccccctcagaggctcttgggtgggggcatt
aaatgtgttaatacatgtgtttgctgcaggtatagccagaatatgtgaaagcagctacagggaatagagtgtagcaaact
cctaatcatccctcaaaaccctgccctggtgtcctctcccttgtaaactttccttgaacaaggcagaaccagctacatca
gcaccataccatccctccatcactacagatatcactctgtactataattatccatttatttttctaggccttgcactccc
taaggccaggattctgactctttccctgagtgctgtttacctgaactgaaccggcatgaaccaccacgcccggccatctt
gtcactttctaaaatgcattgctcttcgtggcagatgctccataagccagagctctaagccgcagcattgagccgcagca
ttgagctgaagcctgaagggaagatggctttgatatgttaaaactcattccagtttactcctatttttcattcattcatc
cacacattcactcaacaaagatccttgagctctgatatccatgtcttttttgtggctcttagtttatctttgacaaagtt
aatatattatgctgaatttaacttgggaaagacaagaaggaaatgagtggacagtggtagcaaagtgttgggacggtgag
atcaagggtgactttttttccctttgcttctcaacttctccctaatgtagttgttattttacttttatgatggaaaaatg
catatgtatgggaatactgtatttcaggcattataaggaatgaaattataggccgggcatggtggctaacccttgtaatc
ctagcactttgagaggctgaagtgggcagatcacttgagcttcagagttcgagaccagcatggacaacatggtgaaaccc
agtctctaccaaaaacacaaaaatattagctgggtgtggtggtgcatgcctgtagtcccagctactcaggaggctgaggt
gggaggatcgcttgagcctgggaggcagaagttgcaatgagcagagatcgtgccactccgctccagtcttggtgacagaa
tgagactccatctcaaaaataaataaataaataaaataaatgaaatgaaattataagaaattaccactttttcatgtaag
aagtgatcatttccattataagggaaggaatttaatcctacctgccattccaccaaagcttacctagtgctaaaggatga
ggtgttagtaagaccaacatctcagaggcctctctgtgccaatagccttccttcctttcccttccaaaaacctcaagtga
ctagttcagaggcctgtctggaataatggcatcatctaatatcactggccttctggaacctgggcattttccagtgtgtt
ccatactgtcaatattcccccagcttcctggactcctgtcacaagctggaaaagtgagaggatggacagggattaaccag
agagctccctgctgaggaaaaaatctcccagatgctgaaagtgaggccatgtggcttggccaaataaaacctggctccgt
ggtgcctctatcttagcagccaccctgctgatgaactgccaccttggacttgggaccagaaagaggtgggttgggtgaag
aggcaccacacagagtgatgtaacagcaagatcaggtcacccacaggccctggcagtcacagtcataaattagctaactg
tacacaagctggggacactccctttggaaaccaaaaaaaaaaaaaaaaaaaagagacctttatgcaaaaacaactctctg
gatggcatggggtgagtataaatacttcttggctgccagtgtgttcataactttgtagcgagtcgaaaactgaggctccg
gccgcagagaactcagcctcattcctgctttaaaatctctcggccacctttgatgaggggactgggcagttctagacagt
cccgaagttctcaaggcacaggtctcttcctggtttgactgtccttaccccggggaggcagtgcagccagctgcaaggtg
agttgccttcatttctggggaagcggctgttttgagagggttttgtttcttcctctttgagaaggctcagaaaattgtgg
gaattttctgcctacagagagaaggtgttggaaagtctaggtaaaaaaatgccgacatgaggtttggtcatttgaacatg
gcatcttggtcagatttcttttctgcaaatattagctgtggttgttacatgacaaggaaaaactttctgaaaagttcaaa
atgggagtttgtatctgctaagaattttttttaacagagattatcttatcagtccttataacatgtaacctccccacaaa
tcctggtaagatggatatattaaacccattttatggatgaataaatgagtttcagttaaataacttgatccaggacacat
aactggtagagctaggattccaggatttgaacccaggtctatggggctataagttcttttctttctttccctctttcctt
cctttccttcctgtcctttcctcccttcccctcccttcccttccctttctttcttttttttttttggaaacagccttgac
tgcccagcctcaagcaatccttctgcctcagcctcccgagtagctgggactacaggcacaagacaccatgcctgcctggc
taatttttcaattttttgtagtcaaggtctccctatgttgcccaggctgaactcgaactcttggactcaagcgatcctcc
tgcctcggtctcccgaaatgctgggattacaggcgtgagccactgcacttggcctaaaattcttacatggactatattca
ctacactgtcttctaaagacagagtttttgcctctttgatcttcctcttgtctgtttcaaaggagatgatctcagatttc
gagggatgagtgcatttttcacaaatatttcctccccacataataaaagaggagcaagtaataatgctgagttagaacaa
caactgcaaaatctttaaaagaaaggtagctacagcttgagtgctttccccagtaatagacctaaaactacagttgataa
tgagagctgctgggaagtgtctttcagggtcaggcaaaggcacccctgtttcaacgacctccgggctcttcctcaccctg
cctgtggccagtgatgaagcctggctgggtctggtgggccagcaggtcccgctaaggaggctcatggtgcatacagtttg
tccttgttaagtggcgatggggatgggggggttcattgtttttccttaagattattaggtggctttacagaattgaagtc
tgtgtccgaaggctccccattccaaccccgaaatagagacagaggttgcaaagcattgatgaaggggctcatgctggcgt
tcatatcgattccccagtgagccaaccccactgagaagccctgttctgtaaactcttcttcaaccttccctcacctctgc
ttcccttcttcagccccacagtgaagaacatctgagctcaaatccagataagtgacataagtgacctgctttgtaaagcc
atagagatggcctgtccttggaaatttctgttcaagaccaaattccaccagtatgcaatgaatggggaaaaagacatcaa
caacaatgtggagaaagccccctgtgccacctccaggtgagttttccctgggggaacctcctgcttgtctccttgggcac
ccatgccctgtcggcaccgatgactcagaattcctctctctgctcctcctctctcacctgaggtctgatctcctcattgc
ttcttgaaagtccctgttggaattcaatgcagccgctgattattgggcacctcgctgtgcctgacggtatgtgaagaagg
aagggacatggtgcggggctggccctgaagaagcttggaatctttggggaagaatatgggaaggagcttggcctgagaat
gggaggcagtagagcctcgtggtgggcaccatggcggaggggtgggggtggagggtcagcatcctggcctgcgtccattc
caattcaccgcttgctagatgctttgaatatcatcctggtgaagggcatcaggatgttagacaaactagttccaagccct
gtgctggccgcactagttgccgggtgctgcctctagccagctgtgtgacgcagggtaagttaacctctctgaaacttagt
gctcacctgtggtatgaggaacccaagggggccctcaccatagtgtgctgaggatgaaatgagatctacagcactcagca
ctgtgcccacacagaacagacacttagtccacatcagggttcatcaccatctactgagtacctgcccttgccagagctac
acaggccacttgacagactttgcatctcaactgatctctgtggcggctctttgaagttcatatgattgactcatttcaca
gataaggaaatagaagctctaataggattatgacttcccccagcctgaatgaccggtaattacagagtttacagagttgg
aacttgagcccagatttggattcttcatgtccctcctccccgggcccatccttcctcccagggcagaaccaagagaatga
gtcagttaatgaacaagtcaagggacaggcttgaggctcgctcaggtggaaagacaaagcaatctgcaataacgcaatag
tgcaactgaaaccaaagcccccatctacacaagaccaccacatagccacacaaccccaccgccccagaggagcctttccc
atggactacaaagggtagggcgccccctggatgtgtacagcatgacggccctgagtgtatctgtcagaggcggcaaaaaa
tgccagtggctaagaggatgggcttggggatgagcaagtggctttgccactcagtagccctgtaacctttggcaagtccc
ctagcctctgagcctcaatttcctcctctataagaagagggtaacaatggtgatttcctggagttggaggaaggagtaaa
tgagctttcccatgtgagcaacttagcacagggcctggcctggagtaagtgctcagcaaatggcactgttggcattgcta
tcattagcggtggtgttggcagttaggaggtgatggagcaaaattgaacagagttccctctaggggcttcacagaagtca
ggtggactctgtggcctttgaagtatgggtagaatgtagacaggtgcagaggagtagcaaggacattcaggaagagggga
gaggtgagcagaggctcagaggcagaaatgagcctgactgtgcttggccaggagtgggctgggggctgggataggcaaag
ccaggccagagcacaagggcttgaatgcagggtaggagatttggactcgctctccctggcagtagggagccattgtaggt
tcttgagcaggacagtctagctgtggtgtggtaggtgaattggaggagaggactttgaaaccaggcagtctgggctatgg
caactgaggtggctaagagaccaagaggtgagaacacagagttgatggcctctagatgtccagattctaagggctgtaga
ggggcagtggcttcgccccttccttctcttcatctcatcattgcagccgctgccagctgacctccctgactccagctccc
cacactggctctgagctctctcttgccaactggacttctagcaagtcacgcccctattctagagcctgcagtggctcccc
attgcctgtcaccacattaaagcttccacagagttctgagcgagcaccctacccaaatggagagcccatcccacctgccc
atcccagccttcctcagctccccagtgcctgtgcatagcacattcctccctcagctcatccagacccaactcatccccta
tttttttcttttctatttttattttttattattattatttttagacagggtctcactctgttgcccagacttcagtgtag
tggctccatttcagctcactgcactgcaacctccacctgccaggttcaagcgattctcccacctcagcctcctgagtagc
tgggactacaggcatgtgccaccacgcctggttaatttttgtatttttagtagagacggtgtttcaccatattggccagg
ctggtctcgaacccctgacctcaagcaattctcctgccttggcctcccaaagtgctattacaggtgtgagccaccgcacc
taggcttcttttttctttccttttcttttctctctttctctctctcttttaaagctgagaatcttgctctgttgtccagg
ctgccctcgaactctgggccctagtgatctatctgctgtctttccggatcaccctgaatctcccaaaacccttacggtgt
tggctgcagcctttaaccctcatccccacaccctctaatagcattgccagttatccctatgtctttgggggctgacttgt
gtctttggaccattcaggaaatatgagttcagactccagggagggccctgagctgcagtggacatgtgacaaaccagcta
acttgaccatgtttttccccctcctcttcatgctggggtgggctggcggaaaggatccagtcagatagaagaggggatga
agaaaaaaatatcacacatcaattcattcaactctcccaacgatccacaaggaaggaattttagttatcccattttaaag
atgaggaccctgaagcccagaaagttaaagtaattttcaagatctcataattagcaaatgacagagctgggattcagatc
caggcagtccagagggacccctgcatggggctgccacctttgtgtcctgggcatgtcacattccattgacgagtacatgc
agatgcccactcccctggctctgtgctgggagttaagatatcaatgaaacccttctgctcatcagtgaattgtttgagcc
acttattacttacatacaccactgctaaaaacaatagataacatttataaggtccttagtactgtgtcaataatgagaca
ggaactattatccttgttttacaagattgagtgacttactggaggtcaattcctggaaaatagtggagctaaggtttgag
tcaagtccaaactcataacatctacactatctgtgctctcccagagggcctactgtgtgctgcactgttcaagagacaga
gaaaaatgacccagttcctgctgtcaggaaggaaacggggaaacggatgtcttcctcgctggtttgggagacgtacatga
agaatgcgagttggagaaattgtgtcaggagtaggtgggatggagtgtagacaggaggtcgtagttgtgggtgtactggg
accgtgctagaggcctctgctggggagactgcagaggtgcctgggcaggctgtagtgtggggaggagttggggggaggag
gtgggtccacccagagtgcaacatccactcaggtgagggaggggtgatgttactggaagaggaagcagccgtgcaaaggg
gatttcatcctgaaagcaatgagagccaatgaatatattttgattttaaaaagtaattttctaatctgttcaggtgtcat
gaaaccaagagcctattctaagtgactggtgattctataccttcgtaaacaattaggaaatgagcatggtgtgtgtgtgt
gtgtgtgtgtgtgtgtgtgtgcgcgtgtgtgtgtacgcatgtgtgtattttagggacaaaggcaaatgtgggagcatcta
ggtgaagacacatggaattcagaaccaagtcgagctatgtgttgcttgctgggctgcagttggctagaaataaatatgtg
ccctctttcattctgctttaactggggttcgggatttaatgtgcttgcatactgccagaagggccccctgcatgttgagg
tccagggctgctgccccatctgggtctggaccctacctgttatcttgcttgagataaggagcaccttacaggcggagcaa
agtcaggaggctctgcgcagtccaggtagcaaggacaaggggcctgcaaggcaccggaaggggcttacgatccctcctgc
aatattcctactagaagtcacccctaacccagtgctttctttggtttcttttctggaatcgcacagaacatgctgtatgt
aacaagtaatataacacttcccgggacagccttgtgaggtggtgtgagcttaggctgggctgtggtcctggggctgctgt
gtggccctggacaagatccttaatctctctggccccagctaatgcctcaataaagtggagatgacaacgtagagctgtct
gcttaacgagactggacgaaatgacagaaaggaaatttgctctgtaaactagaaagcaccgcgcaatggtggtaattatc
ataagctttattgcgattttatggggaataaacaaacacgaggcccaacacgacccgggcatcttagcccagacacagtc
cagtgccatccaaactccgcggcagacgccggctgcgggcccctgggtgcttgggtcccgggatcgccggggaaggcagg
gaaggaggggcagctcggcccgggacatcgcgtgggtgaagagcccccgccgctgctcggctcgccccgcccccggggcg
ggggctgcaggctccgagcgataaagcgcgggcgctgggaggcgcgtggagccagcggagctgcgcctaaggagccgggc
catgcgcgaggggctgggcgcggcgtgcgaggccgccgggccccggctgtgcaggctgctctgcaggatcctccggccga
agcctgactgctgcccgcgcagagccaggtaccccgcgggccgaagtccgccctgggagggaagcggtgggctccgagcc
cgggcggggccccatctctctctgggagaaatcggagggcggggatgtgcgctctgtgggattcctgagggtttactaaa
agcgttttcctcttttagaacgcttgagaggtcgcaattcaggagcccaggcggcccagagaaaccccccatgcactatg
agaggcgtctatgcgggttcagttgcgctgcgaatgtttcagcacttgggagcttttgaaatttttcagcactggggttg
aaagttgctacactctttggatcaaatatggttaagagagcaaggaggttcttgtttcacaaatgagatccatttcccag
ggcgccatcccccccaccctccccatctgtccccaccaccactcttggtgtaaggcgaggtaaacaggcagggaggcgtc
ggaaccgcaggggaatctggcccccaggtcagcccaggcaagccacagtctgcagctgtgaccggctcggctggtcaagg
gcttgtagaaagttctgggtctaagcaagccaccacactcacagcactccccacgcccccgacccctttttttgataggg
tctcactctgtcacccaggcgacagtggcgccgtctcggttcaccgtagcctccacctccagggctcaggtgatcctccc
accttagcctcctgagtagctgggactacaggcgcgcatcaccacacacttggcaccttttttttttttttttttttttt
gtagagatagggtttcaccatgttgcccaggctggtcttgaactcctgggctcgagtgatccgcccacctcggccttcca
aagtgctgagatgacaggtgtcagccaccgcgcccagctgc
