# Supplementary material for: Creating PWMs of transcription factors using 3D structure-based computation of protein-DNA free binding energies
Source: BMC Bioinformatics. 2010 May 3;11:225. doi: 10.1186/1471-2105-11-225 (PMC2879287; doi:10.1186/1471-2105-11-225)
Supplement: Additional file 4 — 124 NF-κB-regulated promoter sequences used for validation of the PWM model. The promoter windows span over [-10000, 1000] bp in respect to the TSS, the length of each promoter sequence is 11 kb. The genomic coordinates of the particular TSS are listed in Additional File 5. [file 1471-2105-11-225-S4.ZIP › nfkb_promoters/il12B1_2.fasta]

>PM000077072|interleukin 12B (natural killer cell stimulatory factor 2, cytotoxic lymphocyte maturation factor 2, p40)|
acaaacaaaacttaaaaaagagatgcccacccaagcgtcattggcatgctgatgttggcaccagtgttgggaagccctta
gcatactccaggaagtaggagtgtgtaacgtggggtccctttgtccttcatgcaagggtttcaagagtttagaaaaccta
tgaaattgcacacacaaaaatgtgttttaatcatcaagactctcagacttaccatgctgagaaatgtgggctgagggata
gcgctccctagtatcagctgatgggccagagagccaaaggaggagacccaccaccatcacctctcctggacagtgctctg
tggtttcaaatgtaggtgatactaaaatgggagttgcttcttagaaccatggccggggttcccttgaccctgaagtgcag
ttcacctgagattgtcaaatgcatctgaggcatgcagaggaagtgctgggcacacagctagtgggaatacctcagcgtaa
gtggccaggagatgccaggaatctccactatttcccttccagtgtgccagcctctgggttttacaggcgcatgtaattgc
agtacctctgtgcacatttccctactgcctagaatgactttcttgactatccatgatatataaaacacagataccgaatt
gttcccttacctcttcctctaggttcaagttaatatgttattggttgccttctataatatgttatctcattgcctttccc
aacaagcctttgagataagtattaggtccattttatagacaaagagactgaggctcagcgagtaacttggccaacaagtt
gctcccactgctcaacagcaaatgagcggtgggaccaaaattcaagcctgtgtctgtttaacttcaagcctgtgaatgta
ctaaccggtgccctgtgccagctagtactttgctacagtcataacctagactgaagtgatagccatgcccctaaaactcc
atgctgtggtgacagcactgagcagtgtccaagaaggcttgacttctaggcctgtctctgccactcacaaactttataag
ggaataaagtacatagcaaggtccgcctagagttagtagcagttctgacaaagctgtaatttgtcaatattccgtcaccc
aacccaggaatgctcatttttaaggtatttgactgaaacagttgagcattgcccttcatatagtttaaaacagtggtttc
agaaccactttcctccagaccatgggtgctctgcaaggtgaatggagttgtttcagaatgtttcaataatcatccctacc
tcattcgtaagtggcatgtaatttttgcaatcggaagattttcataaaccctggatactaacctagactggtttctatat
cagatggtggcttatttaacataaaattatgcattttactatttcatggtggatatatcaatatgttgtggtcttttccc
aatgaacactttgattttcaggggttctggaccctgaacatgggttaaaccagtggttctcaaggtgtggtcttagcgcc
agcagcatctgcttcccctggaaactttctagaaatgcatattctcaggccctcatgcctgctgaatcagacactctggg
ggtgggactcagccgtctgttgtagcagtgcttccaggttatcctgacagtcactcaaattttagaaccactaggttctc
tatatgggagagagtagtctttgaacttggaaaacaagagaagctaaacccctacagcaagggctggtgaccaggtcgtt
gccagaacctgaaagttcgcctctgtattaccgttcctgtccctaacccaagtccttcagttctgggtgctccagcacac
actgctttgtgctgcagtgatacaaatgtatggctcatctccccagctggcggggaggcatttaacacactgacttaata
aatatttattgagtaaaagtatttgctcctaggaagcgggatccaggtaagccctttttttctctctcaactgcttctag
cccagtgctctttatgtagtaagcactaaataaacaactgctagatgttgatccagaaagtcacattccttctctaagct
ttaagtttctcatcttaaaaataagaggattgtatcagatggcttgccttaggtctctttcagctccagagccccaaata
ccctatggttctctatttagagatgttcttccccacagactgccatagaactcctgtaatttacttagtatttgcttgac
agtatggagaagaaaggggagaatcaagattttatttaaaaaaaaagtagctagaatgtgtatatggttcacaaaggtaa
caagaattattgacattctttcttctcttttttcttcctcttccttctcttttcctccttctcttccccctgcttctctc
ccttcttatagatgtgtcaccagcagttggtcatctcttggttttccctggtttttctggcatctcccctcgtggccata
tgggaactgaagaaagatggtaaccagcctctcattattctctgtggaggccccacttctaagccaggactcttgggcag
ccactggtgggaaatcaaactgaaatgggcaaccatgcactgggtcctctagagaaagccatcactctgggaaaatgcaa
tgccatatctctcttttctactttgatggtatctatattgtttggttttcacattggatgacattggtacactatggtgg
ggaaagacatatgatatatgatatggtggggaaagacatatgacatatgatattttccaatattactaaaaactgtttca
cacaattaaaattccaaagtagaggatttgcaaagtataacaactgtgttcgtttctcattccaccacatgatactgccc
cctcagttggcactgtgatgacttacctctgaccaagcactttggaggaagcataggattcagactcacattgacttggg
ttcaagtcctaggtctgtcaatgactggttatgtgactttaagctgggtcacctctaatcctgaatttcctcaactgtaa
actggatgttacaaagtggatgcctaccacgtgggttatttagtgggttaatgaatgcagaatacaactcgacagatagt
aaagtgaaagtaaatgtcagctagtattactattttggttgtttaaaatatctttcatgattcaagagatactttttatt
atcccaatgatcagtaaaaattattagtagactaatagaatagttaatggtaaaataaggagttctgcccatccttctag
tatctcacactcagtaaatgtgcattctgaccgttggctgtacctgaaagaccctcagatttttatcactgaagccaaca
tcataatgttggcgattactatctttaattgtataataataatagttaatgtttattgagtgcactgtctcacttaattc
tcacaagagccatatgaagtagagactgtctgtatcccattttacagatgttggaaactgaggccagagagattaagtaa
cttgcccaatgtcacatacctggtaagggtggaacagggacttgatcccaattctgtcttgcttcaaagctggtgcactt
aaatttgtgaaaacgtttttacaaggacatgaagtaattttttcccaggtctttggagagctgaataagaggaaatggac
ataaattaaggatgaaaatatttcagctgatgatcagaaataatcttttgatattctagaaagtaccatcttgaaatggg
tacctgaaagaaatctgggaccactcctctcttctcaagaattttaggaagacagaatccagccaccccttctccatgag
aatttgagagatttagacactctcttaagtaaaggcaaaggcctgagccaggggtatatggcagatcccttccaaccctg
ggattgttagcgagctcaggaaccttggtcctggcatatttgaccccttagtgacttctgatttggtaaaccacagaaat
tccagaaaatcagtgtgagaaactctccgaggtgtgacttaggagggcagacgatgcagtgaggctaagtgccaggttct
tgatgctcctcttcagctttcctcctgcagctgttttccctgctgttgagcaaacatcttctagggcttccgagcctcag
ttgggacaggaaagtaaccatgctcttcaggtgtcagggggacaaaaaaaaaaccaagaaaaagccaaaagtgccacatg
gttttacatcagcacagctaatcatttccccagagttggaccccaaatgcttttgacctcttatttttgttatccattca
gtccttataatccaattgatgtaaagtgaaaactttatattctacaatgctttacatccagaggccaataacgagaacca
ccatttataaagcatgtaagggcactgtgtatgagcttatataatccacatatccaccttctaaagcaagggctaatatt
tttctcattttaaagatgatgacactgaggcttacagtagttgaatgtcttgccaaaggccacaagactggagcaagggc
tagagctgcttctaaatccaggcctctgccactccaaaatgcaggctctcaaccactgtgactcataaacttgagcaggc
atcagcaccatctggagagcttaagaaccatataactaaatccatcccaaggtttctgattcagcagctgagaatttgca
tttctgatctattccaaggtgatgctgctgatggtgtttcatcgatcatgctttgggaactactacattaaacaattcta
ttcaattaataatttatgcatggattaaaaaaatgaatgaagctttgctatgacacactctgaaatactatactaagcca
ttcctcaaaggccagtttagacactagcattaggcatcccttgcaaagcccaagagacaaaaggtctgagctgtagccct
tgtacttctgacttgctgtgaccatgcttagatcgttggcctcagtacgcttcttcattaaatgggaagactaagctcta
ctggactgcttcataagagtgtaagatagctaaaaataataataataataataataatgcagagagaatgaaaatctcca
ctggtgatttaaaacagagggaacgaaatccttaaatatccatggaaaattgttaagagagtttctctgtacagttggct
gactcctcagtctataagtaacgataactaacaccgaatttactgtgtggcagacactgtgctaagtactttacgtgctt
tttttttttttcatttaatcctcagtcaaatgtaaggcagatactgttattattatcattttacagatgaggaaactgag
gctcatgataatgaaataccttgttccaaatcccccagctggttagtggagacaggatgacagtcttggttcgttgttct
cgacaccctgagcttttaaccactatgttactctgctgaatattgtgccctgccgtattctctatgaaactgaaattgtg
ctggaagtttctctcccccagacctttggcaaagagtcttgtgctgtttgcagtttttggtatattaaggtgtttccaat
ctgctaaataatcaaaggttactattaaaggcagccttccagtcaatgagtcgatggcagctataaaactctttgtttct
cttttccatgaccttgagcccaagcagggtctcatgccttgagatcatctcagcaagcatttgccaaatacttgttgtaa
acaaggttgtgtttaggcaatggggatgcccgaagggttaataaaacacagtcccagagttcctggagcttacagcctgg
ttctccactttatgtgcattccagtttatgtcgtagaattggattggtatccggatgcccctggagaaatggtggtcctc
acctgtgacacccctgaagaagatggtatcacctggaccttggaccagagcagtgaggtcttaggctctggcaaaaccct
gaccatccaagtcaaagagtttggagatgctggccagtacacctgtcacaaaggaggcgaggttctaagccattcgctcc
tgctgcttcacaaaaaggaagatggaatttggtccactgatattttaaaggaccagaaaggtaattctatacccttggat
agtatcaattttctctttcgctcataagagttaaaaacaacaacaacaacaaattgaaaagccaagtcatggtgagtgta
atgaattaacatcaagtctcttattgatgttaattgatgttaacctccattttcctttgctttcctggaccctttgggtt
atcaaccatcaaaatctcatattaagggagtttcatgatcagtctgaatgcttagcctcatgttttctttaaataatggt
gatattatttaatggctaatggaaattaaccgatagtgtatcactctgcactggggtgatagccttcaaaaaatgaatgc
ctctgccaggcatgttaggtgtgtagtgtactctgcagaatcaacaccccactgggatactcccaatccttatggagcta
cccaagaggcaacgcatggaagaacttcaccctgtaccatctggtgatctgtgattcatcacaatcaaaacctttctgca
aaaaactcctaaatattgaatttttgtttttttcaaatccagaacccaaaaataagacctttctaagatgcgaggccaag
aattattctggacgtttcacctgctggtggctgacgacaatcagtactgatttgacattcagtgtcaaaagcagcagagg
gtgagtgaaactgctctggtttctcagcatttttctagaactatttcattaagaaattaagggcaacctctcagtgacct
atcagttaatgataatgggaaaagcaaagtcaaacccgtgttttttcaaccgcccttccttgtctacattgaagaaagaa
catggagattttagccgattgcttgaataaatgtatgtgttggggcaggatattattgggaactgagaatagtctctgct
gtgtttgaacccactcatccaaattgcctggccatgcttcctgaagcctcatagcaccaaagaaagggataaacggagaa
ttcaaagctacaaatgacttgctgaaattgcaccttgagtcaaaaataaaaacaagagctccagggcgtagatcttaggg
gccctgaagcagactccaaaactcgatgaggcctcccgaaattttcccagggccacctcaactccttttacttctgctga
caccactaatctgaagttcgctgttggtccaatgcacctggactttccgtaagaaagcaacttccataaatacaagacct
atgtgttaacccccatgtggcttactttaatcatcaccgaagcaaaccccaggtgatcatcctgactttaccattatttc
actgagtaaattaagcattggggtctcactttttcatctttaaaaggaaaatgcttactaaagaaatgtttctccaagtg
cataaagacataatcagcagaggaatggttaaataaaacatggtacactatactcttgcttaatgtgcagtcattgaagt
ggataacccaacccatatgttttgtcatggagagctccccataatatgttcagaggggaaaaggatggttacataatcat
atgtatacaatttgatcctagttcataaaaataaaatctatatgtataagtaaaatatatatagtggatatatataatgt
agagatgtatataacatggattatatatataatgtgtgtatacatatgtgtgtgtgtgtgtgtgtgtatatatatatata
tatataaaatgtgtatacaattatcttgaatattcattgaaaaagttctggccaggcacagtggctcacacctgaaatcc
taactctttgggaggctgagacagaatgattgcttgaggccaggagttcaagaccagcctaggcaacacagtgagacccc
atctcagaaaatattaaaaataaaaaaattaggtgggtgtggtggcacacacctgtagtcccagctacttgggaggcaga
gggaggggatcacttgagcctaggagtttgaggctacagtggggtctgattccaccacttcactccagcctgggtggcag
agcaaaaccctgtctcttaaaaaaaaaaagagagagagagagagaaagaaaaagaaaaaggaaggtctggaaggatacaa
caagctattattagtacttaaacctgtggagagcagttaaggatgaaggagacatacacttctttcctttatatggatct
ttatcatctttacttttataattagtgtgtactgatttgtgtattgattttataattaaaatgggaaaaaatgaatttaa
gtttttaacaagggggtttaataatcagagattctagatctaaaacaaacaaaaacttccatattcatttagtccagaga
catgtaagtgctcttgaatttaagctttttctcctggggagggcagtttcttaccctctgggtagaaatcagcccagttg
gagaaactgtgtcctcagacaacagttgaggccttacctgccttactggctacaatcactaggaactctctccccaatgt
gtaacacaggctaatttctgtctttgacttcagctcttctgacccccaaggggtgacgtgcggagctgctacactctctg
cagagagagtcagaggggacaacaaggagtatgagtactcagtggagtgccaggaggacagtgcctgcccagctgctgag
gagagtctgcccattgaggtcatggtggatgccgttcacaagctcaagtatgaaaactacaccagcagcttcttcatcag
ggacatcagtgagttttggatgattatatgtgctccataaggaaagatactatttgtcacgtgttcacaatgccccatgc
actgtggggtaggtggttgacaagcatcatctcttttattctgcatccaaaaacaaaatacgatgtagatactgttatct
gcattttaaggaagaggaaattgagtcttagaaaagttaagcaacttgccccagatctcagatcttacagctagccgttc
aaatccagatccactccactacagctgctctttactgcactttgattcagctgccagatagtttccatgatgaatcccag
agcctaatcaagcataatattcatattcagaaccagggcttccttactaatggcaattattcccaaccaatccttcctta
gcatttgaaaagggacttctttcttagaatataaacccttccaaaatggacatctttttttttaattggcagatagggat
ttcaccataagtcatttcctttactatttattcattgaccaggcagcatgataaagtgtaatagaaccagagaacttgct
tcaaaacttatggagggtttgtacttggtgggtggggtctagttcacatagggtggccaaggaaggcctctctgaggagg
tgacatttagctgacaccaaaaggaaagatgtcagttgtgttaagagcagagggaagcatatgtgcgaagcacctgctag
gagccgtgatctttgtgtggagcagtgccaggcctacagagcccaaccacacaccctagcatgtctctgcctcctcttat
ctagaagacctaattgaggaaggagtctttgtgaaactcactgctgtatccttcatgcacagtccagtggctggaacata
atgggcgctcagtattcatggaataaacaagcaaattgagcatagagacaattgactgtaactgctccaagacatgtccg
caccaaaagctatgaaaagacaaaagaaagggcagtaaatagaaaatctatcatctcatccccagggagaggctcagctt
agttccatgttcagtgcaaagtgagggattagcacagacagggtggtccttcaatgcatggcccataaccattaaagcag
aggtcttctcactgtgcggtcccatctgattgttcagtgatgaggattctgagcatctctcagatcctgcaatacatgtg
gatctgagatgtggccattgataatgactgccttcccgaggcaccagcgtgagcacctgcggcagaggtgcctcacattt
gccagccaggtgctcacagaagttaagtaactatccagtggactcacagctgatcaaaggtgcaagtgagatcataagcc
aaaaccactgaactccaaagccttattaggaaaataaagcatgtttatcctcttccacagtcaaacctgacccacccaag
aacttgcagctgaagccattaaagaattctcggcaggtggaggtcagctgggagtaccctgacacctggagtactccaca
ttcctacttctccctgacattctgcgttcaggtccagggcaagagcaagagagaaaaggtaagaagtgattcaggtgcag
tatattccttggtcagttttacggaggcccaccataaagtgagaagatgaatgatgataataacaatgacatccatgtat
cacttaacaacagggatacattctgagaaattcatctttaggcagctatatcattgtgcaaacatatatggtgtacccac
acaaacctagatggtatagcctactacgcttctaggctttatggtatagcctattgctcctaggctgcaaacctgtacag
catgttcctgtactgaatactgtaggcaattacaacacaatggtttgtatatctaaacagaaaagatatagcaaaaatac
aatattataacaatataggaccactggtcatatatgtgatccttctttgactgaaatgttattatgtgatgcataattac
ttttcttagcacttttctatgtgtctagagctgtgccaagggttttccatgtttatttcacttaatctacaaaattaacg
caacaaaggtagctgatgttattcttgtttttttaccccct
