# Supplementary material for: Creating PWMs of transcription factors using 3D structure-based computation of protein-DNA free binding energies
Source: BMC Bioinformatics. 2010 May 3;11:225. doi: 10.1186/1471-2105-11-225 (PMC2879287; doi:10.1186/1471-2105-11-225)
Supplement: Additional file 4 — 124 NF-κB-regulated promoter sequences used for validation of the PWM model. The promoter windows span over [-10000, 1000] bp in respect to the TSS, the length of each promoter sequence is 11 kb. The genomic coordinates of the particular TSS are listed in Additional File 5. [file 1471-2105-11-225-S4.ZIP › nfkb_promoters/fas.fasta]

>PM000007353|Fas (TNF receptor superfamily, member 6)|
atataaagtcaagtacagttacaaggcaatgataagaaagaatgaggtagctcaattccaaatgaatctggatttatctg
atatgtaaatttaaaaagagagagataattttcccagactccaaatgccaaatcagtttcactccctcctcaaaagtgct
gagaaagttctaaatttggaaaggtcacaaagggataaagtgagtcagaggaggctttggtttgccttatatgaaaagtg
ggatttggactatggaggaatagggtccttccagaggggatgtttgaatgacagagtaggaacagggcatggggaggcca
actgcgaggaagtcagcacaagcaaagggcaggcccagcaatatccaagagagagcggggccagtccacagggtgttcag
tgtggagcctccagacctgtgtcctaactcgagctctgccacatactcgctgtgtgcaaattagttaaactcacctaacc
tatgtttcttaatctgtaaaatgaggataatattagatgttaagattaggtgaggatcaaatgagacattgtgtgcataa
agcacttttcctgtgcagttaaacccttgataaatattagccacttattaaccatcgggttaagagagaaatgacttttt
ttttttaaagaactggccattgctttatcttccatcgtcgtgatttatactttttaactatattcacaccaggaaaagtt
gatagtaaatttcattttgggtgaggtctagactagtatccgtggaaaggaaggcaaattgaagaggtatgatcctagga
cagaggaagaaccaaggtcaaaacagggacatttcccaattcaatccaacagctgctttgttaacagtaccacaagcagt
ggggtgggcagagtgggagacgcatcatatcctgggaagggaacactgtagggagggagagagaggctggatgggggaaa
cggtagataaaagattgggcaaagtaatttagtcccagtcccagatactacgtgtttcagtctgtgctcgtgggtatgta
aaggtttcagatgggctttccatgaaaaacagcaatgaggcaaaccgtcccattcactaaaaagacaggcattatcatga
tactgtgcaaagagcccaggctttagagtcaagcaaatcttgatacctttacttgacacatgaacttgatcgagttacct
ctatgtgaatcaggaaagttattctttccctgtaggtgtgggtatgagaattaaataagttagtatatataaaagggtct
aacacatagtgagtgcttgattaactggtatgtgttagttcaagaaggcagtatgttgttatatgcgagaagcaattgct
ttggttcaaaccccagctctacagcttactggttgggtgactactgcaagatcctcaagtgcttgggcccatgtttgttt
cacctatattgtgcacacaataagaagacctacctcccaagatttttatgagcattgaatgaaatcatatttataaaacc
cactaaatggtacctggctcatactaagtgatctaaatgaagaggtattatcattaagaagcaattaaaagttgcatgtg
tatgaagttaacagcttttaacataaaagacaatggattatttggtaagagatctcaccgagcttaaatgtgtttttttc
tttttttttttgaaatgaggaaaggaagacataaatggcagaatatgtggtacagaactgtaagatacatgtcccacgac
agaaataaaaaaggcagagattcactgaggggggaattcatggacatttatggtcacattatcctgattggctgagggag
tcagcaggcttctagccagttttcttgctgttcacagaaataaaagctcagtgtctttgaaaatgaactaagtttttttt
tctttttcttgataggaaaatgtatttatgtagtcaagtaagacttgtttctgctaagtaaaaattcagcctaagcagtg
taatatgaagctaaatggagactggatacaaatatgtttataatgagattactgaatttgttgatttccctacatttccc
atctactaccactaaagaaatgctgtaataataatataactggccaaagtggtaaaagtggggttaattggtccttatct
gtttgaggtaaacaaccgaactgatgagtggtttccctgagcaaagactcttgctacttcatgtgtcctttccagaacgt
ggcatcaacatcacatgggagctggtgagaaattcataacctcatacttagacctaccgaatcagaatcttaatcttaat
aatattgacaggtagtttatatccatattgaggtttgaaatgcactgagttagagtgtggagttatggccacactgtctt
aattagattatctttatttcaatccaatttgcatggctatgtgagctatgattcttagaggagtgaacataaacagcaaa
aattcttacttagcagacttacccagtgcaagaaagagttcccttatctcactgtattatgatcttagtcaatatgaccc
ggaatttaagaaaataatatgacaagagtatggttttaatcaaccggaaaccatgtgttcaacagaacaacaaaacaaga
aggctttgtacttacttagggagtttacatcttgatgataaggccactgaggtaactaaagaggaaatggattcagcata
ggctttggaagttcacttctgttacctagtaactgtgtgactttgggcaagtctttccaagtttcttttctataaaatag
gatggtaacaggacctactttacagggagttgtaaggtttagataagttaacaggttatgcaaaaaaaaaaaaaaaaaaa
aaaaaaaaaaacacacacacacacacacacacaaatgttctggacattatataagcattagatattactgatatcttatt
tttgtttatttttaaatgtctgtccctttaaaccattcctttcaacatatttgtgtggtttaaataaaaataagtttgaa
gaaatttcagaaagaactttgataaacccattgaatgacttggaaattccaaggggatttcaaagccaggtggaggaatg
cctgcttagtgtctttcctcagtgcaaaggctgataaaggcctcaatttctccctcagtttactgtgatcagagacttag
gctgcctagttatccttgttgcctggacaaaaaactctttagatgcatgcaggtttgtgtagagtttgtggggaggtttc
agatggtaaaatgcctcttcctacctcaggtgaggggagggttactatcattcctttttcacagagctattctagttctg
tttataagtagtgttctttgtatagtggatgttgagcaaacacttgttaaactataggaagttataacatcgggagaatt
tctaacaactgcaaagtgttctgatatgtaataaattgccttgagaaatagtaggagccagtgctggaaggagtcaagct
aaggctggtgtagtctcctagggctgttgtagagaagagtctaaagtgggaggtgttgatcttatggtcccagaggtctc
tcccatactacctttctgcctgtataggtcagaatctattaagagtgagtaggaatggattacaccccacagtcatgaag
ggccttaaatgatagtagcacactagtgtcatatgtcaagtggcaaatgacactagcaccaaatgtgattctgcatttaa
gttctaagtattaaatgcatctatttgctatatgaaaacataagatatcccagtgtttgcaaactggttcaatattgtgt
tgatttttgttttgctttaatacactaagggaacttcaaaaggctgatgtggtccatgctctctgagccaggcctctctt
gacttcttatgtttagttattcatgaaaccactgggcctgtctaaatggccaagtcatataggaagagacagagtgaaag
ggagagcaagagctagagtgagagaaagagagagagacatcttctcaccttcagacctgatcagaggcaataatgggaga
ccatgggaggggagagcctgatctgatgattccttttcagttattttctggaaagtttaaaaaatatggtattcttcatg
gagaagccaagatgttaggctgcaggcagtgcttatgctctctagcctagtgaggaggaaagcagtataggtaaataaaa
tgacatttagttggtaatataggcagggcctatatcaactgccacctataaaaggcgttggtgatggtctttagggggcc
attggcaaattgctacaacaaaataataaaataaataaaataacaaaatccaagtttatctcccagaatctatctgggca
tatcattactgttggaaagacttatgtttaccaggtgagaaaactgatgctgagaggggttaaatattatgcacagcttc
tcacatctagtgaagtaactgaactaggatttatatctagggactctgtccttcataggacaagttgctaatttgggggt
gttctcagggagaggaaaatgtctatatgctcatatgcacagattatccaaatcaaaactctttctccccattgtccttt
ctcagttgaactagatgttaataccactattgtattagtcgactaacattgccttctgcagaaaaccacctatgtctcct
ttctacccaagtgctctggggctcctcccctgcccattctcctccaacatcccattccacattctctttctatctctgca
ggactccctgtagtcctccctgcccatccattatctccctcaagctgtcccctcagccttttctaacagggaaaggctgg
tgccctggtaaagagtcccccacccccatcccactccctggcactagatgggcttgggagacaatgactgcccctccctc
atgctgttctgatgtctcttgttccttccagtcacctcccttccaggcccatgaggagggcctgaggcccacactagcta
gtcttttctctggaggttgtttgggggcagggaggaagtctaaagtagagagaaagcgctgccatgccttaagccaacct
ttccagaagtataatgcccttgccactagtagtttgggaaacaatttttattggcatgcaggcaaatattttgtttcaat
agtggcatatttatttttatggataccttctatttttggcaaggaatgctgattttccatttatggttataatgtaatgt
tttattttaaaaacaaaatgacttagggaacaaaataagttgacttaaaaataaattattagttaaatatatatttagta
tatacaagtagactacagaaatggcaaaatagattgaagttgaagaaacattgccttaagctaagcccactcaggatgaa
attttatctgcccccaaatcaacatctcttgaaaagtggtccctatctttccttgtgtcagttcttaacacccagggggt
aggcatgcttctcatgtttgttttcatagaatatctgtgttttcaggggaccaccatatgcaaaaatgtcaggggagggg
tactcaattggattaagaagccagggcccacagaacagatgttttcaccctactaacccaattgctgtctgctttttagt
tgccacagtctaaacattctttaatgcattgtctttttcagtcattgctcaagaggtaggttagtataccagttttcata
gtgggaaaaattaggagacttaataatttgctgcatatcttggtggccaagttttccagccctggtcagttaggctttag
gacacttttcttaggcttcaggaatgtgagcatggaagtagtacagaaaggaagtagtacagaaaggaagtaatacagga
aggaagtagtgcaggaaggaagtagtgcaggaaggaagtggtacaggaaggaagtggtacaggaaggaagtagtgcagga
aggaagaagtataggaaggaagtagtggaggaaggaagtagtacaggaaaagtggttgtaagccatttaacttacttttt
ttcatctgaactgtgacccccaaattatcaatttgtcttgtgaagtcacttcatttaggaaaagcaatgtaaaagtaaaa
attagtatttattgtgtgtactaggtgatttgcatatgtcatttctttaatcctgtaggaaataatatgttctccaggag
gtgacaatgtctatatgattagattcacagattacctatccaaatctaagatctccgtcctctctcttcctttcccaaga
acccatacatatttctattaattggtagaaataattattaatagactttgtcacttggccactgtgggctctgacgccct
ctagtgacagaaaaattctttggtagaagaagtaatatccctagatagcagtctacagaattgtttaagcaattatcttt
acttgagcttgaaactagaatagctaatttgtaacaattaacttttgtaacaaaagaattattatactgatcaaagttct
gataatttatcagttaagattttttcagttgtaagaatctagcttaagcagaaactaagaatttgtagagttgggtaact
ttgggtggtccagggttcaatttcagaaccaaatgcatccagaacttggatagctctaccaaccttgatctttcagcatg
gtttcctctcagtgtggtttcctctcagcatgagttgactgttttcagctctggcagggccacaagctcccttcacaacc
aaccacatcagtttcacatctcacatatttctacttcaaatccaatgaaaaagaaagggtttgtgtcccagtgtttccag
taaagatcccaaaatctactccaactgaatgtgatgtgctgattggcttaagccaagtcacatttcccacccactacctc
cctccacctacacatatacccaagccctgggattggtaccaatgccactgtgatggttaattttatgtatcaaattagct
aggccatggcacttggctatttagtcaaacactatcttagatgtttctgtaaagcaatgttttggatgggattaacattt
aaatctttacactttgagtaaaacatttgctttctataatgtcaataggccttatccagttagttgaaggccttaaaaaa
gaaaaaaaaaaagactgacttccactgagtgagtgagaattatgccagcagacggcctttggacttgaactataactttt
tcatgggtctccagcctgttggccaatgctaaagttttggacttgccagcctctacaatcacgtgagccaactcctatct
atctttccatttattcattctcttggttctatttctctagagaaccctgactaaaagaaccactcacatcaaatagttaa
gaagaggggagagggacagtttttctaaagacaacttggaagtactattaccagaaggaagaagaaggagaaaggcagga
taaacagtcatggatatacactatagctgggagttattaaaatcaacttattgcaatttagtaaaaacaatttggttgac
aacattttttaaacattaggaccaaaggggaaaagaacaaaagtcttagtggtaaaaagatgtagaagtttttttttttt
tttgttttgttttttatcttaactcttcctgtttttttacatagtcaagattcttgtttaagtgttattcagaatgttca
gaaaccaggatatcttttgagtagaagctttaacttatatggtatggtttgaataaggatggttgtccaaaatatctcca
acatctgttggagtgcctgaaattctattattaaaattttatttctttgcccttgaaggcctgaggactctcaggaatat
gctggtaaaataaaaataacctttagagatgcccaaactgttttccccagaacaccagcattcattaggtgttcattcaa
tagattcttcaaaggattccaaaggcaaagaagtttggggaacagtatatataattacccaaccctttgacattagcata
ctaagggccctgagaagttttggattcagaaagttttcaaattaaagtaacccagaattttctaagattatttgaccatg
aaacatatgtctccccacaaagcacatattcctatctccttgaacttgaggataattagacgtacgtgggcagagggtag
gggaagggggtatggcatagaaagagcaggaccttgggagcaagaatatctaagtttaattcctgactctgctatttatt
aactaaccatctttgccaatgttgcttaagcttttttggctacatttttttatttgtaaagtaagtttaataatcactca
tctcactgggctataatgataagtattaagtaaggaagatccacatatgtgagttgctggcttataattcacactcaaga
gatactgattttgtcaattgtcctttcccctttttttctctcttccctccttccattccttcttcccttacctctccttt
ccttccctcacaccccttttccttccttctttttacatttttttatttaaatgaacttttcattttggaatagttttagg
atttcaaaaaatttgcagagataatacagagaatgcccatataccatcctccttatcccacttctttttgtgtctattag
atgctcagagtgtgtgcacaaggctggcacgcccagggtcttcctcatggcactaacagtctactgaaaggtggaacaga
gacaagcctatcaacacctacaagactggtggtaagtgcagtgacagatgcaaaacacagggtgatggaaagccctcagg
agggtaacctaacctagatttgagggcccaaacaggctccagaagaaaatgtcaactgagaggaagcctgaaggatgaac
agtgggctaagcaaagggttattaatgtgttattaatgggttgaatctaattgggaagggagagaggttgcagagtgagg
tgcagagcttggtggacgatgccaaaggaatactgaaacctttagtgtgtccagtctggaactgcatccaaattcaggtt
cagtaatgatgtcattatccaaacataccttctgtaaaattcatgctaaactacctaagagctatctaccgttccaaagc
aatagtgactttgaacagtgttcaccagagcacgaaagaattacaagatttttttttaaagaaaattggccaggaaataa
tgagtaacgaaggacaggaagtaattgtgaatgtttaatatagctggggctatgcgatttggcttaagttgttagctttg
ttttcctcttgagaaataaaaactaaggggccctcccttttcagagccctatggcgcaacatctgtactttttcatatgg
ttaactgtccattccagaaacgtctgtgagcctctcatgttgcagccacaacatggacagcccagtcaaatgccccgcaa
gtctttctctgagtgactccagcaattagccaaggctcctgtacccaggcaggacctctgcgctctgagctccattctcc
ttcaagacctccccaacttcccaggttgaactacagcagaagcctttagaaagggcaggaggccggctctcgaggtcctc
acctgaagtgagcatgccagccactgcaggaacgccccgggacaggaatgcccatttgtgcaacgaaccctgactccttc
ctcaccctgacttctccccctccctacccgcgcgcaggccaagttgctgaatcaatggagccctccccaacccgggcgtt
ccccagcgaggcttccttcccatcctcctgaccaccggggcttttcgtgagctcgtctctgatctcgcgcaagagtgaca
cacaggtgttcaaagacgcttctggggagtgagggaagcggtttacgagtgacttggctggagcctcaggggcgggcact
ggcacggaacacaccctgaggccagccctggctgcccaggcggagctgcctcttctcccgcgggttggtggacccgctca
gtacggagttggggaagctctttcacttcggaggattgctcaacaaccatgctgggcatctggaccctcctacctctggt
gagccctctcctgcccgggtggaggcttaccccgtcttagtcccggggataggcaaagtggggcgggcgcgggacgcgtg
cgggattgcggcggcagcggcgcacgcgggcacctgggagcggcgggctgctgcgggaggcgttggagactggctcccgg
gggctgttaggaccttccctcaggcccgggtgctcagaacgctggaggacttgcttttcttgggccttgatgcgaagtgc
tgaccccgctgggcaggcggggcagctccggcgctcctcggagaccactgcgctccacgttgaggtgggcgtggggtgcg
gacaggaattgaagcggaagtctgggaagctttagggtcgctggagggggaccccggttggagagaggagcggaactcct
ggacaagccctgacaagccaagccaaaggtccgctccggcgcgggtgggtgagtgcgcgccgccccgcgggggcggggag
agagcctgcagccttcagaacagatattgctcattttctggcagttctcagacgtaggaaataagtcagcaccgaagcag
tggttaagccggagggctcggaagaacggcaccttttctttctcgaaaaagttatatgggggctgaatgagcttctggag
gcttgtttaccgttttttattgtcacacagaaaaagaaactgccttgtctcccttccgggaattctctctttaagactgt
aagtcgctgcctgagtggtttcattttgttttgtttttctgcccttctctttcttcttttgccctttcttagcttgcact
cccatggtgatttctgcttggtctcctgctggggttggtgg
