# Supplementary material for: Creating PWMs of transcription factors using 3D structure-based computation of protein-DNA free binding energies
Source: BMC Bioinformatics. 2010 May 3;11:225. doi: 10.1186/1471-2105-11-225 (PMC2879287; doi:10.1186/1471-2105-11-225)
Supplement: Additional file 4 — 124 NF-κB-regulated promoter sequences used for validation of the PWM model. The promoter windows span over [-10000, 1000] bp in respect to the TSS, the length of each promoter sequence is 11 kb. The genomic coordinates of the particular TSS are listed in Additional File 5. [file 1471-2105-11-225-S4.ZIP › nfkb_promoters/nos2_1.fasta]

>PM000338492|nitric oxide synthase 2, inducible|
atttattgtggacctgctatgtgccacaccctctgcagaaacttgtgtgacttttctctttctccttccatttcacagaa
gaagaaactgaaactgatgagtaataaaacttgtgtcacccagaatggggccccctccagggccttccacaggcttaggg
gaatccaggtcacctgtgtgcttaagagccaccgaggacgaaggcagattggacatctggaaccacgatggtcaggggca
ggctgcaggttgctatgtctctacttgatgcaggtcctcagggaagcaggctgtcccaccaaaatcagagctcagaactc
agggtcaggtatctactcccatatgtccatccatccatccatccatccatccatccatccatccgtttgtcactcactca
ttcgtcaatggtccattggctacttcacatccactagaagctatatgacacaaaaaagaaagcccattactggtgttgtc
aaggatgtggactgattgggaccctcttcctatgctggtagtgatataaaatggtgcagcagccacttcagaaaatagtc
tggcagtaccccaaaaaagttgaacataaagtttccctatgacccaacaattctattccaagataattgaaagtacatgt
tcacacaaaaacctgtactcaaacatttatatttggacagcaatattcacagtgaccaaaaaatagaaacaacccaaatg
gccatcaattgatgaatggatgcataaaatgtggtatatccatacagtggaatattactaagccataaaaagaatgaaga
acttaaacatgccacgtgaatgaaccccaaaaacattataagtgaaacaagctagacacaaagggccaaatattatatga
ttccatttgtataaaacatccaaaataagcaaatctatagtgaaaaaaaagtagatttagtggtttctaagagttggggg
taagaaatagggagtgactgttaatgggtacagggtttctatttggggtgacaaaaacgttctggaattagatagtggtg
atagtttcataactttgtgaatatactaaaaaccactgaattatactctttaaatgggggaatttaatggcacgtgactt
tttatctcaacaaaacaaaatccactgagcacctagtctgggccaagcatgctgctggtgctgcagagatgtgagacatg
accttggccttgggaagcttgtgtctagtaaaagagacagagcagtgagaccacaattaaaacagtgggatcagtgttga
ggagaggggagcctaagggatttggggaaccccaaggggcttgaggatggagggtcaggggagcccctagaggcaacaat
gccatgaagtaaagcagagtctgaaggggattcgagtcagggcaagggtgggctagggagctgtcgggaaggacattcca
gcaacagggaacagtgtgtgcaaaggcatggcttactagagagctcctggagttggggggagctctgaaatgcaggccag
gatgagacaggctagacacaggtattggaagcagaagttcaaggttcttccttccggcatgggagcttcccttgtaagct
cagcaggaggacagcctttcctcctgttggggactgtcacctcctctgagagtactcccccaggcttccctgcccaaccc
cgcccccacctggcctcttgggccctcccgggagcccctggggaactcctgcattgctcagtccttcctccagggccctg
acagcatcacagatcatttcattgattttcctgcctcttccccaggagctgtctttgccctttaaacagttgttgtctac
aagagcttggtcttgggtgagagagggctgccttgagcctcagaccggtggtgtccctaagatgctcctcccagaagcat
ttggaatcaaatggacctgaatcttggttctgcagctttagctgtatgatcttgggaaaaattctttaatcttcctaagc
ctcaattttgtcatctgtaaaatagggttgacacagctcacctcacagtgtggtggtgtggaatgcatgagataacacat
taaaaaggccctggcagtcagctgggcattgtttcttgagctccagcatgtgccaggtgctgggagaatagcagtaggca
gagccagccagctcggtgctgctgctctgctaaagctacagctacgctccggctctggcaagataggagcgtgctcaagc
tgaactgcagggcaggtgctgcgtacatcctctcgctactcctccccaaggcttgaggaggtggggactctgtgattatc
cacactttacagataagcaaactgaaaccaaaagtaacctctccaatgcccacagatgaatttaggtggcaggcctgaga
cttgtccctgagtctgcctgacagtggcctctgccgttattaatagcttgccccccacagcctcccactcaaattgctgg
aggaattacccttcctcccttcctccaattcttccttcacccaccaagagccagaccccacctctgtttcaagagtgagc
cgctcagctttggccaaccgtcctagcatttcgatgcacttggcctgtccccctggtttccactctgtttttaaggaggc
agcccctgtcccccaaatgcaccgcctccaacaggctctgggactcatcttgccatctctattggcagcagagtggggag
ggagagagacagccagcttgtctgccatcactcaccactggatccccagggcccagcttggaaaactcacggacgatgct
cagaaaaccggtgtaactcctgcagaacagccaggggcgtgggcagccgccctctctgtgcctcctgtaatgaaaatggg
tgctagaggctcttttcctttgggaaaggtgaattactggcacagccacacgtctgagatagtatttcaaaaagtaagga
gtcactttttatattataaaactaacatatgcacagatagcaaatacagagaagggtaaagaaaagataactattgccca
taattctaccactttttaatattttagtatttttttctcacattttttctgtctttattttacatgttaggggttatcat
ttttctactgatatcatgaacattatttcttatcataaagactctttttttttttttttaagagatcagagtctcactgt
tgcctaggctggagagtgcaatggtgcaatcatagctcactgcggtctcttaattcctcagctcaagtgatcctcccacc
tcagttagtagctaggtctacaggtgcttgtcacgatgcccagctaaataaatccttttttttgaaacagggtctcactt
tgttgcccaggctggggtgcaatggtacaatcacagctcactgcagcatcgacctcctggtctcaagcgatcctcccacc
ccagcctctcgagtagctgggactgcaggtgttcaccaccacacttggctaatttttgtaatttttgtattttttgtaca
gacagggttttgccatgttggcaaggctggtctcaaactcctgggctcaagcaatcctcccatcttagcctcccaaaatg
ctagaatttacaggcatgagctaccacacctggccaaaaaattcttaatacactttttttttggccacgtaatggtacac
tataaagctggcctggtgtgcctttctctatgctgatcacttgggttgtttctggctctcgtagagagcgatgctccaga
catctctgtgcacacagtggtcaggctctgcagaagttgccagtcgttgctacattctgcctttcaggggcactctggtg
gggaagataacttttccaagagcatcaaagaccagatatgtatgaggtggggagactcagaaagcccagataccacagct
ggaaaggcctcagagacccttaactgaggaaagggaggcccggagggcttatgtggcctaaccaaagatgcagcgcttct
tagggaaggatacaagagggtgggcttagctgaagctcttggcatttagaacttcttggatcagcatccagcaccctcag
aggctgtacctggggaggaggtacctctcttcctccatttgacccaattctaaaccccctgtagcagtgacgtctgtctt
cgtctcattccagtgcactttgtgaattctagagggctttcccagaaccaaggaaggctgctctgcccacagcaggcctt
gggaatttaacctccctgggagcagcctcaatgagtgatgctctggaactgctgggtcagtagcccagcccctggcccct
tggatgggatcatttgaagccctgttttctgcaccatttttcaagttccctggtggggctgagtctggttgcaaatcgtg
aaagctgccctatagtacttttaccagctgcctccctttctctgtctcacttcctcattcccctcctgatgtcccctgca
cttcccagatacactacttgcccctgaatcttgccccttgaaccatcacaccctgggactaccccaggtgccactctgtt
tgttgtttctccgcctagaaggacgggcacccaggaagcaaaacgggagggcagggaagggagggtgttctggggaggct
tgacaagaaacgaggcttttaaaagaaacagcagcaaagtgccaggcctgcaccagccagcttgagtcacactccaggga
ctcagcaaagcttgtccaccttcctggtccaccctgggcctgtccatcctggagtgaccaccgggcgtttccagtaaaaa
tcccttcacttcacttccgtcatctccgagtcaggcaaggtggtggaaaccggggaagacctcagcttcggagctgctgg
aatttgtgtgactcacgccctccagtggtcacttgacaaatgacatagggctcacggtctggggacttgagcttgttagg
gcctcagaaccgggagggtcccaggaatgcctcttctcaatgccttcctttgacagctgagtggagtgaaggccccacag
gacacgtgactcgccacgggacatgcacacacacaaatagagagtaagagccacgcccctgtgtttccttcacgtcccac
ctttatcatttgtgtcacatctgcatgcacctatactgttatttgcttaaacattttaccttaaactggctctctttaaa
ccttaaatatatttctaaaataaaatttttatcactttctgtgaggcggggcacacagtaggaactccgtctcctccttc
catggccttgcacagagctggcaccagacactgacatggaggggagaacattcaaccccaggtaatcctcagctcctacc
ttgatctcagtttcccactctctcattgtcacctctccttgcccctgggtgtactcacctgtagcaaaatgggtaagcac
acagtgggcgcacaagtggggtccagtcaaggtctcagacctgggtcagtcctcagctttgccacttacaaactgagtga
cattgagctggtcgctcaaactttctgtgtctcggtttccttattggtgaattggggatagtattataatagtacctgcc
acacaacgttgttggaggattaactgagataataaatggaaagcccagggcctggctgtatttatggagcaagcaccaga
gcaagtgcaagctgggactccagggttgtagccctgccaccacctgactgtgtggtcttggacaagtcatttggctttgc
ttagcctcaatttccccatctataaaatggggctagtgatcattcccaccccataggactgttgtgtggattaaatgctt
ggtatgtttaagtgccttgctcagtaaacgttagctctgatcaattgtttttgtagaaaagccttcaaagttgctaactt
ccgagggctaactggatctgaaccatcttcacagcctggcatagaaacagatcaaatcaatccagtggaaaatcaattcc
aggataatgagcccaagacattcccgtgctgattgctgtcagcatggtgcctaggacagcctgggaaggcagggaggagg
gcatttctccacagcagcctcggaacctctatcgccaccctccggggggcccacctgtcccccgcctgcccttcaaggtg
ctctttgatttctccccagcagaattcacctgctgcatccatcatcagaagaggccaggaatgcggcctgctgggtgggc
agggccaagaagaaggcagccgtgcaggcccaggaagccgtaggagacttgccaacctccaggagggggccagccctgga
ccctgcagacaggcgctctggggagggtaccagaagctcactgtttgtcccggcttgaaggctgtttgctgtgtgacctt
ggtgagtctcctaacctctgtgtatcatcacaatcattatcactatttttactctcctcctcttcctatttgccggttaa
gagaggattgggatagtggtcatggttatacaacattgtgaatattctaaaaaccattgcattttacactttaaaatagt
taattggtaattttatgttatgtgaaatttattccaattaaaaattaaaaatacatacatgaatttaatgttacaaaggg
agagagaggaccgggaatttaaaagcaggtgtttgtggtgggacggggacctgtctgaggaaggatacttcagaaggcaa
gtcctggcatccacttgctctttgtcaaaagggaaattgttactctctgactcccagcaaggataataaattcttacttg
gctgactttttgctcaatggctcaaagcattttcttgtatctcgtttatttacttttatttttatcaccttttgtcacga
gaaaagtcaggcccagagagaagtggcttttccaagatcacatggtaggtcagcagtgaagctgtgcctcgaacctggga
cctttcaggctaaaggaaaccagaacatgccacgcccagatatgccgatatggcatcctgattatctccagctgaaggca
tttgagaaagagcagctagagagagggctatctgaactgccctgtcctgcctgcagcaagccataaacattccttggaga
aagatgctttcccagcatcaagatgagaagataacttttatcagctcagagatggcaccagagccatctacaaatacaaa
caaaccttgctatcctactccttagctcacttccacatgtttaccttctcacagcttgccacccctggaagcctacaact
gcattcgtcttgtcacctttctcttctttctttctttctctctttcctttcctttcttttcctttcctttcctttccttt
cctttcctttcctttcctttcctttcctttcctttcctttcctcctttccctcttttttttccttttttttctgagacag
gctagggtgcagtggcgcgaccatagctctctgcagcctctaactcccagactcaattgatcctcccacctgatcctcct
gagtagctaggactacagtagctgggcatgccaccatacccagctaatttattttcaatttttctgtagagattggatct
cactatgttgcccaggctggtctcgaactcctggcctcaagcaatctgcccacctcagcctcccaaattgctgggattcc
aggcatgaaccaccgtgcccagccatcttgtcactttctaaaatgcattgctcttcatggcagatgctccataagccaga
gttctaagccgcagcattgagttactttcactgaggcttctcctgcgtggtgtgcatcacagacattaacaaacttgctt
ttttttctctattattaatctgtcttttgttacagtgtctttcccaacaaataacttaagatgattgaggagaaattata
tttccttcccagctggctaattccaaatgtgtcctcaagcctggtgcttggactcaaaccctgccacaggtcaagaatgc
cacaccaagcagacgctgtgttagaggggcacctgaggtgacatgtttgacagatcacataactgaataactgcattttc
tgaaggaaaatcaacgaagtgctttgaggccaagtagatgggattcttgaggattccatgaatagcaaatagtagtatcc
ccctcagaggctcttgggtgggggcattaaatgtgttaatacatgtgtttgctgcaggtatagccagaatatgtgaaagc
agctacagggaatagagtgtagcaaactcctaatcatccctcaaaaccctgccctggtgtcctctcccttgtaaactttc
cttgaacaaggcagaaccagctacatcagcaccataccatccctccatcactacagatatcactctgtactataattatc
catttatttttctaggccttgcactccctaaggccaggattctgactctttccctgagtgctgtttacctgaactgaacc
ggcatgaaccaccacgcccggccatcttgtcactttctaaaatgcattgctcttcgtggcagatgctccataagccagag
ctctaagccgcagcattgagccgcagcattgagctgaagcctgaagggaagatggctttgatatgttaaaactcattcca
gtttactcctatttttcattcattcatccacacattcactcaacaaagatccttgagctctgatatccatgtcttttttg
tggctcttagtttatctttgacaaagttaatatattatgctgaatttaacttgggaaagacaagaaggaaatgagtggac
agtggtagcaaagtgttgggacggtgagatcaagggtgactttttttccctttgcttctcaacttctccctaatgtagtt
gttattttacttttatgatggaaaaatgcatatgtatgggaatactgtatttcaggcattataaggaatgaaattatagg
ccgggcatggtggctaacccttgtaatcctagcactttgagaggctgaagtgggcagatcacttgagcttcagagttcga
gaccagcatggacaacatggtgaaacccagtctctaccaaaaacacaaaaatattagctgggtgtggtggtgcatgcctg
tagtcccagctactcaggaggctgaggtgggaggatcgcttgagcctgggaggcagaagttgcaatgagcagagatcgtg
ccactccgctccagtcttggtgacagaatgagactccatctcaaaaataaataaataaataaaataaatgaaatgaaatt
ataagaaattaccactttttcatgtaagaagtgatcatttccattataagggaaggaatttaatcctacctgccattcca
ccaaagcttacctagtgctaaaggatgaggtgttagtaagaccaacatctcagaggcctctctgtgccaatagccttcct
tcctttcccttccaaaaacctcaagtgactagttcagaggcctgtctggaataatggcatcatctaatatcactggcctt
ctggaacctgggcattttccagtgtgttccatactgtcaatattcccccagcttcctggactcctgtcacaagctggaaa
agtgagaggatggacagggattaaccagagagctccctgctgaggaaaaaatctcccagatgctgaaagtgaggccatgt
ggcttggccaaataaaacctggctccgtggtgcctctatcttagcagccaccctgctgatgaactgccaccttggacttg
ggaccagaaagaggtgggttgggtgaagaggcaccacacagagtgatgtaacagcaagatcaggtcacccacaggccctg
gcagtcacagtcataaattagctaactgtacacaagctggggacactccctttggaaaccaaaaaaaaaaaaaaaaaaaa
gagacctttatgcaaaaacaactctctggatggcatggggtgagtataaatacttcttggctgccagtgtgttcataact
ttgtagcgagtcgaaaactgaggctccggccgcagagaactcagcctcattcctgctttaaaatctctcggccacctttg
atgaggggactgggcagttctagacagtcccgaagttctcaaggcacaggtctcttcctggtttgactgtccttaccccg
gggaggcagtgcagccagctgcaaggtgagttgccttcatttctggggaagcggctgttttgagagggttttgtttcttc
ctctttgagaaggctcagaaaattgtgggaattttctgcctacagagagaaggtgttggaaagtctaggtaaaaaaatgc
cgacatgaggtttggtcatttgaacatggcatcttggtcagatttcttttctgcaaatattagctgtggttgttacatga
caaggaaaaactttctgaaaagttcaaaatgggagtttgtatctgctaagaattttttttaacagagattatcttatcag
tccttataacatgtaacctccccacaaatcctggtaagatggatatattaaacccattttatggatgaataaatgagttt
cagttaaataacttgatccaggacacataactggtagagctaggattccaggatttgaacccaggtctatggggctataa
gttcttttctttctttccctctttccttcctttccttcctgtcctttcctcccttcccctcccttcccttccctttcttt
cttttttttttttggaaacagccttgactgcccagcctcaagcaatccttctgcctcagcctcccgagtagctgggacta
caggcacaagacaccatgcctgcctggctaatttttcaattttttgtagtcaaggtctccctatgttgcccaggctgaac
tcgaactcttggactcaagcgatcctcctgcctcggtctcccgaaatgctgggattacaggcgtgagccactgcacttgg
cctaaaattcttacatggactatattcactacactgtcttc
