# Supplementary material for: Creating PWMs of transcription factors using 3D structure-based computation of protein-DNA free binding energies
Source: BMC Bioinformatics. 2010 May 3;11:225. doi: 10.1186/1471-2105-11-225 (PMC2879287; doi:10.1186/1471-2105-11-225)
Supplement: Additional file 4 — 124 NF-κB-regulated promoter sequences used for validation of the PWM model. The promoter windows span over [-10000, 1000] bp in respect to the TSS, the length of each promoter sequence is 11 kb. The genomic coordinates of the particular TSS are listed in Additional File 5. [file 1471-2105-11-225-S4.ZIP › nfkb_promoters/mmp9_2.fasta]

>PM000008913|matrix metallopeptidase 9 (gelatinase B, 92kDa gelatinase, 92kDa type IV collagenase)|
cctgcatattagaatcaccgaggcttaaaaaatttcccaacgctcaggctgtaccctagaccaattaagtcagaatctac
aggaggggaggtgaaagtcaggcatcagtattcaagagaaaatcctgagtgattccaatgtgcaatcaaatttgagaagc
attgctgaacaggattcccacgagacacttgttatacctgtgcttgctttggggctattgttagctgcaggcccaccacc
cggtgccagcttcaggagaccctccttctaggaaggggactggaggattggtgtgcagccagtatgcactggtatagcag
cattggttgtaaaaatactgaaatatggctgggtgcggtggctcatgcctgtaatcccagtactttgggaagccgaggca
gatggatcccttgagctcaagattttgagaccagcctgggcaacatggtaaacccatctctataaaaattgcaaaaacta
gccaggcgtggtggagcgtgcctgtggtcccaactacttgggaggatcgcctgagcctgggaggcacaggttgcagtgag
ccgtgattgtgccactgcactccagcttgggcaacagagcaagaccctgtctcaaaaataaaatactgacatatttcccc
atccacttgtaactggggctgctttgaactttctaagttcaaagcatcaccctccccatctccccagaccctggacataa
tcagttctgattagttagggctcctgaggacctggttgttaaatacttgaacatcaccccccgctataatgttgtagtga
gaagcacccactttatatagtcagaaaggcctagattcccacttgattttggtatgagttgtgtggcttttggacaagtg
gcttcatctctctgaaggtcagtttcctcatctggaaatggggtcaaatgccctccctatcagcgtagggatgaagctgc
actacagcagaggtggcaaactgagcatgcatcagaatcacttggctgggctgggcacagtagctcatgcttgtaattcc
agcactttgggaggccaaggccagtgtatcacctgaggtcaggagttcgagaccagactggccaacatagtgagaccctg
tctctactgaaaatacaaaaattagccagacatggccacaagcacctgtagtcccagttgctcaaaaggctgaagcagga
gaattgcttgaacctgggaggtggaggttgcagtgagctgagatcatgccactgccctccagcccgggtgacagaacaag
actctgtctcaaaaaaaaaaaaaaaaaaaaaagggccaggtgtggtggctcacgcctgtaatcccaacactttgggaggc
tgaggcgggcagatcacgaggtcaggagttcaagaccagcctggccaatatggtgaaaccccgtctctactaaaaaatac
aaaaattagccgggcatggtggcgggcccctgtagtcccagctactcaagaggctgaggcagaagaatcgcttgaacccg
ggaggtggaggttgcagtgagtcgagatcgtgccactgcactccagcctgggagacagagtgagactctgtgtcaaaaac
aaacaaacaaacaaacaaaaactttggcttgttaggtcaaagatttctgggccccaccccggagttgctgattcaatcat
tctggggcggggaggatttgtgtttctaagttctcaggtgctgcaggggcttctggtcctgggactacagtttgagaacc
attgaactggaagatgtatgagaaagtgggctgggccgagagtagaggctcaacccaggcttggaaaagggtcaaaatat
gtgccggtttccctgtgcgccacatggacttctccctcctgagccattccccagggctctctccatccatttgtccagca
gggactgagcccccgctgaatgcttaaccttggatttctcaaagattaagtcctcttcccacctcttccccattgtgagc
aggaccagatttacacctttagtggctgtgattactgaaaatacggtgcccctcccatctgttgtccaaagtaaaacaac
actaaaccctgaaatgacttcataaaaagaacaatagagaactgatttttttttcccaagctggctactttgaggatttt
ttccaaatatcaaaaacaatattttattttatttatttattttgagacacagtctccggagtctcgctctgtcgcccagg
ttggagtgcagtagcgcgatctcagctcaccgcaacctctgcctcctgggttcaagtgattctcctgcctcagtctcctg
agtagctgggattacaggcatgcaccaccatgcccagcttatttttgtgtttttagtagagacggggtttcaccatgttg
gccaggctggtcttcaactcccgatcataggtgatccaactgcctctgcctcctaaagtgctgggattacaggtgtgagc
caccgcacccggtcaaaatcaatattttaaatgtgtattttgggactgcgcctgctttgctgggaccccaagcatattct
tacctgccagtgggcaacccagtgtcaaaggaaccggtcccaggcccattctctttcacctccattttcacatctctccc
tgcacagcaccatcccttcttgtagacaagaacttctcaccttaaataaaactccacttgaggctgggcacggtggctta
cgcatgtaatctcagcacttcgggaggccgaggcgggtggactgcttgaggccaggagtttaagactagcctgggcaacg
tggcgaaaccctgtctctacaaaaaaacaaaaattagctgagcttgatggagcacacctgtagtcccagatactcagaag
gctgaggtcgaaggatggcttgaacccagaggcggaggctgcagtgagcctagatcacatcattgcactccagcctgggt
gacagagtgagaccctgactcaaaaaaaaaaccccaaaaaacaaaaaaacctccacttgactgttctctgccctaccagc
tacctcactcttattttccttttttatctccaacttttctttcctacagatttcagccaaataactcacatctgttccct
ctgttggttcctaaacataactcctccagcctggcttctgggcaatcacccctccctgcccctagactgctgcccccatg
gacttcctttttgcgagagccagtgacctgatcttagcacgggattgggagtcagaaggcctaggcagctggtcactcac
cagctgtgtgaccgtgagcaacttaaagcacttctctgagccatgggtatgaacgttaatttgcaaagttgagatgagag
cattagagtaatagaatcataatagctaaactgtgtgtgtgtgtgtgtgtgtacctgctaagagccaggcactgtgctga
gaatttgccatgtataatcacatttaatccccactacaacacctccaaatgaggtctgcttctttccccactttacaaat
gagaaaagggaggcacagagaggtaaagtgatttgcctaaagtcccacagcccataaatgataggtagtagaatatgaac
ccaggaggtctgattccaaaatttatgccctatggcttccttactgacggtgctcagtacagataagtgggaggtgtgac
ttggtgttaatagggactctaagagtcagtgtgggaattgccattcccctgaagctagggatggcaggtgtgtttgtggg
ttgggggtggggtacttgagtgatgctctcccctgaggcaatgtcttgcaggatacacacctttctacttcatctcagat
ttcagtgtctcctccacatcctgccagagcctctctggcctggctgcccctcccctctctggcaggtttgggagaaagag
gcttggagttcccccatcctagatagcgggacagattcctcatctcgtgaggctgaccctgatctgggggcctgttatta
ataatggcctgcagggctgtgtcatccagctagtgattcaggactccagggtcagcaccctccccatcctgatggagcta
cctcagtgaggggcttagagtctaagctatgactctacgtgagggtatatgctgttctctgcctgcactcccagggtctt
ggctaaactctattgtggtattaaaaagagaggctgggggaagtggggaaggggatgtggtaaccagaaccacttcctgc
cactgcagtgttgaaagccaagctctgtccaagttccccttgatgggggttggggagccaggaggtaaaggaggaagttg
atgggagttgggggggatgttaaaaaaaggaggattcttatttggattgactccaggaatcaagatctgggtttcctggc
tgctctctccctgctcccatttggtaaaaaacagcggctgtcctgaaggtggtcctaattagcatagcagtgaacactta
ttatcatgtgccaggcactttatatttgctaacactttgagccttacaaccaccccatgaaggaagcactattattactc
caattttacagatggggaaactgaggcactgaaatgttgtgtcagttgcccttgtcacacagcaagtcagtggcagagct
gagatttgaacttaggcagcctggctccagagtgcaggctcttgctctgtgaccactctgagcctcagtttcctcattgc
atgatgagggtaattggaatacataaatccactttcctttcttgatgcctgattctctggtaattaattattcattcaat
ttctccccatgctgaactctcagatccatgaacaatgagacaaaggctatcttggtcactacttgtattcccaattctta
gcataatgattggcctagaaaaactcaactagaatgtgttgagtaaatggtctttaaaaggtctgaagatcatcaacaat
ggtttgagtatctgataaaagttttagaccctttacatagaaaaatcaacatataccagtagctgggggtgagtctgccc
ctcccactcacccagggtacatttggcaatgtttggtaacatttctggttgtcacaactggcagggggaggtgctactgg
catccagtgggtaggggtcagggacgctgctaaacatcctacaatgcacacgacagccccaagtgccaatagtgctaagt
ttgagctatgtgacatacatacatagatatgtattgtatgtcatgtttggtaccattgatggcaagtggggggtagttaa
cggattttcctaaaagcccgtgtctgccacccagatgaagatcctccagattggaagatctgttcctctaaactcatatt
actctatgacctcacattcccgagtctagaatctagttcctcctgggtcccctgtcctagcctctgattccctaaatgcc
tgggcctcctctcttaccttcagtgggtagcaggggaccagaggagaagcatccaggttttatgtgctgcccctgtcacc
gcatccacctacccacttctatacctgggtcatcacagttccctgtaaatggtaataaagatgaaaagcttcagagccag
gcagttctgggcttgaacactagttctgtggattaactcgctctgtgatcacaggcaaattccttaactctctgagcctt
agtttccccctctgaaaacaggagggatactcattaaacttaccttacaggtggtgaggatgaaacgagaggcttataga
gaacttattacggtgcttgacacagtaaatctcaaaaaatgcattattattattatggttcagaggtaaagtgacttgcc
caaggtcacatagctggaaaatggcagagccgggatggaaatccaggacttcgtgactgcaaagcagatgttcattggtt
agtgaactttagaacttcaacttttctgtaaaggaagttaattatctccatctcacagtctcatttattagataagcata
taaaatgcctggcacatagtaggccctttaaatacagcttattgggccgggcgccatggctcatgcccgtaatcctagca
ctttgggaggccaggtgggcagatcacttgagtcagaagttcgaaaccagcctggtcaacgtagtgaaaccccatctcta
ctaaaaatacaaaaaatttagccaggcgtggtggcgcacgcctataataccagctactcgggaggctgaggcaggagaat
tgcttgaacccgggaggcagatgttgcagtgagccgagatcacgccactgcactccagcctgggtgacagagtgatacta
caccccccaaaaataaaataaaataaataaatacaactttttgagttgttagcaggtttttcccaaatagggctttgaag
aaggtgaatatagaccctgcccgatgccggctggctaggaagaaaggagtgagggaggctgctggtgtgggaggcttggg
agggaggcttggcataagtgtgataattggggctggagatttggctgcatggagcagggctggagaactgaaagggctcc
tatagattattttcccccatatcctgccccaatttgcagttgaagaatcctaagctgacaaaggggaaggcatttactcc
aggttacactgcagcttagagcccaataacctggtttggtgattccaagttagaatcatggtcttttggcagggtctcgc
tctgttgcccaggctggagtgcagtgacataatcatggctcactgtatccttgaccttctttctgggctcaagcaatcct
cccacctcggcctcccaaagtgctaagattacaggaatgagccaccatacctggccctgaatcttgggtcttggccttag
taattaaaaccaatcaccaccatccgttgcggacttacaacctacagtgttctaaacattttatatgtttgatctcattt
aatcctcacatcaatttagggacaaagagccccccaccccccgtttttttttttacagctgaggaaacacttcaaagtgg
taagacatttgcccgaggtcctgaaggaagagagtaaagccatgtctgctgttttctagaggctgctactgtccccttta
ctgccctgaagattcagcctgcggaagacagggggttgccccagtggaattccccagccttgcctagcagagcccattcc
ttccgcccccagatgaagcagggagaggaagctgagtcaaagaaggctgtcagggagggaaaaagaggacagagcctgga
gtgtggggaggggtttggggaggatatctgacctgggagggggtgttgcaaaaggccaaggatgggccagggggatcatt
agtttcagaaagaagtctcagggagtcttccatcactttcccttggctgaccactggaggctttcagaccaagggatggg
ggatccctccagcttcatccccctccctccctttcatacagttcccacaagctctgcagtttgcaaaaccctacccctcc
cctgagggcctgcggtttcctgcgggtctggggtcttgcctgacttggcagtggagactgcgggcagtggagagaggagg
aggtggtgtaagccctttctcatgctggtgctgccacacacacacacacacacacacacacacacacacacacacacaca
ccctgacccctgagtcagcacttgcctgtcaaggaggggtggggtcacaggagcgcctccttaaagcccccacaacagca
gctgcagtcagacacctctgccctcaccatgagcctctggcagcccctggtcctggtgctcctggtgctgggctgctgct
ttgctgcccccagacagcgccagtccacccttgtgctcttccctggagacctgagaaccaatctcaccgacaggcagctg
gcagaggtgggcaaacacctagtctagagttggggagggctgtccgtgagggtgttgagtgtcccagagaggatgcaggg
cctcagaggagatgctttaggggtgtgttggtggtgatgggcgtatctgaagaacagaggtgtccagggttaggcagtgg
ggggtcttgtggaggctttgagcagtgatggccagaaatgggcaatggggctttcctaggtgggaaatgggaaatggttt
ggggtgggggaggcattggagggttctggggtaagcataggctgggagtgaacaggggcaaaccttatgcagctgtgggg
tagaaatgggctagaggcatccaggggtgagaaggagctgaggatgtctaaggaggggagatccctgggtggtcagaaag
cactggtgtctggaaagcatttaatgctttattaaatgttagtccctgctgggcatgacggctcacacttgtaatcccag
cactttgggaggctgaggtggtaggatcgctgaagctcaggagtttgagcccagcctaggcaacatagtaagatcctgtc
tctacaaaaaaattaaagaaatagccaggcacagtgatgtgcacctgtagttccagctatgcagaaggctgagatgggag
gatcgcttgagtccaggaggtccaggctgcagtgggctgataccgtctctccgaaaaagaaaaagaaaaaagactccctc
catgagtgtctggagggagtcctttggccccagctgggcagagaaaggggtcagagatctggcatgtgtgtgtcccttca
tccacaggaatacctgtaccgctatggttacactcgggtggcagagatgcgtggagagtcgaaatctctggggcctgcgc
tgctgcttctccagaagcaactgtccctgcccgagaccggtgagctggatagcgccacgctgaaggccatgcgaacccca
cggtgcggggtcccagacctgggcagattccaaacctttgagggcgacctcaagtggcaccaccacaacatcacctattg
gtgagccggggccgtgggggcagcggggtggggcggggaggccaggtctggctcttgggccagcggtgaacatgtcctgt
cttggacgcgtccctgggtttcactatttaatgtgtggcccctggggagtgtccccacctctgagcctctgtttctcctt
cagggaaatggctcttgcaatccaagtcctcctgccagggccattgtgagggtctaagtagacaaaaaaaaaaaaaaaaa
aaacagtctggaagcaatttatagatgagagcgtggacggcagagagcattgtgtatgttgaagtctctgcgatatgggg
tgtccctgctgccccgctccagcctttcacttctgacctccttcctctggctcttacgctacaggatccaaaactactcg
gaagacttgccgcgggcggtgattgacgacgcctttgcccgcgccttcgcactgtggagcgcggtgacgccgctcacctt
cactcgcgtgtacagccgggacgcagacatcgtcatccagtttggtgtcgcgggtgagaacgtgaggagggaaaatccaa
gagacctgggcggggtcagggaagggaggaccacggagagcgtggaggcagcagtggccccggcttcctcttgcctgccc
gcgctgccctggcttatacggcccctcctgccagacagtgcacagggccagggcgccaggctgggagagcttcgcgcagg
cgggatttcagcccgcacttatttcggagcccttgccttgggcagcgcacaatctgcgcagcagtactcggctaaccctc
ttcctctcgacctgtttcttcagagcacggagacgggtatcccttcgacgggaaggacgggctcctggcacacgcctttc
ctcctggccccggcattcagggagacgcccatttcgacgatgacgagttgtggtccctgggcaagggcgtcggtgagatt
ctgagtcctcctggcccctgattcccttcattctctcccactcatcacccgccgccctaactccggtcccccctcctcct
gcagtggttccaactcggtttggaaacgcagatggcgcggcctgccacttccccttcatcttcgagggccgctcctactc
tgcctgcaccaccgacggtcgctccgacggcttgccctggtgcagtaccacggccaactacgacaccgacgaccggtttg
gcttctgccccagcgagagtgagtgagggggctcgccgagggctgggggcgcccaccacccttgatggtcctgggttcta
attccagctctgccactagtgctgtgtggcctgcaattcaccctcccgcactctgggcccaattttctcatctgagaaat
gatgagagatgggatgaactgcagaccatccatgggtcaaagaacaggacacacttgggggttataatgtgctgtctccg
ccttctccccctttcccacatcctcctcgccccaggactctacacccaggacggcaatgctgatgggaaaccctgccagt
ttccattcatcttccaaggccaatcctactccgcctgcaccacggacggtcgctccgacggctaccgctggtgcgccacc
accgccaactacgaccgggacaagctcttcggcttctgcccgacccgaggtacctccaccctgtctaccaggttcagccc
cgccctctcatcatgtattggcccccaaaacgcggctcttccctcccatcagtttgtctttccactctcattggtcctca
ggacgaccgtgactccgcccacctacaccacatttccaccactatccctgacttccaatggccccgccccagccactaag
gttcggccttttctgcccagctggccgcctcttccttggtctggtgtcccaggcaccgcccacgggtctagcctcttctc
aggagtgctctacagcgccccctaggccaccaagattgtttagctccctgtcgggtcggcccctgactccttattggact
catccatctggctcatccaaggccttgggtctctccagctg
