# Supplementary material for: Creating PWMs of transcription factors using 3D structure-based computation of protein-DNA free binding energies
Source: BMC Bioinformatics. 2010 May 3;11:225. doi: 10.1186/1471-2105-11-225 (PMC2879287; doi:10.1186/1471-2105-11-225)
Supplement: Additional file 4 — 124 NF-κB-regulated promoter sequences used for validation of the PWM model. The promoter windows span over [-10000, 1000] bp in respect to the TSS, the length of each promoter sequence is 11 kb. The genomic coordinates of the particular TSS are listed in Additional File 5. [file 1471-2105-11-225-S4.ZIP › nfkb_promoters/col1a2_1.fasta]

>PM000001197|collagen, type I, alpha 2|
tttactttttgtagagacaaggtctttctatgttgcccagtctgacctcaaactcaggctcaagcaatcctcccatcagg
ccgagtttctaacattgtgtcttacacagacagtagtagttttgttgaatgaaggaaggaaggaaggagtgaatagagtg
attgatttttaccaataatagaggaaccaggcacattatcaaaagagaaactcaagtgcaagaaaacgagatagatgata
taagaatggacatacaatttcgtctggtttcagaaatacgcagcccagacaaaagaacagagccccagagagaaatacga
taaacaatgcttagaaaaggctagaacagcttcttaaatttatcctatacaacaggtcctgttccaagtctgggcaggag
tatgtctgctggtgtgcataaatggccgcagttgtaaaatgaggtccctgtcagaaaacccaacagggactcacagacat
gaacaatgacttacgtgactgttttagtccagcatgttgcacattctgaagttctgaataggaagatctattcgcttacc
tactctcctgggtacttcagaaggaaagtccatttttcaaggctccaaagtgtcatttttattcaagtatcaaaacgtga
cacagaaactacagggaatagaagcatatgtcaatgtgtaaatacaatcacctgggcctctggaggcatttttctaggag
gagtaatgaatttacagtaaagtatgcatcttttttgcctcacctgatctgcttaattaccaagagaatggcactccaag
tccacagagtggtgaattccaagatactgtaactgggagaagttaattggtccatagaggaactgaggctacagcccaga
cttcattagcaccaggttttaaccattactcaaatcacattcaggtttttaccattactcaaatcacattcagctttctt
gaagagttcatgtatacccttcagtacacattttttcactgtaaatttgttaactaaataactttaagtagagttaggat
gagcaaagaaaaggattaaaattcttcctatcatgctacaaatactgtaataaagaataattaataggcttccagaatgt
ccagctacccatctctttgtaccaaggagaatcaagaaaagaaggggcctagacaggcaaggggagacgttggcaatggg
tacaaagttcctgttagacagaaggaatgagtctttgtgatctactgcacagcatggtgactacagttaatgataacgta
ttgtatacttcaaaggagcttaaaaaagaggatttgttcatgttctcgccagaaagaaataataaatatttgaagtgata
aatatgttaattagccttatttgattattccaaatgtatacatgtattgaaagatcacattgtgccccataaatatatac
aattattattggtcaactagaaataacatagaataaaagtagtaagtcaacagacatattaaagagagagcaaaaaaatg
tgaaggaggctttttggagtgaaggagaagagagaaaagaagttatcttcataactggacttccaggtttccatcttgcc
ctactttaatctattctccatgaggctatcaaagtaatttatctaaatccaactttaaccataacagtcacattcctcaa
cactagtagttcctaactgccgcatgatcagaattacctagagggcttgttaacccacagattgctgagaagccacaccc
agagtttctgattcagtggatctgagataaggcatgagaatttgtgtttcttacaagttctaaggtgatgctaatgttat
tatccagggaccacgctttgagaaccagtgacctggagaaagtctttaactttgagcttcaattttctccttgtgaaata
attttccccttgtaaaactcttcagattgttgtgttaaatattgaaaaatattccagacaaatgctagattttattttaa
tttaaaagaaggagcaagaggcttgcagtcaagaggccagtcccctagttacaggtctaccataagctgactagtcaaat
aacctctctagtcatgttttctcatttgtaaaaggaattaattcatgcaactagcacttattgaatacctgttgtatacc
agacacttgtcagacaatagaaatatggtagaaaaacaaatcttgcttccacacatttataattatgattatgttttgga
tgatgtttaaattatcttccaactctcagttatttcatgactttataattaataaaatgagctttttcctattcttatgg
tattttgttcctcataaatttgacttaaatgtttatgagctattagggatggctattgggtgaactgcctaaaatacatt
tatgtgttaagtacatttcatgtgttgattgccattatatcaataaaagaaaatttttaatgtatgggttaaatagtaaa
tcatcagtgaagtaaataaccagtatttatatttatgttccttattttccagctatgtcatgccaaatcagttgtttatt
gggtaaatatttgttgagcatctataagtcagcaggcactatgccaggatctagtgatagaagggtaaatgaaattggca
ttgtgtctgctataaaagacctcacattcaagtgaagctagtcaatgaataattagcacttttaattaattaaccaacca
gtcttgtggtagatattaggtattagaagtacaaggcattttgaaaatgtacaacaaaaggacttggcccattctaggat
atctaggaagccttagacaagtcacttcagctttctgagcctcaattgtcttgtaaaattgaaaaaaagtaataaaacac
accccttaagatgcagataatgattgttggcactttgagataatttatttaaaattcccgccacagtacttagcacacta
tataacaggtagttatgacatcacattaactaactgaaagattattcacacaaagaattccaatggtcaaaatcaaattt
taaagggtttatcagggccaggcgtggtggctcatgtaatcccagtactttgggaggtcgaggcaggcggatcacttgag
gtgaggagtttgaaaccagcctggtcccacatggcaaaagcctatctctactaaaaatacaaaaaaaattagccgggcat
ggtggcgggtgcctgtaatcccagctactcagtaggctgagacacaagaattgcttggaccctggggacagaggttgcag
taagccaagttcatgccactgcactacagcctgggcaacagagcgggactccatctcagaaaaaaaaaaaaaaaaagttt
aacggtaataccaataacttaatttgccagttttaaaaaataaaatataaactgtattaattgcacatatagtatcacac
agaattaagtctttataattgtttttctatatgtaatatatgaaccaaagacagatcatggatgaattaatcaattatca
acacccagactctttcttgcaactggaagtaaatgtctccttatttctttcagctacttgaaaagaattgaaaaatatga
gtctggaagccaagccaaccaaagttctaataaaccaggtggacttttggaatgcatcaacattctggtgtttttcaact
taaggatggatttggaactggctgcagaaatgtaatcagcatcttctcaaagaaaaaggcagacttaactgaaagttgaa
atttgtgtgcccaaatacatccctctgaattatggggcttggaatagtcaataacaagataccacaaaacaactatctct
atacaatctgtataaaagaatactcagaatcatgtgtaagtaaagaagtggttacctatttcatatttctaaacttgaaa
aatggggcactggagattaaactgggattcatgaaatatgagataaatcgactctgtctacacattgtaaaagaagctca
tgagaaaaattgatgattcactaacaagttaggaagaaaaaatccatacacacttaaatgttccttgcttcaatactaaa
aagcaaaggaagaggggcataacatagaaaacctaaagaatattttagtggaaggctttaaaatgggggtgagtgttaaa
attaagcagctgcttcaaatgatcttattctaaacatgcataatcctcttgcatagtaatcctaacatcatctttaaact
ctatccagctccttctggactcctgttatagctaaaattccacaccacatgtgtttattacctcacctttccctcttcca
ctttcgctcacctggattttgttccactgaaaccactgttacgaaagtcaccagtgacttccaaggtgctaatttatgta
atctttttagccttttctggacctctcagaaaaacatgaaactttccagcaccctaaaaaactattctttcctccctgca
aagtgtgttttctttccttctgtgatggggacattacggcttttccccatccaaagtggctgctccttctcagttgcctt
gatgattttcctcttctgttcattctttaacattggagctcttcagagttttgtcctatgtttgattgttttctactttc
acacacacatataatctgggagatttcatcactcccatgacatcagtcatctgatgactcctttatccataagtcaaggc
caaatagagattgtggacttgaggcctaagtatctaattatctatgagacttctcctcttaggtggcccacaatcaccca
aaattgaacatgaattggcctctttatcctcccctccccaccccaagctatctcctcctcaaatgttccccaagtcactg
gatggcacctccagtcatccagttgccaaagccagaaactggcagtgctccttaagtcatccccttgaattcttcctctc
tctctctctccccattaccaaacatcagagcacttttcttctacttctgaaacatttctatagctcatcaacttctcttg
agctccaccacatctatcctagttcaggccaccatcatttcccctcagaattcctgctgcagtctccttactgttctccc
tgtctctactgtgctccccttctaatcgtttctccacactgcagccccagtcatcttattcaaaacactctctggtttcc
taccctctctgtttaaaataatctaaacactcccatagcacacttgagaaaacacaaacaccagaatacagcctaaaagg
tcctttttgatctggtccctgccaaaaccaccaatctcatctctagctccttcctctatcctccctcttttccaccacaa
tcccatcgtactgaaatgctccattcctcagattgccaaatttttcaatgcctctgtgcccacaccactctcacacctct
ttttaaaattttgtttgtatttaagggttgaacaaggatgttgcatcctccaggaagccctccttgattccacttatctg
aatctagatgaggtgtccatcctaaatcctcccataaacatgtaagcattctattcctccattacagtattcatcacact
cttctctatcctccaacagactataagccccctgagggcaatgaccttggcattctgtttcataattatatacccaccaa
cccagtaagtgcctggcataacactaaatattgcttgagtaaacatacatcttaccagctgggcgaggtggctcatgcct
gtaatcctagcactttgggaggccgaggtgggtggatcacctgaggtcaagagttccagactagcctggcaaacatggtg
aagcctcctctctactgaaaaatagaaaaattagccaggggtggttgtggacacctgtaatcccagctacttgggaggct
gaggcaggagaatcgcttgaacccaagaggcagaggttgcagtgagctgagatcgtgtcattgcactccagcctgagcaa
cagagcaaaaactctgtctcaaaaaaaaaaaaatatatatatatatatcttgactcatttaaataatcaatgggaactga
atatcctaattgatatgacacagagcaggaatctccatgcctttcaaacaaatatcacagaaagaaatcagcccttgctg
ggcacagtggctcacacctgtaatccaagcactttaagaggcagaggcaggtggatcacttgagctcagttggagtttaa
gaaaagcctaggcaacatggtgaaacctcatctctacaaagaatacaaaaaattagcctggcatggtggcatgcacctgt
agtcccatccactagggaggctggggcaagaggatcacgtgaatccaggaattcgaggctgcagtgcccccagatcatac
tactgcactccagcctgggtgataaagtgagaccttctcaataaataaataaatacaaaattaaaaaccagcacttaact
cttcagctaccacattaattctcagcaaataccttcttagcagtcgtttgacaatcaagtcaactagaactggaactaga
atgagataacatggtattgcttcttctcacagagtagatcctcaatgaatgtttgaaaggagatgtcagtccgatgttta
cctttgatcaaagaaaggaatataagattaagacatcagggcctcgtcaggctgttctgcatttctgtattagccagact
ctcaaccattttcttgccatatataaacatgtggcccagtttgtaatcagtgggttataggaagctaaagaaattatctt
ttctttcatagaaaataatttgggcataggaacccaggtattaaccgtctagcaccaaagttgtaggaatctttagtctc
ctctgcctcccttcttccatccctctactctcagtcttgaccccaccccaccccttacttgtttttccttctactcattt
tctcctccctccctctcccctctccccacactagaaccatcagggccctcaccagggcattcagttcaggttctgggtca
gctctcacagctctaccagtcccacccccatccccaggaaaaactgctccttatttggagtcacaaaaatatttaacaga
gatctaactgaccactaaaaattcctcctttaaaacaaacacctaatcaactattttcccccaagttatatggaaaaaca
gctgcaattagaacttgattctcactttaagaaagaaagattcttgtttggttttctccactttcattttttgtttctag
gtccagggcctcccaccaaatgctgacggctgcctgcttcaaaccctgccacatcagcagggagggagcacagcggcatt
tggtatttgcatcagtttccaggaatgcttttcaagttatcagttcactctgctgcctttagcagagacgttttccctct
aagtttatagatgtctgcttcaatttacagtcctctaattctcaaaaacttgctgaggatttttcttttttggctaaaag
agaaattataatcacacttctaaaaacattctatgttttaaactattttgacaacaacaacaaaacctacaatgaaatgt
ttaaaacttgggatatctattgcaaatccaatgattgagccaacttgaccccagaagcgttatcagataacctcactgaa
gggtatttggagggtttctttcataaatctgttgcattaccaccctgagtcattttgctcagaattagtctctgactctc
agcaacacaggacaaatacacacatatgccctgcaaaggtaattcagcacagtggtaacaatgattcttagaaatcattt
ctcactcttctgatatgcagaaaaaaatttgttatgatgtagtattgaagtttttctttcctgataaaaatgatttccac
tttaaaagttttttgttagttctgtaacggtgatatttcagggaaatgttaaaaatgttcttggaatatacaattcaacc
tcaggtcttttgttgttgttgttcctagaacctagaaaacttcaaacattgttgcctagttagaaaaaaatttgaatgtg
gattgctccctgtaaacccccttctaggaatgaccagtaaccctttcaaattctttcactcccagttacttcaaaaaatc
atccaaagtggtctcccaagtgagtgcctttaattagaataaaacaagagtttattatagtttttggttatccactttta
cttgcattaacctttttttcttcttttacatttagaaagagtaacctgctttagaatagtcccttttatttacagaagct
gctgatggagttaacttctgcagaaattcttccttaaggcaaagcaaaaaaagcggggagggggtggggggaaggaaggg
aaaaagattctcagggaactacagcccacttgcttctgtttcttagagacagaactgacctaaagatgccccctttgcga
tgacttctgggatagagcagcactctaactaggcccccgctgcctcatggggaccttaggcaagtagaggagaggcctga
cacacacacacacacacacacacacacgcacacgcgcgcgcgcgcacacacacacacacagcctttcaaacctagggcct
ggaatgccatcccaagaggctttagaaaaaggcacaggacctttggcctcccacctcagggtcaaagtaccagttcctcc
tctccctagtagggagtggagggttggatggaggcggccagagaagagggaagttgggtgctggggagagagttaacatc
cacgttggtgggcgcactgcttggggtgttaccagcgaagactacgaagaccccaagctcgaatcagaagggcctctgga
tgtgctaggggaggtgcttgggtgtggctgtaagagatgggacagagagtaagcagcaaggtcaagagggaccggggggc
tcacgggagggttgaagggtccaggctcagggtagaactggtaaatccagacaaggagcccatggagaaggggaggggag
actggaaaccatgaaagatcccccaccgcagcctcagaaaggagagactgagaaataagttctcggtctccaggtcggtt
ggagtcgtgtcggagtgccagaccatcccccaaaagaccctctttggaatgagcctcagcaaaggcaagctaggaggtcg
aaggacttccccaggtgactcggtctagtctagagttcgcaaagcctatcctccctgtagccgggtgccaagcagcctcg
agcctgctccccagcccacctgccaacaaaaggcgccctccgactgcaacccagccctccacagacaggacccgcccttt
cccgaagtcataagacaaagagagtgcatcactgctgaaacagtgggcgcacacgagccccaaagctagagaaaagctgg
acggggctgggggcggggtgcaggggtggaggggcggggaggcgggctccggctgcgccacgctatcgagtcttccctcc
ctccttctctgccccctccgctcccgctggagccctccaccctacaagtggcctacagggcacaggtgaggcgggactgg
acagctcctgctttgatcgccggagatctgcaaattctgcccatgtcggggctgcagagcactccgacgtgtcccatagt
gtttccaaacttggaaagggcgggggagggcgggaggatgcggagggcggaggtatgcagacaacgagtcagagtttccc
cttgaaagcctcaaaagtgtccacgtcctcaaaaagaatggaaccaatttaagaagccagccccgtggccacgtcccttc
ccccattcgctccctcctctgcgcccccgcaggctcctcccagctgtggctgcccgggcccccagccccagccctcccat
tggtggaggcccttttggaggcaccctagggccagggaaacttttgccgtataaatagggcagatccgggctttattatt
ttagcaccacggcagcaggaggtttcggctaagttggaggtactggccacgactgcatgcccgcgcccgccaggtgatac
ctccgccggtgacccaggggctctgcgacacaaggagtctgcatgtctaagtgctagacatgctcagctttgtggatacg
cggactttgttgctgcttgcagtaaccttatgcctagcaacatgccaatgtaagtgccttcagcttgtttgggggagact
gggtagagaggttagatgggagggcaccctgccctgaaaaggaaaacctgtaacctgaattccaggtacacttggagggc
agactctcaggcatgtgggaaaacgccggaattgataagaaacatggaaattactttaaaaaatgaaaacataaaagcct
tgccaaaagttagggaacttttcctctaagttcagagtgagacagttaactcggtctggctcctcagcttagtaaccccc
aaagggagcggaaggtctttttccctaaggatgagatattaacgaccaatgtggtggaggaagtcaagggcctgcacccc
acaggccccataaccgcactgatgtccaccttgtaaaacttgaggcctgcgttagaaagcccttcaactgagtaatgtaa
aactcacctcctaagagcttttatcttctgggcattgtaaggcttgtccggaggaggaggatgacgatgctgatatgatg
atggttataaggcgccctctggaggaaggaaaatgaaagtacaggggacagggccttaagcagatggaatcccaattaaa
gcttctacggatttatacagattaatgatcagcatttctggttggagcctttcccagtggctagtcagtgaaccctggaa
agaagaatggatgctacttggagtgggtacattctgaaaagtaatataagtgtctcaattcactttctagtcatggaaat
ggtaacattttttaactcaaatctgctctaaattttgtttg
