# Supplementary material for: Creating PWMs of transcription factors using 3D structure-based computation of protein-DNA free binding energies
Source: BMC Bioinformatics. 2010 May 3;11:225. doi: 10.1186/1471-2105-11-225 (PMC2879287; doi:10.1186/1471-2105-11-225)
Supplement: Additional file 4 — 124 NF-κB-regulated promoter sequences used for validation of the PWM model. The promoter windows span over [-10000, 1000] bp in respect to the TSS, the length of each promoter sequence is 11 kb. The genomic coordinates of the particular TSS are listed in Additional File 5. [file 1471-2105-11-225-S4.ZIP › nfkb_promoters/mmp9_1.fasta]

>PM000008912|matrix metallopeptidase 9 (gelatinase B, 92kDa gelatinase, 92kDa type IV collagenase)|
caagaggagggggcatgccatgtcacacagggccacatggggaagtaccagcatcagtcaggaggcagaaggaggaaggg
ggaagtgtgggccagagtcttcattgtgattttggtgggaaggaataggcaaggcagggtagacaagctggatgggttta
ggactggctagcttgaacaattcccttgggttctgggctataggggtggtccctagttgtctagtacctaagcaggatga
tctagaatgggggatagcatcctgaactgcaggagctgataaaaggaggtaggaggtggatgggggttatggaatcaaga
ttggttggtttgcacattaagaggtgctcccaggcaagattgccatctctaggaattagctatccctaggaggggcagtc
ccttttcgggtccataaggcccctggatgtcaaagcatcataaaatacagaaaagaaaaaacacgattaataggccaggc
gtggtggctcacacctgcaatcccagcacttttggaggctgaggcaggagtatcacttgagcccaggagtttgacacaaa
cctgagcaacacagtgagactccatctctgccaaaaacaaacaaaaaatttgctgggtgtggtggcgcatgcctgtagta
gcagctactcaggaggctggggcgggaggatcacttaagcccaggagttaggggctgccatgagctatgttcgtgccact
gcactccagcctgggagaaaaagtgagactctgactcaaaaaataaaaaataaaaacatgatgaatccatccaggaatgg
gagtaaaacaccttggactttccagtccacactgagccaccagctgactccctcagctgaggcctcaggcatcatagagc
agaaggagcagccctgctgtgttctgtccaaatttctgacccacagaatagtgagatacagtcacaataaattgtttcag
agcctttaaatttcgaggccgtttgtcatgcaggtgtagatttctggagcccctccaccctccaagactcactcattagc
agattccttcccaatctcagaagggacttgggaaagataattccatgattggttaaagacatgactcccatgaccatata
atcagcttaattttaactcccattacaaagatgaagaaactgaggttcagggagggaaagtcatttacccaaggtcacac
agtgcaaattcaaatccaggtatgccagattccagcatccagccccttccactgtaccagctgtcacctagttggcctct
ttatggagcccatggttggagctgagagagccttatggatggtctccaaaccaggccccccatgaatctcacccgccccc
tctccatgtgctccccgtgttttcccattggagaaatcccgcatcgcctctcatcaggagctgggctggaactgctactt
ccagaccctgggaagcttcgagtgcttcccttccgctggccttccttgcatccatgcagagactgtgccatcttccctgc
atcccagcacccccggcttcaggtgtatcaaagtcccagcgctgcgtgaagttcaggtttgaacacatctcagcaggctt
tgtgaatacattagtttttgttttcccctaacatgccacaggggtgggaggaatgggagggggcactggaatttaatatg
caaatgtatgcagatcgcatctaaatgagggtgtcccaggtttaatgggaagaacaggcaatcagagcaggcccagccca
gcctgcagccctggggctctgcagcagcacagtcagaaatgactctccggggagggtgtcttgggctcttttacagagcg
tgttctttgaagcaatgtctccgcagcacaggggaaggaagagctgcggaaattggttctggatacttcctggcaaagtg
ttctcaattgcttcaactatgttgggggtgggtgggagagagggggtagaatctctgaacctctcagtgaacacagccag
cagcggctgtccctatcagtgatttctaaaccgaaggagcttgctaacatctacttccagatcacactgattactaaacc
agaatctcttgagaacctttgttttttaaaagtccctggctttaggaaatactgacactaaccaggcgttcttaatctgg
agactcttacaggttccggggcccggtatagcaatgttattaacccttcctgcatattagaatcaccgaggcttaaaaaa
tttcccaacgctcaggctgtaccctagaccaattaagtcagaatctacaggaggggaggtgaaagtcaggcatcagtatt
caagagaaaatcctgagtgattccaatgtgcaatcaaatttgagaagcattgctgaacaggattcccacgagacacttgt
tatacctgtgcttgctttggggctattgttagctgcaggcccaccacccggtgccagcttcaggagaccctccttctagg
aaggggactggaggattggtgtgcagccagtatgcactggtatagcagcattggttgtaaaaatactgaaatatggctgg
gtgcggtggctcatgcctgtaatcccagtactttgggaagccgaggcagatggatcccttgagctcaagattttgagacc
agcctgggcaacatggtaaacccatctctataaaaattgcaaaaactagccaggcgtggtggagcgtgcctgtggtccca
actacttgggaggatcgcctgagcctgggaggcacaggttgcagtgagccgtgattgtgccactgcactccagcttgggc
aacagagcaagaccctgtctcaaaaataaaatactgacatatttccccatccacttgtaactggggctgctttgaacttt
ctaagttcaaagcatcaccctccccatctccccagaccctggacataatcagttctgattagttagggctcctgaggacc
tggttgttaaatacttgaacatcaccccccgctataatgttgtagtgagaagcacccactttatatagtcagaaaggcct
agattcccacttgattttggtatgagttgtgtggcttttggacaagtggcttcatctctctgaaggtcagtttcctcatc
tggaaatggggtcaaatgccctccctatcagcgtagggatgaagctgcactacagcagaggtggcaaactgagcatgcat
cagaatcacttggctgggctgggcacagtagctcatgcttgtaattccagcactttgggaggccaaggccagtgtatcac
ctgaggtcaggagttcgagaccagactggccaacatagtgagaccctgtctctactgaaaatacaaaaattagccagaca
tggccacaagcacctgtagtcccagttgctcaaaaggctgaagcaggagaattgcttgaacctgggaggtggaggttgca
gtgagctgagatcatgccactgccctccagcccgggtgacagaacaagactctgtctcaaaaaaaaaaaaaaaaaaaaaa
gggccaggtgtggtggctcacgcctgtaatcccaacactttgggaggctgaggcgggcagatcacgaggtcaggagttca
agaccagcctggccaatatggtgaaaccccgtctctactaaaaaatacaaaaattagccgggcatggtggcgggcccctg
tagtcccagctactcaagaggctgaggcagaagaatcgcttgaacccgggaggtggaggttgcagtgagtcgagatcgtg
ccactgcactccagcctgggagacagagtgagactctgtgtcaaaaacaaacaaacaaacaaacaaaaactttggcttgt
taggtcaaagatttctgggccccaccccggagttgctgattcaatcattctggggcggggaggatttgtgtttctaagtt
ctcaggtgctgcaggggcttctggtcctgggactacagtttgagaaccattgaactggaagatgtatgagaaagtgggct
gggccgagagtagaggctcaacccaggcttggaaaagggtcaaaatatgtgccggtttccctgtgcgccacatggacttc
tccctcctgagccattccccagggctctctccatccatttgtccagcagggactgagcccccgctgaatgcttaaccttg
gatttctcaaagattaagtcctcttcccacctcttccccattgtgagcaggaccagatttacacctttagtggctgtgat
tactgaaaatacggtgcccctcccatctgttgtccaaagtaaaacaacactaaaccctgaaatgacttcataaaaagaac
aatagagaactgatttttttttcccaagctggctactttgaggattttttccaaatatcaaaaacaatattttattttat
ttatttattttgagacacagtctccggagtctcgctctgtcgcccaggttggagtgcagtagcgcgatctcagctcaccg
caacctctgcctcctgggttcaagtgattctcctgcctcagtctcctgagtagctgggattacaggcatgcaccaccatg
cccagcttatttttgtgtttttagtagagacggggtttcaccatgttggccaggctggtcttcaactcccgatcataggt
gatccaactgcctctgcctcctaaagtgctgggattacaggtgtgagccaccgcacccggtcaaaatcaatattttaaat
gtgtattttgggactgcgcctgctttgctgggaccccaagcatattcttacctgccagtgggcaacccagtgtcaaagga
accggtcccaggcccattctctttcacctccattttcacatctctccctgcacagcaccatcccttcttgtagacaagaa
cttctcaccttaaataaaactccacttgaggctgggcacggtggcttacgcatgtaatctcagcacttcgggaggccgag
gcgggtggactgcttgaggccaggagtttaagactagcctgggcaacgtggcgaaaccctgtctctacaaaaaaacaaaa
attagctgagcttgatggagcacacctgtagtcccagatactcagaaggctgaggtcgaaggatggcttgaacccagagg
cggaggctgcagtgagcctagatcacatcattgcactccagcctgggtgacagagtgagaccctgactcaaaaaaaaaac
cccaaaaaacaaaaaaacctccacttgactgttctctgccctaccagctacctcactcttattttccttttttatctcca
acttttctttcctacagatttcagccaaataactcacatctgttccctctgttggttcctaaacataactcctccagcct
ggcttctgggcaatcacccctccctgcccctagactgctgcccccatggacttcctttttgcgagagccagtgacctgat
cttagcacgggattgggagtcagaaggcctaggcagctggtcactcaccagctgtgtgaccgtgagcaacttaaagcact
tctctgagccatgggtatgaacgttaatttgcaaagttgagatgagagcattagagtaatagaatcataatagctaaact
gtgtgtgtgtgtgtgtgtgtacctgctaagagccaggcactgtgctgagaatttgccatgtataatcacatttaatcccc
actacaacacctccaaatgaggtctgcttctttccccactttacaaatgagaaaagggaggcacagagaggtaaagtgat
ttgcctaaagtcccacagcccataaatgataggtagtagaatatgaacccaggaggtctgattccaaaatttatgcccta
tggcttccttactgacggtgctcagtacagataagtgggaggtgtgacttggtgttaatagggactctaagagtcagtgt
gggaattgccattcccctgaagctagggatggcaggtgtgtttgtgggttgggggtggggtacttgagtgatgctctccc
ctgaggcaatgtcttgcaggatacacacctttctacttcatctcagatttcagtgtctcctccacatcctgccagagcct
ctctggcctggctgcccctcccctctctggcaggtttgggagaaagaggcttggagttcccccatcctagatagcgggac
agattcctcatctcgtgaggctgaccctgatctgggggcctgttattaataatggcctgcagggctgtgtcatccagcta
gtgattcaggactccagggtcagcaccctccccatcctgatggagctacctcagtgaggggcttagagtctaagctatga
ctctacgtgagggtatatgctgttctctgcctgcactcccagggtcttggctaaactctattgtggtattaaaaagagag
gctgggggaagtggggaaggggatgtggtaaccagaaccacttcctgccactgcagtgttgaaagccaagctctgtccaa
gttccccttgatgggggttggggagccaggaggtaaaggaggaagttgatgggagttgggggggatgttaaaaaaaggag
gattcttatttggattgactccaggaatcaagatctgggtttcctggctgctctctccctgctcccatttggtaaaaaac
agcggctgtcctgaaggtggtcctaattagcatagcagtgaacacttattatcatgtgccaggcactttatatttgctaa
cactttgagccttacaaccaccccatgaaggaagcactattattactccaattttacagatggggaaactgaggcactga
aatgttgtgtcagttgcccttgtcacacagcaagtcagtggcagagctgagatttgaacttaggcagcctggctccagag
tgcaggctcttgctctgtgaccactctgagcctcagtttcctcattgcatgatgagggtaattggaatacataaatccac
tttcctttcttgatgcctgattctctggtaattaattattcattcaatttctccccatgctgaactctcagatccatgaa
caatgagacaaaggctatcttggtcactacttgtattcccaattcttagcataatgattggcctagaaaaactcaactag
aatgtgttgagtaaatggtctttaaaaggtctgaagatcatcaacaatggtttgagtatctgataaaagttttagaccct
ttacatagaaaaatcaacatataccagtagctgggggtgagtctgcccctcccactcacccagggtacatttggcaatgt
ttggtaacatttctggttgtcacaactggcagggggaggtgctactggcatccagtgggtaggggtcagggacgctgcta
aacatcctacaatgcacacgacagccccaagtgccaatagtgctaagtttgagctatgtgacatacatacatagatatgt
attgtatgtcatgtttggtaccattgatggcaagtggggggtagttaacggattttcctaaaagcccgtgtctgccaccc
agatgaagatcctccagattggaagatctgttcctctaaactcatattactctatgacctcacattcccgagtctagaat
ctagttcctcctgggtcccctgtcctagcctctgattccctaaatgcctgggcctcctctcttaccttcagtgggtagca
ggggaccagaggagaagcatccaggttttatgtgctgcccctgtcaccgcatccacctacccacttctatacctgggtca
tcacagttccctgtaaatggtaataaagatgaaaagcttcagagccaggcagttctgggcttgaacactagttctgtgga
ttaactcgctctgtgatcacaggcaaattccttaactctctgagccttagtttccccctctgaaaacaggagggatactc
attaaacttaccttacaggtggtgaggatgaaacgagaggcttatagagaacttattacggtgcttgacacagtaaatct
caaaaaatgcattattattattatggttcagaggtaaagtgacttgcccaaggtcacatagctggaaaatggcagagccg
ggatggaaatccaggacttcgtgactgcaaagcagatgttcattggttagtgaactttagaacttcaacttttctgtaaa
ggaagttaattatctccatctcacagtctcatttattagataagcatataaaatgcctggcacatagtaggccctttaaa
tacagcttattgggccgggcgccatggctcatgcccgtaatcctagcactttgggaggccaggtgggcagatcacttgag
tcagaagttcgaaaccagcctggtcaacgtagtgaaaccccatctctactaaaaatacaaaaaatttagccaggcgtggt
ggcgcacgcctataataccagctactcgggaggctgaggcaggagaattgcttgaacccgggaggcagatgttgcagtga
gccgagatcacgccactgcactccagcctgggtgacagagtgatactacaccccccaaaaataaaataaaataaataaat
acaactttttgagttgttagcaggtttttcccaaatagggctttgaagaaggtgaatatagaccctgcccgatgccggct
ggctaggaagaaaggagtgagggaggctgctggtgtgggaggcttgggagggaggcttggcataagtgtgataattgggg
ctggagatttggctgcatggagcagggctggagaactgaaagggctcctatagattattttcccccatatcctgccccaa
tttgcagttgaagaatcctaagctgacaaaggggaaggcatttactccaggttacactgcagcttagagcccaataacct
ggtttggtgattccaagttagaatcatggtcttttggcagggtctcgctctgttgcccaggctggagtgcagtgacataa
tcatggctcactgtatccttgaccttctttctgggctcaagcaatcctcccacctcggcctcccaaagtgctaagattac
aggaatgagccaccatacctggccctgaatcttgggtcttggccttagtaattaaaaccaatcaccaccatccgttgcgg
acttacaacctacagtgttctaaacattttatatgtttgatctcatttaatcctcacatcaatttagggacaaagagccc
cccaccccccgtttttttttttacagctgaggaaacacttcaaagtggtaagacatttgcccgaggtcctgaaggaagag
agtaaagccatgtctgctgttttctagaggctgctactgtcccctttactgccctgaagattcagcctgcggaagacagg
gggttgccccagtggaattccccagccttgcctagcagagcccattccttccgcccccagatgaagcagggagaggaagc
tgagtcaaagaaggctgtcagggagggaaaaagaggacagagcctggagtgtggggaggggtttggggaggatatctgac
ctgggagggggtgttgcaaaaggccaaggatgggccagggggatcattagtttcagaaagaagtctcagggagtcttcca
tcactttcccttggctgaccactggaggctttcagaccaagggatgggggatccctccagcttcatccccctccctccct
ttcatacagttcccacaagctctgcagtttgcaaaaccctacccctcccctgagggcctgcggtttcctgcgggtctggg
gtcttgcctgacttggcagtggagactgcgggcagtggagagaggaggaggtggtgtaagccctttctcatgctggtgct
gccacacacacacacacacacacacacacacacacacacacacacacaccctgacccctgagtcagcacttgcctgtcaa
ggaggggtggggtcacaggagcgcctccttaaagcccccacaacagcagctgcagtcagacacctctgccctcaccatga
gcctctggcagcccctggtcctggtgctcctggtgctgggctgctgctttgctgcccccagacagcgccagtccaccctt
gtgctcttccctggagacctgagaaccaatctcaccgacaggcagctggcagaggtgggcaaacacctagtctagagttg
gggagggctgtccgtgagggtgttgagtgtcccagagaggatgcagggcctcagaggagatgctttaggggtgtgttggt
ggtgatgggcgtatctgaagaacagaggtgtccagggttaggcagtggggggtcttgtggaggctttgagcagtgatggc
cagaaatgggcaatggggctttcctaggtgggaaatgggaaatggtttggggtgggggaggcattggagggttctggggt
aagcataggctgggagtgaacaggggcaaaccttatgcagctgtggggtagaaatgggctagaggcatccaggggtgaga
aggagctgaggatgtctaaggaggggagatccctgggtggtcagaaagcactggtgtctggaaagcatttaatgctttat
taaatgttagtccctgctgggcatgacggctcacacttgtaatcccagcactttgggaggctgaggtggtaggatcgctg
aagctcaggagtttgagcccagcctaggcaacatagtaagatcctgtctctacaaaaaaattaaagaaatagccaggcac
agtgatgtgcacctgtagttccagctatgcagaaggctgagatgggaggatcgcttgagtccaggaggtccaggctgcag
tgggctgataccgtctctccgaaaaagaaaaagaaaaaagactccctccatgagtgtctggagggagtcctttggcccca
gctgggcagagaaaggggtcagagatctggcatgtgtgtgtcccttcatccacaggaatacctgtaccgctatggttaca
ctcgggtggcagagatgcgtggagagtcgaaatctctgggg
