# Supplementary material for: Creating PWMs of transcription factors using 3D structure-based computation of protein-DNA free binding energies
Source: BMC Bioinformatics. 2010 May 3;11:225. doi: 10.1186/1471-2105-11-225 (PMC2879287; doi:10.1186/1471-2105-11-225)
Supplement: Additional file 4 — 124 NF-κB-regulated promoter sequences used for validation of the PWM model. The promoter windows span over [-10000, 1000] bp in respect to the TSS, the length of each promoter sequence is 11 kb. The genomic coordinates of the particular TSS are listed in Additional File 5. [file 1471-2105-11-225-S4.ZIP › nfkb_promoters/mica_1.fasta]

>PM000004417|MHC class I polypeptide-related sequence A|
ttgtttccctgactgcccacgtatcgggggacagaattttccattgcgggcatgtctgggcaagtctcctgtgcagcctt
tcttatttgtgcagctgtgggcatgtcttaggcaagcccccctgtgcaagttcccttctttgtgcctgcaggccgttctt
ttgtttgaaataattcaactgaggacccaccataactgcccgcctgaccagtttcttcctttttcctctctcaatttgtg
ttatgatttccttactgatctctgcctgagcaagactgggcacgccttgagggcaaggagggtttatttcctcttatctc
agtcccagctcctcttaaaacaatgccctgcacacagtaggtatttgataaatgtttaccaaatgaagggattgcctgga
atggcttggcagacaggaaagcagaatgaaaacccacaggccaaaagtggctgggaaaagattttccaaatcctagtgat
gggcacagggccccctaaagttcacttttggaaccttcccatctgtcttgttctcctttcatcagggacatccatgcccc
tcaaagcccccctagtcacacactacctttcaggaccaccttccagatcagccaggtgcaaatcccacagacttcctgcc
tgtggctccaaatgctcagctgaaattctgaggctaatttcagtggagttagaggcttatcccttaggagtggcaatggc
tggctttaagattcgagaagtagtgtttacatctcaaaagagaagaccgcgccaccagaaatgcagaattttggtatgtg
cgggtccggggtcttcaggagataaagaatgatagctccaggagcgctgggacccccgtgcagccaccagtcaccacagc
ctaggcaggggttgggctctcacctcggcccctcccctgcacgccctggatgtggatggtccccgagtgtgaactcgcct
gggctctgaccctgggtgcccttcccgccgttgtggagcctctgcgggtgtggtgcatgcacagggggcttcacaggaga
cccggggccctttagagtctgaaggccaacattcttggagaatccatgtcaggcattcaggctctcagggactcagatgc
ccaaactatgaaaatgagagaatctatcccactctctcaggtgtggtgagattcatattatatgacaatcggtcgtctac
acattgatcacactctcagtattgcctttatcagtcggccaatgcctaaaacccaaagacgggtcaggcatggtggagga
cgagttcctttcttaccttctgaaggtgccatcaacaggaatttctaccctgtggagtctagaggagactttccttgaag
ctgagttgggaatggacatttggacttttttttttttttttttgagacagagttttgctcttatcacccaggctggagtg
tagtggcacgattttggctcactgcaagctctgcgtctcgagttccagcgattctcctgcctcagtctcctgagtagctg
gaattacagacacccaccaccacatccagctaattttttgtatttttagtagagacagggtttcgctatgttggccaggc
tggtctcgaactcctcacctcgtgatctgcccgcctcggcctcccaaagtgcagggattacaggcatgagccaatgcgcc
tggccagacgtttggacttctttaaaattttatttcaaatttttaaaactttctaataggtattttatcttcttaggaag
taaaatctcaagtacagaaaatataaaaaggtataaagaagcagaaggatggaaactgccagtgtctccactgggaggat
cgggatgaaacgttgcctggcagagcctcagacttcagagggaaggggcctggagctgtgctttgcagctgcccctgagt
ttccactcctggtttttgtgcatgcgggtgactgtgcaggatgacttagtgtcgtcatgcttatgagttattttgaatct
tgcttttcaaaactttattatcaatacacaactttctatcatattacaaaatcttcttacacacagctttcaccagctgt
aggctgtttccaaacagaggacctagccactcttcttttgcatgtttttttcattattgtaattaatatccttataccta
aagatctttctatatattggattttgttttaaaatcacagatttctcaataaaagttactgggtcaaaaggcatgaaatt
tttttttttttttgagacggaatctcgctttgtcacacaggatggagtgcagtggcgagatctcagctcactgcaacctc
cacctcctgggttcaagagattctccttcctcaacctcctaagtagctgggattacaggcacacgtcaccacacctggct
actttttgtatttttagtagagacagagtttcaccatattggccatgctggtctcgaactcctgacctcatgatccaccc
gcctcggcctcccaaagtgctgggattacaggcgtgagccatcatgcccggccgcatgaatatttttaagccttctcata
catattatcaaattacttctcaaaagcagtgtaccggctgggcgcagaggctcacgcctgtaatcccagcactttgggag
gcccaggcgggcagatcacgaggtcaggagatccagaccattctggctaacacagtgaaaccccatctctactaaaaata
caaaaaattagccaagcgtggtggcggacgcctgtaatcccagctactctggaggctgaggcaggagaatggtgtgaacc
caggaggcagagcttgcagtgagccgagatcatgccactgcactccagcctgggtgacagagagagactctgtctcaaaa
aaaaaaaaaaaaaaaaaaaaaagcagtgtaccaattatattcacccatttactcaacccatatttattgagccccttctc
tgtccttggatttctagatgctggaaatccaagtggtgactagacaaggtccctgcctcgaagaacatgacaaccaatga
aacaaatgaaaacaattctaataccggtgataattgttatggagaaaatatgcttgagctagaaggttgatggtggtgag
gatggtaggagatatagtctgttgatcaagatgttcctgggaatttgaacactggacgtctgagcagagacctgaatggt
gtgaggggcctttggatccctttggatccctggggagcaggtgcacttggggagttccagtgggaggtgcctgagacagg
attgagcagtgttagtggagatgaatgagctgggccgagaggggtgggatgaggccagagtggccagaaggatcctgtga
tgagggatgaggggctgtaaaacatagtgagagactggggtttcactgtgctaagaagggaagaggctggcatgtctgtg
ggacgcggaggcgaggatgagctctaattcccatttgaaatgctcactctgactattgtgtgggtgatggacagcgggtg
tgagagtcagcaggcagcccagctggaaggccttctggtttactatcttggagaggatggccctggggaggaggcagtag
aggagtgagaagtgattggatttggggttaatacatttttaagatggtgttagcaataactccttggagaaccacacatt
tatttgcttactttaattctacagcaacattcgaggtggcttactgcaacaaacccagtgtaataaatacatacgaatta
ctttaaaatcaacgctaaggaaaatatacattttaaaagattaaggctggggtaaagctggaacattactaggcaggaag
gaacatctgaaacatttgctgaaatggagttgaccctttacctagccatagatttgttgcctcacgatttcattgcatct
gagcaccagggagggtggtggcagttcaggtcaccagtcccttgtttcctgattcaggaacagcgtcctgttctacactt
acagtcaaagcaaattacatcattataagatgtttaatgatgaagtcaaagtccacagagtcagcaagcaagtgtaaaaa
cctcaggagtctaaggacagtctacatttctccccagaaatggcctccctatgtactgttgaagggagagggtcctttca
aggggctccaagacgcagaagcaactgggctgcagctcgaaataaagatgtcctttctacctgcaggttccacgaagcct
cacaggcaactttggtgatctcacctgagctaggaattcggttttttgatgtgggttctctttgagccattgtgtgagct
ttaaaatgtgatgtggagattttgctatactggtgtttccttgccggaatttgacatccatggtggctctggcttccctg
tctggtcccaggaggaaatggagtgtcctgcactttttttcagcttcgctttgtgtaggaaggatcaggagacctggagt
cagggcttcctccaatctcactctcctccataaaacagtgtctcctaagctttctgggggtgagggccttgacaccgtgc
tgttctgatgaatataactgtcccagctcctgaaataaaagcacaggtgcacaaaataccgactgttgcaagcaatgcct
aggtggggatgtttcctaggcgccaggtttagcactttgactttgtatgtacacacacaggggccaggcattgtggttta
tgcctgtaatctcagcactttgggaggctgaggcatgagaattgtttgaagccagaagttcaagaccagcatgggtaaca
aagcaagacccagtctctacaaaaaaaaaaaaaaaaaaaaagggtatatatatacacaaacacacacacacacacacaca
cacacacactgggtgtggtggctccagtctgtagtcccagctactcgagaagctgaggtgggaggattgcctgagtccag
gagttggagcctgcagtaagctgtgatcaggacactgcagactgtcagagtgagaccctgtctcaaaaacaaacaaacaa
aacaaaaatacatacacacacacacagccagagccagcgctgagggagaggctggactcaggggcggggtcacaggcgtt
tctcaggtccttctcgtggtctttgtctctttttcctggaggtgggggactctgtacttcatgaggagaagttgtctgaa
gaaggtgggagatactcaggagcagggtccagagagggaaaaggatgaggaagtggagacaaagcagagggggcaggaca
agaggagagcacgcaaggaatggggatggggaggaccttccagctgtcagaaaggtcacccgcagaatttggctcttggt
ttttctgctttatcaggatggatttgggaaaccagccggagtgggagataaggagtctactttgcaaaggacacatgtga
gcctcctcctagtttgaactcatgagtagcagctaacagccaggacccttgtgtcgggcacgtgaggcccctttgcaacc
agggcgttttctgcaccccaccagccacccctcctgggaccacgctggttccctccaaccctaacagggagagaaggaag
gagaggtctggagggtttgggtcctcccttgtgctccttcttcctctgccatttattccctgagtgtcctcgcctttcct
ccgctacctggaccccactacagtaatgcacactggcctggactccctttgtaaccaccaagtgggttcatcttgccggc
tacctagacgaagccgatttatcaagacaggagaattgcaacagagaaagagtaattcatgcagagccagctgtgcggga
gaccagagttttattactcaaatcagtctccccaaaaactctcatcagtttttaaggataatttggtggataggggggcc
agtgaatcgggagtgctgactggttggctccggtatgaaatcatagtgagtggaggccattctcttaggctgagtcagtt
cctgaacgtgggggccacaggactggttggcaggtccagatggggccctccagctgttaaaaatacaaaaacctgaaaag
acatctcaaaaggccactctgaggttcacaatagtgatgttaccttcaagagtaactggagaagttgcaaatcttatgac
ctctggaataatggctggtaatattcagaattccagcccctctcatcctaacttaatggccggtggcctttcttcgtttt
acaagaacagtttccctttaaactataaactaaattccttcccaaggctagttcagcctacgcctagaaatgaagaaggg
cagtttagcggttggaagcaagatggggtcagttaggtttgatgtctttcactgtcatcatttccttagttataattttg
caaaggcggtttcaccttggcttcagccccacccatgcagtaacactgtgccctgtccttccaatcactgccactaggtg
gaagcagagcgtgcatcgcccagatgggctagattctcacaggctcactgctagaacgaatattcttgagactttagatc
tgaaagtcagcctgatttctgaaagccttggaccgtttccaaaatcaaatcaatactccaggaacaagatctgcctcgac
tttgcctctacccaaggacgctatggcaacgcagttttcaaacgtgctttgagaataaatggaacagggtcccctgtgtc
cccactcatttgcgttttcctttttattacagccaaccgcttttgtaaatattgttacacatctctctattccactgaaa
acatctctttcaaatgcactttaagaaagattcaatgccatgaaaatatgaaggatcctcttgaaagagagtttctggtg
gtgggttttaatgaacattttcttttttaaaactctgtaactatttcgttgtggggcttagcttcatattttcaaactga
aatattctcttccttaacctccacataaatccaagtttataatttttattattttaaaattttatttatttttctgtttt
ggggacagggtctcctcctgtcactcaggctggagtgcaatggcacaatcatagctcactgcagcctggaactcctgggc
ttaagcaatcttcctgccttcgattcccaaagagctgggattatagtcatgaaccactgcaatccacccaaatccaagtt
tacactaaaagataaaattccaacattgtaggggattggtcaggtggtgggaataattataaagataaagttataggaaa
tagacacaaaccttcttggaaggtggaaagttttgcaaaagcctcaggatagggttatagctgaaagcagcctaatcccc
ttaccttgagttaatagcttcgagtaagtacaaagacatgtaagagagtttatctaaagagcatgtttacctttgatcat
ttgtaggactgctctctccgggggactgcgaccagattaattacccacaggtgtgttgactcaaagcctttgtcattaaa
tctgtgctgaataaaggcccacagggccagatagtcagggcacgcagctgccacaaccctttctgtgagtggcctggccc
tctggtgcactctttcactgaatatcggtgtctgagtacattattcatccatcgtgcagcctgggtctgccggtcagacc
ctggcacaacatttaagaggaaatgaaagtcacaaagttatcccagtctctggagtcactgtcaaaactttggtgaggaa
tcttccaggttttcccctacttcaaatatatattaatattatgtaagtgatattagtggcattttcgcccaggctggaat
gcagtggcatgatctcggctcactctaacctctacctcccagattcaagcgattctcctgcctcagcctcccaaacagct
ggaactacaggcacccaccaccacgcccggctaatttttgcattttcagtagagacagggtttcaccatgttggccaggc
tgatcttgaacttctgacctcaggttatctgcctgccatagcctcccaaagttctgggattacaggtatgagccactgtg
cccagcctccttaaccttttaaaaaaggttaaaagtatgctgggcacatcttttcatagcaatacttaaaattgctctta
ctctttttaatgacaacatagaattttatcgtgtagctgttctttgggagacgattaaaatcttctttatcttcactgtg
gtagtggagatgtgggtgtgtacaacagctaaaattcaacaagttgaacattttaaatagatgcagtttattgcatgcaa
agtatgtcccaataagatgatttaaaaatattatcctctttgagacttgtactttgcttatgtgaaacaaaacaaaacaa
aaaccctgttcttgtgcccaggagacacaccctgacacatctggaggtagagggtcatgctgtctgcaacttaccctcac
aggctctgaaataacaataatagcagcatatttacagatttagagagagagaaatttgtggtaaaaatgttcataagtaa
aactagataaagggcaaaaataaaagaaataatgaaactacgtcttttaaattttctctctccggccgggtgcggtggct
cacgcctgtaatcccagcactttgagaggccaaggcaggcagatcacgaggtcaggagatcgagaccatcctggctaaca
cagtgaaaccccgtctctactaaaaatacaaaaaattagtcgggcgtggtggcaggagcctgtagtcccagctactccag
aggctgaggcagcagaatgccctgaacccgggaggcggagcttgcagtgagccaagatcgcgccactgcactccagcctg
ggcgacagagcaagactccgtctcaaaaaaaaaaaacaaaaaacaaaaaaactctcctttactttttctctccccttttc
ttcctatctcttccctcatttcttcaacacgtccccccatccttccctcttttctccattctctgcatttgatccccggt
atattccagcctccaggccaacaaacttctccgcgtccgccgggagcaggtcagggaagggacgcgaggcggcgctgtca
ccgcattctgagcgccgcagctccctgggccccttgtatcatttcagtgaaggtcactccagtctttcatggaggccaaa
ctaagggtgtaaattaggatcctcactgaagtggcgggaccctaagaggctttttcctggccccttagttgtgggttttc
ctgcgggcggcgcagccggtttccatcagaaccgcccagaggcggacgctgccttcctggggtgacggagcagcaggaag
cgttttcggatcctggaatacgtgggcggcccgtgggaggggctgaggcgcagtttcctactcacccggatccgaatcct
ccgcggtgctgtttcaagagagccggattccagatcacgctccagcccggactcggaattcctgccctgcgggtctgcat
tttcataacgggcaggtgtgagtgccctgcagctggagaccagaagcctgaaggcagctcggccctccccagcccacagc
gccgttattccgtttctatatcagtaaacacatttcattttccgtagaccagggcggggtgacgggtgatcccagtcctc
gcagtgaattccgggcagcaaaattcaaaacacatgcggccaaggccgggcacggtggttcacgcctgtaatcccagcac
tttgggaggtcgaggcgggcgatcacctgaggtcgggagctcgagaccaacctgaccaacatggggaaatcccgtctcta
ctaaaaatataaaattagacgggcttggtggtgaatgcctgtaatcccagctagtcgggaggctgaggcaggagaatcgc
ttaaaccttggaggcggaggttgcggtgagccgagatcgcgccattgcacttcagcctgggcaacaagagggaaaactcc
gtcgcaaaaactttcgggggcggagcggagccccgccctgggttatgtaagcgaccgcgctgggccgtttctctttcttt
tccggaccctgcagtggcgcctaaagtctgagagagggaagtcgcctctgtgctcgtgagtgcatggggtataaggcaag
tgctgagggagaaaacgtagttgatggggtagagcagacggggttggaggtggggtggagggggagggctttggacagaa
gacctgggaggcttggtgggggaggggcgcccaggcctgggcactaagaaacaagtcccctggagctcaagaccatctcg
gcctcccctagcccaagagaggactggcttcatgactccctgaaaccatttctaaatgccttagaacaaaccttgcatat
tcattattgttattgaactattaaaagtcttttttgggggcgagctgaatcagatcctttgctggagctggcacacggag
gaagtcctggagggagggtagacaccgtggaggtaagggcttgggacctgtgtcaggagagctaggtccatctccctccc
agtctctcactaggcttatgatctttagcagtgaaaataatctctctaaggtggggaaaggaccccggtccctgctgtgc
tcaataaattatgaggatcaaaataaattatcagtgaatgtgaatgggaaaactaagaaattgttaaaattctcgaatac
attacattttcatccacagaaaagtgtaggctagggatcatgggggaatagttagtaatgacagggatagttgaacttaa
aaaaaaagtttgtgaggctgacaaagaagaaacggacacatttcctgatcttggagggttcatagggtagaagatggtag
atgacagctgggtgtggtggcactcgcctgtagtcccagctactcaagaggctgtggtgggaggattgcttgagcccagg
cattcaaggctgcagtgagctataatcatgccactgcattc
