# Supplementary material for: Creating PWMs of transcription factors using 3D structure-based computation of protein-DNA free binding energies
Source: BMC Bioinformatics. 2010 May 3;11:225. doi: 10.1186/1471-2105-11-225 (PMC2879287; doi:10.1186/1471-2105-11-225)
Supplement: Additional file 4 — 124 NF-κB-regulated promoter sequences used for validation of the PWM model. The promoter windows span over [-10000, 1000] bp in respect to the TSS, the length of each promoter sequence is 11 kb. The genomic coordinates of the particular TSS are listed in Additional File 5. [file 1471-2105-11-225-S4.ZIP › nfkb_promoters/mica_2.fasta]

>PM000004418|MHC class I polypeptide-related sequence A|
cccatatttattgagccccttctctgtccttggatttctagatgctggaaatccaagtggtgactagacaaggtccctgc
ctcgaagaacatgacaaccaatgaaacaaatgaaaacaattctaataccggtgataattgttatggagaaaatatgcttg
agctagaaggttgatggtggtgaggatggtaggagatatagtctgttgatcaagatgttcctgggaatttgaacactgga
cgtctgagcagagacctgaatggtgtgaggggcctttggatccctttggatccctggggagcaggtgcacttggggagtt
ccagtgggaggtgcctgagacaggattgagcagtgttagtggagatgaatgagctgggccgagaggggtgggatgaggcc
agagtggccagaaggatcctgtgatgagggatgaggggctgtaaaacatagtgagagactggggtttcactgtgctaaga
agggaagaggctggcatgtctgtgggacgcggaggcgaggatgagctctaattcccatttgaaatgctcactctgactat
tgtgtgggtgatggacagcgggtgtgagagtcagcaggcagcccagctggaaggccttctggtttactatcttggagagg
atggccctggggaggaggcagtagaggagtgagaagtgattggatttggggttaatacatttttaagatggtgttagcaa
taactccttggagaaccacacatttatttgcttactttaattctacagcaacattcgaggtggcttactgcaacaaaccc
agtgtaataaatacatacgaattactttaaaatcaacgctaaggaaaatatacattttaaaagattaaggctggggtaaa
gctggaacattactaggcaggaaggaacatctgaaacatttgctgaaatggagttgaccctttacctagccatagatttg
ttgcctcacgatttcattgcatctgagcaccagggagggtggtggcagttcaggtcaccagtcccttgtttcctgattca
ggaacagcgtcctgttctacacttacagtcaaagcaaattacatcattataagatgtttaatgatgaagtcaaagtccac
agagtcagcaagcaagtgtaaaaacctcaggagtctaaggacagtctacatttctccccagaaatggcctccctatgtac
tgttgaagggagagggtcctttcaaggggctccaagacgcagaagcaactgggctgcagctcgaaataaagatgtccttt
ctacctgcaggttccacgaagcctcacaggcaactttggtgatctcacctgagctaggaattcggttttttgatgtgggt
tctctttgagccattgtgtgagctttaaaatgtgatgtggagattttgctatactggtgtttccttgccggaatttgaca
tccatggtggctctggcttccctgtctggtcccaggaggaaatggagtgtcctgcactttttttcagcttcgctttgtgt
aggaaggatcaggagacctggagtcagggcttcctccaatctcactctcctccataaaacagtgtctcctaagctttctg
ggggtgagggccttgacaccgtgctgttctgatgaatataactgtcccagctcctgaaataaaagcacaggtgcacaaaa
taccgactgttgcaagcaatgcctaggtggggatgtttcctaggcgccaggtttagcactttgactttgtatgtacacac
acaggggccaggcattgtggtttatgcctgtaatctcagcactttgggaggctgaggcatgagaattgtttgaagccaga
agttcaagaccagcatgggtaacaaagcaagacccagtctctacaaaaaaaaaaaaaaaaaaaaagggtatatatataca
caaacacacacacacacacacacacacacacactgggtgtggtggctccagtctgtagtcccagctactcgagaagctga
ggtgggaggattgcctgagtccaggagttggagcctgcagtaagctgtgatcaggacactgcagactgtcagagtgagac
cctgtctcaaaaacaaacaaacaaaacaaaaatacatacacacacacacagccagagccagcgctgagggagaggctgga
ctcaggggcggggtcacaggcgtttctcaggtccttctcgtggtctttgtctctttttcctggaggtgggggactctgta
cttcatgaggagaagttgtctgaagaaggtgggagatactcaggagcagggtccagagagggaaaaggatgaggaagtgg
agacaaagcagagggggcaggacaagaggagagcacgcaaggaatggggatggggaggaccttccagctgtcagaaaggt
cacccgcagaatttggctcttggtttttctgctttatcaggatggatttgggaaaccagccggagtgggagataaggagt
ctactttgcaaaggacacatgtgagcctcctcctagtttgaactcatgagtagcagctaacagccaggacccttgtgtcg
ggcacgtgaggcccctttgcaaccagggcgttttctgcaccccaccagccacccctcctgggaccacgctggttccctcc
aaccctaacagggagagaaggaaggagaggtctggagggtttgggtcctcccttgtgctccttcttcctctgccatttat
tccctgagtgtcctcgcctttcctccgctacctggaccccactacagtaatgcacactggcctggactccctttgtaacc
accaagtgggttcatcttgccggctacctagacgaagccgatttatcaagacaggagaattgcaacagagaaagagtaat
tcatgcagagccagctgtgcgggagaccagagttttattactcaaatcagtctccccaaaaactctcatcagtttttaag
gataatttggtggataggggggccagtgaatcgggagtgctgactggttggctccggtatgaaatcatagtgagtggagg
ccattctcttaggctgagtcagttcctgaacgtgggggccacaggactggttggcaggtccagatggggccctccagctg
ttaaaaatacaaaaacctgaaaagacatctcaaaaggccactctgaggttcacaatagtgatgttaccttcaagagtaac
tggagaagttgcaaatcttatgacctctggaataatggctggtaatattcagaattccagcccctctcatcctaacttaa
tggccggtggcctttcttcgttttacaagaacagtttccctttaaactataaactaaattccttcccaaggctagttcag
cctacgcctagaaatgaagaagggcagtttagcggttggaagcaagatggggtcagttaggtttgatgtctttcactgtc
atcatttccttagttataattttgcaaaggcggtttcaccttggcttcagccccacccatgcagtaacactgtgccctgt
ccttccaatcactgccactaggtggaagcagagcgtgcatcgcccagatgggctagattctcacaggctcactgctagaa
cgaatattcttgagactttagatctgaaagtcagcctgatttctgaaagccttggaccgtttccaaaatcaaatcaatac
tccaggaacaagatctgcctcgactttgcctctacccaaggacgctatggcaacgcagttttcaaacgtgctttgagaat
aaatggaacagggtcccctgtgtccccactcatttgcgttttcctttttattacagccaaccgcttttgtaaatattgtt
acacatctctctattccactgaaaacatctctttcaaatgcactttaagaaagattcaatgccatgaaaatatgaaggat
cctcttgaaagagagtttctggtggtgggttttaatgaacattttcttttttaaaactctgtaactatttcgttgtgggg
cttagcttcatattttcaaactgaaatattctcttccttaacctccacataaatccaagtttataatttttattatttta
aaattttatttatttttctgttttggggacagggtctcctcctgtcactcaggctggagtgcaatggcacaatcatagct
cactgcagcctggaactcctgggcttaagcaatcttcctgccttcgattcccaaagagctgggattatagtcatgaacca
ctgcaatccacccaaatccaagtttacactaaaagataaaattccaacattgtaggggattggtcaggtggtgggaataa
ttataaagataaagttataggaaatagacacaaaccttcttggaaggtggaaagttttgcaaaagcctcaggatagggtt
atagctgaaagcagcctaatccccttaccttgagttaatagcttcgagtaagtacaaagacatgtaagagagtttatcta
aagagcatgtttacctttgatcatttgtaggactgctctctccgggggactgcgaccagattaattacccacaggtgtgt
tgactcaaagcctttgtcattaaatctgtgctgaataaaggcccacagggccagatagtcagggcacgcagctgccacaa
ccctttctgtgagtggcctggccctctggtgcactctttcactgaatatcggtgtctgagtacattattcatccatcgtg
cagcctgggtctgccggtcagaccctggcacaacatttaagaggaaatgaaagtcacaaagttatcccagtctctggagt
cactgtcaaaactttggtgaggaatcttccaggttttcccctacttcaaatatatattaatattatgtaagtgatattag
tggcattttcgcccaggctggaatgcagtggcatgatctcggctcactctaacctctacctcccagattcaagcgattct
cctgcctcagcctcccaaacagctggaactacaggcacccaccaccacgcccggctaatttttgcattttcagtagagac
agggtttcaccatgttggccaggctgatcttgaacttctgacctcaggttatctgcctgccatagcctcccaaagttctg
ggattacaggtatgagccactgtgcccagcctccttaaccttttaaaaaaggttaaaagtatgctgggcacatcttttca
tagcaatacttaaaattgctcttactctttttaatgacaacatagaattttatcgtgtagctgttctttgggagacgatt
aaaatcttctttatcttcactgtggtagtggagatgtgggtgtgtacaacagctaaaattcaacaagttgaacattttaa
atagatgcagtttattgcatgcaaagtatgtcccaataagatgatttaaaaatattatcctctttgagacttgtactttg
cttatgtgaaacaaaacaaaacaaaaaccctgttcttgtgcccaggagacacaccctgacacatctggaggtagagggtc
atgctgtctgcaacttaccctcacaggctctgaaataacaataatagcagcatatttacagatttagagagagagaaatt
tgtggtaaaaatgttcataagtaaaactagataaagggcaaaaataaaagaaataatgaaactacgtcttttaaattttc
tctctccggccgggtgcggtggctcacgcctgtaatcccagcactttgagaggccaaggcaggcagatcacgaggtcagg
agatcgagaccatcctggctaacacagtgaaaccccgtctctactaaaaatacaaaaaattagtcgggcgtggtggcagg
agcctgtagtcccagctactccagaggctgaggcagcagaatgccctgaacccgggaggcggagcttgcagtgagccaag
atcgcgccactgcactccagcctgggcgacagagcaagactccgtctcaaaaaaaaaaaacaaaaaacaaaaaaactctc
ctttactttttctctccccttttcttcctatctcttccctcatttcttcaacacgtccccccatccttccctcttttctc
cattctctgcatttgatccccggtatattccagcctccaggccaacaaacttctccgcgtccgccgggagcaggtcaggg
aagggacgcgaggcggcgctgtcaccgcattctgagcgccgcagctccctgggccccttgtatcatttcagtgaaggtca
ctccagtctttcatggaggccaaactaagggtgtaaattaggatcctcactgaagtggcgggaccctaagaggctttttc
ctggccccttagttgtgggttttcctgcgggcggcgcagccggtttccatcagaaccgcccagaggcggacgctgccttc
ctggggtgacggagcagcaggaagcgttttcggatcctggaatacgtgggcggcccgtgggaggggctgaggcgcagttt
cctactcacccggatccgaatcctccgcggtgctgtttcaagagagccggattccagatcacgctccagcccggactcgg
aattcctgccctgcgggtctgcattttcataacgggcaggtgtgagtgccctgcagctggagaccagaagcctgaaggca
gctcggccctccccagcccacagcgccgttattccgtttctatatcagtaaacacatttcattttccgtagaccagggcg
gggtgacgggtgatcccagtcctcgcagtgaattccgggcagcaaaattcaaaacacatgcggccaaggccgggcacggt
ggttcacgcctgtaatcccagcactttgggaggtcgaggcgggcgatcacctgaggtcgggagctcgagaccaacctgac
caacatggggaaatcccgtctctactaaaaatataaaattagacgggcttggtggtgaatgcctgtaatcccagctagtc
gggaggctgaggcaggagaatcgcttaaaccttggaggcggaggttgcggtgagccgagatcgcgccattgcacttcagc
ctgggcaacaagagggaaaactccgtcgcaaaaactttcgggggcggagcggagccccgccctgggttatgtaagcgacc
gcgctgggccgtttctctttcttttccggaccctgcagtggcgcctaaagtctgagagagggaagtcgcctctgtgctcg
tgagtgcatggggtataaggcaagtgctgagggagaaaacgtagttgatggggtagagcagacggggttggaggtggggt
ggagggggagggctttggacagaagacctgggaggcttggtgggggaggggcgcccaggcctgggcactaagaaacaagt
cccctggagctcaagaccatctcggcctcccctagcccaagagaggactggcttcatgactccctgaaaccatttctaaa
tgccttagaacaaaccttgcatattcattattgttattgaactattaaaagtcttttttgggggcgagctgaatcagatc
ctttgctggagctggcacacggaggaagtcctggagggagggtagacaccgtggaggtaagggcttgggacctgtgtcag
gagagctaggtccatctccctcccagtctctcactaggcttatgatctttagcagtgaaaataatctctctaaggtgggg
aaaggaccccggtccctgctgtgctcaataaattatgaggatcaaaataaattatcagtgaatgtgaatgggaaaactaa
gaaattgttaaaattctcgaatacattacattttcatccacagaaaagtgtaggctagggatcatgggggaatagttagt
aatgacagggatagttgaacttaaaaaaaaagtttgtgaggctgacaaagaagaaacggacacatttcctgatcttggag
ggttcatagggtagaagatggtagatgacagctgggtgtggtggcactcgcctgtagtcccagctactcaagaggctgtg
gtgggaggattgcttgagcccaggcattcaaggctgcagtgagctataatcatgccactgcattccaactgagtgacaca
gcaagactcctctcttaaaaaaaaaaaaaaaattcatggcagggcacaatgagtactatcaggaaggttcaaaccacggg
ctaaatcagtagttctaaaacttgactacacatcggaatcacctagggaactttaaaagatactaagatttaggtccaac
ctgggtttactgatttaacaacctaggttgtggctgtggcctgggaacatggatattaaaaactctccaggtggttctac
gcagtggctaggtttgatgacctctgcctagatgtcccaacgactaagagatgtgcgttggggacaaggcaattctctta
gtagaaagaggctttcgggacagcattcttattattgagaattgagaattcatatgccacacaatttatccttttaaagt
gtgcagctcagtggcttctagcgtaatcacaaggttgtgccaccgtcaccactgtctaccctggaagattttttttcctt
tttttcttttttcttttctttttattttaaaggctagtcaagtgaaacagtgggagtgaagaagaaacaaagacatctat
aactggttgtgatcaattagttgtaaacactgcactcagaccagcctgggaagattttaaggatatggtgtggtctgatg
ggttccaaggcagaggttacaatagcctggaagagggagactgcttaggcagtggcatcctggtgggatagggtgaggag
atcccagagcccacgtttactgcaaccctggggagatgtcaccagagaaatgggggtggtgccagacagcagattgtggc
agctgaggttttccacggtagagtagaagcatccatcatgtgtgacattcagcagatggggcgctgtgggtggcttggag
cactctggttgtaactgaggcaggcaccgtgtttaggaaggctgtgcagtaatctaggctgaagggaggggaaagcctag
actaagattgtggctgtgggattgaaatagcgttgaaggagctgactttgactcccggagatgatggggaaagaggaaat
cagaagggaccaaggatggtgatgttcttaagagaaactgaggaggaagagaggatgatatggtggcagacgtatagaga
gtctttgtagatctctcacattggaggggactatggtcggaggtacagatgtcctaaggcaggctggaaaagggagtctg
gagagagcttggtgttgtagtgaaccacagggagccgcctccttggccctgtgatcacccagggactgaatagagaggcg
gccctgggagacttcagacacttagaggatataagggggtgaaaggggggcctggctttgagtcaaagggaggagaagga
gattataaagctgaaacgtctaagagagtttgtggtctgagcggttctactgcggcaggtgcttctgagaggcagaggtg
gctgagatctggaaacaggtctgcaaatctggtcactggtctcattgccagtaacgctgtgcgcggttgagggagtgtgt
tgggagaatagccacgcgttgtctgtcctggaaggaacaagccagtgagagccggtttaatggggcggccggcgaaaggg
gcttggtgaggcccgcgctcctcggggtgggggcgcggggatgggtggtcgcgatgccgggagggcaggcagggccctgg
ccgtgcttatgaagttggagctgtactctcagctactcgaagctggtccctgctttaggctgcgctcccgcgtgctcccc
attttctgggccccaggtcccgccttctaaatctccccaggtctccagcccactggaattttctcttccaagcgtggccc
cgccctctccgctcgtgattggccctaagttccgggccccagtttcattggatgagcggtcgggggaccgggccaggtga
ctaagtttccgcggcgccttctccccggccactgcttgagccgctgagagggtggcgacgtcggggccatggggctgggc
ccggtctttctgcttctggctggcatcttcccttttgcacctccgggagctgctgctggtgagtggcgttcctggcggtc
ctcggcggagcgggagcagtgggacgtttccgggggtcgggtgggtagcggcgagcgctgtgcggtcagggcggggctcc
tgtgccctgtcggtggcgcagggagctggacgcggcccgttaccgccacacttcagccctgcttccccgtcacttttcag
tcctcctcgggatcgcgcatcacctgcactttctggtctcctcctgctctttctctcctcgcgtctcctccgcttcctct
cacttttcggacaaaccagtccttctgaggcccatgggttcccgggctgcctccggggctgctcctgtgaatggcattcg
agtgcccttccagcgcggccactgaagcagccacaacccccggtgctcggggcggctctcaggtccctgaagtcctgtcc
tctcccggagccgacgtgttctcagctcctgggccgcagctcctggagtaggggccctcctttctcgggacccggagctg
gtgcttcctgctgctgtggggactgtggggggtcctgactctcaagctgaggggttggagtctgcaggctccgggcagag
gattcttcctgcgacttctctcatccccagctcattctcccctcgcctctggctccgagggtcctctcctctctctcatc
ccacccctactaatgaccagtgatctaaggacaccagattccctctcacctcctccctgcccatctcagggcccgctgag
tccttttgccctcccagctccctgctaccccttcctgtgtgctgttctctgatccatttctagggtgtcctctgccctca
tcccctgtccccgccaccgaaggtccctcctgcacccctta
