# Supplementary material for: Creating PWMs of transcription factors using 3D structure-based computation of protein-DNA free binding energies
Source: BMC Bioinformatics. 2010 May 3;11:225. doi: 10.1186/1471-2105-11-225 (PMC2879287; doi:10.1186/1471-2105-11-225)
Supplement: Additional file 4 — 124 NF-κB-regulated promoter sequences used for validation of the PWM model. The promoter windows span over [-10000, 1000] bp in respect to the TSS, the length of each promoter sequence is 11 kb. The genomic coordinates of the particular TSS are listed in Additional File 5. [file 1471-2105-11-225-S4.ZIP › nfkb_promoters/rel_2.fasta]

>PM000081931|v-rel reticuloendotheliosis viral oncogene homolog (avian)|
ttagctagaacaagagtggcagttagactttgtagaggactcttaactgcaaaagctgaaaaaaatttgtaattatatat
cattttctagttatgtactttggtaatgaaatgttaggatttctagtatgcggcagttaaactccatagaatatctaaac
tgtatattaaattttgtgcaataaaattgattttgacaataaagaatttgcaattaagttttattaggtagtttactgtt
ttcccatgtagagaatcttgagttgttatgagagtaaaaggctgctatacagttgagtttgggaaaactacattacttag
tagtctgaaagggaatacagtttaataagtagtctaacatagattcttatctctaaagtctggtctaatacaagaaaaag
cctttccttacaactgaaaacttaaagtttgaaaaaatggctcatgtgtacttcattgtcctttctttattgcagtcaga
gttttcgaagcctttttttcattaccctaggcagaacttgtgtactttcttgctttcagtattccttgagcatatttcca
ttataaagtttttcatgttgtattatataattttagtttatgtatctatttctcatccagatactcatctcactaaggtc
aggcattgtcttttcaaatttgtatctaacactttactatggtagcacataatagatactcaataagtatgttgaaaggt
tgagtaaattaatgatatacttctagtatacttctagcacctttactgtttgcctggcacatgaacacttaaatgtcaac
ttttattattatacataggggatactttatatactttttaagtaacaaaaatgtaaattaattataactaaattttatat
ttttccttaagtgagacttagttcattttttttttttctattatttgtagagacagggtctccgtatgttgcccaggctg
gtcttgaactcctgggcttaagtgatcctcctgcctcggtttccaaaagtgctgagattacaggcatgagccaccatgcc
cgactgagacatagttcttaaaattgttattccaggctgggcgcagtggctcacgcctgtaatcccagcactttgggagg
ccgagatgggcggatcacgaggtcaagagatacagaccatcctggccaacataatgaaaccctatctctactaaaaatac
aaaaattagctgggcatggtggcgtgcacctctagtcctagctacttgggaggctgaggcaggaggagaatcagttgaac
caggaggcgggggttgcagtcagctgagatggcgccactgcactccagcctggcgacagagcaagactccatctcaaaaa
aaataaaattattattccatatgctgtgtatttttgccttgttatttatttttatttcagtagtgtttgacagtattaga
attttagaaatgttacacttctagagctagtagacataattgatttttaaaatttaattcctgcttatgaaaaatatagc
atgataatatcttcttggttaagaatgaaattctcattacacacctactgattttagggttaaaggagtgatatttcttt
ctaaaggtagattaaacatttaacataaaaaggaaggggctgggcacggtggctcacacctgtaatcccagcactttggg
aggctgaggtgcgcagatcacgagttcaggagatcaagaccatcctggctaacagggtgaaactccgtctctactaaaaa
tacaaaaaattagccgggcatggtggcgggcgcctgtagtcccagctactcgggaggctgagacgggagaatggcgtgaa
cccgggaggcggagcttgcagggagccaagctcacatcactgcactccagcctgggtgacagagtgagactccatctcaa
aaaaaaaacaaaaaacaaaaaaaaaaaaaacataaaaaggaaggagaacaggagaacagttattaccttatattttgact
aactacaaagtgaaattttaaactagtttaagaggaatttgagagaagtcgattggtctcatgcttccttccgttagttt
ctgcaaatgttaaaactgagtatcaggccaggcacggccactcacacctgtaatcccaacactgggggcccaaggtgggt
ggatcacttgaggtcaggagttccagaccaccttggccaacatggtgaaaccccgtctctactaaaaatacaaaacttag
ccaggcatggtggtgcatgcctgtaatcctagctgcttgggaggctgaggcgttagaatctcttgaaccctggaggcaga
ggctgcagtgagccaagatcacaacactgcactctaacctgggcgacagagtgagactctgtctcaaacaaaacaaacaa
aactgagtatcaattttgacattacagaataaaacactgcattttgtattatagaatgatatgtatctattaaaatgcct
acagcaagcattatcctaaataagagaaatatcagaaacattcgctttgaagttaagaatgagaaaccaaggcacacttt
taccacttgtattcaacatcgtagtgaaggtcatagccagagcagtgagcattgtagccagtgtacagtaagacccccca
aaaagtagaggcataggattgaaaaatgaggaaataaaactataattatttgaaattattatagtgataacccaaaagat
atataaatggattatttagataagtttaaaagagtgagctttgtgcattggcagtatagccaagtgaggtttatcttagg
agtggttattgttaattgaaaactttttcctaatatcctgctgtcatgacttgcagtatagtcagcattggcaatttttg
acagtctttttggagactgaataaaaaataaagtttaaaagggttagtggatgtaaaattaatatataaaggtcagtcat
atttccatatctcagcagcaaataactggaaaacatcattaaaacaaatattgtcaggagatatgaagtatgtagaaaca
aatcaaagaaatgataagatttctttagggaaaattataaaattttattatgagatcttagagaatacttaaataaatgg
agaggtattccgtgttctctaatagtaatattgtaaaaatgtcattttcccaggccgggcgtggtagctcacacctgtaa
tcccagcactttgggaggccgaggcgggcggatcacaaggtcaagaggttgagaccatcctggccaagatgatgaaaccc
catctctacttaaaatacaaaattagctgggcgtggtggcacaggcctgtagtcccagctactcgggaggctgaggcagg
agaatcacttgaacccgggaggcggaggttgcagtgagctgagatcgtgccactgcactccagcctgggcaaagagcaag
actgtctcaaaaaaaaaaaaaaaaaaaaaaaaagtcattttcccccaattgataagtagattcaatgcaactccatatta
aatgtgataattctaaacaggaacagaatatagaaaaagaacaatgaggagaaattgacctcatcagatagaagtattaa
tactaattaaggcagtgtcatattgggataagaatagatagattgactcattggagtagaattgagagcccagaagagac
tccaatcacctgtgaccctgaactggaataattgggtaaatcattatcttaacttgtttttattaatctttcttaaatgt
atgtatagctcagatttatttcaatatttaatattgcaagcgttttggtcttataaatttagtgatgtttttgtgaccca
tagtctgccgtagaaacttaactcttattaatattgattagcctatggtaaaattggttttattatggtgttgtttcgct
tgaagttgcaatttccaagaacctatagacatcatcctagaagacattaagtgaagacttactgtgtatataagcagatt
tgaaattaaaaatataaaagatcttctgaagttgcaacagtgctcagaagtattataaaatagaaataaatcatttccaa
aagagagatttcatttttgcccaaaatctttcttctaagctataaaagacaaaactgttcaatacacagttttgtcaatt
taaatctacatattcacccaatttttataagataaaataaaaatgtataattattgaaaaaagaattgagagcccagaaa
cagagctaaggaaatatgcgactttagtgtatgacagaggtggcatgtcatatcaagaggaaaggaggaaatgtttgaga
aatgaagcttgaaaaaaaaatagttatttaattaagtcggattccctacctcacatcatatacaaatatcagctgaagat
ggattaaaggctttaaaagtgaatcaacattttaaaaacttttggtagactatgttggtaaacattttaatccttgaggt
ataaaaagacaagacacaaagtgttttctataaaacttttgataaatttgattatattcttaatttcaatttattatatt
tttcagttctagaatttgattcctttttttcagtttcaagttctccagtaaactctcaatcttaattccttgaatatatt
aagtatagttactttaaattatatgtctgaaaacttcattatttggatcctttgtggtatgtttttattgcctgttgctt
tcttttaaaaaaaaattttttattttgcctcctcatatgtgtggttatttaagataaaataccagtcattttctgtgaaa
aagagtaaagattttaggcctacaatattatctccctgcagaaaattttcttctggctagtggccgggtacactagcaat
cccaggtcacctaaaatcagtgaatgatttaggttatttgaagttgggctttcatccctgaaatctgatatgtttccagt
tcacccttactcctagggtatagctctttcagacctcaaatcccccaaagccttgggtatttatcagatcccacatcctt
ggcaaactctcaactcctttattttttccctatagtttattgagagttcatctcaatcttcttaaccatctcttagaaaa
ttgtcaggctatattcagataaaagtggcctctcattctgaactgtgggttttcttctctcatatcttggtcgcatggtt
tttcatgaccttgttagctctctaatgtcattagagaaattttgtttcatattttgtccactttattctcatggttgaat
tggtccagtttacagattatcatctatcattaccaaagtagaacttctttttattaacgtttactttatgctttcttcag
taacttgtaaaagtatctaaatgtttggttgttcaataggactttaagtaattcttcagtcatttatgttaattgagaaa
atgtataataaatatcactactaggttcaacacctagtggagatacatcagacatcccttctgacttcatttgaaacttt
gtctaataggatagaagaggcatacataaatgattatcatgtaagattttaaaacttttaagggcataagaaaggtatag
gtcaagtcttgcactgatttagagaggagaaatattccctccattgcagaggatgaagttaggctttatagaaaagaagc
tttgagctggggtttcagccttacactgaatcttgcattgggtaaaaacgggtatctgtcatgattcttgcctgtcagta
gtttttaaccatgttgtgcagagatgaaagtaattctgatgcagtagtaattgtatttccacacattgagaagattcaaa
gcaaaatctcataaacagtgattttttttgagaagtaagtagaatttcttccctgtagtagaactattatgtgactaaat
gtttttgaactttggcttattgaccagtttgtttatttttcttttatgtgccatttaaaaatatttaaaataaactttta
ttgagatacaataaaatctacccgaatatgtcctgctacataaccacaatcaagctatggaacatttccatcacccccta
aaatttccctggtccccttctcgctcagttccctaccctgcctctgcctcaggcaattactaatctgccttctgtcactg
gagattaatcttttctaaaactgcatgtaaatggaagcatacagtatacttttgtatctggtttcttttgctcaacatgg
ttttgagatacattcatttgggagtgtatacccatagcttgtttttttgttttttttttttttttgagatggagtcttgc
tctgtcgcccaggctggagtgcagtggcacaatttcggctcactgcaagctctgcctctcgggttcaccattctcctgcc
tcagcctcccaagtagctgggattataggcgcccgccaccacgcctggctaattttttgtatttttagtagaggcggggt
ttcaccgtgttagccaggatggtctcgatctcccaacctcatgatccacccacctcggcctcccaaagtgctgggattac
aggtgtgagccaccacgcctggccagtttgttctcttttattgctgagtttattccattgtaggtctataccacactttg
tttatccattcacagagttcacataggtttgtttttaaacttaccaggaacatctagctacaaatttatcttttttgcat
attgattactcatctttgcaattgagagacactaatatcttgaatgctacatttataatgctgtaaaaatggattttgaa
gaggtagctctcatattgcctacacaatagtgccagtagagtatgctgctgtaacacaagtgttggtatcataacatttt
gacctttcagttgtacagagtacagatgtgtttttatgcactgtttcaaagattaagcataagaatgctaatactgggat
acttataaatgttgtgatagctaagtagactctcaatgtcattaaataaaaacagtacaaaatacattatcagttttatt
agttattgcctgtaaaataaggaatttgggcttaactatgtttctaaatttagtgtttcaaaatttaatactttgcaaag
taaaattgttatgtaaataatgtgcatgtcttgctttttaaaaatatgacttattgctatagcttatggcatttgaaaag
gcaatattttcttttggaactggatttctggttcaaatactaatttaacaaactattatactatattctatcatgagctt
ttctagttttatagaactgtaaaatttttaattaaaacattttttaagtttgcacgtaaaatttcttatggaaactagct
atcttaacatttttttgtttcttggtatttcatccttaaaatgttgatccacatttagtagatactcttgtgtatgtcat
ttttatgtacaacacatgtacaattttctaatagatttcaatttttaaaagcataggctctaaatttaatgacttgagtt
cacatttccaccctgtcactgtgaaactttgggcaagtaattcatctctttacagtcagttccaggccaggctcagtggc
tcacgcccataatcccaacactttgggaggccaaggtgggtggatcacttgagcctgggagtttgagaccaccctgggca
acatagtgaaaccccatctctacaaaaaaatagaaaaattagctgggcgtggtggcatgtgcctgtagtcccagctactc
aggaggctgagatgggaagatcacttgagcctgggaggcggaggttgaggtgaaccaaaatcgcatcactgcactccagc
ctgggcaacagagtgagacccccatgtcaaaaaaacgaactaaactcagttcctcgtttgtaaaatggggatgaaagtaa
ttcttgtacagatttaggagataatttacagagtccttaacacaacaactggaccaaatacatacttgttgaatgaatgg
gtaaatgccattctttgttgtgtacaaacctgcaactattttttaaaactttgatttgttattaatgtcaacttgggatt
ttgctttaaatcccaggtgaggggatagttacttcctgaacatggctataatttatcaaatactgttagatagtgattac
ttgataagaatgataaaaggcattcttgagattgtatactgttctatttttattcatacatatttggatgctattcaagg
ttattggctataatgggcagggaggaggacctagcaagtctttaggtctatgtgactattacatttaaaaaatttttttt
ttctattcagtccctgaaaaacagctgaatgatattgaagattgtgacctcaatgtggtgagactgtgttttcaagtttt
tctccctgatgaacatggtaatttgacgactgctcttcctcctgttgtctcgaacccaatttatgacaaccgtaagtact
tcattttcttatatttgtagtcttaacttgttttttgtaatagtttaattcttaaaattattttggtaattaggaaaaca
atatattcatgataggaaaacttccagacattagagaaatatataacagaaaggaaatcttctctaatctcatcctccag
agataatcactatccttaggtgcatattttaccagtttcttcttcctgtatatacacagatacattgtcatcatcatcat
ttttgacacagtacaattttggcaacttaaaatcataagtgatgattgttttaaaaactaactttcttcttaccatatat
cttggacattttccttttaatcaccttattcttttcagtagcagcatattttattatgtagttatatcataattttatta
attaccctcttacaaggcatttggtttgtttcttttctcattttttctttttggcctagcaaactgtactgcaatacata
ttcttgtatatttttttttattggttttttttttttttttggagacagggtctcactctgtcacccaggctggagtgcag
tggtgcagtcatggctcactgcatggcaaatgctggctcaaaggatatggatatatctcattttgaaagattatgaaact
ttcccccaaaatactgtgtgtgtgtgtgtgtgtgtgtgtgtgtgtgtgtacgtgtgtgtgtgtgtacatagacttagata
tacgtccaccaatggtgtatgatatacctgttttatgtgtagaaggatagagagacttagggctataaaggaagcatgaa
agttgtattgccatagggagatgtattgccatagggaaaattgtattgccatggggatgtggtcatgatttatgaagatt
aatctggtgacagtgggtaggattgattggcggaatcagaatttagaagcagggagatgtaattagagaatatgtcatta
cctagaaatgaagccacaaagtctaaagtaaagcagttagaaaggaagtggacagataaatagatgattaatgtatttag
tgtcatttatctatacactaaaacttttattctgtgaatgcttttcctcaaattcttccctgcaaaaagaaataaaatat
tactaaggtagcaactcatttttttgaaaatcctttatatttaggtgctccaaatactgcagaattaaggatttgtcgtg
taaacaagaattgtggaagtgtcagaggaggagatgaaatatttctactttgtgacaaagttcagaaaggtatttattta
tttcattgaatttagaataaattttagattaatagatgcagttactttgttttcccatttttttttttttggtttcttat
tgactagatgacatagaagttcgttttgtgttgaacgattgggaagcaaaaggcatcttttcacaagctgatgtacaccg
tcaagtagccattgttttcaaaactccaccatattgcaaagctatcacagaacccgtaacagtaaaaatgcagttgcgga
gaccttctgaccaggaagttagtgaatctatggattttagatatctgccagatgaaaaaggtatgacattttgctggtaa
taatttatatatttcttgaagtggtcctgctaataacatcttcttgtaatattcatttgagtacagttatgtatattcat
aatttatgtttcttttcctggaagctttctgttggttttttctttatgctctttgcatctctttatttgttgggttgttt
tttgttttgttttgttttgtttttgagacagagtctcactgtcacccaggctagagtgcagtggcgcaatcttagctcac
tgtaacctcctcctcccgggttcaagcgattcttctgcctcagcctcctgagtagctgggactataggcacgtgccacca
cgctgggctactacttttgtatttttagtagagacagggtttcaccatgttggctaggctggtctctgcatctctttctt
caagaagaggtttgattagtatggaataatttcaaagtatctaaactgcttactaaaatttctattttatttttgaaggt
ctgttttagtctttgtgcacttaccactcagagagtagtctctatattggtttcttatcaaaccttattgcattagttga
cattattgacttgtgtgataagaaaacaagatgaatattttaaacagcttgttttgggttttttttgagacagggtctca
ctctgtcactcaagctggagtacagtggcatgatcgtggctcaccagagcctcagcctcctgggctcaggtgatcatccc
acctcagcctcgtgagtacctgggactataggtgcgcaccaccacacttggctaatttttgtggggtttttttgtttttt
tgtttttttgtttttgagatggagtcttgctctgtcttgcccaggctggagtacagtggcgcaatcctggctcactgcag
cttctgcctcctgggttcaagcaattctcctgtctcagcct
