# Supplementary material for: Creating PWMs of transcription factors using 3D structure-based computation of protein-DNA free binding energies
Source: BMC Bioinformatics. 2010 May 3;11:225. doi: 10.1186/1471-2105-11-225 (PMC2879287; doi:10.1186/1471-2105-11-225)
Supplement: Additional file 4 — 124 NF-κB-regulated promoter sequences used for validation of the PWM model. The promoter windows span over [-10000, 1000] bp in respect to the TSS, the length of each promoter sequence is 11 kb. The genomic coordinates of the particular TSS are listed in Additional File 5. [file 1471-2105-11-225-S4.ZIP › nfkb_promoters/sele.fasta]

>PM000009172|selectin E|
acatcaggtattagaatggctctgtgtagtaagtaggcccttccttattttgcattcatgtgttttctgtgctgtgtgtg
ccctcctctagacagactcatgggagatggtaaagttagtagagtgtgaatatagtagtaaaaccacaggtcacttgtag
gagaggcagtgtggtagccaagaacatagactttggagtcagatggacctgtatttgagtcctagttttgtcacttacag
gctatgacatcttaagcaagttatttaaactctaaccctcagtgccttctttgtaaaatttggatagcaatacttaattc
ctgaccatattatgatgatcaaatgacatggtattcttaagtcctaagtgctgtgtctaatgtgaagtggccaattaatg
ataactgctagattaataatcgtaattattgttcaagaagactggcaaaatgaaatgtctatttatgggacatcagttca
cagagtataggaacaagtgagatataaaaactaatagagttgggttatccaagaaagataaatgccaaggggacatggat
gaggcacccataatatctcctgtactttggatatttaactcccacttaaaactctagacaaacccttgcattcatggatt
agttccacatctaagcagaggagctataaggaccaagtcagaaaacacatcacagtgctaatttaggttagccattcacc
taattcctgggttatgtctctgtaggacagcctactatgatgggcagaattctttttttttgagacagtcttgctctgtc
tcccaggctggagtgcagcggcgcaatcttggctcactgcaacctccgcttcctgggttcaagtgattctcctacctcag
cctcctgagtagctgggactacaggtgcccaccaccatacctggctaatttttgtatttttagtagaaatggggtttcac
catggccagggtggtctcgatctcttgacctcatgatccacccaccttggcctcccaaagtgctgggattacaggtgtga
gccaccgcgcccagccttggtgggcagaattctaaagatgccccccactcctgaagatttctgctccctggttgtttaat
caaacatgaatctaggtacttgatatggtttggctgtgtccccacacaaatctcatcttgaattcctgcatgttgtggga
gggacctggtgggagtaattgaatcatgggggcaagactttcccatgctgttcttgtgatagtgaataagtattatgaga
tctgatggttttaaaaagaggagttccctgcacaagctctctctctttgcctgctgccatctatgtaagacatgacttgc
tcttccttgacttctgccatgattgtgaggcttccccagccatgtggaactgtaaatctaattaaacctctttcttttgt
gaattgcccagtcttgggtatgtctttatcagtagcatgaaaatggactaatacagtactattggaagggactttgtaga
tggaattaagatcactagtcagctagccttaaaatatggagattatcctggattgaataaatccaatgtaatcccatgag
cccttacaagcagtagaggcagacatggtacacagaggagaaatgaggtgaaggcacagttggagacatttgaagagagg
gactcgactagccgctgctggtttgaaaggtgaagtggagacacgagtcagagagtacaggtagtctctagaagctaaga
atgactcctggccaacagccagcaaggcaacagggaccttggtcctgcaaccacaaggaactggattctgccaacaatct
gaatgagcttgaaagtggattcatccccaagcctcccaagaagagcccaactggatgacaccttgatattggcaatgtga
aacctagagcagagaaactagttgagctaacctgtacttctgacccacacaaactatgacataataaatatgtgttgttt
gcagccatcaggtttgtagtaatctgttacagtaatgacagaaaactaataacgcccaccctgtcccaacacagcattca
gatcatgtcagatttaaatacaagcatctggaattcattgtagagggctttttctgaccacaggaatccacttgaaagtg
cagaggaattaaccatgccctcccaggatcagctctcagccagtgactgagttggcggatatataccctaggcagacttc
ttgcccctccttggggagaccctgaggttttctgtactagacagagtttgttagtgcagctgagccccatggctgcccac
agcggtaacctgcttattaacacacttcttgtggagtttcttcctttccccatctcacttcctcactctcctactaggct
ttcttgggatcatcttttcaataaatgactggcacccacatccttatttcgaggtctgcttctaaaggaacccgatctaa
ggcactaagctcgtgaaactgggatgggggtaaaggaagccgagaaggctgctgtaacattttctcatgtaaaaactaag
gtttacttccctgctgagatttaaatctgagtaggcatggagccaataaaaaggacacggactttagagtaacacagatt
gaatctccaccctaccatttattaactgaaaaaacactggcaagttatgtaacctctccagatctctatcttgtcctcca
taaaatgagattaatatctacctttcactttgtaaaatttgtaagaagcaatgtatgtgaagtgccaggcccatgcatag
taaacactctaaatatggtatattcttatgaattattagctaaaaacttcacagcaaggaaaaacgaagaacgctttgat
ataaattagtgccttttcccatatttataccttttgtcatattatgtcacagctagcagagacggtagtaaagcactctt
ggtataaataaataagctctcgggaaatctgagacttaatgaggcaaagaagcttgccccagtgacagagctcattagtg
tgaaatagaaatctcttgtgttaaatcactgtatttatttatttatttattgagatggaatttcgctcttgttgcccagg
ctggagtgcaatggcgtgatcttggctcactgcaacctctgcctcccgggttcaagcaattctcctgcctcagcctcccg
agttgctgggattacagtcttgcaccaccacgcctggctaattttgtatttttagtagagatggggtttcaccatgttgg
ccaggctggtctggaactcccggccttaggtgatccacccgcctcagcctccccaaatgctgggattacaggcatgagcc
actgctcctggccaaatcactgtatttaaatattcattgttatccggttaatccaatcatttccaaatatcaaagactta
cataattaactatatcagttgttgagctctaaagagatctagaaaatccaggtttttctcctacttctccaaaatcacct
attttagatttggggaagaaaaaaaagttacccattttctttgccctttggtgtccttttagtgctgtctgtaattgtta
cattttctaatacagtaaaatccaagttatatgtttaaaagtggccagagcagaagttttctgacgtgagaacaaagcta
ataatagtccttcaggaaatttctgacttacaaaacaagcagcacaaatggccaaggaaaacaaacaaggggctcttcta
aaatccaggggtatttcttccctcatgttaacaacagtcggcaaacagtctggctacattcaggaaaagttctcttaatt
aaccagcccgatcctcacttgtttcttccgctttgggaattcaccagagtttgctcattttgaagaaattcccattagtt
agtttttaggtccccaagcagaaagcggaaacttcaagataagatgctgccaaataggaagcaaaaagcacatgaaaaat
tcaagtctcagatcatcctggaagctcaagaagaattagtggaattacaaagtcctctggaatcagaggagaaaagagaa
taactaatatatacatatttgtgttaattctttagcagctattctctcttgctttttttttattggtaagaattcttata
catttactttccatgtgtaagaattcaaaatgctactcaccctaaattttccttgtattttcccagcactttacaagtgg
ggttctggccttccagttccgaagagaagtgtcacaatgatagtaaattttgatcaaaattctggtacctatagctgagc
accaaccacggggtcttactaacattttctccaagttaggtggccctaggccaatacatctaagtgtgataggatctggt
catcttacacattctgtattagaatcatctgagatactcatttaaagcccaaattcttgggcgccacccagacctgttga
gtcagagcctctgagtatgagacctgaagatgtgcattttaggtgagttgtccaggtgattcctctttattctaaagtct
gagaaccctacacttccccctgggtgtgggagaaaagagtgaggtagagcccggagctcctactcgactcagatattata
agatgtctataaattccaagtgagtaaacatggctttctgggaaataaacttagaaccagacacattttcatcaaatata
tttaggttttgatcaaacaaaaaatgccattctctactgtggtgatacacattttctttcacaattttgggaatgcaaga
aataccatgtttgtattttgcagatagggtggaatctttattgggatttcctccctctacctaagactctgcaaaggtaa
cttagatgttagcagagtagagcttttttatgggagagagggaactaaggctttcaaaactaagcactcaggggtaaaat
aagccttcgcagaggtaagggaacagagtgcctcaggaaggcaggaggacaccactgcccctgcttcccggtcacattca
ccaaatataacttcactcctcgatagatgcttttgccacgtgtggttgtggccagtgctgctttccactaaacccaataa
tctcctgtccacagggtggccttggttaaaattctaacatttgtcttggggtccccaatctcttctttctggctatctct
ctgtctcccactccctttgccataaaagtgagaatgagtgggcctgggcacacagcaaaactggttaaagtctttgatgc
ctgattaaagggtgtggaggagaggacaagagacttccaggaagagacaataaagccaggaagggtgacacctcagagat
taaatagcactggtggcagacaccggggtgtgcctgagtttgcaccgtcttctttcctcttttcattcccatctatgtag
cggatgcttcccccatgcgagaaactgccaagagggtccatgtgaggcgaggcttgaaaaccggcaatccggtaacagct
agctacatcttcagagcttgggagattcagtggagccttgaagcacctctaatcagcctgtttcttgggggtatattttg
gattatttgaagagggagatgatattcataatattcaacatgcccaactattcaaatcttacccaatttcctcttcaact
ccccctgatttgcccccaccctcaaaaaacaagcaattgcctcttatgaaatcctgataggaaaaagcaggtgaagaagc
tatagtctggttgtaatcccactcccacgcagcgctggcccagggcctctccacgagaggaaagctgggtctgtctatgg
ccccttcagcagcccaggtagccagaggggagcccatcagctcccagtatccatgtacctgatttgcagtgacaacctcg
ggggcagggacacagaaaatactgtgggagaatgcaggtaattgtaaggatgaatggattttgaataacatacctctggt
taaaacaagtacatatattatatacatataaattatatacatacatgtacatattgtaaaccaaaaagtaactgaagcat
atctcaacagattagaggtttattttgtcccaggtaaaagaaacacaaatcactgtaggatctgtgacctgcgctttttc
caaagagagttttgggaacttccatctttagaggggaaagagcaagcaggaggggaagaaaataaacgaaagatgggttg
gcaatgagacaagtgtttacattgtggcaaggctctgtaacactcagtgagtctacactttacatgtaaaaagaagggac
tagagggaaattatgcatggatctcatgctcagtacatctacattttatataagataaagtaagcatgtgaaattacagg
tatttgggaacaaaaggaaggcagtttttgcatgactcatttcccaagcttaactttccctttggcatagtgaatttgag
gtctcaagattctattcttctttcacagtattttacatatatttatatataatatatataaaaatatctatatttatata
taaaatataaaaatatctatatttatatataaaatataaaaatatctatatatataaaatatataaatatatataaataa
tatatatattccacatatataatatattgtaattatatatatatactctacatatattatatattatatatagtctacat
ttaagttactgttactcacctatctcttccactcctcatttctcttatccttcgaatattgggatctctccctgaagctt
tctcaatttagaaataatcagtttagaatttagaataatcagtttgccctttgaccttagagaaaatttgcttttgaatc
aggaacttctgggaactgtggcttagggatcaactttacctaggcatggctccacctgccttgcttgttttttcctttgt
ccactttctccctgcctatgcaccggggatccagggtctgttctcactgcatcctctccctactgctcactgtccctggg
gtcccttccagcccccatgtctcagaacccaggacacagttatctcagtggagagctgtgatggtcaaggatgtctcagg
aagaagagggcaagaagagtacaggaaacttgggtagaacaaggaatctcggggcataacaacaaaagaaatcatggttt
ggagtagcaggtaagggagtgggctctggatatcaactgcctggtttcaacccttagctctgtgcttttgaatgagataa
aatccccagattctcaatttcctcatctgtaaaatggggataataggagtacctatttcataggctgttgtacggattga
ataatcaataggtgaacatacaaaatgctcagaatatggcctggcacatagtaagcactcaataaatgttagagattata
attgggggtccaggacatatatatgtaagtaaaatagaaacttcatcaccactggggctatttttagatatctttgaact
aattttaaaaaggggaagagataaactataaacttagttatgaaaaattcgcaataataaagttagttatctagggatgt
taacgactaatttctattagcaatataattattaggtactttattgatatcgaagataaattgttttttaagatttggct
actctatacatttgaccatgctttttaaaaatagcagattatgtattcatactttattaaaaataaaatacatacagata
atgtattaacccaacttgacattctgccctaaaatctaaataaacactatatgagtgattactcttctgaatttattgaa
gcaacaaccacattgagctaagtaaagtgggataaagaattggaataatgtcagtatctggatcatgtaagagagtggta
aggtggagggaataaattctatgctttttgataggggttgaattaaattcgttaattaagttatttttttctaatcagtt
gtcttttttggaatttttcttctcttttcttgttttttttttgggtcttgacatctttatgaacacagaaagaccagtgc
taacaagtaaagagaaaaacgaggcttttaccactactcgttcaggtctgctgacagtacatttttagatagacctccta
ttttgaaaggctgtagatatagaatattagcttgacttgagctctgaaaacctacagaatatggaaattaaaatgatccc
catttactgttaccatcatttagatagggtaagatgcagagatggggaatgtatacaatcacccagaagaaatgtcaaaa
tgaagagcaggaatataggataccacatacatctccttctgttgcatttggaaacaaatttcttttcttttctttttctt
tttttctttttttttgagatggagtcttgctctgtcgcccaggctggagtgcaatggtgtgatttcagctcactgcaacc
tctgcctcctgggttcaagcgattctcttgcatcaggctccccagtagctgggattacaggcatgcgccactacaccccg
gctaatttttgtatttttagtagagacagggtttcaccatattggccacgctggtctggaactcctgacctcaggtgatc
cacccacctcagcctcccaaagtgctgggattacaggcatgagccatcatgcctggcctagagacaagtttctttaaact
gtattcttgttactataaaggtgaaaaaaagggaaattgaaaaaaactttaaaatcctgaaaataataatgaaggatata
aaaattatcccaaatcctgccatccagagttagtcactgttaacattgtggaagaatttttattctttgcacattaacat
ttcaaaaattttaaacaaaattttgaccaattaaatatatatatatagttttccgttttattttttttcttttcttttct
ttttttttttttttttttaagacagagtttcactcgtttcccaggctggagtgcactggcgtgatcttggctcactgcaa
cctccacttcccgggttcaagcgattctcctgcctcagcctcccgagtagctgggattacaggcatgcgccaccatgccc
agctaattttgtatttttagtagagatggcgtttctccatgttggtcaggctggtcttgaactcccggcctcaggtgatc
cgcctgcctcggcctcccaaagtggtgggattacaggcgtgagccactgtgcctggcctcctttttatttttttcactga
acaaaccatgaaactttcccagatgtaaatatctatttcccatttttctttttttaaaataaggcattattttaaccatt
tgagtgttagatattatttttagataatattttaatttaggcataactgccgtgcaaaatctgaagattaatatctacct
tgtgagtcattcctctgtgagacagtgcatgttaaatatgttgaattggcaggtgaaaaaggaagaaaaaatgagtagtg
attggttatccacagctatgaatgagaaattgaaggtagtagactatggatgacaaacctattcttggtttccttctgtt
tctgaaattctaattactaccacaactacatgagagacactactaacaagcaaagttttacaactttttaaagacataga
ctttatgttattataattaaaaatcatgcatttttgtcatattaataaaattgcatatacgatataaaggcatggacaaa
ggtgaagtagcttcaagagacagagtttctgacatcattgtaattttaagcatcgtggatattcccgggaaagtttttgg
atgccattggggatttcctctttactggatgtggacaatatcctcctattattcacaggaagcaatccctcctataaaag
ggcctcagccgaagtagtgttcagctgttcttggctgacttcacatcaaaactcctatactgacctgagacagaggcagc
agtgatacccacctgagagatcctgtgtttgaacaactgcttcccaaaacggtaagtgcagaacgctttataagggcagc
ctcgggccatgaaacacagatatgcaaaaggccttctaataaaaaccacatctgtacaagctcttattgtattgtagcta
aaacctgtcttttctctttgacctaaataatgaaagtcttaaaatttgtttatttatttgattaaactctgaaataaaga
ttattgcactagtgtcctttgcccaaaatcttaggatgctgccttaaacatcatggtagaataatgtaactagctaccca
cgatttccttctttaattcattttgtgttttatctccccaggaaagtatttcaagcctaaacctttgggtgaaaagaact
cttgaagtcatgattgcttcacagtttctctcagctctcactttgggtaagtcagtgccattagaccaagatttctcatt
ctcgcactatagatatttcagactgaaatatccttgcttgtctggggctgtcctgcacaggatatctggcagcatccttg
acctctacctgcaatgtgttcttccctgggcttggggtcatttactttacctcttggtgtctccctttccttaagtgtaa
agtgtggatcataatgacctatttcccagatgcattgtgaggattcaatagcatggttcatggaaagtacctcatacagt
gcttcttggtgcatactaagtgctcaataaagcttagttattctgattattattctactacaaaatgggtatactataat
gttgtgagtgagtgtggataaggtacctagtgggtggcagtcacaaaagagataaacaataagtcgctgtttcttcatac
gtacttcttacttttgaaaagatgagaaaagtctgggccatgtcacaaacattgccaaaaataagacaataaaaagcaca
gttgtcagagttaaaccacaacagtaccaaactctaccatt
