# Supplementary material for: Creating PWMs of transcription factors using 3D structure-based computation of protein-DNA free binding energies
Source: BMC Bioinformatics. 2010 May 3;11:225. doi: 10.1186/1471-2105-11-225 (PMC2879287; doi:10.1186/1471-2105-11-225)
Supplement: Additional file 4 — 124 NF-κB-regulated promoter sequences used for validation of the PWM model. The promoter windows span over [-10000, 1000] bp in respect to the TSS, the length of each promoter sequence is 11 kb. The genomic coordinates of the particular TSS are listed in Additional File 5. [file 1471-2105-11-225-S4.ZIP › nfkb_promoters/muc5b_2.fasta]

>PM000186844|mucin 5B, oligomeric mucus/gel-forming|
accaccctcaagggttgcacagccagccgcaagagccccggcctcaacccacgctcgactcccacggcccatctgtgggc
atctcatgccgcacgggctgcctggctctcagccgagcgttttccctcgtctgctgtctcttggccagagccgcagcatt
aatacttactgtcaatagagaaagatgcagccccaggggccaccgggagacacccagccgggctggccatgaggctgctg
cagcccctccctgccccgccctccaccccctcccaagcttggggtctgggctgggcaggtgaggctccctggggtctctc
tccatctgtggaagggaggctgggtggtcagcagggctggaggcagggggcttcccccagtggctcccagcctgggcccg
gggggagctgcgtctggctgcaaggtttgggggctggtttgaccagaatagccacctccttgcatctgattcttccgggc
catgcagccttggctcccctcacctgagcaggcagggcctagggactctcagcccacccgtcctcctgtcctccacgcac
gtccaagttggggagatcaagcccttggcagggactgtgctttagtcaccagatgcacgtcctgtggccggggaaggcag
ccctgcacagagcagcttcatgttaggggacacaccccaaagtgatggggtggctggtggtgggcacttctctggctaca
agatggaggcccaggtggtccagcccaaggagggcactgcacggagcagataaccaagggcagtcagcctgggcagggga
ggggctgcctgggggggaggggttgcctgggttggggaggggctgtctggggcaggggaggagctgcctggggcggggga
ggggctgtagggccagggaggggctgcctggggctggggaggggctgctggggtggggaggggctgcctgcggcgggagc
cggggcgtgggagtggctggttgggctggcacacaggggcagggctgtgagctgtgggtcggggtggaggactcagggat
cggctggctttctgggaaaggcagtcaacctggatctctggaggcggcccctgtggtggttcccagatgtcagcaggacc
tggctggaaaagccaggcagggccaggccagagtgcgaaccacagggccggcccctcgctgagccctgaccatgctgtgg
gggctggggcctcacctcccacctccccacagagagtctcagatcaggatccagggaggagctctggggtcctgtgaagg
gggcgccccaacccaaactgggcagacaatggccgggggtcctcagagtcctgtgggttggagctgcctcctcccagcct
ccatggggttggtgggtgaggccttgcccggaggcggtggtcagcctgggggaccttgggcggccatcccagtatcaacg
gccacacagcttgcgcggcccagagtcctgcccccagcctgccccactcgccctgacttaggatctagttcgaaactggt
tctgtgtttaggtttctgctaagtcacgcctggaaggctccaagtgtgtcctcctaacaaagctggtctttgtccttctc
caagggatgtgtgggatggggcgaaatccccccttggggcggccaacgccttttcctgattccattttctcccccatccc
ttgagaaggaggcaccatccccgcctgtcagtcggggacagggcaggccgtgctgggggcagctcagggctccctgctgg
aagcttccatcccgcaggctttccatagcattgagcaggagcggaggcatctgcggctgacggttggggtggcctgagcg
gctggggaggagtcccggccttggccacagtgtgtcgtgagggtgaacctgcagggcatggagaccgccaccaaggaccc
cacatgcggctgccgcaccagggatgtggccaggtccgtggttgggttcgtggctggcagccacatctagttcctcactg
actcccattccctcttcccacagagacccagggccctgtggagccgagctgggagaatgcagggcacaccatggatggcg
gtatgtggccaggttcgggggtggggggttcctgaccaggctggaggggctggaatttgggctggggcaggcagacgcct
ctccaagcagccatgcgtctgacagagaccctccctgggtcccctgcccaggacaatacccagcacccgaggcggagctt
ggtgctccaaagaagaggaaagtgcagagcagagagacatgcacacagaagcacacgcgtggacaggcacatgcgtgccc
acacttacactggcacacacatgtgtgcacacacaggccaaaacacaagggcagcagtgtttgtggggcagacagggcca
agggtaaaggggctgccttggccccagcccatcagttttgggctccccttcaactctggtggctggcgaggagggtgggc
cccggggagggtgtctctgcttccccttcctggccacgttcctggggtgaccagccttcacccacaggtgccccgacgtc
ctcgcccacccggcgcgtgagctttgttccacccgtcactgtcttccccagcctgagccgtaagcagatgctgcccctgc
cagccgggaagggggtgtttgccagtcccaaaggtgggggcccagatctaggggtgcagctgccaccaggtggggccgtt
gggccagacccagagtcctccgtgtgggcggtctcctggtcactggccaccctgggggatggggacgggtcaggggtctt
ggagcaaaacagacgcagtccagggtgagccaggcagggcacagccagcagccgaccatgggcttttccattccaaaaac
cagggtgcctcggcccaggggaggctaccccgtggggggctggcatggggatgggcctcatcccgcgctccccacagccc
tgaacccggcgcacaatgggcgggtgtgcagcacctggggtgacttccactacaagaccttcgacggcgacgtcttccgc
ttccctggcctttgcaactacgtgttctctgagcactgccgcgccgcctacgaggacttcaacgtccagctacgccgagg
cctagtgggctccaggcctgtggtcacccgtgttgtcatcaaggcccaggggctggtgctggaggcgtccaacggctccg
tcctcatcaatgggcagcggtgagccggccaccctggggaggggcgagggccgggccacacagtgtgacctccccacacg
gccatgtctgacctgggccagggctgggggggggttgggtgggcaggcagccaggagagcggggcccagggagagacccc
gctgtctgcgcagggaggagctgccttacagccgcactggcctcctggtggagcagagcggggactacatcaaggtcagc
atccggctggtgctgacattcctgtggaacggagaggacagtgccctggtgaggaagccccctcgccccttgccccttca
ggcctggccacaaaacccccaccgggggtcgagggatgcctccctgggcttggggtcacggggcttggggcatgttgcca
gtgtggggatcagaggtcctgaggctggagctgcccctccccactctcagctggagctggatcccaaatacgccaaccag
acctgtggcctgtgtggggacttcaacggcctcccggccttcaacgagttctatgcccacagtgagtgccacctgggtga
gggggcggtgaccaattatgtcggccaacgaagagccacagtcccggggaggccgggagggggcggagtggggaccgggc
accaggcagggaggggccacgaggactgtgccctacatggtgggaggagtgcccctcgggggtgttgggccctaggcagg
agtgggagtcctctggcctgggctcaggaagtgggagcccatatcttgtccccaggagcccctcagagccaccacacccc
tgctttcttcccggcagacgccaggctgaccccgctccagtttgggaacctgcagaagttggatgggcccacggagcagt
gcccggacccgctgcccttgccggccggcaactgcacggacgaggtgagtcccccgccacccccagctcctgggcaggga
cggcctccaggtccagggggagctgggccgaggtctgaggaatgttcccagctggtggagagatggtgccattggaggga
ggccgggcagccaccctctgtgtgctcagttccacggtacacactgtccgagtgtggtgacgtgcgtgttcatcaggcca
cgcgtgtgcccatctgtgtgagcaaacacaggcccatgctgcacaggctgggctgagggtgggcactcgggaagcccgga
gccagcccttcccaccagcaggtggactcagaaggggcctggaggctccaggatccccaaaccagcaggatctctgagcc
ttaagttgtgctgtgaatgacagcatgagcccccctgtgagctgggccccgcagccggcagccctgggcctggggacgga
ggacactcagcactggactgccctgaacctgccgggctgcccagagaggcggggcctccacctcccctccttggctccgc
ctcctggggtgggggtctgcacctttcttgggcgcttactccacgggcaggcacatccggagtaggggatccccggtcac
gggtcactccccaagggccaagcagagctctgcatggccacagtgggtggaaggggtggggctgggtacaaggaaccccg
acagggagagggcttcccggcctggcctgccatgggtcctattccagcaccgtggcagcccccatggatggcaggggtgc
ccagcctggcccactgtgctccccaggagggcatctgccaccgcaccctgctggggccggcctttgcggagtgccacgca
ctggtggacagcactgcgtacctggccgcctgcgcccaggacctgtgccgctgccccacctgcccgtgtgccacctttgt
ggaatactcacgccagtgcgcccacgcggggggccagccgcggaactggaggtgccctgagctctgccgtgagtgctccc
agggccttcgccagggattgtgccagagagaaggggcagggggagcgccttgggggccactgggggtggggaggcctggg
ggacaggggtggagggcagaggacccaccccaggcatagtgggcagaggccaccccaggaccccaggagggggtggggcc
tccgggggctgcaggagaaggagaggctgtggagaggctgtgcagcaggtggcgggggctggggctggagggtggagctg
cccacgatgaggggcgtcagggccaccctggggcctagctctggcttctgtggacttgatggcatgtggaaggccgtgga
aggcggctggggctgaccacacgggcagtacagggcccttcccctggcccagccccacctccttttgcgcagcccggacc
tgccccctcaacatgcagcaccaggagtgtggctcaccctgcacggacacctgctccaacccccagcgcgcgcagctctg
cgaggaccactgtgtggacggctgcttctgccccccaggcaggtcttgtgtgccctgaacccctcagggggctttcaggt
ccctgctcccaaccccgcccccagcctcatcaggcgtggaagcagagcccctcatgccagaaggtcccaccagagggccc
agggtgggaagggcactggctgggagggtgccggaagacctgccgatgcgtggagggaggtagagcagtgccatgagcca
gctgggcatggtggggaaactgaggcccagaggtgcttggtgttcatccaagcgagtgcagctcagggcgggggcggtgt
cctggagcaggaattcctccccaagggaggcagcttgtccccaaggccggtgtcttctgaccttggtgtcccccgtgcat
gggccggccctgcctcacgccgcgccccacaggcacggtgctggatgacatcacgcactctggctgcctgcccctcgggc
agtgcccctgcacccacggcggccgcacctacagcccgggcacctccttcaacaccacctgcagctcctggtacttatga
gcccaccagcctccgcctggggtggggtgtggagctcctggtatttatgaacccgccagcctctgcctggggtgggggtg
tggagctcctggtgtgcacccaccagcctccgcctgcggtgggggtgtggagggtggggcccacctcctcccgacatgcc
ggttctgctcacggcctccctccccagcacctgctccggggggctatggcagtgccaggacctgccgtgccctggcacct
gctctgtgcagggcggggcccacatctccacctatgatgagaaactctacgacctgcatggtgactgcagctacgttctg
tccaaggtctgggcttggggccgggtcttcagacacccagaccctcctgggaccctcatgccacttccacccaggggagg
cccccacgatggtcatagaggggtggatgtccctgctgaggggggagccctgggtccccatgatggtcatagagggatgg
ctctccctgctgagcggcatggggccaaggagcccccaggccctgagacaagctgctgggaggtgaccagaggtgccaag
gaccacctccccacagagccacatcccccacatgggcatccccagcacacttctggggggcaccccacatcatcgagcca
ggcccaatgcacgcgtgggtccttctccccagaaatgtgccgacagcagcttcaccgtgctggctgagctgcggaagtgc
ggcctgacggacaacgagaactgcctgaaagcggtgacgctcagcctggacggcggggacacggtgaggacctggctggg
gccctgggctgggacaggaagaggcatgcgaaggtgtgtggggagcaagcacggtcaggtccccctccagccccgaggcc
aggtcccccctccagcccccaggccaggtccccctccagcccccaggtcaggtcccccctccagccctgaggtcaggtcc
tcccgggggggcaattgcagagcccaccgcaggtccaggtctgagcttctctgtgggctctgtccccagtgggggcccct
gggcaggccaccccctcatttgagagtcgggaatgggttcctccccagagctgacctcccgcccgcctccttccgcaggc
catccgggtccaagcggacggcggcgtgttcctcaactccatctacacgcagctgcccctgtcggcaggtatgtggctct
cccaggacggccgggctgggtggcgcctgcttgcaggggcagctcccacagcctgggcagcgtccgctccatccctgcta
gttctccgtggcctcgggcagctccaggagctccctgtgctcggtttctcgtctgcagagtggggatgccaggctcccac
cccggcagcggcagggaccccacatccagctcgctcagccccactctctcagggagcccggtctccacctgagcccactt
ggcggccacaggcatgggacagggagcctgagggctcctggccactcctgggtctcactcccgggtctcagtggggtggc
ccggcccactggatgccctgcccctccaatctagccagatctgtccctgcacccctgaccggcctctcccccacactccc
ggcagccaacatcaccctgttcacaccctcgagcttcttcatcgtggtgcagacaggcctggggctgcagctgctggtgc
agctggtgccactcatgcaggtgtttgtcaggctggaccccgcccaccagggccagatgtgcggtgaggctgggcagggg
ccttcggggacagggccattggggacggggcctggactagcgccaggctgcagggaggggcaggcagaggcgggcagggg
accggggagggggctgcccccagggcatggcggagatcctggtgccagcgcaggacaccagcattggaccagcggccccg
gaagcagccagctgggaggatggagcgggcagccctgccctggctcaggccgactttgcacaggggctggctttgcacag
gggccgactgcacaggggcgccccccgccagggcttatctgcagagggttctgggagcagaatcctgggacagggctccc
agccgttccaccctgtgtggtgcctggagggatggcaggggccaggagccaggtgggcccaacagtggccgctgacatcc
cccaaccctggcccccaggcctgtgtgggaacttcaaccagaaccaggctgacgacttcacggccctcagcggggtggtg
gaggccacgggcgcagccttcgccaacacctggaaggcccaggctgcctgtgccaatgccaggaacagctttgaggaccc
ctgctccctcagtgtggagaatggtactcctcgcccccacccccacagtcaccccaggctcaagtcccacccagcacctt
cctgtcccctgggccacggggacccctgggtgggattggggaccccatggaggcaggtgggaggcatcaggaggaggtgc
ttggggccaggcggccagaaccccccaaggcgcagcaggtgagccgcaaattccaactcactgttccccgggctgagggg
gtcgcaggcctgcgtgtcaggggtgtgggcttcggggcagggcgtggagatgaggtcaggtcttccccacagagaactac
gcccggcactggtgctcgcgcctgaccgatcccaacagtgccttctcgcgctgccactccatcatcaaccccaagccctt
ccactcggtgagaggctgaggccagacccccacgcctgggcaggatgggtgggggagccctggcaggctggggtccctga
cgccccgatgcctcccacctccgcagaactgcatgtttgacacctgcaactgtgagcggagcgaggactgcctgtgcgcc
gcgctgtcctcctatgtgcacgcctgtgccgccaagggcgtacagctcagcgactggagggacggcgtctgcagtgagtg
cccacgctgggggtgggatgtgtccacaccgcgtgggggtgcgggggaccctggccggcagcagccgtcactcacacggt
tctcagcccagagctttgcacttcctcatcccagcctcgcaagaacctcatgcccttgcgatccccacgtcacagacggg
gatgctgagttgaagatgggggctggccaggctgctcggccgctgacctgtcccccctggccccaccgaccacagccaag
tacatgcagaactgccccaagtcccagcgctacgcctacgtggtggatgcctgccagcccacttgccgcggcctgagtga
ggccgacgtcacctgcagcgtttccttcgtgcctgtggacggctgcacctgccccgcgggcaccttcctcaatgacgcgg
gcgcctgtgtgcccgcccaggagtgcccctgctacgctcacggcaccgtgctggctcctggagaggtggtgcacgacgag
ggcgccgtgtggtaagggtctggggggaaagcaggccccccaggtgctcctcagagccacttcccgccctccccgaaggc
ttctgtgcctccccccgagggttctgagacatgaggggccaggctggggagagtggggcagggtggacccagcacattct
gaagagaaaattcccagctgggaaagaggccaggagaggaggtggccctgggaggacacctgctggctgttctcagctgg
gtccacatggcagcccctgccaggaaaggtgggtggcccccactcccaccctgggctcaaaggccgctcctaaccccagg
gtcctggctgctttgctgcccccctgtgtgtatttacccatgtgcctccaggggatttgggggctcccagcaaacacagc
agcaggcaccgtctggccttacaaggaggtggccaggctggggaggcccagcgttcggcgggggctcggaagcccggggg
tggggtctgcggggtgagggccgcagatccaggctgtgccgtctgtctcttgtagttcatgtacgggtgggaagctaagc
tgcctgggagcctctctgcagaaaagcacaggtaagtgccacccctgccctgccctgccctgccccgccccgcatcaccc
cgcctggcctggccccaacacgccccaccctgccccaccccacctgaaccctgccgggccaggtcagtcctcacctgggc
tctgccacaggcacccatgccctgacacgccagggacggaggggccagtgggtctctgccccgcagtgtggccggggtgt
cctggggttgggggctgcaggtgtcatggaagctttggctcgggggctgttaacttgatcagcaggacaggctcagggct
gcctggggtcagttgagggccgtggctgcccttccccaggacccctcccaccaagctctgtccccagggtgtgcagcccc
catggtgtacctggactgcagcaacagctcggcgggcacccctggggccgagtgcctccggagctgccacacgctggacg
tgggctgtgtgagttccatgcttcagggaggggtgggcagggaaggggtcccagctttcccagctcccgagcccagggat
ctggtggtcctggagacacttacccacctggaagctccgccctggcccatgcgttgccctgggtgctgctgggtgcgcct
gtcccagagggtgagtgacatctgcccaccctggtgtccagccctgaccggtacctgcctgggccccacagttcagcaca
cactgcgtgtccggctgtgtctgtcccccggggctggtgtcggatgggagtgggggctgcattgccgaggaggactgccc
ctgtgtgcacaacgaggccacctacaagcctggagagacca
