# Supplementary material for: Creating PWMs of transcription factors using 3D structure-based computation of protein-DNA free binding energies
Source: BMC Bioinformatics. 2010 May 3;11:225. doi: 10.1186/1471-2105-11-225 (PMC2879287; doi:10.1186/1471-2105-11-225)
Supplement: Additional file 4 — 124 NF-κB-regulated promoter sequences used for validation of the PWM model. The promoter windows span over [-10000, 1000] bp in respect to the TSS, the length of each promoter sequence is 11 kb. The genomic coordinates of the particular TSS are listed in Additional File 5. [file 1471-2105-11-225-S4.ZIP › nfkb_promoters/bcl2l1_1.fasta]

>PM000072226|BCL2-like 1|
ataacaaactaacaagaatgggaaattcagaggggagaagttaaactggatttatacagagaaaggatagataatttgag
tctttaattaaaaaaaaaaagaatgttagctgggtgcggtggctcacgcttgtaatcccagcactttaggaggctgaggt
gggtggatcacctgaggtcaggagttcgagaccagcctggccaacatgacgaaaccccatctctactaaaaataaaaaac
ttagccaggtggtggtgggcgcctgtagttccagctactcgggaggctgaggcaggagaattgctcgaatccgggaggca
gaggttgaggtgagctgagattgcgccattgtactccagcctgggcaacaagagtgaaactccatctcaaaaaataatga
taaaaataaataaattcaaatcacccaaataatacacagcaacactcttttttatttatgtaattattttattttattta
tttttgagatggagtctcactctgtcgcccaggctggtgtgcagtggtgccatctcggctactgcaacctccgcctcccg
agttaaagcgattctcctgcctcagcctcccgagtagctgggattacaggcatgcaccaccacgcccggctaattttcta
tttttagtagagacggggtttctccatgttggtcaggctggtctcgaactcccaacctcaggtgatccgcctgcctcggc
ctcccaaaatgctgggattacaggcatgagccaccacacccagactttttttttttttttgtaatagtaaaactgcaaag
gagagagaaggaggagccagtgaggtagaaagttatttaagctctcaaactctgttttgaaaaagtgagagattaactgg
gtgtggtggcacatgcctatagtcctacctactctggatgctgagatgagagggttgcttgagcccaggaggttgaggct
gcagtgtgctgtgatgatgccacctcactccagcttgggtgagagaatgagaccctgtctcgaaaaataataaataatga
gcgagaaagaaagaaccagcctctactgctgcccctaacaaatctgatcctccactctgtgtctcttagtccctccacca
tctaactagtggtcactaggccagaaatctggacctgccttccagcttcatggaggcttcctactccattggctccgggt
gatgacttaacttccagacacctccaaacgaggtgacttcgatcacccaaagacactcctctggagaaggttgcaggtat
aaataattgatgacagctgtcaaaaggatccccaggatcgcttggacccgggaggtcaaggctgcagtgagctatgatta
cactgctgcactctagcctgggcaacagagtcataccctgtctcggaaaacaaacaaaaaaaaggttccccagaaaagtc
agcactgtggcactgttttttttttgttttttttttttattcttccagtcttccatccaaccaagtgttggggctcagaa
aatgatgctccaaaatatggtgctttggcatgctgggtgctttgaacaaaggagattgaaaggcctcagaaataagcctc
agaaacaaggtctccctctgaccttctgctccctgtccccatcattcccttccaaagagcaggagggagcagttgcggaa
gttctttcccttatatgactgagggaagttcttccaattgtattaaatgcaattgtcttaaactctcttcctagaaatct
catcaaacaaccagggaagattagtcaccagagaggagattaaaagtaaccaccacatccagacaggctattgcctattc
ttccagagactgttccaaaacaactttttttttttttttgagacggagtctcgctctgtcgcccaggctggagtgcagtg
gtgcaatcttggctcactgcaagctccgcctgccgggttcatgccattctcctgcctcagcctcctgagtagctgggact
acagtcacccgccaccacgcccagctaattttttgtatttttagtagggacggggtttcactgtgttagccaggatggtc
tcgatctcctgacctcgtgatccacctgcctcagcctctcaaagtgctgagattacaggcataagtcaccgcgcccgccc
ctttttttttttcttaaaggcagagtctcgctctgtccaccaagctggagtacagtggcgcaatcttggctcactgcaat
ctccgcctcccaggttcaagcgattctcctgcctcagcctcctgagtagctgggattataagcatgcaccaccacactgg
ctaatttttgtatttttagtagagacagggtttcaccatgttggccaggctggtcttgaactcctgacctcaggtgatct
gcccgcctcggcctcccaaagtgctgagattacaggcgtgagccaccgcgcccagccgcagggggttattttcagtaagc
acatgtaagattggtggtagcagtttgagaccagcctacgcaacatagtgagtccccgtctctataaaaattaaaaaaaa
aaaaattgctgggtgtggtggtgcacacctgcagtcccagcaactcaggaggctgaagtgggaggatcatttgagcctgg
gagtttgaggctgcagtgaactatgattgtgccaccatactccagcctgggcaacagagggagaccctatctcaatttaa
aaaaaaaaaaaaagaatgattcgaagactttttaatgcaaatacagatacctcatatatctatatctatccacacacgca
tttttatatattcatataatgtctgtgtgtgttcatatgtttttcaaatttctcatttaaaaagtaaagttttttttttt
ttttttgagacaaagtctcttctgtcacccaggctagagtgtaatcttggctcactgcaacctctgcctcccaggttcaa
gtgattctcctgcctcagcctcctgagtagctgtgattacaagcgcccgctagcacacccagctaattttttgtattttt
agtaaagacagggtttcaccatattggccaggctggttttgaacccctgacctcaagtgatctgcccacctcgaccttcc
aaagtgctaggattacaggcatgagccaccatgccaggccaaaagtaatgctttcttattttaatatttggaaaatacac
ggaaggtaagggattaaaaatcacctattgattacagtgtacactctttatgtgatgggcacattaaaagtccagacttc
accaactatataattcatctactatgtaacccaaaaccacttgtacccctaaagctatatgttatatatatgaaaaaata
ctgaaaataataaagaataaagaaaaataactataacgtagcctttagtggcactatctctactattagcattttagtat
atttcctcttgtcttttaaacattgattttattaacagagtagatacaaatacatatatgcaatgtatgaaaggtataaa
gaataatgaggcaaaaaaagtctctgtacatatgtacaattcaacaagaaaaccattttcattgtcttttctttctactt
tgtttcttttttttttgagacggagtcttgcactgtcgctcaggctggagtgcaatggcgcgatcttggctcactgcaac
ctccacctcccaggttcaagcgactctcctgcctcagcttccggagtagctgagattacaggcacccgccaccatgccca
gctaattttttgtatttttaatagagacgggggtttcactatgttggccaggctggtctcgaactcctgactttatgatc
aatctgccttggcctcccaaagtgctgggattacaggtgtaagccaccacacccggccttgttcctttttatttaaattg
tttactactattctgtttcagacagagatcattatttttgaagcttccaatttcatcttgttccctaggttaatccaata
ccctctcgtgttaatgtccaatagctatcatgacttttttttttttttttgaaagagagtccctctctgttgcccaagct
ggagggcagtggcaggatctcagctccctgcaacctctgcctcctggatgcaagcaattctcacgcttcagcctccagag
tatctgggactacatgtgcacaccaccacacccagcaaatttttagtagaaatggcgttttgccatgttggccagagtgg
tctcaaactcctggcctcaagtgatctgcccgccttggcctccagaagtgctgggattacaggcatgagccactgcaccc
agcctatcatgacttttgtgtttgttattctcttaccacgtaggtatataaggtatatatatatatatgttatctactat
tggagagcaaattacccccaaacttagcagcttaaaatcacaataatgtattatttcatacaatttctgagcatcaggaa
tccagcttaatggagtggttctggttcagggtctctaataaggttgtcatcacctgaaggcttgactggggcaggaggac
cctcacatgactgtcggcctctccatagggctgctcccaacatggcagctggcttcccccagagtgagagagagaccaca
aacacaaagacggaagccacaatcttttgggggtttttgttttgttttttgtttttttttgagatggagtctccctctgt
cacccaggctggagtgcagtggtgggatctcggcctactgcaagctccacctcccgagttcatgccattctcctgcctca
gcctcctgagtagctgggactacaggcgcccaccaccacgcccagctaattttgttttttttatttttagtagagatggg
gttataccatgttagccaggatggtctcaatctcctgacctcatgatccacccgcctcggcctcccaaagtgctgagatt
acaggtatgagccaccgcgcccagctgaagccacaatctttcgtaacaaagtcttgaaagtgacataaccccagcttggg
caatatggcgaaacaccgtctctacaaaaaaatacaaaaattagctgggtgtggtggcacatgcctgtggtcccagctac
tagggagactgaggtgggaggattgcttgggcctgggaggtcaaggctgcagtgagccgtgattgtgtcactgcactaca
gcctgggcaacagcgagaccctgtcaagaaaagaaagaaagaaagagagagagagagagaagaagggagggaaagaaaca
ttccatcgctgtaatttgtcattagtcacacagaacaactgtggttcagtgtgggagggaaacacacaaaggcatgaata
cgaagaggcagggatatttaggtgccatcttggaggaagctagatgctacaaactctaaattgtatattgcctatttcta
aactgtatataagtagaatcttcctacattattcttttgccattttttccattcaatatgtttctgagattccctttttt
tttttttttgagagggtgtcttactctgtcacccaggctggagtacagtggtatgatcacagctcactgtagccttgacc
tcccaggcttaagcgattcttttgcctcaatctactcagttgctagggacaacaggtgtatgccaccaggcctggctaat
tgttctttttctgtttttgtttttgttttattttgtagagagggggtctcactatattgcctaggctggtattgaactcc
tgggctcaagcatctttccgccttggactcccaaagtggtgggattacaggtgtgagccaccatggctggtctgtttctg
ggattcttcttttttttttgaggcagagtctcactctgttgcccaggctggagtgtggtggcatgctctcagctcattgc
aaactctgtctcctgggttcaagtgattctcctgcctcagcctcctgagtagctgggattacaggcacctgccaccatgc
ctagctaatttttgtatttgtagtagagacggactttcaccatgttggccaggctggtcttgaacccctgacctcgtgat
ccacccgccttggcctcccaaagtgttggtactacagacgtgagccactgtgcccggccaaagttagcatgtttttagat
agtgttatataattaaaaataatagctggacgcaatggctcacgcctgtaatcccagcactttgagaggccgaggccggc
ggatcacaaagtcaggagttcgagaccagcctgaccaacatggtgagacaggagaatcacttgaagccgggaggcacagg
ttgcagtaagccgaggttgtgccactgcactccggccttggcgatagaacaagactctgtatcaaaaaaaaaaaaaaaaa
aaagagggaggctgaggccagagaatcgcttgaacccaggaggcagaggttgcagtgagccaagatcatgccactgcact
ccagcctgggcaacagagcaagactccatctcaaaaaaaaaaaaaaaagaaaaagaaaaaagaaaaaaaatacaaagtta
tgtgtagacaacatagagaagtataaaaaagaaaacttattttctttagatttaaatgtaacttattttctttaaattag
attccagtcaaagatcatttgagagccattttcaagacttgcaaaattctttttccaaaatatgtatccatctttccaaa
atataaatttcttcatgttctttctggtttaaaaaaatctttgctggctcctctggtgctatttgatgtgctgctcgcat
ggatacacatttatattccatcccctctccaccactcccctcagccatcccaatttatttccaggacaccatgggctctc
acgctgggctgccaggccttcgctcaagcaatatcttctgcttaaaatgctcctacatcctttctcacccaagcaaaatt
ctattcttttgagggccagttcagtaaagcccctatctgtggacagagtttatctgccctctgctgggctcccaaagcac
actgaggcttccataatgatagttttcacattgagataattgtggcaccataggttcaaaaatgtaaatcagaccgggcg
cgctggctcacacctgtaatcccagcactttgggaggccaaggtgggcggatcacgaggtcaggagttcgagactagcct
gaccaactggtgaaaccccgtctctactaaaaatacaaaaattagccgggcgtggtggcaggtgcctgtaatcccagcta
ctcaggaggctgaggcaggagaatcacttgaacccaggaggcgaaggctgcagtgagccgagatcgcaccaccgcactcc
agcttgggtgacagagcaagactccatctcgaaaaacagcaaaaaaaatgtaaatcagagccaggtgtggtggctaatgc
ctgtaattccaggactttgggaggccgacatagacagatcacttgagcccaggagtttgagaccagcctgggcaacatgg
ggaaactccattctctacaaaaaatacaaaaattagctgggtgtggaggtgcgagcctgtattcacaactactggggagg
ctgaggtgggaggatcacctgggatggggaggtcgaggctgctgtgagctgagatcacaccattgcactgcaggctgggt
gacataccctgtctcaaaaaaaaaaaaaaaaaaaaggccgggcacggtggctcatgtctgtaatcccagcactttgggag
gctgaggcagtcggatcacctgaggtcagcagtttgagaccagcctggccaaaatggtgaaaccctgtctctactaaaaa
tacaaaaattagccgggcgtggtggtgtgtacctgtagtcccagatactagggaggctgaggcaggacaatcacttgaac
ctggcgggcagagtttacagtgagccaagatagcaccactgcactccagcctgtgcaacagagcaagactccatctcgaa
caaacaacaataacaaaaaaaaaaaaaaaaatgaggaaagagttcaacagaaagaccacctgaaaaaggggtaaacaata
tgaagaaaattcaccaatacaagatccaccaccctccaaagaaagactaaaaaatatgacaaattgctcaacttcattca
taataaaaaaagaaatatgaaagtgccttcggtttttacccatctaattggcaaggataaaacatttgataacacactgt
gtggttcagggtgtaaggaaattggcggggcgcggtggctcacgcctgtaaacgattctcctgtaagcgagtctgctgcc
tcagcctcccgagtagctgggattacaggcatgcgccaccacgcccagctaattttttgtatttttagtagagacggggt
ttcaccacattggccacgctggtcttgaactcctaacctcaggtgatccgcccgcctcggcctcccaaagtgctgggatt
acgggcgtgagccaccgcgcccggcctgtcctatggagtttacaattaataactctcttaatcatcacaatagctcaacg
agagaggttggtactattacccattttacaattgaggacattgaagcacagagcagttgagaaacttgcctaactagcag
agttagaatccagacaaagtgcttaaccacaaggcgatgcttcttctatatataaactgacggacggatgaaataggctg
attgactgatgagtgactgactgactgactgaatgaataaatggaaatgtgattataaatgttgattttttgcgcctccc
gattccccagatctaccgcgagggggcgatctctccccggtcctgatgccagtcactcaaggcgcgcactccctttgcgt
ctcgggctcgcgcgcgttgccgcggcaccggaagtgactgagcttgcaagttcccctgtctcttcaggggaaactgaggc
cggcttgttcgggagagacggcgcgagcagtcagccaggtaggccggcagccaggtaggccggcccgggtccgcggcgcg
gaactcggccgcgaagagctcttgcgtctggaagctaccgggccgatgaagggggatgtggccccccacggctcgcgggg
ctcgcaggtgagagcgccgcctcccctgtgcgtgacagccgttgcgcccaataggagccttcgccgtcccgcttccgtgc
cggctgggctcgctgattggctgcgctggggcggaccgccgggggcgaggcccctcctctcaggaaggtctagggggcgc
ccccgggggagggcggttgcctagcaacggggcggtggctcggcgggtacccggcctagtgagctcgagaagccgctagg
ccgcagccggcccaccctgggctccggagaggtgcagcccccggccccggagccctcccgggggcgccagaaagccactt
tgggcctgtccccaggaaaacgtggtctcagctgtggggccgtcgagcaggcctcgacccctcttcctgacctgaggaga
ggcccagcgcctcaccctcacccagtctttgtgcagggcgccggcggccattgtgtccgggcggggaatggaggacccgg
caatccccaactgccacgttctgggcctttggggaattcagagcaaaccagcggcatttgttgggggtctccggccttca
acatcacagacaggcctgggggtggccttcccaaagtcagattgcagatctgaggcagtttccccctccctgcgtccctc
actgaaaccttgaaccccattgagaagtccctttagggtttcggacgcctccacctcaccctgggctggtgcttaaatag
aaaaaagaaaaacaaaaaccaactaaatccataccagccacctccgggagagtactcctggctcccagtaggaggcggag
agccaaggggcgtgcaagagagagggggctgggctcccgggtggcaggaggccgcggctgcggagcggccgccctcgatc
cgggcgatggaggaggaagcaagcgagggggctggttcctgagcttcgcaattcctgtgtcgccttctgggctcccagcc
tgccgggtcgcatgatccctccggccggagctggtttttttgccagccaccgcgaggccggctgagttaccggcatcccc
gcagccacctcctctcccgacctgtgatacaaaagatcttccgggggctgcacctgcctgcctttgcctaaggcggattt
gaatgtaggtggtgcgggggagcgggagtggggcgggggggactgcccagggagtgactttccgaggaaggcatttcgga
gaagacgggggtagaaaaggctggtgggagattcagagtccactggtgctttcgatttgacttaagtgaagtatcttgga
acctagacccagaccttcgtaagacccacaaagaaaccagttctggtacctggagggggaatggaatttttagggtaaat
ggcatgcatattaattatttttttttcctgaagctctttctctcccttcagaatcttatcttggctttggatcttagaag
agaatcactaaccagagacgagactcagtgagtgagcaggtgttttggacaatggactggttgagcccatccctattata
aaaatgtctcagagcaaccgggagctggtggttgactttctctcctacaagctttcccagaaaggatacagctggagtca
gtttagtgatgtggaagagaacaggactgaggccccagaagggactgaatcggagatggagacccccagtgccatcaatg
gcaacccatcctggcacctggcagacagccccgcggtgaatggagccactggccacagcagcagtttggatgcccgggag
gtgatccccatggcagcagtaaagcaagcgctgagggaggcaggcgacgagtttgaactgcggtaccggcgggcattcag
tgacctgacatcccagctccacatcaccccagggacagcat
