# Supplementary material for: Creating PWMs of transcription factors using 3D structure-based computation of protein-DNA free binding energies
Source: BMC Bioinformatics. 2010 May 3;11:225. doi: 10.1186/1471-2105-11-225 (PMC2879287; doi:10.1186/1471-2105-11-225)
Supplement: Additional file 4 — 124 NF-κB-regulated promoter sequences used for validation of the PWM model. The promoter windows span over [-10000, 1000] bp in respect to the TSS, the length of each promoter sequence is 11 kb. The genomic coordinates of the particular TSS are listed in Additional File 5. [file 1471-2105-11-225-S4.ZIP › nfkb_promoters/cxcl2.fasta]

>PM000005553|chemokine (C-X-C motif) ligand 2|
aagaagttttcttcaagaaattattttccatgtcatatttgcgtaaatttgtcatgggcctgtcacttccatgaaggggg
aaaccagcatgactctagcatgctggcatcctggtgccctttgcagctaaggtcagactgtttctcctcttgcttctttt
ctgcatttcttagtggactcatgaccagcacatttgaagctatagatgattatattcaacactgtatgtgctatgagtga
gcaccctgaattgcacaacaatatttcatttggctaatatttcagtttgttgagtcataaacctgacaagtagctacagc
ctacaaaatagcattttctgactcagtgcatgtgagagagaagtgggagctaaaggttctgcacagcagacactgttggc
acaaccatctgacttcacagccttgttctataatctagattcttctctacttgactcaatggcattgctttataaattca
gtgtaaatctcagaccttcaagaacatatcccaaaatacatgatgaacagcatctggtgttcagccttcttttcctctaa
ctatgaaagtttcccaccaggaaatgacaatagctgtcaacctattaactcatgagcaatttgatgccttttgtgtgaag
aatacaagttgagaaatgaatttcctgttgctgaaattctaatacttagaaactcttcaatgaacaaacacaagtatatt
ctttgtattagtagcagggataaaaaggagtttctttaaaccaaacaatttaagtgttttgacaaatgtcagcatagtgg
gataggatcttagaccatcaaacagtgggttttccttgtgttgtagtttttcaagtgtctattgaagaatcaagaaatgc
tgattcttcatttttcttaatcatcttccattgtctatgttatcataaaatgactaattaaaatggtaattttaactaaa
attaatggctttctcacctgatgtcttaactattgaagcgtattatctatactctctttcccaagaacatcctattcaat
tcattaagctctgttgggttccaagcacttataaaatgaactctgtgtgtagataaaaacagaaataattcttgtttcaa
aaacataaaaattcctctgagggggtgtcaaaattagtacaaattaaaatatgttataataacctagattttttccaaaa
ttcatcttttcagtcatctgttctaggataatttttcataattttcctccatatgcactcttcaatgcttcatgaggcca
tatctaacaattgtggggtcttgagagagagttcagagaagcccatgattctctgtctaaatatttacggttttcttaac
tagctaacaaaatgttaaataaaatgagtctgaggatcttcctgtcttcacagatatacagtcatgcactacataatgac
attttggacaactacagttggaatacacaatggtgaggacataggattacagtactattaatatatatatttactgtatc
ctttgtgtgtttagatacacaaatactgttgtgttacaattgcctaagtattcagtacagcaacatgatgtacagccttg
tagcctgggagaatagaatagagcatatagcataggtgtggagtaggctacaccatctgggtttgcataagtggactcta
agatgttcacacaaggaggaaacagcctaatgccagattttgcagaatgcgttctgatcttcatgtgacacatgaccata
tattaataacattttaaaaatatataaagttatggaatttgtatgatgagaatcagcaaaatatcagagaaaagtgaatt
tgtaattccatatctgggtattctgttattgtgtaggcaatgtctggatgcatacaaaataaaatcatgcataatttaag
atttattctattattctatatttattatataaaatttatttttcttcacttcagcaaaattagtaattacatttttataa
ttgaaatggtcacataatttttgttctatagacaatagtgccattttagatgatgcttcaatcatttcttacatttattt
ataattaatttaaatttggagacattttactcttctaatgcagtgacaataagattcctaaagcactacttggatgcaga
aacaaagcatacatttgatgctatattcacacattgtaatatgtcagctgtggtaagttacctagacactgagctttcag
aataaattaaaaagcatctggtggactgattccttagggttatgcttattaactgatctcagaaaaagatgtggaaaatg
tggaaatagtcggcagtaaggatacatggtcctcttgactttttccaagcttcttcggccaagttccctgtgaaaatttt
ggtttgtaaatatgctttgagctcctcatagtcattccagagccaaagagaacagaagggagctcaaccaccatgatcat
tattctttaggctccccactgtgtccctctgggatctcagccttgggcttgaacttcgttaatcaagaaagtaagtatct
agtgttaaggaagtttaggaggttaagggtcatttggcgcccactctaggctctggttcctcaggtggcagaagtgcccc
ccggggttctctaatacatttgtggtttttttgcaaggttgtgctagtgagatcttctgaagcttaggctcaggacaggg
ggaccttctttcctgagtctaagagcagtaatggaccccatatggaactgaccataacataatacatttttttaaaaaaa
ttgtttattctacattttagaatttaagcactttaaggacaaattcagtattttgcccttctttttatccccagttcctt
acatatgtaatcatacacaatgcctagcataaacactgggttattaccacctgttgacatccctgtctgctcaaccagag
tgtggctcttgtgagggaaggaatagacactttgatttctggatctcagtggctccctcaatcctggaaatatggttgct
gtttaataaataagtccagtggttgagtatatgtgtagccttagaactgcactgaggaagaggagagacagtgtagtcaa
tgtcctacatggcctgaatgttagtttggcaaacatctgaataaggcaagaagaaaatatagaaccagaagggcactgga
gcacagaagtagctcctagtctccattccaccttttcagctactttaactttatttctcatttcaaaatcctcattcctg
aatcttggactaccagttggcaaaactttcaaagttagctaagtaacctcaaatcccttggatgtgcctctcttttccct
ctcttgagaatcattcattattttatttttcttaccactctcaaatctccccttctttttgaactcacgaactatccttc
atctgcttcctggctgtgtgccacagggagggaggagtgggaagggaaaaggggccatcacagtgtttcacacactgcca
aaattaacggttttgtttctccttgctgctctctccttccagggaggtggcaggactctggaagaaagactgtactttgt
acttaagagattaccaagcactgttattaccaaccttagcaaagatttctgtgctacagaatggataagagctggacagt
gctgcacttaaaatgaccatatcaatgtttgtccttttatggaaaacaagtataagtcaaagtacagatggacagccctg
aatattttgcttggataaatcccttgggaccttttgtactttcagtgtggtctgggagctacaataatgactgagattga
atagttttctccttggtggaatgaaggcatatagtcaaatttaatctgatttaaaggaaatgagtttaaggaccgtagag
attagacttttatacgggactgttgggaccttaaaatttaaaatatagccaccgttattgttttgttccaagtgtaattg
ttgcaggtatacaagagagctaacaatgttttatctcacaaaactgtattttctacctatttttatcatggatatgcacg
caaagtagagaaaaaaatgacagtaaagatgtaacagaaaaggattacatcccagataaatatattattacagaaactcc
tctgtagtccaaagactttcaatttgtatccaacaaataatttatgtattataaattaataatatatgtattaaattcaa
taaaattctataatagaaacaaagaatgtggttacattgttagcatataaaattcatattggtcttgaaaaagtcaaagc
atgcttcaggctcaaatatggagttttcagaaaggtattgcctcaataccttctgtgggtcaaattaatccaaaactaag
gggtattgtggacccacaataataaatcttagaaacaattttggaaaatatcaaaatgatcccaggtaacctaaatattt
cccctgcattttaccttcaatgccacaaaagttattttgctaaaatacaaatacaaccatgtcactcacatacgtataaa
cattcaaagtttctctttcacccatattttgagttccaattttgttagtatggcagataccttggtttcataatgtgaaa
aatgggcatattttgagtatctatctcttgagtttgtgtctacatgtaaggagatattatacacatacacacacacacac
atgcacacacatatgcacatgcatgcaaaatctcagccctcttccagatataaaaagtacaaaagagcatttttgttatt
attagttattattcataattataattttcatattagtatattgttatttgtgtactgtcatagataatttggtaggttga
gttagacacttagaaaagacaaagattttggcaaaaataaacaaagaatgttaaaattgaacaggtacttccactgattt
tttttgaaaaattaacacaccaggaagtagggtgacaatggtaaagtattaaggtttaatattttctttatttccctttt
gtacctgccacaagcaacattcatagctggatataataattcgtcggtgtggcccaaatgaccaagggactgaaacaaat
tctgctaagcgaaccaatactggtactatgttaatctttcaactctgctgagaacactgccaagtggccacccttatcag
caggaacatccgaacctggcattcctgctgggaaaagctcagcaatttactggaactccctgttgtgcaaacttttaggg
agtgatgacattaaaatggaatatgcttcaacttttttttcctgattggaaattctcaggagataatgtctacaaactgg
gaacttattatatagtcacagccttgatcaatataataacgtctctgaagggatattttcactcctgggagttctgtttt
tgcatcttgtgcatcaaatgtttagttttacacagttacctatctatataagacacaaaagtgtcataaaataacagtta
aactaacaatatgtgatgcattatggcacatgcattttaaaattctatcctattttattcatatatatatgtgtatgtat
atatacaattatattttttttaggtggagtctcgctctgttgccaggctggagtgcagaggtgcaatctcagctcactgc
aacctcttcctcccaggttcaagctattctcctgcctcagcctcccaagtagctgggactacaggcacctgccactatgc
ccggctaatttttttttttgtatttttagtagagacagggttttaccatgttggccaggatggtctcaatctcttggcct
cctgatctgcccgccttggcctcccaaagttctgggattacaggcatgagccactgcccctttatatttttaaatactgg
ttacaacccacaaaactgactttatgaccctccagtggatcatgacttgtagtttatacatattgaaatattgctctagt
ctcttgatgacagaccaacctttaacagtttatagtggtatctaccttcttattagtgccttctaagatactttaagagc
tgctagaggtaagatgcttagctagatcctttacctacgctaccatctgccttcaatttttttttttccataaagacagg
gtctcactatcttgctcaggctggttttgaactcctggcctcaagtgatcctactgtcttggcttcccagagtgctggaa
ttacaggtgtgagacaccactcccagcctgccttcaatcataatatcagattctgatatggtgttgggagttgctgggaa
cttcatggaatgaatttgggggctgacggcacaataagcaggagattctctgggctgctgggactctggaggctactagt
tgtcatcacttctacatgtctgtttggttcctaatcaaaactgtattaaatattttaataaatgcattgttttctggtag
ggttgaaaaataataaaatatcctccatagacttaattaagattcttttacatgtcctcttcttctcctgtcacttcctt
tcttgtctagagaaagactggctatgagcttctgagtcagacagtcttgggtttgaatttaattccacttctaagacctt
gtactccagtttccttacctataaaataagactcatgataccagcctcccagcattcttgaaattattaaaatgacagta
cactgaaaaactcaggcactgcatctaatcaagaattggaatctaataaataaatattacttcccttcttttcctttggc
gctttatctccagagcacatgtttcgatgagtggtggccacaatccctgagctaacaagcaatccactaaagaaccacag
acaaggaagaatgtttcttccgcaggaccacaacccaaagccggggtgccagagccagtaaggaaaactttagcacaatg
aatataaaccacagttttcaaaaaatcacaaaagccccacagaacatgtcaattgcaatgtttataatactaggaagtat
tcctaggctctggtcattgagagactgccttaattctttagtgaaaaaaataacaagaaatacacatagtatgtaactaa
gtcaattatgtatttcttcatgcagtcagacacaacaaaggggttgtaccactgtccactttgtatgcgtggcagcaaaa
cctgaaagcaaaggagtcactaagcataaacagtgtgaggactaacaagtcttatcatgaaccatgttatctgtcttcta
ttctgtaattccagagccccatatctcaacctccatcagatctatctctaaaatcagttgtacttctttatttattttct
agtctgttcctctagaggagcaagctatatgttggaggttatatcagcaaagtcttcaaggcaattcacggtaaagcaga
gccacaccactcattttgctgcccaagtaacaagaatgtcagtggtcggcatggagcagcaagcctacattttgcaggta
tattagattgtactagtcaaatctgaaaaatacaataaaaattaaaggggagaatggaatttaggaaactgtacttccat
tttagagatagcatctttgagttagtaattgcatgggtttacaacttgtgcctgtaacagtggcactcaactcatattaa
gacaagaaggaatttattatggtaagtttcataacactggtacccttaaaaacttcagaagcttggtctggggctgtcat
aagttaaatcatggaaagtggtatattaagaaaagaaaaaggaattctacttcccttcctaaagcaaataatttttagta
aacaaattctaggaataacgtacataattttacaaatgatgggctgattcttgaaatttctcatctttttgagggactgt
tactgtagataatagaaattttactctttctatttactcacatcaatactttgggatgagtctggcaatcattataagct
gatgttttctattgttctttagttctttagcacaaaataaagaagtttgggcagctagctgttaatgcccaaggcagagt
catttcataaatcttttctaataaatggatagggtagaattttactcttattctcattttatgtggaaagtgattgaaac
taaaatttcaaacaaacaatggatcaaaaaattattgtaagatcccataaggatagaaatgcaccctcctttaaaatttc
tgatgctgaaaaattttaaaggtaaattagaagatgtttctttgaaaatatttctttctttgtgcgtgtgtgtgttcata
aggctttatcagagtgcttctgtttagttaagtgtcttagtcagtttgagctgctataacagaatgccataggctagggg
gcttaaacaacaattatttcacagttctggaggctggggagtccaagattaagatcctggcagatttcatgcttggtgag
ggccctcttctcagtttgcagatggtggccttcttgctgtgtcctcacaatgcagaaagggagagagagccagagatcga
aagctcactgatctcttgctgtaatggcacttatcccatcatgggggccataccttcataacctcacctaaacctaatta
cttcccatggtcctgtcttctaatattagcacataagggagtcagggcttcatcatctgaatttgaaagagacacaaaca
tccagcctatatcagtaaggttgtgaaacaccacttctattttgttatttaacaaatatttacataacactttacatgca
ctgatggtttacacatattaacaatcaatacttctaacaaccccgtgaggcaggcactattataagctcttctacagggg
agaaacatgagcaaataaagcataaattaccaagggtcatgaagcaagttagtggtatggctgaaacttcagccctgaca
tccttatcaagtgatctctacagctgcagcatccagggaacactctattcctaaggtagtcccacttcttcatcctcgtg
ccactcccagcccttctcatagcagtggcagaatatctccatatccctgaagtctgcatccaccaggaagaattaagaca
gagtattgtaggcctacagcttaatttttaaagagagggggtcattgaaattgatgatgaaaagtcagtaatccagtgag
aaggcatcagctaaacaggcttggaaatgctttattgacattcctctagaactaaaatttcctcgatagctgtttctcta
gagggaaccaatcccaggatgctggtaaatacatatggcatggaaatgcaattatgttagcaatctagtatgtatatatc
agacatgtctgcttgtgcttagagtagtaaacaagcggagtctcattccctgctccttttctggtggtgtctatggcctt
ttctgcccagggacagcactagaaaaggcagacctcctgagcccaacaggcccctcgcagctcccagtgacttccatgga
tcaaaacacagacttccatacaacaaaaaattgatgctactggaattactagagttcgagatgttccaagatttcaaaga
gagaaaggatgggggattgcaacactgttaactaaaataaacactgaattgacccttggcaatggtctgttcccgcaccc
aacacctggctccactacgttgaaacacacacacacacacacacacacacacacacacacacacacacacgtgatatttg
cttttaagatcataaaacaccaggaaggagacaaaagctcttatgcgtcatctgagatgacacatgtactgttaaagcgt
gcgtttatttcaaacattaatgaaatttgcagaacccaaactaaagagagaggatagataagacatgctgcagttcttgc
cctaactttcaatcccaacaactgaaatgtcttccagagaagtaactccccccggtaaggatgtagcgcggtccctacgt
gggtctaagggatctgacccacgacgcactgcactgggttcacgaagcgcctcctcgcaggcggttatctcggtatctct
gagagcggcgggctctcgctcccgctccagggattcggggcagaaagagaacatcccacagttggcgggagttacgcaag
acagtcagacccggacgtcactcgtgagtgccccgacccccctccaccccagaggcggggccatcgccttccttccgaac
tcgggatcgatctggagctccgggaatttccctggcccgggactccgggctttccagccccaaccatgcataaaaggggt
tcgccgttctcggagagccacagagcccgggccacaggcagctccttgccagctctcctcctcgcacagccgctcgaacc
gcctgctgagccccatggcccgcgccacgctctccgccgcccccagcaatccccggctcctgcgggtggcgctgctgctc
ctgctcctggtggccgccagccggcgcgcagcaggtgggtcccggcgccctggggtccccgggccggacgcggctggggt
gggcgccccgcgccgacagccccgctcaatcagcgagtctcttcttccctaggagcgcccctggccactgaactgcgctg
ccagtgcttgcagaccctgcagggaattcacctcaagaacatccaaagtgtgaaggtgaagtcccccggaccccactgcg
cccaaaccgaagtcatgtaagtctcgcccatcgctgccgctgccactgctggggtccccgactctcccgctgccccaaac
cctgtcctcagcccgacctcctgtctcacgagattcccttctctctgcagagccacactcaagaatgggcagaaagcttg
tctcaaccccgcatcgcccatggttaagaaaatcatcgaaaagatgctgaaaaagtaagttataatttccatgtacacag
gcgactggagctgttggtcagaaatactggcgtctgccccc
