# Supplementary material for: Creating PWMs of transcription factors using 3D structure-based computation of protein-DNA free binding energies
Source: BMC Bioinformatics. 2010 May 3;11:225. doi: 10.1186/1471-2105-11-225 (PMC2879287; doi:10.1186/1471-2105-11-225)
Supplement: Additional file 4 — 124 NF-κB-regulated promoter sequences used for validation of the PWM model. The promoter windows span over [-10000, 1000] bp in respect to the TSS, the length of each promoter sequence is 11 kb. The genomic coordinates of the particular TSS are listed in Additional File 5. [file 1471-2105-11-225-S4.ZIP › nfkb_promoters/creb1_1.fasta]

>PM000078715|cAMP responsive element binding protein 1|
ttgagactcttctcacatctacttctgatatagatataataacagcacagaaataatcaaatctcactaaagtcctcaat
ccacatatgaaactagaacagggccaggcatggtggctcaagcctgtaatcccagcactttggaaggccgaggcaggcag
atcacctgaagtcaggagttcaagaccagcctggccaacatggcaaaaccccatctctattaaaaatgcaaaaattagct
gggtgtggtggtgcatgcctgtagtcccagctactctggaggctgaggcaggagaattatttgaatctggcgggtagagg
ttacagtgagcagagatcacgctacggcactccagcctgggcaacagcgagactccatctcaaaaaaaaaaaaaaaaaag
aaaaaagaaaagaagctagaacaggcctcagaaatgttttcataaactctgtcactgttttggaaagcaggcagaatagg
aatgggaagaaaataaaagtagaaaaaagaaaaaaaatgagaggggggaaagttttttttaaaggaaatgcatatgacaa
gattatgaaatgtgcaggttacttagtaatctggtgctacctgtggactagcagagaagaatcaataggattcttgggaa
caggaaggcaacatcatatatgaacaaaaaagctaaagttagaattggaagttctaaattcagaccccaattctcaaact
tacaagtttgatcttgtggaagtcagttaggtaacttggttctatagctgaggaacctgaaacccagagaagttatctga
atttaaattagcacatatatgtaaaagaccctaggaaaacatccatcacacagcagttgaatgtcagctgtatctgaagc
agacagtggcactaattgaaaacttagcattttggcactggcagtgattccataacacgaaaacccaacagctagaaggc
agattgaaagaaaaccatctcttccatttctaaaaaggtaggctagcctagccacaagaaaattcaccttaatacctgga
tataattgcagataggctatagaaatatcacttaaattcattcagattttttttttaccaagtctggatggaacattcaa
aaaaattttatcaaactcctccaacatgccaaacaccatgataggtattaagggtacagcaatgaataagacagacacaa
tctctgtcttcacagagattagtccagcagggaaacagacaattcaccaaacaatgacaattatgataggtgctttgatg
gaaataaaaacgtagagtccagggacctaaaccagactagggtgttggtgttggggagttatgtgtggctctcaacagtt
aatgacacacccttaagagcacagctaaagagcaggagctagtgaagcaaagatacaggggaaaggtttggcagagtgtt
tcaaggagcccactcctttgactagaaagagtgacaaagtaccttggaggccagtcagcctaaatcttgtattatgcatg
aaacagcaacagggttgatgccagaagaaagtgcttggttacgaaggtgcttttagaatggcagaattaccgtgatggag
tcatagttattttgctttcttttcaaggtaaagttcttctccccttttcattctgtaagcaggcagtggaacacaatggt
taagagttcaggctctaaagcctgtcagaatgtgcctgggttcacattctgactctgacactcactggctctaagaccac
agacacgtttcttctctggtttcagtttactcatctgtaaaatgttcctaatattaatatttccctcactgggttgttgt
gaggattaaattaggtaatatatcaaaaggtgtttagaacagtgccagcacaaagcaagcactcaatacatctttttttt
tttttttttcctgagacagagtctcactctgtcgcccaggctggagtgcaagtggtacgatctcggctcagtgcaacctt
cgcctcccgggtgaagtgatcctcctgcctcagccttccaagtagctgcggactgcaagcacgtgccaccacgcccagct
aatttttgtattttcagtagagacggggtttcaccatgttggccaggctggtctcgaactcttgacctcatgatctggcc
gcctcagcctcccaaagtgctgagattacaggcttgagccaccatacccagccaataaatctttgcttgttactgttcct
ggttttagtgccagccactggactttttgcaatttctaagataataagagaccacctgacatgtttacatggtattgctt
tcagttgcagagaagatggagcatgcagcagcactagtatcctaccatttggcccttgaaatgctaattacaagctacca
gaatcttgctgatcagttctccagttccgactctgtgacatgggaagaccagaaagcttcaaagaggtcttcgtctcttt
aaggttataaggaacccagacagaaatggcagagtgtagccacatagaaattgggcaccacaagaagctgttagcttggt
ggagccaccatgattcaggctgtaatacagaagctcaatatttatagatgcacctacaggtgatcagtctaagaaagacc
tgcttatgctaatccaggagattacatccaaaatttcaattgcattcattcaacaaatatttgagtcccagctgtgtacc
aggtactcttctagatgttaaggatacagcagcgaaaaaaaaagggacaaaagtccctgccctagagggggcagacaata
aacacaataaataagttaatatatagcacagagaaagtgatatgtgcaatggagaaaaataagtagtaaaggaaaatagg
gagagcaaaagagcaaagaggtggttgttcggtgatcaatttccaccagagtagtaaggaaaggcctcacagaaacagga
gcatttgagcaaagacatgaggagtcaaggaagacatggatatctgggagaagcattcagagcagaggaaatagcaaggg
caaagtctcttgggagaaagtgtgttcaaagtgtttgagaaacagcaaggaggccgccaatgtgactgaacagagaatgg
aggggaataacagaaggaactaagaccagagaggtaagggggtgtacagggactaattgtaaaaataagtgcttttactc
tgagtgagataggaagcttttagaaagttttgaacagtcttaatatggtctgctctatattttaaaggtatcactctggc
tgctgtgttgagaatagaatgaatgttaagggtagctaatacaaaattctagtcaatgatgacagtagtttggaccaagc
tgctatcagtggagttggggagagtggtcatatattttgaagagagagcaataggctttgatgacaaactgaatgtggga
tataaaagagttgctgagttggcctcagcaatcaaatgatggagttgccaataactgagataaagaaggttgtaggtaga
gaaagtttttgaggggaaggggtatgctgagttttgttttggatatgatcaaatgaagaggtctattaaatatacaagta
aagatgctgaggtacttggaatacaagtttgggtttaagacttgggagttgtgagcatatttacatgtaaagacagaaga
ctgaatgagagcactataggaaagggggtaggaacagaagaaaaaaattccaaggcagaggcctgggacactccaatatt
aagaggtcatgagcaggagtttgagaacagtgactagtagtgtaggactaaaaccaggagactgaagtatcctataaact
aagtggagaaagtgttaaagggaggagggagtaatcaactatggcaaatgctgataggtcaaggatagagacaaagaact
ggctattggattaactaacaaaataacaaagtaattggagagtaatttcagtggaatgctgggggcaagaggtagttaaa
atagttttaatagaaaacaggagaaaaggaattggggcagtgaatatagaactctttcaaggattttatagtaaaggaga
acaaaaacaaatgggacagtagctggaaggggaagtaaaagccaaaattttttttgttttgtttttctggtttttaaaat
cagttttaagatacaatacattaatttgcatgggggaaatgtaactggtaaacagaccagaaatagttgtgaagagatta
gtgctttcttttctatctggaaagtcaaattaaaatcacagctgggtgtggtaagctcatgcctgtaatcatagcacttt
gggaggctgaggtgggaggactgcttgagcccaggagtttgagacgagcctaagcaacacagggagacccgtctctacaa
aaaataaatttaaaaatattagctggacatgatggtgtgtgcctgtcatcccagctactcaggaggctgaggtgggagga
ttgcttcagccaggagatagaggctgcagtgagccatgatcgcaccagtgcactccagcctgagcaacagagtgagatct
tgtctcaaaaatactaaacaaataaataataaataataaaataaaaccacaggattacttagtgagcattgataacagct
cctttcacattgatttcaactgtgaagagtctcagcatccccttcttctcagcaggggaagaatttctgagtagatctga
tgcttgaatcagcagggtagagcacactcccttggccagtgctggagaaactgttaccattcattcactctttcattcaa
cagacactgctgagcacctactattacatgacagttactaggatacaagttcaacaaaacacaactttgcctttagagag
ttcatggttcaataaagaatatatgtaagtatacatgaaatgaataagtatagttataagagttaagagtggtacatgta
tataaaagagacaaaaacaaattaagtggttatctattcagtaatggggacatttgggtcattcacatttttttagccat
tataaatagagggatactgaggatttcaattaattcctcacccagaagtatttatttattgctatctattatattaagac
tataggaaatcttaccaaataagaaagaaacccataatatatccccctccttgctttaaggcactaatcccattcacaag
gggtttacctcccaagtagagaagttgaaaatgttaggacatttgagaggaaagacaatctgttttattcataatttccc
cagtctctagaagaatgcctggcacaaaggaggtgctccacagatatttttagaataaatgaaataggtcaccatggtct
tggggttaggtaggaaagcaaatcacaggaggtgatgaactagggcaggcagggttcatggaacttgagctcacagtgag
ggtgaaaattatattcgacagcagaaatgagcaaaaaataacaggaagaggaagttgtgattatagaaaagctctcaaat
actactttctctttgaagccttttataatcatcttatgggaccttccccctattctggacctctttcaagatacttttct
tatactctatcaagttacatccatgtgtgctcctctttcatctccctgatattgaccacattttgcaattggaaaactga
gtcaaaaatgggggatcacctgtagtcccagctactcaggaggctgagggcaagagagtcacttgagcccaggggtgtgg
ggctgtcacatgcgatgaccgctcctgtgtacagccactgcacttcagcctgagcaacacagcgagagactgatcctgga
aaaaatttcttttaaaatgcaggtggcttccaaatcccagagacaaaacttggatgctgaaaggagaaatgtcagatagt
gagattgaaaatgctagagtatatccgaagagagaatatccaagagagaaatgtcaaagtagagaggctgaaaatctaga
gtatacccaaaatgttagtagtaaaataacttgcattggaatgaatggatgattgaataaatgaatgaacaaagttaggt
gggaacggaggtcatttgagcagaagtcaagaagaatatatgttttaataattgtttgaggcccactggtctgacagtaa
gggcccaaatgaatagggaaagctagcctccagttagaagacacctaggaagttagcaaaataatcaatgataatagagt
ctaaatgaaggttagtgtatataaaaaggaagaatgaatatgaggacatttttaaataaaaactcaccatatttggtggg
tgataattataggttatgagtaaataattccaaagttttttgatatcatgtatagagccacggtaagaagagcaggaaga
tgaactcaattttgaaaacgtatttgacacgaggataagctatccaagtaaaagctagtaataggcaacatttttcctaa
cattgttccaagtatacttcacatgtattatgtcacgtaatcattacaataacactatgaggtgctattatcatctttat
tttacagatgggaaaactgaggcacaagagtgaacaatttgcccaaagtcattagctaataagtggctgagccagtgcaa
tgaattcacccccacccctgtctcctgcaaattcgtatttttgaaatcttcaccctcaatgtgatggtattaggagatga
ggcctttgggaggtaaaccccttgtgaatgggattagtgccttataaaagcaacccgagagctcttgctctctttctgca
ttgtgaggtaaagggaaaaaacagccatctacaaccctgaagagggccttcaccagaacctgaccatgttggcagcctga
tttcagatatccagcctccagagctatgagaaatacatttctgttgtttataagccaccagtctatatggtactttacta
cggcaacctgaactcactgagagccaggatttgaattcaaatgttgagaaaactttgcccgggaccactcagaaattcac
tatttattcgataaatacctaacaagtaccactatattctagacattgtgctgttgctagggagaggaaaagctggtagt
gaacaagacagacgtggtccttacctgcacaattacatggacactaaacaaataatgagaagtaggaattggaaaagaaa
gtgataagttacagttaagtaggaggaatgggtgacagaaaaaaattccaggggaagggaagggcatgtgtaaatgccct
gaagtgagagcctacagtagggaataaaaagaggagagcctggaaaaaattaaaatactatggcaggagtgcaggcagct
agggggacagatggagaggctggagagaaagacaagtacagataatggagcttagacaatgtgtggtaagcaaagggaga
ccactggaggaatttaagcaggtcaatgatcagatttatatttaaaaaattactctggcagcagtatggcaaatgtattg
gaacgaggcaagagcagttttggaggacctgaatgggttactgtgggacttcaagcaagaggcaacagtggtttagacta
gaatgggaatgaaaaaatggtcatgggaacagagagaggtcacaaatccaattttccagggagcagacagatgtaggtga
ttctgctgtgtgttggaggtgtgctaggtttctggcatgaactgggtagatgttaagataccctttactgaaccagggac
tatgggaggagcgttttgaaggaattatgatatacgggttgagtttgaaatgccctaagtcatccaaatgaaagtgtacc
aaaggcagtatgctgggaactatgaatgtaggattccagagcaagatctaggcttgagttatggattgaagagtctttga
cagagggtatttgatgctgctgggagagcataagaccacctaggaaagtgtatggggagactcagtaagagggccagggt
tcagctcagcatgattccaatgtgtaagaggtagatcaaggaggagctggttgttaaagagcaaactcaggtagggagga
aacctgggacataagaccagagggaagagggtatttggaagcaactgtggtcaatcgcgtcaaatactgggatgagggct
tgtaaaatgaggactgaaaatgatccgctgcatttacagtcatgaagcttgtctgtggacaattcagagccacttcaggt
gagcggtggggacactggagagggctgggaggtgggacatgaaagactgtccatggggtaagagacagctgcagttgttg
gagagcaatttagggagaagagaaatctttttaaagaattgaaagacttaagcatgtttaaataccagtaagaaagagcc
ggtagagaaggaaaggttgagagtaacagaaggaaaggagactcgttaagggcaaagtccataagaaaacagtagggtac
ctggagtaccaggaaggacaactctttctttacaagagaagtgagtcatgggcggagtccagaatcgaaccctctctgct
tcctaaagacacgtctcctttaaaggacagaaaaagaatgattaagacttgaggccgggcgcggtggctcatacgtgtaa
ccccaccactttaggaggccgaggcgggtggattacctgaggtcaggagttccataccagcctggccaacatggtgaaac
cccgtctctactaacaacacaaaaattagccaggtgtggtggcaggtgcctgtaatcccagctactagggaggctgaggc
aggagaatcgctcgaaaccgggaggcggaggttgcagtgagccgagatcgtgccactgcactccagcctgggcgacaagg
gctagactccgtctcattaaaaaaaaaaaaaaaaaaaaaaagacttgaaaccccaaggagagggctgcagagttcactat
caaggagaatggggacctagtggtgccgtcctgagagacctctgaaagaacaattcagtagtttccagccacggaagtcc
ccctgctgggtttagggtgcagtgggtgcgaatccctgctgtagaaaacaggctgaggaaagaaagcgacacaggatgtt
gtctggagaaaggcggggaggtaggatggggcatatttccaggggtccgggcaggttgtgtggcttggaggcctccgagg
gccgtcgacgtcagccatggtccgggcagagccccgcaaggtgccacagtatcggggccagcgccccccggaaaagcatg
ctccgctggcggccgccaggtttctccgcggagtctcggaaaggaaaacccgtccccacgggggtcccacgacgcccccg
ggtcccaggccccgggacgttggcagaggcgcagcagaccttcttccccagcccgcacggctccagcggtccggccgcgt
cccagcccgggctgcccgtcccccgtctcccggcggcgtcggaaagttcccggggctggcggcggtcaagagcagagcca
gggcagccgcagccgccttctagcccgccgctcaccgccgcaggggcaggcctgagcgggggtttccaccaagtcgccga
cacccctcgggaattcccccactgggccacacacaaaccccgcttcctccttcaaatttccgctgccggctttaccgatg
cgaaagccgcggtggagtttagaccactcctcccggcgccgggctcagcccgccttcgccttccctctccccgcggaacc
ccttctcgtcgcccgaagaaacccgaaggtcttcggcaagttccgtccccagcgcgggggcggggccgctcgagctgctc
cgggcctagctcggctgtttccgtgcgcggccgctgcgcactcggcactgggcggcgctggctggctccctggctgcggc
tcctcagtcggcggcggctgctgctgcctgtggcccgggcggctgggagaagcggagtgttggtgagtgacgcggcggag
gtgtagtttgacgcggtgtgttacgtgggggagagaataaaactccagcgagatccgggccgtgaacgaaagcagtgacg
gaggagcttgtaccaccggtaagaggagcaggaggaggaggcaggagccagagagagccggggggacggaggggggacgg
ggaggcgccggacacccgcgcttggggccttcccctcgcaggaggggccgcggtaaagatggagcctccgcccgagcccc
acaacatcgccgccgctcgcagcgaacaaagaataatggcggcggactggagccagcggcggccggggcggcagcgactc
tgcctgcagccagcggcggcgctcatggcggggggcggcgggcggcgggcggcgggcggggtgggagccggcggccgggg
gtgtgtgcgggcggccggccgcggcgagctggcgcccgcgttcccgccgccgccgccgggccgggcgcggagccgggaac
ccggagccgccccgggggaggccgcccgctcggcccggcgctgccccccgcgccgctcgctcgtccggcccccgccgccc
gcctcgcccccggcccgacccggccgggcctccggggcagccgccgcctaggtgccggtgggggatggaggaggaagaag
gcgacagttgagggcagaggaggtgaaggtgcctgctgccttcccggtggcttcggtgcctgccatgcccgcttcgcaag
gggaagagctgcaacgtctgacctactcttctctccactctttgtgcaataaagttcgaaacccaaggtttcctctcgtg
ctgtattttattcgtgccctttcccccccgctcctacaccgttgaggaaatgctgctttctgccctgtgttgcttagttg
agagatgagagcttgtgcttttggggggaatttttgactccctcacccctttgctttttttttttttttaaagtcagtca
tggaaatgcatgctttttgggagaaagggtgctaagaaaaa
