# Supplementary material for: Creating PWMs of transcription factors using 3D structure-based computation of protein-DNA free binding energies
Source: BMC Bioinformatics. 2010 May 3;11:225. doi: 10.1186/1471-2105-11-225 (PMC2879287; doi:10.1186/1471-2105-11-225)
Supplement: Additional file 4 — 124 NF-κB-regulated promoter sequences used for validation of the PWM model. The promoter windows span over [-10000, 1000] bp in respect to the TSS, the length of each promoter sequence is 11 kb. The genomic coordinates of the particular TSS are listed in Additional File 5. [file 1471-2105-11-225-S4.ZIP › nfkb_promoters/ccnd1_1.fasta]

>PM000003460|cyclin D1|
tgcctgtaatcccagcactttgggaggccgaggcgggcagatcacctgaggtcaggagttcgagaccagcctggccaaca
tggtgaaacccgtctctactaaaaatacaaaaaaaaaaaagaaaaaaaagaaagaaaagaaaaatagctgggcatggtgg
cgcatgcctctaatcccaactacttgggaggctgaggcaggagaatcgtttgaacccaggaggtggagtttgcagtgagc
tgagaccgcgccactgcactccagcctgggagacagagcaagcctctgtctcaacaaaaaaaaaaaaaaaaaaaaaaaaa
aaaaagggaaaaatcactccaatcatcccaagtctcagctcctactcttttgctatatgtccttcaaaccagctatgtat
ttattttgctgaatttatgctggttttatcttttgtatcttgctttttttcatttaatgtttttccatccagtgaacaca
ccctaatttgccattcccctcttcttgaacatgagattgtctctagggtatctcttgcaaataggataattgtcaatgat
gtaacgggtctctatgcaacttgcaaaagtgatcagtcttggtgtcctcctcatcctagtgtttggttccaagcaacaga
aaccaatgctggcagatttcagcagaaaaggaaaatcagatgcagaagataggcaggaacaagggaggcaagacagcacg
aatcacaatggaagcatgctgcagatcttctctgatgagaagccagggctacccctacctatcccaacaccagaccctcc
agtaaaactgcagcggcccacaccaccttgtcaccagagcccacagctctatgatgggcagcacagatactgctgctcat
aaacttgaatgcctcacccagttctacactagaaaacatttcctaccttttctgattcttcccaccaccagctcccaatt
caaaatcttgatccaaaaagatgaaatgtataaataatactatttataatgacatcaaaatatcaagtacttaagaagaa
atctaataaaagatgcacaacacccaacacacacacacacactcacacacacacacctgcaattaaattaaggacaatct
aaataaacagaggtctatatcatgcccatgaattgaatgactctgttagtaaaagtgtcaattccctcaaaattgatcta
tagatccaatacaatcccaatcaaaattccagcattgtgtgtgtgcacatgtgtaagttgattctgaaatgtttatggag
ccccaagggccaggagtagccagggcaaccataaaagagaagtgggttggaggatttagcccgccagatatcaagaattc
gtagcgtatagcttccatgatgcttctggggtaaggactgaaaaagagaccagtggaacgggatagaaagtccagaaaca
agagatttgtgttaagtgagcagattttagctgctctgttcacaaaaaaaagtaactatgtgagatgacaggtatgttac
actaattcactatggtaaccattttactatgtatatgtatcttataacatcatgctgtcaagtttatttcaaaaataaat
tttacataaaatcttagcagtgttattcataatagacaaaaagtgggaaaattctatttttttaaagtacagaaacttta
ttcctcaaaggggaaataggttaataataataagaagaagaattaaggccaggtgtggtggctcatgcctataatcccag
cactttgggaggccaaggccagaggattacttgagcccaggagtttgagaccagcctgggcaacatagtgagaccccatg
tttacaaaaattaaaaaattagctgggtgacgtgacaagtgcctatagtcccagctacttgggaggcgaaggcaggagga
ttgcttgagaccaggaggtcaaggctacagtaaggtatgatcgtgccactgcactccagcatgggcaacagagcaagacc
ctgtatctagggggaaaaaaatgataagccttgtgaaagagaaatgaaaacagcatccacacataaacttgtacctctgt
gttcatcggcagcattgtccacagtaaccaaaggtagaaaccatcctaaggcccattgactgatgaatggataagcaaaa
tgtggtctatcaatacgattgatagtattcaaccataaagaggaatgaaccatggacacatgccacatgtgggccttgaa
aacgtgatgctaagtggaaaaagccagatgcaagaggctgcatagcatatgattccatctgttggaaatgtccagaaaag
gcagatccacagagaaagattagtggttgccaggggctggggaaaagggggaagaaaagggtgaataactacaaatgggt
acagggtttctttggcggatgatgaaaatgttctcagatggtgatggtggctgtccaacataacaaaatccatcgaacta
tatactctaaacgagtgaactttacggtatgtaagttatttttcaataaagtggtttcaaaaaaataaaaaggtgaaccc
taccatttctaggtgctttggagtttaccgtttttctccttgcattctggagtcagagtgagaaggcatctcagctctac
cacagctgaatgatgtgttgggcttcggtttcctcatctgtaaaatggggataaagggcctctccttggagctgccatga
agattgaattagatgccctctgtgaagatgcagggcaggtggagagcacagtaagcgtctcggggggccacgccatcacc
gccagcagggctcaccagtatctttgcccagagaatagccggggtctagggagcagccagggtctagggagaagggctgc
ttccctgtggaggctcctaactttcccatctcctccctgtttctcccctgcccaccccttactcctggaagtgtgactcg
ctgcctcctcccgtgactcccctacattgcatctccccagttactgtcgttatctctcatctcttctttccaaacagcct
ctgtctagcaccttggagctcgcatgggaattcatgggtgggtggattccaagcttggcttcatcagatgacaactaaaa
ggcagaggcctgggggggcaagggagctccaggatctgtctccctttggagaagcccaggttcaccttcccagcaagctg
ctccggccccacgcccctggccctcaataaccttcagtggctcccttcttgcagctataattcccctcttgggatgctac
aaaagggattccagagatttttttttcaataactcaaaagggagggagtaaacgatatatgtgcccaggacaaggcagct
aagggaaggcctcaggcttcctttgcctttgcctggaagtataccaacccgcagcccggagggccagcagagaaccaatg
ctcagagcctgggggcccaaggaatgctttccaggctggcggtcccaggagccccctctcccttccctatagcaagatac
taagagcagaggctggcctggcaggccgtgtcgaggccctgagctcacatggccttggcagcttcttgacagtcgtgtct
ttttgtttccagcagtgacactcactgacccacacctttggccagcgtcccttgtgactgccccctcccgcttgagcaga
atggctcctattacacaatgggtgccaggaacctggccagtccatccagagacagggcagagccctgggctaccgaccct
ctggggccagcagaaaccctccctatggctctgcctctcatcctggcattgacacttgtgcccttaattaaagtgcttct
ttttaaaatcaacatttctactccttttgcagagtaagagaaagaagagttaggggagaagaaagaaggaaggattcatg
gggttattttttttttttcatgtaaaagtttgttccgtgatttaaatctcatgtccacaaacagctcaggagaagtcagc
atagagaagcaagctgacagattataaagtcatttgtaaaatcctctttctgcatataaactgaaatgtgtaattaattc
cacatactgcgtgtggcacatggccttcatcctgcataagaacaaatacatgaatgaataaatcgagcaggccttgacac
tcaccaggccctgtgctaaatgctttctacatattaccttaattactcctcaccgtggccttgcgaagaaaacgatcaca
gcccgttttacagatggggacagagatttgtccaaggccacacaactagtggcagatgtaggtctgtatgtgacattctt
gttcagtttcataaatgtggctgccacctgcctgaaattttgagggaaaaaaaagtggtttggctttgcatgaattcttg
aaaaagtagatttttatctttaccagcttctaagcaagctggatttattctgacagtgtccatgaaatggctacagacca
tcaccgttgccaatgttgtgaacctgaacaaggcacctggtttctctgtgcctcggtttccttaccattaaacgcatttc
cctgagattaagtgtgtgaaactataagttggctggaggaaacacctcatagaagtgagaagatgaggatgggtggtgag
tgaaggctttttctccaaaccctacaggagatggacctcaaagcaaatggccatgcttcccttagactgggtgaactggt
gctgctcagggctagaagtgtgtctagaagcatggggaccaatgcagccccctccaccctagggcacataacctgtctct
ctcccataggatagcagagacagctctctaagtcaggattcagcgagatggtccaggaggggcctaaggattcctctgac
ttatccaagcctggggaggcaacacaacctagcctgtgtctcagggggccccaatcatgccctgaacctcatgagcccag
gcaggcatcctgttggttaaggtcggcctcagggtccagggatgcactagattctttatcttaaagtgaccctcaagaaa
aaaaaaataaaatgtagctataggcagtttctggacgttttcctatttgttaagcaccttcttgctccgagctttccagc
cacagtgcactggacgccatcggaaggctgcagctgctatttggtgctttaccaccgctgagaaggtggaatggtcacgg
cccggttctgtcactttcttcagccggacagtcgccttattacggattccagtagggccgagcacactccttcctgcccg
tctttacagatgaacatgctatcgctccagcagtacaacccgccttattacgtaaaaaagcagcccctatctacccgcag
ggaaggagtatgttcggcaccacagctggactggtgctcgagttaagcgtcctgggaggtccgcatgcgctccggaaccg
taatgcgcgctttttctaagccttacggtaaacgcggacgcagggcaaccacgtggcggtggaaccgaggcccggcggga
atgcgcggaatgcgcggcgcggcctcgcgcggttcccgagccacggcccagggtccggcggcgcgcgctctcgcctcctc
ccctcacctctcccagccgcaccccggccctggccctgccgcccagaactcgctgggcaagtcgtgccccgcgtgaacac
acagaaggggcttggggaccgagcgcggcccatcagtccctcagaccctgaggacccagaattccctaaggggtccgaat
ccgagtcctgcccccagcccttaaggcacgggctccagggaccccaggggaagggcgcggggcattaggtacgcaacccg
tttccccgcacctggaaaaaaactccctttccctcccctcccctgcttgttgagtgtccggataaccagaactctaaggc
gccccgtaataacgaccccgctgtccctccacccacccccaagtgccaaagcgagggatggaagcgctttcaagcgttcc
aagggcattgaggagcgagctggagaggcgcggggatgcggggtcctccccgcagtcttccggaaagggcgggggagggc
gcggcaagttccggagtggggcatgccgtgggagcccacgagggcctcagcgcggatcctccgccggaaaaccggctccc
gcgagccgccgccgcaggtttcctaggccccgcgagtcccgcagcgaagccctgcgtctccgtccgacgcgggggtctgc
tcagcctcgggtgggccgcggccaggcctgactgcgggggagagggccgaacgtgacctccgaggtcacccccagccagc
tttctctcctgtggtcggaagtggttttcttctcgatctgggcgcctactccccaccacttggtctgagaggggctgggg
ccggaaggccagggaatctctggtggatttgggggttcatattgctcagggtaccagccgatgcgttttgaggggcggga
gtcgaggaattagaatcgcctttaaccctcaagagttgcgccttcagcctcgggatcccagatgcgtcgttggagccagg
gccgcccccctacctgttgggtttgcgttttaactccagcgcacaccttgccggcagccctcggagctaggggaggggtc
tcgtttccccgcagcccgccggacagacgactggggcacgggaggggcggtggcagggtggtctgtgtgtggctgaaact
aattgatctggagcggaaacgcacgtctgcggttggggcgatggggggggcggtgcggctgtccatgtgccgagcgtgtg
gctgtctcgggtgggcactggggccggagttcgccccggcccacctcgcagttttggggcgcctgggatcggcgctacgt
aagcgaagcagagctgccatagcacgtgggccgccacgcgcaccccaaaagcaagcagtgtggggggaaggggagctcga
gcgccttcggagcccaggggccggctttcggaagcgttttcccgggcgacttaagggcttaacaatggaaaactcgcgga
gcctgagccaagtcctttcaagtcgccgccaggtatgcggctgcaggtgaccccacctgggtgcgcccgcccgccagccg
ccctggtggaaaagcgggtgcgggaggtcgctggcgaaaggtcgggactggtccctgcaccacccgcccccaacccaagc
cccgagccccgcggcgcgcagccgcgctgagtcccggggtctgcgtcgcggcgcgccggttcctgaatgaacgcgctccc
ttcccccgcctgaatgaaggttcccacagccagggacggtggcgaacacgcgcctgcagcggaattcgctttctcctgac
cgaccatccgcccaggccgcggtcaccggggcgggggccagggggcgaggaaagcgtgaaggtgatttcagttaattttg
gattttctttcaaacaacgtggttaccctcccgactgggccacttgccctttgtctccaaatggtcaccaagaaataaga
acagagcactttaaatgagcccagaatccgcagttcctgcttcgtggtgggttttaagaagacagtgtaaagtaaaactg
caaccgaaaagttttttaaagttgcttttctctttggaaaaaataaaatcaaaatgctttctctgcgcttcttgaagcaa
tgaccctcaaaagcccagaggtattggccccctcgggggacccgggggccgccaagcagggttcccccaggtgggggctg
ggcagctggcgctccccgccgggccccaaattccagcgccgggccccaaattccagcgcctcccccgcgggttcctggac
ggctctttacgctcgctaaccgggcttgcaattttgcgctcgtccctgagccgggaaatcaacgaagttcctagtcgaga
tctgcccggtccgcctagtaacagcgccgcgcccccattggctcatgctaattccagtttcctctgtcttgcgcccggga
tgggggggtgaagctccctcctggacccagagccggttgtgccggagtgggcgagcctctttatgccctgctgcccctag
ccgacttcggcccgcttcgcgcctcgggctgggccagggcgcacgcggggctcggggcccctcgccccacgggatgggag
aggccgggtgatagctccgggccccataaatcatccaggcggccgccgggtcgggattttatgaatgaaaaagcagctgg
gccgcccttgtgcgcgggctgatgctctgaggcttggctatgcgggggccaacgcgattgtgggtgctcggggagtgggg
gggggcacgaccgtaggtgctccctgctggggcaacccatcgctccccatgcggaatccgggggtaattacccccccagg
acccggaatattagtaatcctaattcccggcgggggagggggcgcgggaggaattcaccctgaaaggtgggggtgggggg
ggtcgcatcttgctgtgagcaccctggcgaaggggagagggctttttctatcagttttctttgagcttttactgttaaga
gggtacggtggtttgatgacactgaactatattcaaaaggaagtaaatgaacagttttcttaatttggggcaggtactgt
aaaaataaaaacaaaagttaagacagtaaaatgtccttttattttttaatgcaccaaagagacagaacctgtaattttaa
aaactgtgtattttaatttacatctgcttaagtttgcgataatattggggaccctctcatgtaaccacgaacacctatcg
attttgctaaaaatcagatcagtacactcgtttgtttaattgataattgttctgaattatgccggctcctgccagccccc
tcacgctcacgaattcagtcccagggcaaattctaaaggtgaagggacgtctacacccccaacaaaaccaattaggaacc
ttcggtggtcttgtcccaggcagaggggactaatatttccagcaatttaatttcttttttaattaaaaaaaatgagtcag
aatggagatcactgtttctcagctttccattcagaggtgtgtttctcccggttaaattgccggcacgggaagggaggggg
tgcagttggggacccccgcaaggaccgactggtcaaggtaggaaggcagcccgaagagtctccaggctagaaggacaaga
tgaaggaaatgctggccaccatcttgggctgctgctggaattttcgggcatttattttattttattttttgagcgagcgc
atgctaagctgaaatccctttaacttttagggttacccccttgggcatttgcaacgacgcccctgtgcgccggaatgaaa
cttgcacaggggttgtgtgcccggtcctccccgtccttgcatgctaaattagttcttgcaatttacacgtgttaatgaaa
atgaaagaagatgcagtcgctgagattctttggccgtctgtccgcccgtgggtgccctcgtggcgttcttggaaatgcgc
ccattctgccggcttggatatggggtgtcgccgcgccccagtcaccccttctcgtggtctccccaggctgcgtgtggcct
gccggccttcctagttgtcccctactgcagagccacctccacctcaccccctaaatcccgggggacccactcgaggcgga
cggggccccctgcacccctcttccctggcggggagaaaggctgcagcggggcgatttgcatttctatgaaaaccggacta
caggggcaactccgccgcagggcaggcgcggcgcctcagggatggcttttgggctctgcccctcgctgctcccggcgttt
ggcgcccgcgccccctccccctgcgcccgcccccgcccccctcccgctcccattctctgccgggctttgatctttgctta
acaacagtaacgtcacacggactacaggggagttttgttgaagttgcaaagtcctggagcctccagagggctgtcggcgc
agtagcagcgagcagcagagtccgcacgctccggcgaggggcagaagagcgcgagggagcgcggggcagcagaagcgaga
gccgagcgcggacccagccaggacccacagccctccccagctgcccaggaagagccccagccatggaacaccagctcctg
tgctgcgaagtggaaaccatccgccgcgcgtaccccgatgccaacctcctcaacgaccgggtgctgcgggccatgctgaa
ggcggaggagacctgcgcgccctcggtgtcctacttcaaatgtgtgcagaaggaggtcctgccgtccatgcggaagatcg
tcgccacctggatgctggaggtgcggggcttcgggcggctctcttaagacttccctgcaacttgttgcccagacccacgt
ttctttgctactcacccccctcccttctctcccgctagaactttgaagtttgccgtggtgtttctagggatccgtatttt
caaaataaaaattgcgggtattttctgaaggaggaaggggtgggggtgggggtgctagaagtagcgtttcgtgggagggg
agaagggggtccgggaggggtgccttcgggagaagccagtgccaggggcaccccaatgggcccgagggtgcgggctggca
ggctgggtgcgctttgtgtcccccgcctgcgccccagcccggctgcgcctcagcggccgggagccgccaactccgggggg
agggggcatagatttgatttttaaattaatatccatggacacgtatgcaagggccgctcgtgccagtattatgcgccatc
tttgctcttttattgcaaagcaaaagtgtttattaataattgggggcagggtgggggcggggagcggccgccgggcgctg
gggccgcagctaagggccgcgcggctgccgggagcccgcgggaggggcgcagggacgcggcatgggtagttttgggggga
cgccgctagggaagggggggcctttgttcaagcagcgagtc
