# Supplementary material for: Creating PWMs of transcription factors using 3D structure-based computation of protein-DNA free binding energies
Source: BMC Bioinformatics. 2010 May 3;11:225. doi: 10.1186/1471-2105-11-225 (PMC2879287; doi:10.1186/1471-2105-11-225)
Supplement: Additional file 4 — 124 NF-κB-regulated promoter sequences used for validation of the PWM model. The promoter windows span over [-10000, 1000] bp in respect to the TSS, the length of each promoter sequence is 11 kb. The genomic coordinates of the particular TSS are listed in Additional File 5. [file 1471-2105-11-225-S4.ZIP › nfkb_promoters/vcam1_1.fasta]

>PM000079666|vascular cell adhesion molecule 1|
ctttatctttttatcctaatggaagactgggttggtaaataacactatatctgagactcgtcagatggtgaccctacatg
ccacagagcctggaagtcagattaggaatccttcttcttgtggccacttccaaaacattttcccgctccactgctgtcca
aatcttatctccgttagcctcctggtatcttctggtgacactacatcattctttaatgactatttatttcgcaccatcca
tattgtttattgtaggctactaactacgtcctgcctctttcttttaatagactgaggagggggaggttctgaaagaggct
tgtcgtcttcttgttcaaccattttgtacttccacccggggtttgtttccctctcctttccaatttaccctccctctgct
agttcctttgctcccaatgtttctctgttcagtttcactagaatgtgaactccatgaaagctggaatattgtttgctttg
tcatcattgtattcctgagcacctagcagtggttggcacacaggaggtactaaaaaaatattcattttgtcaccaacctt
aacatagagggaaatagacatgtccatgtctagggactcagatagaaacactggaacatacaaagtaaattcaagaggct
agatcctgcagccaacagcagaaagtctgtctaaagcataaaaaagcaaatagcaatgacctgaagacatgaaataagat
ttccatgaagctcctactaagaacaggtgctttgttagaacacctgtgttcgttttcttgtagttataatacctggcttc
acagatatttggccaatttgtctatggttcttcaattactcattattagctcagaaataatactgattcaagggaaggac
tttagtgaccatctagcctgccttcttctgctttgcaggtgagaaaacttaaaccctaaaagtaaagagttttacctcag
attacccttttatttacagaatagagataagaacctaggttcctttacttctgactacttctgttttctttttcttttca
ttttttttgagacagagccttactctgtcactcaggctggagtgtagtgacatgatttcagctcactgcaacctccgctt
cttgggttcaagtgattctcatgactcagccacctgagtagctggtactacaggtgcacaccaccatgcccagctaattt
tgtgtgtgtgtgtgtgtgtgtctgtgtgtatacaagagacagggtttcaccaggctggtgttgaattcctgacctcaagt
gatctgcctgcttcagcctcccaaagtactaggattacagtcatgagccaccatgtctggcctacttctgctttcttaat
ggtaccctgcaagtgtcaaaatgtcttaaacagtttaacagtacaatgctgacctacaattcttgaaaggcttctaggtt
ccaaaaggaaatcttatgtgttgcttatgaaaattgtaattttaatttaacatataactaaaaaatcatcatgtttatgt
tatagtcaaatgggaaaagtatttattttacttgtttgacataccaaactctgagctttgtacattatgagataattccc
aaattacgagtcatttataaataaatataatacatttgtttagagtaattttctatcatgttctttgctccttttcttcc
tcatgtatttacttgttccctatctaccaaaagctcatgaaatgtccaagtcttctctcaaaaatgtaaacagatgtttt
gcaatcattttagaatgggaggggcctgaatactttttaacctcctcagctcttttgtgttgcaaatgagttatagaggt
gaatccatgtggggccagaaagtatggtgggatgggcatatagggctgttttccaaggatattgcacttggactgaatga
aggcatccataagaacatgaagaggaggaatgttttggtactcagggctctgtattagtccattttcacaccgctatgaa
gaaatacctgaaactgggtaatttataaagaaaagaggtttaattgactcagttttacaaggctggggaggcctcaggaa
atttacaatcatggcagaaggggaagcaaacacatgcttctttgcatggtggcaggaaggagaagtgcagagtgaagggg
gtaaaagttccttataaaaccgtcagatcttgtaaaaacagtgtcatgagaacagcatgggaggaccacccccatgatct
aatcacctctcacaaggtccctcccccaacatgtggggattacaattacgattacaatttaagatgagatttgagtgggg
acacaaagccagaccatatcaggctccattaatgttccttctaagcaccagcgagtggcacagggaattccctttttgga
gttacagtcttaggcccctagagtgaatttggacaaggtgtttccatattgtctactcatccctttccttcttggactcc
taaagcagattctgaacgctcatcataaaatgtcccggtatttaatattcaaaaatcgccctgaaagttgtgataagaag
cttatagtcatcaagttgaggagaagtggatgcagtctcctgggtcattgtcatattcaaagtgtcagattggaatgaga
ccttatgggcatctgggttctctaagtgacagcattaatacttgaagggaaggtgcatctctcccacaaacactgaggtg
atttggcatagtgcaccaagtagagaagtgagaatgagatgagctggggtaaagatccaattcttgccactagctgcgtg
agcttgctcaagtaaccaaatttctttgggcctctgtttcctgatcaacactgtgaagataagagcatccacattacctc
tcgcatagggttgctgtgaggctcacaggccataatcctgaggcactttgtaagaggtgaagaggctgggcttctgggtt
gggtggggacttggagaacttttctgtctagctaaaggattgtaaacacaccaatcagtgctctgtgtctagctaaaggt
ttgtaaacacaccaatcagcactctgtaaaaacgtaccaatcagcactctgtctagctaaaggtttgtaaaagcaccaat
cagcactctgtaaaaacggaccaatcagcactctgtaaaatggatcaatcagcagaatgtcggcagggccaaataaggta
ataaaagctgaccaccagagccagcagcagcaacctgcttgggtctgcttccacctgtggaagctttgttgtttcactct
ttgcaataaatcttgctactcactctttgggtctgcactacctttaacactcactgcgaaggtctgcagcttcactcctg
aagccagaatgaccacgaacccacgaggaggaacacacaactccggacgcgccacctttaagagctgttaacactcactg
caaaggtctgtggcttcacccctgaagtcagcgagatgacgtcagcgagaccacaaacccactgcgaggaacgaacaact
ctggacgcaccacctttgagagctgtaacactcactgcgaaggtctgcagcttcacttctgaagtcagcaagaccacgaa
cccaccagaaaaaagaaactccagacacaccatctttaagaactgtaacactcaccacgagggtctgtggcttcattctt
gaagtcagtgagaccaagaacccaccagaaggaaccacttccggacacatttggacaactctttagatcaagggtgtcca
atcttttggcttccctgggccacattggaagaagaagaattgtcttgagccacacataaaagacactaacactaatgata
gctgatgagcttaaaaaattgccaaaacatgtcaaaatgttttaagaaagtttacaaatttatgttgggccacattccaa
gctgttctgggccacagattggacaagcttgctttagataaagagttacacaaatgtgaggctgggcacagtgtctcatg
cctgtaatcccagtgctttgagaggctgatgtgggaggatctcttggggtgggagtttgagaccagtctgggtaacatgg
taagactctgtctttacacgcatatataaaaattagctgggcatggtggcctgcgcctgtagtcctaaagctgcagtgag
tcatgatcgtgccaccacattccagcctgggtgaaagggcaagactttgtctcaaaacaaaaggcaagcaaacaaaaaac
aacagagagtttcacaaatgtgaagtgttattagtaactgaaagaagtgtactgagttattgcctcaaaaacatgtttat
ttatttcatataaattcataggcacttggggtggacagagcatcagatcaggtaatatgtaaaaatgagtaagacttctc
tacttaaagaggttaaatatgtcgagaaaataaagccccatctggacatagtaagtaataaaacaaatacaaggcaaaat
gctttttaagaaggccagagacagatttgcaaagagggaagttcatcccaaacaggagaactggaatatacaaaggatcc
tctgtccacctgaaatgccaaatttaaacacatgggatagtaaaagcataaataatcaaattctgaattccattaagtaa
atttagaagagggaagggagtaataattttcatattggcagtcttcttcctattattattttatgtaatcatttagtgtg
atattaaaattcagtaaatctctcacatcttgtgtgtacgttttattaaatagaagttttactcttaataagaaataatc
ttttttttcaaaattacaaaaggtcacaataaatttatggttaagcaagattcctaccagataatgatctttcctgtagt
ttactttccagaaaaatctcacacttctatcagcttactcaaatatattttatttcctgattgcagataaataaatggca
cctattctggtgactcggaataggtgccatttatttatctgcaatcaggaaataaagtgacacttctgagtcacaaagtt
caactcttctgagttgaactatgtgaaagttctttactaataccacacagatcttttccattctgatataggaactgtgt
gcatgtcctcatctgtatatttcagtgctagaaaggtgtcagcatagcagtctctcaataaacattctatgaattgaact
gaattaggaaattgtgacagatgctgctaattgcctgcctactcatcatccactcttccttttttcttataaacagaatc
ctaatttatttggaggccaccatgtattcagctaaaatattgaatctcctactttttcagtgagatatgagtggaaatca
ctgcctttgacttcttagaaagttatttaaaaggagacaaactccactggctttgacttcttgcccctcacttttttcct
tgctttgctgactgaaatgcagatgtactgtttgatgacaaagccatcttagaattatgagggtttgttacacgtaaaag
atgataaaactggatctgaaatcaatcttggtccttgatgtttctctctggtagttggtccagccttgaactgtgtaccc
gtagacctctatttaattaagccactgtgaaaggtttctgttacataaaggcaaatggagtcatagatatagatcctttg
actctgtctagcttagtggggaagtagttgacattatagaatctactgagatggtttttcactttttctaccccattctg
ataatgccctgcaaaaaaaaatactcctctcatctgggtaagaattgctgccatattcttgcaaggataaaaataaaaaa
taaaaaaataaaagaaagaattgcttccacagtgagccacagttactgctaagaatgtcacttccctaagatgtgttagg
ccacccaagaaaaaaggttcagaatcatctctgcttcagggaggctcataataaattgactaattggaagtcctgaaagt
gttggagttgcaatgcattcagtagttattaaataagtggaaagaagtatgcctgaagtatctcagagcccgattgagat
accaactgatacagcagcatcagaagatgattataattttgatgtggacagtgaaggggttggtgaagctagactagaaa
caatggagagtgctgaccctgataacagaatcttagcattggagggcaacttaatggccatccagttctatgtctcaagg
caaaacttgacttctaccatattgttcacagatgtcatccaacctttgcttgaatactccagtgattaatagctagtgaa
ttcaaaaggtgatctattgcattattgaaaagatttaactggaaagtcctttttacaatcaacttaatatgattgtatct
ttttttaattattatactttaagttctagggtacatgtgcacaatgtgcaggtttgttacataggtatacatgtgccatg
ttggtttgctacacccatcaacttgtcatttacattaggcatttctcctaatgctatccctcccccagccccctactcta
attattaccatataccatttatatagcattttactatatttattttaagagatttcatatgatcagtgttgattgatagt
cataaaatgatatgaatcacttgaaataatactatctgagcatttgtaaatctgctctgagaggctacatatagttgtac
aaggtttcacaattcctaggtagaatacctggacttgaagacaagactattagactctgagtccagatctcctttaaatt
gttatatattcaatcagtagggatttactgagctcctagtatctactggttactatgttaaaagtgctgaagcactaatg
gtgaacaagacatagacattcttggttcctctagagctaataatctggtaattgcctacatatgagttgtacttttagct
tttggtatagcacagagtaataagtaaattccttcccctgtgcattaatcattcagttatcacattgcttcatgggtgcc
tcttctctagacaaaatatgtcctttttcttcaacataggagctattacttttctctggacacccttaatttcgtcagca
tctttcttaaggagtggcattctgaattagacacccaggctcccagtatgatctggtgggtgtgtagtgctcagagactg
tggcctcagaagacttgaaggttgaattactaggagtgcaacctggactcatcacagctattttgatttctcatggcagt
gttcatttttatggttcgtaaaatcacaagaccttctttctgtgaattgtgaccaagtcagatctctcccatactgtact
caaacattggaaacatttaaatgctgacctttaatgcattcctattaaattttacttcgtcatctggaatattattacat
accttgaggtcttctttatcttgcttctctcatctctaaggttgtctttcccagttttgcattattaataggttagataa
tcacgtgctgtattagtttgttttcacacgctgataaagacatacccaaaaccaggaagaaaaagaggtttaatggactt
atagttccacctggctggggaagcctcacagtcatggtggaaggcaaggaggagcaagtcacgtcttacatggatggtgg
caggcaaagagagagagcttctgtatggggaactgctctttttaaaaccgtcagctcttgtgagacttactcacgatcat
gagaacagcacgggaaagatttgcctccatgattcagttacctcccacagggtccctcccacaacacatgggaattcaaa
atgatatttcagtggggacaaggccaaaccatattatgtgctttatgctactaataaaaaggttaaaccgaacaagttca
aagacaaaactcagtagtactttattcagacaggttagtctaaatctgttaaccttatacttgcaactctgatcattcat
taattctgcaaattttaataaatgctttattttaagctaaatgctgagatgaaaaaatgaaaccatatgagttagcaaag
tagaaaatataggcatattaatcagtaaatgcagaatgataaatgctccatcaatatgcacttgttgtagtgaggccacc
gaggagggtgcaatcctctcaacctgggaggagcaggtaggacttcagatgtcatccaactcaaagatatagtgagggac
ttgatcaaacatttgccaagaccactatgagttaaatgaatagattaggcatttctccaatgttgcaagcttcgaatcat
atccaaactcagaacaacatagcttggtcataatgatcccaaggatcctattggccattgtctttgagcctcaaaggaac
atattaaaactccataatacccttttgatctattctgaagttaagtagtgaatttacatgatgatgacacaaacactgta
aaggacctctgggttacttgtttataagctagtatttcctgaatcaatttttctgatccctagatatttggtaggtgaag
tcatacctatatatccccacaccctagaacagcatctccaacttatttttccctccttgtcttttagtgggagccacatc
agtatccaagaggagatccagaagcctctccaaccaggtagggacagttatagattccagacctcagctatggcctttgt
tacagagtacaaatgttatatagtacaagtttattgtacacatcccattgagtctctgagctttagaattttcttgtaga
atttaacagttttttcatgccgtatttacatattattgctagtatttagaattttcttctccaaatgtataacgtttatt
attgcattttttgtatccactaagtggaaaatcatgcattagatattgtagaagtagatacaacaatgaacaagaactgg
tcctgaccatgagaggaactgatgatccaatgggggagatagacctgcacgtgtttaataaaaggaagtggctattccgg
tttctttttgatgggcaagcattttgcaaggccttgggctatgtgtgtgcaaggctaagccagttagttaattgggattt
ttttaaaaaggcacttcactggggggaaaaggaacatagagttggttattgtccccttgcctataataaaaacctattat
ttttaattttttaactgggtttgcggttaaatctcacagcccaagagatttgccacttcagatggattccatacacttgc
atttaagtatgcaaaaaaattccaattatccagcaatttaaccaaattattggtaacttttctaaaacaaaaaaaaattg
tttcccttgttttggcagcaatttcagttacagtcctttactttctactcaagaaaatagtttcaaaaagttgatgtttg
ttgctaaaagaactatttttatgaataaatataaaactaagaagttatggtgtcccttttttaaaaaatgactcatcaaa
agaaataactttttcctttctcttgtaagagaaaaaaattaatctcttttagaattgcaaacatatttccttgatggaga
aaatcaattcacatggcatagtcgttatttatccagttcaaaaaccagagtagaatttactactctgtctccattttttc
tctccccacccccttaacccacattggattcagaaagcttcattctgcaatcagcattgtcctttatctttccagtaaag
atagccttttggagtcgaagatgaggaaaagcctgtattttatagtcttggaagtgtcttcttttgccaggacagagaga
ggagcttcagcagtgagagcaactgaaggggttaatagtggaacttggctgggtgtctgttaaacttttttccctggctc
tgccctgggtttccccttgaagggatttccctccgcctctgcaacaagaccctttataaagcacagactttctatttcac
tccgcggtatctgcatcgggcctcactggcttcaggagctgaataccctcccaggcacacacaggtgggacacaaataag
ggttttggaaccactattttctcatcacgacagcaacttaaaatgcctgggaagatggtcgtgatccttggagcctcaaa
tatactttggataatgtttgcagcttgtaagttatttcccttcatctgtttcaaatgttagcattcaattttagccctgg
ttttggcttcagtcagttttgcgatagtagtgaagtaaagacactaggattttaaacagtaggaaaagttaatttagtct
aacttttaatatgcaattgagttttgctatataccattgtactgtcatagttagagctgaaaattgatgtttttggtatc
tttttttccaaaggcaattgagtaatttggattctgtctctagtcggtctgtctctttagtttcctatacttgacaatga
ggtcaaacttagcaaataacaaaacagctttgataaatgggcatcaaggttggaactgagaattctctctactgaagatg
attccataaacttttttggcagtgacttcggtgctttttggctaccttgcagttagtttgaagcagcttaggaaagagat
cagtctgatcatattttagacattatacagagaagaaggaggagaatactagacaaactagtggtaaatttgcttctgtc
tttttttgcttttgcagctcaagcttttaaaatcgagaccaccccagaatctagatatcttgctcagattggtgactccg
tctcattgacttgcagcaccacaggctgtgagtccccatttttctcttggagaacccagatagatagtccactgaatggg
aaggtgacgaatgaggggaccacatctacgctgacaatgaatcctgttagttttgggaacgaacactcttacctgtgcac
agcaacttgtgaatctaggaaattggaaaaaggaatccagg
