# Supplementary material for: Creating PWMs of transcription factors using 3D structure-based computation of protein-DNA free binding energies
Source: BMC Bioinformatics. 2010 May 3;11:225. doi: 10.1186/1471-2105-11-225 (PMC2879287; doi:10.1186/1471-2105-11-225)
Supplement: Additional file 4 — 124 NF-κB-regulated promoter sequences used for validation of the PWM model. The promoter windows span over [-10000, 1000] bp in respect to the TSS, the length of each promoter sequence is 11 kb. The genomic coordinates of the particular TSS are listed in Additional File 5. [file 1471-2105-11-225-S4.ZIP › nfkb_promoters/fgf34_1.fasta]

>PM000081043|fibroblast growth factor receptor 4|
agaaaaataaataaataaacataaaaacaagtatctttgaataattttttctttaacaccaatagtcagccaaatatttg
ttatgtaaagtcgttaagtttaaaagtaatgtgttatgaagcaatggataactaatacaggtctttttcctaaaagccat
ggaaatttattaaaaggttttaaacaaatagcagtgaaaacaggatgaatttgctgccatgtaaacaaatgagtactatg
gccaaagagccaacagaggagagtggagacacaaaggaagggtgttctactgagaaggagccttttatttataaagggtt
taagaaaaaggattagccgaagaaaaaattatttggttcacatagtgaaatgttcaaagaaggaatggcttcaggcaagg
cttgatccgggtgcactccagctcttggccctcttgtttcctttattgctgtctttcacagagaagctctcccaagcaac
tctaggcatccctattcacagctcagcttctcagagagttggtttcctattcattccaataaaagacctagactggctcc
cattggccctcccatggtcacatgctcatctctgacttaatcacaatggcctgggagatggaatattctccttagccagg
tctgggtcacatgtccaccataaatgccaaggaggagtgttggtttcatccagtcccccgtggactgctagtaggggagg
accacgacatcaagaaaagtttgaggggtcgttaccagagagaggaaaagggttttaatgtccagtttagggtggccagg
agggatctgaaagaaaaaggaatgcctggccaggcgcggtggctcacgcctgtaatcccagcactttgggaggccgaggc
aggtggatcacctgaggtcaggagctcgagcccagcctggtcaacatggtgaaaccccatctctactaaaaatataaaaa
ttagctgggcatggtggtgagtgcctgtaatcccagctactcgggtggctgaggcaggaaaattgcttgaacccgggagg
tggaggttgcagtgagctgagattgcaccactgcactccagcctgggcaacagagcaagactccatctcaaaaaaagaaa
agaaaagaaaagggaatgcctgagaggagtccagaaatacctgctgaatggcaggtatctggtagaatgcctggaaagcg
gggaggacagataggcaggccagaggaagaatgctcagcaacaaaggcagcataagcaaagacgccacggtgtcagccag
tcaggcacattcagaggctctacctggagctcactgcagctgcgaaacagcaggtgtcttgggggagactggagctggga
cagcagagagcagcagaggccagtcctggagggccctgaatgtcaggctgaggagctgggggtgccagtgggtggtgggg
ggagagtagttaagggtgaggagtggcagcacagtggcacatgcctggagtcccagctaatggggaggctgaggcaggag
gatcctgcgagcctaacagttgaaatcccatctggcaatgtaacaagaccccgtctctaataaaaataagctggccgggc
gtaatagctagtgtctgtaatcccagcactttgggaggccaaggcaggcggatcacttgaggccaggagttcgagaccag
cctggccaacatggtgatacccgtctctactaaaaacacaaaaattagccaggcatggtggcacacgcctgtaatcccag
gtacttggaaggctgaggcaggagaatcatctgaacccaggagacaggttgcagtgagccgagatcatgccactgcactc
cagcctgggcatgagactctgtctcaaataaatagataaataaatgattttaaaaaaataaaagctgaggagtgacttgg
ttagatccgtagtttaaagaagtcattttggggccaggcacggtggctcacgcctataatcccagcactttgggaggctg
aggcaggtggatcacctgaggtcaggagtttgagaccagcctggccaacatggtgaagctccgtctctactaaaaataca
aaaaattacccagccgtggtggcttacacctgtaatcccagctactcaggagggtgaggcaggagatttgcttgaacctg
ggaggtggaggttgcagcgagccaagatcatgccactgcactgcagcccgggcgacagagagactcaaaaaaaaaaaaaa
gtcgttttgggaaccagtcaccgcttctttttgatagcccctggttttgttaggggaagcaaggggttcagcaaaatgaa
tatacttcctggcttcctttgcagctaggggtggccgtgtcacagtctggccaaggaaatgaaattgggagttgctgtgt
ggaaactcaactctctggaacttcttccttcctcctgcctctgcacaaatgtgacggcagcagctgaagccaacatcttg
cgaccatgagagaaaaacctggagaacggacgagtcctcaaccctgacttcagaccaacctacacccacctctggacgtg
gggctaagtgagagatggatacactgtttcatttaggccctgctcacttaggtttctgttattcacaccccaacgaaacc
ctccatggtccagggcaccgggcaaagtacagaagggcacgagtttacttcccgcttccctggagaccaccaaccctctc
acccttccagcccagcctctgccacttcccagctgtcggtcctcctccaaacagacgtgcatgccaacacccggtgggtg
tgaggcttgtaggcccaagtctagagaggctgagtctggcaaagcctgaaagcccctgtcctagcaagccaggccacagg
tctagagtatccgagaccagtgaataaggggacggggggtgctactgaggctgtgagaagccccaggaccagcccagggt
agttagaactgagtgaggttagccgggactaacctcactcagatccctcctccccagttcccctccatccactttggttt
ggaagcctccccagagctctcccaggctgtcatcagctctaaactctctgcctccacaaaaatgccctgggcaacctgta
actcacagccctgctgtcttcagagtataaactggagacagatgtacccagaattgaggacgggtgggaaatgaggagaa
atgaaggctgaggaggggtcattctcacagtccctccctttcggtcacaggagggtgttgcccatgcttttgggtgggtc
ccaggcccatagctgcaaatattcatattggctactcttcagtgagcaaggggtatatgccaggcactggcattgtgctt
gacatacatcatcatactgagtcctcacggaagatgtattattcccatttcacagaagatgaaactgaggcttgaggtta
agtgatttgtccgtgaccacaaagagttttcgggactcaaacccagatctgtcactgggcaaggtggctcacacctataa
tcccagccctttgggagactgaggccagcagatctcctgtggccaggagttcaagcctggccaacaatggcaaaaccccg
tctctaccaaaaatacaaaaattagctgggcgtggtggcacacacccgtaatcccagctactcaggtggctgaggcagga
gaatcacttgaacccaggaggtggtggttgcagtgagcctagatcgtgccactgcattccagcctgagcgacagagtaag
actctgtctccaaaaaaaacccagatctgtccgactctgacacccaacctttaatcactcactttctgtcaatgtcacct
ccgttttgaccagccaagctagacctccctggagcctgtggagaagccaaggtagaaaagggttggaaaagaatgataaa
ataggccaggtgcggtggctcaagcctgtactcccagcacttttggaggccgagacaggcagattgcttgagcccaggag
ttcaagaccagcctgggcaacataatgagaccctgtttcaacttaaaaaaaagaaatggtaatgaacaattgtcaattct
gagcagctgggtatggtatgaccctgtgtactttttctgtattttaaaatgttctcaaaataaaacttgtttaaaaaaaa
aaaagaagaggacaaagaagaggaggaggaaaaagaagaggaagagtaaggaaggaggaaagaagagggggagggaggga
ggaaggaaggaaggagaataaatgaagaaagaggccaggcagaatggctcatggctgtaatcccagcactttgggaggcc
aaggcaggtggatcacctgaggtcatgagttcgagaccagcctggccaacatgatgaaaccctgtctctactaaaaatac
aaaaattagcgagtcatggtggtgcatgcccataatcccagctacttgggaggctgaggcaggagaatcgcttgaacccg
ggaggcggagtttgcagtgagccgcgattgcgccactgtactccagcctgggcaataagagcgaaacttcatcaccaaaa
aaaaaaataatgtaaaataaaaaaatgaagaaagaacaagactgggtagggtgcagtggctcacgcctataatcccagca
cattggcaggccgaagtgggcagatcacctgaggtcaggagttggagaccagtctggccaagatggtgatttttgtcttt
accaaaagatacaaaagtcagctgggcattgtggtgcgcgcctgtaatcccagctactcgggaggctgaggcgggagaag
tgcttgaacccggcaggcggaagttgcagtgagccgagattgcgccgctgcactccatcctggatgacagagtaggactc
catcttgggggtaaaaaaaaaaaaaaagaacaagactgggcccagagttagggccaggcccgggctgcagtggggcctgg
gcaggggccgggccggctttagtggcagcccttctgcacaagagccccagtgttccctgggcccggctgccatccaagag
caacatcgttggcaccaggcaacgtctgccctctaccccccgatgactctgcccccaggcaggtggggggtaggacctgg
cctcaggagaccctcctggcccagcccagcattccagaggcacagagtctgcaaacccctgcctgggcctggtgtctcct
caggactgctggctaaaaggtcaaggagtgcagtgctcagtcccagcccccacacctccctccccaacacactcaccttc
aggtgaatctgcaccttcccgggccacagttaaggatggagacagaaagcatctgatgcagtagcatcaatgatcccact
ctggagagttatcccgagctctccatctttgccccagaagacaggggttcgagttctgcaattcacttgctagatgacct
caaataagtaattccatctccctgagcttgtttcttcacctacaaatcagagctaaggattcctatgccatttggcttgg
tggaagaattaaaggatataacccatgtacaacacccagcatgatgcctggcatgtaacgggagctgaagagtcacgagc
tcaggaacaggaacacgttcatttcccccaacactcctaggaagaaagaagctggagcagccgggagccgttgctcacgc
ctgtaatgccagcactttgggaggccgagacgggtggatcacctgaggtcaggagatcgagaccagcctggccaacatgg
tgaaaccccgtctctacaaaaatacaaaaattagctgggtgtggtggcaggcgcctgtagtcccggctactaggaaggct
gaggcaggagaggcaggagaattgcttgagcctgggaggcggaggttgcagtgagccaagatcacgccactgcactccag
cctgggcaatagagcgaggctccatctccacaaaaaaaaaaaaaaaaaaaggaagaagaggaagctggagcatgacggct
ttctgggtggggaaactgaggcagaggcaggttaacagcaggatcttagggtgacaggctcttgcctctgctaagcgaga
gagagagagagagagagtgtgtgtgtgtgtgtgtgtgtgtgtctgaatgtatttttttttttttttgagacagggtcttg
ctctgtttcccaggctagagtgcagtgcgtgatcttggttcaatgcaacatctgcctcccaggttcaagtgattctcctg
cctcagccaccccagtagctgggattacaagcgtgtgccaccatgcctggccaatttttgtatttttagtagagatgggg
ttttaccatgttggccagggtggtctcgaactcctgacctcaagtgatccgcccacctcagactcccaaagtgctgggat
tacaggagtgagccactgtgcccagtcgtgtctgaatgtctttgagaaagagactgcaaatgtgactggtgaaagattgc
gtgtcagcaagagagtgagacagtgtgaaaggcttaggtgctctccctgactggctcagcttatctcccaggctgtaact
gattacttatctgtctgtccccactacaatgtcagcagccccttgaagggtagaagtagggtccaggccaggtgaggtgg
ctcacatctgtaatcccagcatttgaggaggctgacatgggcagataacttgaggtcaggagtttgagactagcctggtc
aatatggtgaaaccttgtctctactaaaaatataaaaattagccaggtgtagtagtgcacatttgtaatcccagctactc
aggagcctgaggcaggagaatcacttgaacccaggaggcagagcttgcagtgaactaagatcacaccactgcactccagc
ctggacaacagagcaagacactgtctcccaaagaaaagaaaagaaaaagagtccaattcggggctttatccccaggattt
aaaacagtggatgccacataatgaaccttcaataaataatcattcagatgaatgagtgaatgagtgaatgactttgtgag
ggagcatcagcctctgtggagggtcagtgtgaaaggttatgagtgcggggagaggaggcagacaagggatatggggaaca
tatcctagggacatcagagggttgcaaatctgagggatttgcgcatctcaggagacaaggaggttgcaagacctgagcta
tgaaaacttttagtttgtctttggctctggtaaactcaggaaatgcccgggaaggtgaatgaaagccatgtggggtccag
ctccagctggcggctcaccctgtctccccccacaaccacattcacaaggggagccagcagagggccagaggcagggagct
gaacccctccagcagtccgggaggtctggcaaggtaccctctgggcaggcagctcccagggccaggagcctcatctgtcc
tgggagctccagcaaggcaggactctagagaagggaaccaggacaaattgtttttaaaagataaccaattaaaaaaaaat
ttataatatacatatatatgtgtgggtgtgtctgtgtgtatgtatatacacacagacacacagacacacacagacacaca
cacacacacacacacacacatatatatatatatatatatttttttttttttttggagacaaagtctcactctgtcaccca
gtctggagtgcaatggcacgatctcggctcactgcaacctccacctcccgggttcaagcaattctctgcctcagcctccc
tagtagctgagattacaggcacatgccaccatgcctggctaatttttttgtatttttagtagagctggggtttcaccatc
ttgccaggttggtcttgaactcctgacctcgtgatccacccacctaagcctcccaaagtgctgagattacaggcgtgagc
caccgtgcccagcctaatatatatttttaatagagacgagatctcactatgttgcccaggctggcctcgaactcctgagt
tcaagcgatcctcccgattcagcctcccacagtgctgggattataggcatgagccaccatgcctggcctcaattattttc
tgatttatctttgggaggagaccattctttcgcttaagaagaaaaagaaaaaaacaattttaagtctctttaatgggcct
tacagttatgcaaagatatgccactatccctttgggagtgagggtggaaagaactagacttgcctgcgtaacaatgagaa
aggaagttgcttcttaagacagggtctacactagctagaggggacaaccaggacctgagcctcagacagggtctcgctcc
atagcctgttgcccaggctacagtgcagtggagcgatcacggctcactgctgcctcgacttcctgggctcaagcaatcct
ctggcctcagcctcccaagtagctgggaccacaggtgcacccagcccatttcccttcctctcaaggtgccttaagagaag
gagaaggcttgagattcaggtgagggatgggcagagatcagaggctgcctggcctcctggtttggccacagtctagatgc
tcaggagagaagtgcttacaggtgaggcaaacatgagccaggtgggcacggagctatctgggagcacctactgtatgcca
gacacttgaactctaatggtgaggtctgaggacacagttcctctactgaaaaatagagacagggcaactatgttgccagg
gctggcctcacactcctgaattcaagctgtcctcctacctcagtctcctagtaactagaactacaggcacccgtcattgt
gcccggccattccacagctatttacataattaactgttcagttacaattctggcaagcgtgctgaagaaataacaggtcc
taaataattacagctagtattacaaagcaagcgctgcatgccaggcttacacatactgctaacatgtctactttttgcaa
caacctcttgtgggtgagactatcatttgcctgttttactgaaaggacagtgaagactgaggccttgtgtgatggtgctg
agagctgggcctatgacgtccagccctgtagtctgtgctctgaaccacttcaccctgtttctttctccatcctcacagta
gagacgtcatctaagaggagcttgcaagtccagagggcttcctgaaggaagtgagctgagaataatatgaaattaaccag
accaagggccattccaggaagagagaatggtacgtgaaactgcccaggagtagcagggtgggagccaggaggcgtgggtc
atggcaatctatgtataaagagctatgggaatctataggaaaatttaagggagtggctgacacagtcagatttgtgttgt
aagtatcactccgcaggttgcgcagggaacaaatgagggagcagaaggaaggggttctcctatccgctgcacggcactgc
gcagaagacaggggagccaggcattccctgaagggtgaaaagcaaggagtagagctgggtagtagactagaatttaggag
cctggcctggggcctgggtggggcgaaagaggcggagcctgaatggggtgtgtataggggggttgcgtgtaggggtgtgt
gtataggctggggcggggtcccgggagtgggctgactgggtcgggggcggggctctccaggtgggcggggatcttggcca
cccctggccacacctctctccggctcgagctggtctaggcggggcgggcccgagggggtgtggcaggaggtgggcgggcc
cgggtggggggggggggggcgtggaaggaggggcgggcccgagcaggagggggcgggcccgaggggcggggtgggacagg
aggtgggccgctcgcggccacgccgccgtcgcgggtacattcctcgctcccggccgaggagcgctcgggctgtctgcgga
ccctgccgcgtgcaggggtcgcggccggctggagctgggagtgaggcggcggaggagccaggtgaggaggagccaggtga
gcaggaccctgtgctgggcgcggagtcacgcaggctcgaggtgagccggaacccttgtgggcccgggctgcgctcccagc
cgccagggggcgagaggcggcggggctacggggactgcccctcccggcgcaggggacctgggcgtccgccgggcggcagg
gggtggagggggcggtaaatcagtaacccgcagtgcacacagggccttttgtcccgctccgtccaaagagcaccccggcc
gcggagctggttactcattgcccaccgaggcgggggcaggctggccctgtgcagctaccctcgggacccattgattcgca
cctccccccaggctggcccggcaagggtgggggaggacaagcgcgcttgtccctgcggctgtcttcgcgccggcggcaga
gatgagggacctgaggccccgaaaagttcagtcacttagtgcccgggggcctccagcgcgagtgcgggaggctgaaggag
aacccaggactgtctgatgcctaaggcaggccctccattcccacgtggggggtggtcggtcagcggtcagcagccatggg
tgactcgactaaggactctgatatcagggcagcctggggtaggaataaactccccgggcctccccacccactcccagccc
aagctgtgtacccaaagagctgccctccctgccaagccgagcttggtagggagttttaccaaggaggatccgactggatt
cgagagttgaggtgggccagagacagcagtatctgagtcaggtagagaagagcaatgaggggcacagagggatgggcaag
agagcacatgtgcccagttttgaaagccaatggcttcagcgctcctgaaggggcagacggtgtgaccaaagagataggca
gcggcagagagggagccctaggatgttgagctggatcctgctgggcacaggtagccattaagggcttgcaagctgggggg
catgacatggcagacttgcaggtttttttgtttgttttttt
