# Supplementary material for: Creating PWMs of transcription factors using 3D structure-based computation of protein-DNA free binding energies
Source: BMC Bioinformatics. 2010 May 3;11:225. doi: 10.1186/1471-2105-11-225 (PMC2879287; doi:10.1186/1471-2105-11-225)
Supplement: Additional file 4 — 124 NF-κB-regulated promoter sequences used for validation of the PWM model. The promoter windows span over [-10000, 1000] bp in respect to the TSS, the length of each promoter sequence is 11 kb. The genomic coordinates of the particular TSS are listed in Additional File 5. [file 1471-2105-11-225-S4.ZIP › nfkb_promoters/elf3.fasta]

>PM000311779|E74-like factor 3 (ets domain transcription factor, epithelial-specific )|
caagagttcgagaccagcctagccaatatggagaaccctgtctctactaaaaatacaaaaattagctgggtgtggtgatg
cacacctgtaatcccagctactggggaggctgaggcaggagaatcgctcgaccccaggaggcagaggttgcagtgagctg
agatcgtgccactgcactccagcctgggtgatagagcaagactccgtcttaaaaaaaaaaaaaaaaaaacattgatctgg
gagggtaggttgagtatttaggtggtgaccaatagggatggaaaagacacagcttggtgctcagtgggaaatgctgatgg
aacctacccacacaaagtgtatcctgggactaaggaaatgtgtccgctcctctggaaggctggtttctctgtcttcatat
tagatccacagtgaatggccctctgagatcttggaagtaccttgagagaggccaatatctggagagagatcttggccttg
agatagagatcttaagagagagagtcttggccttgagagagtccaagatctggagagaggccaggatctggacaccttct
tggccttgctgtccctggggaagctgaattctgatctcttccatcgctagtctttgactgtggagctagagaagaacgtt
acgggtgacaggctacaaaagctcaaatcttgtctgctttctcctctgccaggcgttgacccggacgacacctataatga
gaccccctacgagaaaggtttctgctttgtttcatacctggcccacttggtgggtgatcaggatcagtttgacagttttc
tcaaggtatagtcacatgaggggagaaggaagaggagcggataaagccactgggcctgatcaagggtagaggcagggggc
gaaagatgtaaggggttggaggaggacccaggacacagagggacaccactccccacggggccagagagggtctaaagagc
tttccctcctcacaggcctatgtgcatgaattcaaattccgaagcatcttagccgatgactttctggacttctacttgga
atatttccctgagcttaagaaaaagagagtggatatcattccaggtaagcagaggaactggcccacaggcttctaaaaaa
tagtagagaatgagatctcattgacactcggaaagatggtggtggatgggaaaacactgggtcagagtcagctaggtagg
ggcgttttgggaagcaaacccagaatcctgggatttattccacaagaatgacttcttttcactcctctctgcctcatttt
ctcccagtctgtttccttactctctcctctcacctggacacacagtcagacccttaacttgcctggagagctgccactgc
tgccgcaccactgccccaagctaaaactcacagggcaggagcggaggcagcacccctcctacagccttctgagtgaaggc
aaccccagtggccctccttatttctttctttcttttcttttctttttttttttttttgagatggagtttcgctcttgttg
cccaggctggagtgcaatggcacgatctcggctcaccgcaacctccgcctgccgggttcaagcgattctcctgcctcagc
ctcccgagtagctgggattacaggcacgcgccaccacgcccggctattttgtatttttagtagagacggggtttctccat
gttggtcaggctggtctcgaactcctgacctcaggtgatccacctgcctcggcctcccaaagtgctgggattacaggcgt
gagccgctgtgcccagccgccagtttctgcctgggaggtaccacttccaaagaaaaaacgaaaaatgtcctgtcatggaa
gacacaatccattagacatacccccacttcttgctgtgacctgaaccttgagtcactctattgttggtttgatgaagtcc
gcgtcctctgacagtaggattggtcaggactttagcagcacctactgttcggttggaggcttgcattttaatgcggggac
tccggagctaatggtagttaataattccagagtacttactatgcatcaggcgatacgctaagcttttaatgtttatttgc
tcatgtaatcctcataaccatcacggaggcagggcctatcacccccactttatagataaaactgaggtgcagagaggtga
agtaacatgcccgtggcctcccagctggttaatgacagagcaggggtaggaacccaggcagcctggtcctagagcctggg
tgcttaagtacagtgtggttgtgatcggtaggagaatgtgcacgtgaatagagcatccaccaacttggctctgacaacac
agtgctaatttggagcgaaaagcactttcacggtcgaaacggcacagtctctagatgtcgttataactaggaccctgctg
gagcgaatagttacatgggaaagtaatgttaaatgctggggaaagagtttgggatggagagaggagaaacttgaggtctc
tgggagttgcttaaaccagttgaccgtaacctggccagagaattctgatagtgtcttctctcctcccaaacaggttttga
gtttgatcgatggctgaatacccccggctggcccccgtacctccctgatctctcccctggggactcactcatgaagcctg
ctgaagagctagcccaactgtgggcagccgaggagctggacatgaaggccattgaagccgtggccatctctccctggaag
acctaccagctggtctacttcctggataagatcctccagaaatcccctctccctcctggtaagaaaaaatggtgaaccag
ggctccttgtgtgcacagctttatgtcaggggctagagggaggctcacaaaaagtagtgatgcttgcccctagggaactg
ccacgtacactagggaggctggcactccacaaggaatgtgccaccgggaggttatgggttaggggactgccacgtacact
agggaggctggcactccacaaggaatgtgccatcgggaggttatgggttctacttacaagcacctcaaggacaaagtcac
aaagcctggcattgctcaagtccgaagctcctgcaggcgactcttgtaaggcttttgtgtctattaagtcatttaattcc
cacaactcctctgggaagtaggcggtgtgatgttaatacccaggtgacagaatgaacttgaggtacaaacagttcgcaca
gaacccagtcatccagagctctcaacctctaatgctttgtggctgctcagtcaacataatattcaccaaggggttaaaaa
aaagttagagccaagatgacttttagcagatgagtggtaggagaaaaaatgggacagatattgggggaatatgtctgctt
taatcttgctctgtcgaccaggctggagtgccgtggtgctattggctcacagcaacctccaccttctgagttcaagtgat
tcttgattctagcacctcagcctccaagtagctgggattacaggcgtgcgccaccacacccggccagttttgtttggtat
ttttagtagagatggggtttcgccatattggccaggctggtctcacattcctgacctcaagtgatccgcccacctcagcc
tcccaaaattctagtattacaggtgtgacccaccgtgaccagccacaaaccatttctttctcttctccagggaatgtgaa
aaaacttggagacacatacccaagtatctcaaatgcccggaatgcagagctccggctgcgatggggccaaatcgtcctta
agaacgaccaccaggaagatttctggaaagtgaaggagttcctgcataaccaggtgggtgacccctgcctcgctgttccc
gaaagcacactgggacccactcggccatatgtgaagtaatcatgtgggcagggctcatctaggactcatctgaggcacag
agggaggggcaaatgacctgaggaccctaccactcagcctctttactagtgtggctttgaaggcattgccctagggacaa
gaggaggcctgcaggcttgcagtgctttctgcaattcagctggtgagaccccagggaaaaaagctggccagagccaacgc
agaggcgggaaagagggtgacagtgtcatgtgggaaacacaagagggaaaggggccagaggcggagcaagaggaacaaag
gcttggaggataggtccctgctgccctgtgacttgggcatgatcgggacagcagccagaccctctgtcactatgtgaaag
ttgccctgttggggaaaggccccgggctctcaggatgaactgaatgtcatcagattccggagcagggaggggctggaccg
gagacgaagcattgctctgcataaagtcagggctgcctgcctgttcggggatattctgagccctttgatggcttcctcaa
ggctctggattttaggaacttgtgatgtcgctggcttatatttgtgtgaatttgacctgtgggttgacctgtgggttttc
ctttgcttgactgcagctggaccgtatgcggctgtgagctttatgtgccgcagctgctgatatctgctattcacgtggtg
gctcaccacctacacctttccagaagtctggaatcccattgtgtccacccaactcattcattttgttgactgtagacgtc
cccatgttagtatggattgggacgcgtattgagatccatctccatggatctctggcgcccaagaagatgcctgaattaga
gcacttctgatgagaagctcctcattccagctgtgatgcccacatcccttttagcacctagccatggctgctgttagact
ggcactgggggcagcagggctggacagatccaccaggcaagcttcttaggcatgtgtatgtgtgtttcttgcaggggaag
cagaagtatacacttccgctgtaccacgcaatgatgggtggcagtgaggtggcccagaccctcgccaaggagacttttgc
atccaccgcctcccagctccacagcaatgttgtcaactatgtccagcagatcgtggcacccaagggcagttagaggctcg
tgtgcatggcccctgcctcttcaggctctccaggctttcagaataattgtttgttcccaaattcctgttccctgatcaac
ttcctggagtttatatcccctcaggataatctattctctagcttaggtatctgtgactcttgggcctctgctctggtggg
aacttacttctctatagcccactgagccccgagacagagaacctgcccacagctctccccgctacaggctgcaggcactg
cagggcagcgggtattctcctccccacctaagtctctgggaagaagtggagaggactgatgctcttcttttttctctttc
tgtcctttttcttgctgattttatgcaaagggctggcattctgattgttcttttttcaggtttaatccttattttaataa
agttttcaagcaaaaattaagttacggattgagtgactattaaatttcttccaccagaggtcctcactgtgtttgttcag
gaaaggtcactgggggaggcccagagaatgacagtattttcctgtcctcagggaacagccagggtgaaggaggtgggtgt
cctacacatgcatatgaaaaaaaatatggcaaaatggcacagctggtgcaggaaaatgaaaaaggaatagcattccagtt
ctccgtgaagcagctgaattctctatctgcagcagcattcccattatcttttccatcactaagaaaaaaaaatgggctgg
gcacggtggctcatgcctgtaatcccagcactttgggaggctgaggcgagaggatcgcttgagcccaggagtttgagacc
accctggccaacatagcaggacttcatctctaccaaaaaaaaaaaaaaaaaaaaaaaaaagccaggcgtggtggctcacg
cctgtaatctcaacactttgggaggctgaggcaggcaaatcacttgaggtcagaagtttgagaccagcatggccaacatg
gtgaaaccccatctctactgaaaaaaaagatagatgcaaaaattagccaggcatggtggctcacacctgtagttccagtt
acttgggaggctgaagcaggagaaacacttgaacctgggaggtggaggttgcagtaaactgagatcatgccactgcactc
cagcctgggtgacagagtaagacttctcaaaaaaaaaaaaaaaaagctgggcgtggtggtgcattcctgtggtttcagct
actcaggaggctgaggcaggaggatcacttgagcccaagaggtcaaggccacagtgagtcttgattgtgccactgaactc
cagcctgagtgacagagtgagaccctgtctcaaaaataaaaataaagtgtcttatgactttttatctacccttctgccca
tgcccaaggcttcactgggcctcacctgtctttgatcctagataactatttgaatggtaatcagtaaagtctttagaact
tagcactaaattctgatttcctggcctcaacatggggacctaaacagttagcaatctgggtttgggagtgggatgagggg
agggttggaagaaatatttagtgtgtttcatttgcctttcttaaatacagggcacccctgaaacaggctttgttcgcagc
tctgctctgtcctcggatttaggttatcgaacaggcttcctccctcccctgcacaagggttgggaatgagtcgatttgct
ttcactcagcaagagcaagggactagtggtgaccaagtggtagactggagaggcctctgccccgtggcacacagctccac
catcagagagggtgatgtgggtcataggtgagggatctggaggcccggtatcggaagagcttctccaggcactggcattt
tgacagcaaactgcttccgtggctctttcaggactgttcctggcaatatgttattggcaaggactattttagggctatcc
agttgtctccccctctccccaaccttttatctagcttatcagtagctatctttccttgctctgtacaaaaacctatagca
ccaataggcccagtaatcatgaagggtcagtgcaaggaaaggctggaagcccttcctctaacagccgtgctgtgactcca
ctaactttgtggggtctcccattacatagcgtgggtatcctgagctgtgcagcctgcctcactcaccaccttggtacctg
acaggactactggatgtgcctgtccttttgtaggacattctcccatcccaaagatgaggctgtgctgccgtgtgggcaag
ctctgtggggagaggggaggccagtgggttgtttttgccatcacagaatactgggaagcccctggcatcctgctccatag
ctctcttcaccactatcctggaaccttctccccacccccatccccatgcctccaaggcactgacctcaaatccaagtctt
tctcacttatctcaagctgccagcctgtagggattccttatctcagctccatgtcagcggtgaggaagccccaagaaggc
aagggagctgacagccttctcatttttctcgtacatcctcctgttcaccccgccatcccgggagccccagccagatgctc
ttcagggcagggagcacgtgagcagccctggggctagaagccggttctcccacattcctgggtgagggactgggtggagg
gtgtgcctgcctcaggctccttgggggaggccccctgaagggctggggaaaatcctactgagccccaggctctcctgcct
gcactggcccagtgcgggggcgggggggcggggggatcctggacattaactctctcctaggcacctgggagcttcagaga
ggaagaaggtaaggtaagaagcagattctctgcgcaggactttcttagtcctcaggctatagagttaaagaaagaagtat
ctgtagaaggtggagtcaccttttgtttgagtaaccgtttcacccaccctggctgagggtggccaggaactccccaagtt
gtgcattaatggaggggggtcacacagatcctacatttttttgtttttgtttttttttttttgagacgcagtgattacag
gtgtgagccaccggatcctacatttcaaatgcataaaaatctagatatgggctgggcgcagtagctcatgcctgtaatcc
cagcactttgggaggctgaggcaggcagatcatgaggtcaggagatcgagtccatcctggctaacatggtgaaaccccgt
ctctactaaaaatacagaaagccgggcatggcagcgggcgcctgtaatcccagctactcggaaagctgaggcaggagaat
cgcttgaacccaggagtcagaggttgcagtgagcagagatcacgccactgcactccaacctgggcgacagagcgagactc
cacctcaaaacaaaataaacaaaatactagatctggaagagatcttagggattattaaattcagacaacctcatttttta
tagatggggaaacaagcacagactccaagggtctcatccaagatcacacagttgcagatgctggctacaagtctcctgcc
tcaaccacctgtattaccccattcagggtctcaagaagggtctataagacactatccattgtgtttcgggctgagtccat
agagacaaccacagacatgggggactctgcccacagggaaggcaagggctctggccatggagctggatgggaagactctg
aagcccgaagacattgaatcctgtgcagggaaagagcgagggttttgtgtacaacacacctgcatacctggatgtgaatc
tcagctccaccccttcaccaactctgtgtggcctgggcaagccattctaagggaaccctccacactgcaactttcatgtc
tataaaatgggaataaccatgcattccttacaggacttttttggtgtgaggattaaatgagagaatatgttgaaaagtgc
ttggtaaatatattaatactatgcattccctcttctttgaatgacgtgacccaggtagtcaggcttctgaccactagagg
gcagcagaaggtactggaaaactgggccgagtgaaccagagattagatggggtccagagagcagggatgaacttacccgt
gtggattctggcaactccggcagggagggctccagcaggcgctgagggaagaactttcaagcagagccgggtctcttcag
gagcgactgcagcaaccctgatgcttggatggagtccaggcaggtgatggtagtgaagaccttgccaacagagtgggcgc
tggagaaggagccctttagtggggaccctggggccacgactaggctggcaggcccagccagcaccaattaatccatgagt
attgcccagcattgagcctggagcaccttccagcccctggccagagtcctgggtgttctgggaaaaacccctaaacctag
taactcctctccctactaggcctctttgttgctgaatctctggaatttaggggccagcagctttctgactcaggtcagcc
aggggttcatgttccctcacttgccctccccctgcctggcccatctctggcctggcccctgggaggaatttcctgggcca
gagggcagccgaaagcacagatgcccaccccagcaacgttcccgccacctgcccaggccagtgccccgtgcccaacccca
gagggtgcgggatgacagactctgacaatcattaaaccagccgggcctgatttcccagcactgcctgctaagatccgggc
caagtggcactgaatatgcaaatcacctggggccaggagcccagtctaaaggccaggaaatcccctccatccaatgagac
accagctcaggttactgcaggggacacactataaagccctgagctcagggaggagctccctccaggctctatttagagcc
gggtaggggagcgcagcggccagatacctcagcgctacctggcggaactggatttctctcccgcctgccggcctgcctgc
cacagccggactccgccactccggtaggattccccgcctgtcattccctagcccagctcttgggaaactgcagaggggtc
cagaggatttgcagttctgaacctgcacactccagtctaggatctccgagcaagagcgtaggtgtcctgagggtcaaaga
acagagagagattgtctctgggaaggcagaatggccatgacgccgctagtctggctccagggccccagagatctgaggag
ggaagcccagctggaggctcctgtggtcctgccctggtctgagatcttggagcccttcttgaagagacggtgtccgcaga
gttgctgatcttcctgcccctgggggctactcttgcccagggttgggcaaagcagagtagctgggagtgtaaggagagga
ccctcgtcccctcaccaacctcatcctctctccccctacccacaggtagcctcatggctgcaacctgtgagattagcaac
atttttagcaactacttcagtgcgatgtacagctcggaggactccaccctggcctctgttccccctgctgccacctttgg
ggccgatgacttggtactgaccctgagcaacccccagatgtcattggagggtacaggtgggtctcagcggggtgggatgg
ggcacggagtgggagacagatccatctaagggcctgttagacaaatgggggaataggcagggaggagggtctctaggcaa
attccagggctagaggctgagacttagtgactgaggtgctgggggttgtggggctgtgacaggcagagggaggtgtcaga
taccaggacaagggtgttgtgaatgctacctcctgcccctactcttgggatggctccaagggctgaggtgtgaatcccca
gtgtgctccaggaatggggctgtgtgggctgggagtggtggctcacgcctgtaatcccagcactttgggaggctgagctg
agcggatcacctgaggtcaagagttcgagaccagcctagcc
