# Supplementary material for: Creating PWMs of transcription factors using 3D structure-based computation of protein-DNA free binding energies
Source: BMC Bioinformatics. 2010 May 3;11:225. doi: 10.1186/1471-2105-11-225 (PMC2879287; doi:10.1186/1471-2105-11-225)
Supplement: Additional file 4 — 124 NF-κB-regulated promoter sequences used for validation of the PWM model. The promoter windows span over [-10000, 1000] bp in respect to the TSS, the length of each promoter sequence is 11 kb. The genomic coordinates of the particular TSS are listed in Additional File 5. [file 1471-2105-11-225-S4.ZIP › nfkb_promoters/spp1_1.fasta]

>PM000202818|secreted phosphoprotein 1|
caggcccagagcctccgtagctcagcccctggccccgcgttgctgctgtcaccctctgctgctgcagggaggatgtgtgg
aagaggcagacagtccccgaagcccacagccctgggggccaccacgatggggccaggccaagtcgcccatgggcagggga
gcagctgtcaggcagagagggtccccaaggcagaactgggtccagggcagtgtgacgcttgcacacagagcgtggtggcc
gagccaaggcgctgacctggggtgtgcttcagggccccatggctggaagtgggagcagtgcccgcttcaggacccagcca
atttttgcagtgacagcacccaccccaccaagccaagttcctgcacgtcaggagaaggctctgcacagggctgactgggg
ctgtgtccaggggttccgtcccgcattgaggtgatcaccgggcctgacactctcaactgccaggccaggccctgatccac
tcccaaagggtccccctcagacaaggctgtgagctgggtgggcaaaagccccgccctcccaggagcaggacctgggagtc
tgtgcagtctgcaccctagggggcctgtctgctcctgctgcctggtctctccccactcctggcacccactccaatcttgg
agtggggttggggccaagccggagagctgtcacagcccagctggctgtgcgcatgctccggacagcactgacacaccagc
cccctgccacctcggcctcctccagactttgggcactgatgagtgttgcggggagggaagtggaggtgaggatgagggca
gctcagtgctggcttgcaagtgcccctttgtgcaagcagcctgggtgccatggacagccacaggaggcagaccggctcct
gggcagaagggggcaggtccaggtgaggccccattttcaggccagggagagcctgaaggctgggggccaggctgccagtc
ccacagactggagcggagactcgtggtgtcttttccaggcctgcccatggttgcccatggaccaattggtgtgcacttct
tcacctctgaggtccataaatgccctgggctcagcaacaccagggcagaggatggagagatgaagggacagccagcagca
gagaggagatacccactctgctgagaactgaacacttttcgggatgacctgcctatatctctgataggagctgaacactc
gtcaggacaccctagctatggagaggagctgcccactgtgagtcttccctgaggtgttctgttgctcaataaaactcctc
ttcgtcttcctcaccctccacttgtctatgtacctcattcttcctggtcacaggacaagaactcaggacttgtggaatgg
tgatgctaaaagagctgtaacacaaacagagctgaaatatgccccttgctcgttttgttggtgggcaaagaggagagaag
agctgcagcccttcagggagcctagacctgggatctccctgagctagggctgtgactccctttttgagaccctgtggtcc
ctggtgtctctgagcctctgggcaccaccacattccctagtatgagccaggacagctgcctgtggggcgctggtccagcc
acagccttgaagagagctggcgcccatgtcggcacctggagcttcctgccccgcagcagcagctggcgtgtctgactgca
cagtggccagactctatgctcattcacaccccattgccactccatgcctgactcgcggcatcccttggaggcatgggatc
caggccagtagcatgagctgaacacagcctgccaggctgagtgggcagaatgagtccagtgggccagaggcaaaggcacc
accggctgtatgtttctggccaaaaaagcaacactccaaagatcctgtaacaatacgatatctaatgctagggttccaga
tcagcagacagctcaagtcatgttctccctgggctctgctatccaaaatgcttcagtcctcttcatctggtgaaagggta
aggaagaagactatgggggaggcacgctttttgaagtttttaggcacttccgcctggaagggaaacacatcactttgttt
tacattcccttagcaagaactagacatatggccacatctaaatgcaagggaggctgagaaatgtagtttcagctgggcag
ctgcttcccagcaactactctgaagacaacacatctttggtgtacagccaacagtacctgcacaattattatggtaggtg
ctacatagaattcaaatgtggtaaggcataagaccaactatgaaacatgtctttctgtagaaatatgatacttgttaaaa
tacaataagcaatttgttcaaagtttagagagtcaagaaaactaatatttaagatcattgtatctattaagaatgaagct
aatgatattaacccataatcagtaggtgtgtgttttgaactggtgattcacagctgtttgagattagcagagacatactg
acactctcccacactgtatggctcatgaccatagcatggcgttagctgggtggcatatgtgaaaaaattaagcttttgtt
cttcttagatttgaacttgttagaggcaagatttttgaaaatccttacaaaatttctctcttcggtatcattggaactta
cagcttttgttgtatggttatttgggtttttgtttttgttttttgtttttttcttttcattttaaccaagtttggtcaaa
tttggatgcttataattttgattcacatcttagaagttagtctctggggccaggcatgcgggctcgcgctttcaacccca
agaccactttgggaggcattttgggagctgaggcaggaggatctttgagtccaggagtttgagaccagcctgggcaacat
agggagacctcgtctctacaaaaatttaaaaatcagccaggtctggtggtgcacacctatagtctaagctactgggaagg
ctaaggcaggaagagcgcctgagcctgggaggtcgaggctacagtgagccgcgatcacaccactgcactccagcatgggt
gactgagcaagatcttgtctcaaataaataaataaataagtttgtctctaaatattagctcctcaactgagctgcatctt
agcatcctcttgaaagcttttcttaacactgatgtgtagaactaaacacttccttccctggaaccctactggccctgtaa
atatacacctaatatttatgcaaagagtaaatgcaatcaggtaaacagaagtgaccggcacattaaatggcttctattat
agttatgtgaaaaaattgaggtcataataccaaacttatgtcatcgttatgaatattagacaaaatgcatatttttaaat
ctagtactttacaggtgtcccataaatatatatacaattaccattattgttgttattattgttgttattattttgaatat
ctctccttttaaaaggcaaagacagaagttttgggctcactctttgttactgtagaaaaagtaaatgttaagggcataat
aattaccagaaaattcccttgtttcttagggaaaaaacaagcagcagaaattgcgttaagcatgaaatggctgaaaagag
ggcaaactgattctggatgactcgtgaacaatatcattagatacaaagtgaaattaataggttatctagactaataaaat
ccacagatgcttggaaatgaaggagatgtgaatgcgggaaagaaaaatctaaaaacatctccagattatggcgaagccct
atatgcctgacctgtttggcaataaaactacccccaaaaaccacaagaggcattttccaggaaagaggcaagccaatctc
ttcagtcagtttctcctcaatcccctactctgggtaatgaaatctgaaagaaattcatgtgacccatactgggaaaatgc
ctctagaaaacccatattgtgggaggtaagaataaaaaattctcagaacatgaaagattgatttattaaaattgtaggtt
gggattgatttacctcctttttttaaaaaaaagttttatttttattagtagtattataataatgctcattaatttttatc
tatagtttaaaatatagcaaaacacatgatattttacttaaaaacatcataactcttcgacttcacctgtcccctggtct
attaaagactctttgagttaaaatctttcttcagtgtgaacttctctcaagagcatctctacttctaccatctgtttact
cctcttgttgtagtgtcaatattttattcctcatgaacttgaaaaggaaacataaatcacaaaattttagagctgaaatg
gacctctaaaataatccagattaactctatcaaggaacttgagacctagacaagagaaaggatatgccagaaccccatag
aaaagaatttgagatgggagacaagaaaatctaggctcttcaaattctgcaatggcatttttaaaatgtatacataaatt
attttaagaacccagtagaagctccagcctcttggagtttatactaaactcacatgctacctgggctaccatgggattaa
acattattaaaataatgctccttcattcacttgttcctctaaacatttacagagcacctaacaggaaactgtggatacaa
acatgaataaatcccagtccctgactgctgggagtttgctttttagcgtgaggaggacaaacatttaaggcaataaagct
tcatcggtgctatgctagatcaagtgcaggctgcagaaggagttaaaaagtgggagttggttatttctatttagaccaga
aaaggttttataggggatgctttgatgcatgatgtgcaaatatttcagagacaggtgcggatgagactggagggatattc
tagatataaggaccatgcaatgtgagtaaaggcatggagacctgaaatagaatgacacactggggaacccacatggctct
gcatgattgttttagggagtacaaggagagaagttgggcagaaataaggctggagagacagaagaatgccagaccccaga
ggacctcatgttatgtaagaaatagcaatcacctgggcagtcctttttaggcacaggaagcatgcctgaagttctcaggt
gtaattcactcaagcggaacactatctatattggaatctgaagacgtttaattcaggaggccgggagcggtggttgatgc
ctgtaatcccagcactttgggaggctgaggtgggccaatcactcaaggccaggagtttgagaccaccctggccaacatga
taaaatttcatctctactaaaaaaaaaaaaaaaaaaaaattagctgggcatggtggtgcatgcctgtaatcccagctact
tggaaggctgaggcacaagaatcgcttgaacccaggaggcagaggttgcagtgagccgagatcgtgccactgcacttcag
cctgggtgacagagtgagacactgtctcaaaaataaataaatatgtttaatctggggctttatgaaggcaacagaaaata
atcagcaagaataactcaatttatgtaagaactatatacatgtcataattgagctaaatttcttcactgaataaatattt
ttggcacataatctgcagagggattagcatatcatggaacttacactctatgaggaattcaaacattaaagaagaaatca
aattttaatatagaatattttaaattacaggtttaagaaacataaatgttatgctatgggataggggcattaatgtaaac
tatgccttgacaagaattgtcgaaacaaaaaaccttagccaagtgtaaccagaaaaatatctgactgagctgcttttgtt
gtctagttttactcccctttcttttgattttgttttctcttttgcactgaaattgtcaccttttcatatcaaccttatga
tagattctctaccaaaaattactcaaacatcagattttaagcaagaattctcataaaccaatttcggagaatgattttct
cccctcaaatatatctgcaaaatgactgtcactgaccgcttattgccacaaaatgtctttttctgaacaaacaaggtcct
cctgcagctgctagactttctatttgtgcttttccaccttgttctatctccctctttggatcctctctgattacagcctc
ctctattgttccccaggttgttataggtctcgagtttatgctgctgtggttgatgttgagtgggaagggggactttctgt
ttggatccaatcccagaatacccatcccttcaactccaatgtggacacagggtctctaccatataccttctctacccagg
gtgctgccaagtttactgtttagccacacccccttaatctcattggttactcaagtttcaaatttcctagttgattttca
tgaacaaatgggctccatgagggtaagaatggtgtcatttaagaaaaaaaagttagtaatttaagtctaccttaaaaaag
tctatcatttaaagagcattagaatgtcctcagagttactaatactactttaatgaagaaataaatgctagattcttgag
tacaggcagatattagatatcaatatatgagatatactctgaattcaagcatagtgcctatgcattgtattcataagcaa
aaactataaggtcagaattcgtgtcatagatgcagggctgagtgggcaatcaccaacaatttattgagcacttactccat
aacagttctatgtgtctaaaggaaaacttttttttatttgttttaaattgaaactaatgtttaccaatggtacgaccact
ttgtcaggagctgacttttgttgtctaagctattgagcaatggaataaaagagtttatggtgtttttgtttttttttttt
tgtatttctgaaatgctctaatttcatgtctgaacttgaaaatagcaccctcttatcatccacctttgcttgctaccctg
tgataaataatgccccttttcccagtctatatatgatgaatggtgctaggcttccgattagctttaattccaaacttctt
tatgacagattagtggtgttaccaaaatatcagagtcatgtctgaaccttgactcaagggaaaaaaataattacctgtgg
agctgaaaacactgaaatagttggttacactttactaagtaaaatataattagaaatgttcaaataaactggaagtgagt
ttaataaagttgtccaccaaagtagtgacattgaacacttactttttattatatgggaattttcatgtaattcaggaaaa
agaccttaaggctctttatttgtttccatgtgtcctcttagtgtgtataatttaagatcacaaattactctttgcattct
agtttgacaactaaactttttttactttccactcacaagatttatagggaatttgtgcattttgaccttttgattctaac
aaccaatcattagccaatcaagaatggaaactttggaaatattacagatagagccactgtgatttaaatcatttaacatg
ttaattctgacagaaaatcctactcagaaaaaacaaccagcagcagcatgtttgagtgcaaacagcaagaaacatcccaa
aacatgacctccccgatagtcagaatgacgcagcatccatttcctactttacagaattgcctcccattataaatcacttt
atcttctcaactccaaagcatcccagacacattctttacccgtgaattcacaagccttttctctgagagaggccttggga
ctaggaactttttgaatgagtgtagaagtcgggaaggagacaatagtgtcaacttgggattgcctaaggcaacaacagag
caaaacaagaacgctttggttctctgggtctctgtccctgattgcatagcgggtcattgttgggaaatatttcctcacct
ggcattccaagaaatggagagctccacagctgtatatagtcctgtcattaaatacaggagtgttctatcccgctggaatt
aagaaaattggtagaaccagattgtggtctgaaatcttttttcagaaatgctgccatcgtgtggcactgcggagctatga
ccagaagagtcctgtaaagggtcgtatggttcatctcaagatggctgggctccagcataatctattcctataattaattc
tagcttcatattgaatcattcccgtgggcacagagtaaactacagtaaatcctgtggaaattttgttgtttttagaattt
tcagacttccctccactaaattgacaacatgacacgcttatgcgggtatgtttaaaggaaaaaaatagtttttagaagca
gaaaaaagaagtctattttgcaactttataatctgtgtgctttctattttatagagatagtcgtcatcttacttattaaa
atgggtgcttattacctacaaaccaatcatatcaattcatctggaatacatccaatttaagggagacatatttcccccta
ccaaatgttcatgaaacctatgaattagctatacactatcactgcaagacattatttaatctatatttatattaaaagta
atatttggcaaaaggaagctgacactttaggactaataaaaaccacaattacttttgcagcaacctaataataaatagga
ccatttatttttcatctcaattacacacaagtcttaacaataaaggtgtaaggtaaataaatagtgcaatctgcatttca
caactgagaaagcaaatgaagataagtaatctcaaggcaatattaaatattttaaaaggacccagagctctgctatccct
gaattctgctctaatattcggactttccctgtaattttctttcattcagacaccttttaaatacctagtaaagtgttttt
taatacagaaatttttaaaaatgtttttctttttaagtggcctactttacataccttgggagaaaaactagaaaaaaaga
tgattccaaaatcgaatctgttcctttagaaatgtgcaaaatttccttattgatgcatacaatttaaagatcttacgtct
actctcattttaataacctgttcttttaaaggacattacaattcgtgactgcctgcccctcttaaaaatttcataatagt
taacacacatatagtccttaagatacgcagagcatttgcatctaatatgtgctaagcattgctagtttaacatactaatt
catttaaacccctcaaaaaccccatgacctaggtaatagtattgcatttcatggatgagggaacaaggataggtaggctg
ggcgatttgcccaaggttgcacaggtcagcagtgacacagcggaattcagaaccacggtctggctcctgaagcagccctc
tcaagcagtcatcctgctctcagtcagaaactgctttacttctgcaacatctagaataaattaccattcttctatttcat
atagaattttatattttaatgtcactagtgccatttgtctaagtaacaagctactgcatactcgaaatcacaaagctaag
cttgagtagtaaaggacagaggcaagttttctgaactccttgcaggcttgaacaatagccttctggctcttcaataagta
caatcatacaggcaagagtggttgcagatattacctttatgttacttaaaccgaaagaaacaaaaatccattctatttaa
ttttacattaatgtttttccctactttctccctttttcatgggatccctaagtgctcttcctggatgctgaatgcccatc
ccgtaaatgaaaaagctagttaatgatattgtacataagtaatgttttaactgtagattgtgtgtgtgcgtttttgtttt
tttttgttttaaccacaaaaccagagggggaagtgtgggagcaggtgggctgggcagtggcagaaaacctcatgacacaa
tctctccgcctccctgtgttggtggaggatgtctgcagcagcatttaaattctgggagggcttggttgtcagcagcagca
ggaggaggcagagcacagcatcgtcgggaccagactcgtctcaggccagttgcagccttctcagccaaacgccgaccaag
gtacagcttcagtttgctactgggttgtgcattcagctgaatttcatggggaagtccaaattctaaggaaaaatattttt
aattgtaatgctgttaaacagacttaaattttctagcctttttaataagcagattagatacattgcaggtctcctggaac
aaaggtgtctagatattttgaatgccaatcaaatttaaaacttaaaaatacttccactgggtcctcaaaagaacggaaac
caccgatgctaatcagaaaatagtaaaattaaattcccctttggaataattatacctatataattttcagtgggtgactg
tgcaggaatttaaaagaaaagggatcttttatgctaattaaaccaattacaatgctattttttaaatgatgtatctcact
tttaaggggaagaaaaccctttctgaatatgccactgctaaatttagctgttaaaatattcaccaagatacctgtatgac
actgtgtaggcttattattacaaatagaaaagctgttggctattttcaatgttttcctttgaatttcaaatttttagaac
atcttacttaaataacaaatttcagagatagtttgatttcacctaagtagcacctacttgataattaagctaaaagtcac
atttaaagtacatgttggaaaaatggataaagcaaatttttttcatttttttctgtgagttttttcttctctaaaaaata
ttcccatactagcttattaatataattaagttactgttgatctgtttgtaggtttagagagctagatatataaggtagta
atggtataatttctggaactctaaattttaaagttgaataaatacagacttgcaaaatttccctttcccttgcctaatag
tgaaagatggataataggtggcaatataaatattaacttga
