# Supplementary material for: Creating PWMs of transcription factors using 3D structure-based computation of protein-DNA free binding energies
Source: BMC Bioinformatics. 2010 May 3;11:225. doi: 10.1186/1471-2105-11-225 (PMC2879287; doi:10.1186/1471-2105-11-225)
Supplement: Additional file 4 — 124 NF-κB-regulated promoter sequences used for validation of the PWM model. The promoter windows span over [-10000, 1000] bp in respect to the TSS, the length of each promoter sequence is 11 kb. The genomic coordinates of the particular TSS are listed in Additional File 5. [file 1471-2105-11-225-S4.ZIP › nfkb_promoters/irf4_1.fasta]

>PM000083738|interferon regulatory factor 4|
tgcaaagaactgaaagaaaaagcacaacattcagaatagaaagggaatttctgaagggagtttcataactgaaatttcag
tttgaactggatgagggacgctgtttagttcagtgaccactgaggacctccggcaggcttcggggtgtacaaagacagcc
aggattcagcccgcctcagtggagggccccacagcacaaaggcaccaagaagggatagcaagaggacagccagagtgccc
acaagctcggcaggaaggaggctcacatcgccgcggaagtctcgtgatggttctggtagaatcgtcctcttgaaaccttc
tgctgccattattgggtgctgtccaatatgccttacgcaaaacactgacaatagcatacacctttccagaatgccggcac
gcgctgtgcaatgcccaaactgtccctgtgagttgaatgcccctggcaggatgcgtgtccactcccgcagggccgtgggt
gcctcccttgtctcactcctctgcttcaacccttcccagaactctgaaggtttgagatgaaatgactgagccacacctag
tgcaggaatgagcaccagggcctctctgcaacggctgcttaagggccacaggataagcatagtgtggcgcccccagttat
tccctgtttcgctcattggaccaccctgataggcttcagggaggcaggaacctcctctaaggcagcaggagaggggtgga
tggggcagccaacaggtgcatctcatgcctccgtgttctccatagggagggaggtgggctaagaggcgagtggggcagag
gcctgggccagcgtgaagtgtcaggagtaaggggggagaagactggagggggcaaatccaggaggcagctgaggctgcac
tgtgcaaatacaagcccggttacgtctgtgtagcttagcttccccagcccacctgagccagagctgggtctgcccgtgct
cccgcttctattgacatccagcaactccaaatgacctctcccatatcaatgggctcatctccgaagccgaatcttatagc
ctgcttctcctccccaccaggctatagtgggaaatcattgaggaaactatggttgaatgcatcgcacggcctctctggtg
tctgagagaagcttcatagccagcaggctgcccctggtgggcaggtgccgcatggaggtaccacgcctcccgtgcagcga
gtaagaagggcaaggagagcttgtcaggggagtgggccaggctatcacatcagatgggccaggcctcgcatcgctctctg
catcctaagcaacgtctggacttgagtgcgtgggtttgtggtactgcaatgccacagtaccttggggagcccccaggcaa
gccaagaaagttctgggaggccacagcccttcactcaagttcaaaggttcaaagcagggattctgtgtcacacttgcgaa
ggtgcccaccccaacagaagctgtggctctgcaggacacgtgcggggtagacctctaaggccttgtcccagtggaaatgc
cctcccacttggcctgggtagctgctcacgcttctgaaacgggaaaaatcaactgcattcctgaatgggagcctcagagc
attagaaaagataatgttctgattttttaaagctaaacgtatatggaaggaagctgaaagaggacttttgatgagtcacc
taatgttgatgttgaaataaacctaatgaccctctggctaaaatctgttctcatttgggaagcacctgaaccctcattct
cccgccactgctctgacctctggaaagcaaggagcaaaggcacactcagcagctcccgctccaaaatgctctcccgagtc
ctcccaagcagccagaggacgactccacacccagaacccagagtggcctgggaaccaggcctcaggttcctggcccattt
gtcatcgcccagggtcctcctgccaggaatccccccacatcctgccctgcctagagaagcccagctcttccatcaaagtt
ctgctcaaatgtcactgcatgttacgtcttcctcacacactcccactagccttactgcatcatgcttggtttgctgagct
atgtgtggggtctttccttgccaacccttctttccctgagaggtgcaatgacctcatattgaggctgtccactcccccac
tcccgaccccatccaccaagcctgggaggcactggcttaatgcatcatggttaaaagaaatggatggttgaattgcacag
agaagacactgtgccccaggagatgtgccttgcacaagatccctgcagcacatgctgggaggctctgcccgggtagcact
taggaaagaaggatgtatgccctgggctgctgggagcactgtgggaactctgggatccccctcctcctaagggctgtgct
accctgatttggaaacaatacagaggcttctctcctgcaagaaaacatgccccctgcccacccaggatccacctggctgg
ggaatctgcctagctggggaccaggtgggcatgctaaggaggaatggggctgtgtctgaaagaaagagatgccagcagga
tccaggagagcagtcacggtcctggggtctgagagtgctgggccaaggaggtatggggagcatagattcatataagagag
agtggttcagtctgtggccatgctcctgggacacagcactgagcacccagcaaggccccaagagatgctgaaacacacag
ctaggatggctcccaggaacgtgagacagcattaaccacaggaagccaggcagaagtgctgcagccagggcgtgctgtgg
gagaagggctgggaggatgcagctcgctcgcacactgcgtcagaaaccttcacatagtgcttgtcctcagtacgagccaa
ggtgggggtgaggaacggcccacttaccaaaactctcagagaccccttggggaatttgtgcttcttgtttctgcaagttt
ccaggagacacagaaagggtgccactagactctaagctgtgggaggcctctgggaggctccttgggtggagcttagcagc
aagaaggcatgttgaccttggtcatcaggaggtgtggagctgctgctatacaatggggcaggaccccggcaacccatccg
ggcacctcttggctctccctgtgtgtactgatggaaaatggtatgtggaggtgcagcacccctggaccaggaagggcacc
gtgaccagttcaaagccctcaaggatgaaggcttgggtatggccactgagctgtagttgaaaggtgggagcatctagaaa
ggacagagcaggaggcgctcacgagtcttcactggcgttccagctgcaggggctgaggctggaatctgttccactaactt
tcctcttctaagttttctccaggataaagttgctatttgaatttcagataaacaacaagtagtttctttagtgtaagtac
gtcccaaatattgcatggaatacacctatactaaaacaagttattcaatgtttatcagaaatgccaatttaactgggagt
tttgcatttttatttgctaaaactggcaaccctcctccagggatggaggcccactggaaccaggaggagctgccctcagg
agctatgagaggaaatggatcacagcagaacgaggtgtagacttgggtggatgttgctgtgcactgcttggattcccact
tgggagtgagaggttcattccctcgggtactgagactgctcctgggaggtggttctcagcaggcagccttctgtggcgat
ggctccagctggagaaaacgaacttcccaggtcacgtctcctctagaggcagctggcacccaatgctagctcagtcaggg
ctgcgggggccctatcccttcactccacgctggaacaggctcgtcctagctccagagctttctgcagcattgactggagt
ccatttggcttggcgttgcatcacgggcacctctcggcccagttctgctcccttccccttgactccaaccaagcatgctc
cctaatcatacatgctgacctccatctcagagtctgccaccgtccctgttaaaggctgaaggaggactaggatcactgtc
aacaaaagcatgacccaagaggcaagacacagtcatgtttatagcatattactatgagccactcactacttctagatgtc
acggttcaaaggtgattgaaagaaactctgtgtttcccaatgcctgctggataaataactcagcatggatggtgagacag
catctctaacttcgcctgtctccccggtaatcgtgttcctcctcctcacttctttatcagggttcttggtaatagtagtc
cccccttattctcaggggatagatatgttccaaaacccctagcagatgcctgaaatagaagacagtactgagccccttat
agactatgtttttttctgtacgtacatagctaggataaagtgtaacttataaattaggcacagtgagagattaacaacac
taataataacaccaagcaatgatgaccatacgctgtaatgaaagctgtggatgttgttgctctctccaacatctcactgc
atggcacttgccctctaatggcctgatggctgccacatggctgatgggccagcagcatatacagtggggtctgctggaca
aagcagtggttcacatcccagaagggatgaagcgggaccctgcgcgatgtcaccaccctgcaaagaatggcatgcaactt
caaacacaaagtgttgatttctggaattttccatttcttattttcagactgaggttgccctcaggtaactgaaactgtgg
aaagggaaacggtggatacaggggactcctgtgtcattccccatcctggaaaccctccagcaacccctgactccccgacc
gccccaccccctgccgagcacgtctactcagccccataactgcttgtccttccctcctctgccacccatgcacctgcccg
tctgagagctctctacctcaccccgaggcctccccggcctcctggccattgttctctctcgggcggtacccacactatgg
ccagataattcctcctttactgtagttcttaccttattacgggggaatatgagccaaagccatgtaactcgctgccgggc
aggaactaacagagccagcacatgcttctcccgtacccttctctccatcaggtggccaggaatgttccggatccccgtgg
ctttgccatggatatctcatttgaacaagaagtaaccccccccccagaatctcagggggtctcgttaccacagcataacc
taacctttctagaaagatacactcctctatccagcatgcctagagtcttatgtgtgacaagtgacggtatgctgtttcac
aaaatttcgctgaaagagccgttgatgaactttagaataacccaacattaggcgctgttacaaatgggtggaattagaca
aagccgtttgcctttcacctcttgcttcagttttcagaaaattgcccaaaggtattgcaaaccatttgcgttttcattgg
cttggttaaggagttggcagtgtcaactggccctgtgtaaagccacgtcactgtttctgtagagagcatgacacgtcaga
gaggtgggaagtgttgccaggactcttcttagaatgctggcaagaagagcaggcgaaaagggaagagctgtttataaaca
gggaaaggagacatcacctcgtatccttggcttctcattacgtcatcgattacaatcacaagtctcatttcctacaagcc
tgaaagcgggttcttctctgcatgtaggaaaaagccccgcttactaactctgccctcaaagagatcacaagctggtcctg
aacgccctgtgccctgggaatgcttactgtcgaagctctgcaaattttctcattgaaggcactcagggcattctgctaat
taaattaggaaaatgtgtacagctctacttgaaaaaatccaggtttatgctctgtattctattaccaaagaatttatcac
ttttcaaataacattcaattattttaaactgagtgtgcagtgagagcatttataatataatctcatttccagagtgttcc
atcccaactcctctctggtataagtagcttagaaggttagattttttttttccagaggattaaacattcgagaagagtgg
ctaagaggcagcaccaggtttctctcatttcctcaaagagaatttagccttgtgaagaagaataaagtgaaggtcaatgg
ttagatccatggcttaaaaataaaatgcagctttccttactctgaatttaccataaccaaaaaggccacgaggcagccat
taatgatcctaagttgcaacagaaagaaaaaaacacctacttagggttaaacgaggattcagtggtcacttgccgccggc
ctccacttcacaggggcggaggatgaggccagggaagactttcttacccacactgacctgaccagagatgaaactccccc
tcctatgacagcctgcactcagaggctgattctgaaatagtcatgccaaatgcagccaatccctgtgtacaaggagaaaa
aatagttcctcagagctgtgtccttgggccagccatctggacctctcacaatctctttcgttctccctacacttgggctg
aatcccgccttccttgcctgccaggtttggtttgggggccaaatgagtgaaagtccgtgagatacccctaagtattgaag
tgcgtagtaaatgataatagccctgatttgttgaacatgatgatgtgccaggcattgcgcaaagcatcatttcatcatca
caacaaacactgctgggaggcagggacacccccaccctccttgtacacccagaagtaggactttggttaaatggctctcc
caaggcctcacagccttaaaaactcaagcacttatttaatccccaatgatactaccttttggccatgcaatgtgtcatgg
ccagtaattagatttgcaaacacatataaccaaagaggattagaagagacatatattctatataaattacatgaaaatag
cactttcagtattttcctgattttttctggtaattaaaaatgattgccctttatatttctttatggatacagttgcattg
tttttagccaattgtagcccccccctttaaagagtgaattagtgggaaaatagtgttatccaagattttaagaatctagt
gtgtgtgtttgtgtgtgtaggatgggtttttctgaaatattttacttgcatgtgaatgtataattttaaagattggcttt
taaaatactgaattgaggtaaattcagcttttcttgcagactctttacgataaatgtgaaattgaaaatggaaatgctcc
attcagatggtgtgccgactacaacctcaacatacggataattcactaaataagtaacttcctcgtggaatatcacggtc
agcctttgttttgggtacacattcaatgaactggtttcctattagtttctgcttgtcaacaagttgtgtcatttactgat
aaatatccagccttttactaaggaataccgattttctcaagtctcagtgtgtggagggggtgggagtttggtggggaagc
ttttcaatttgagaacctttgccgttttttgtttcaatcgtgactaagatataaaagtccttggtcaccactgccagctg
ctacctgttcactgcctccctgacgggtaatgaggccatccggagttttagtgattaaaatgttttattacttgtattca
catcatcattaagaaaaataacttctagtggatcaatatggcaaatgagtaaaccagaagatggcgttgaagattagcaa
ttacatttaaaaacaaggtagtggtgtgaaggctcagagtttcacacaacgactgttgttctgaactaaaagcagaggat
gtggatgagtgaggggagggtatgttgaaaatgactaaacccggtgcagaggacacgtatacgaaagtgcaaaaagctct
catttgccattttttgtcctcagcaaactcctctctggtatgtttgtgaacgtttgagggaaaggtaacactgattaaaa
tataatgcaacaagaaggcaacgatctttgctttgttcactgatgtgttccaagtgcctaggacggttcctgacaagtag
caggtgctcaaaatacatttgtcaagtgaataaatctgtgaaaggaaaggaagaaaaacaggttgtgaccagaacttttt
gtgaacaaaaccctgttgtttattacatagactttggtaatggaaaacttacttgggtgaaataaaaaatggcatcctgt
taatttctgagaacgtctgttggttttaggaaaagcatacctatccatacctcactacctgttttgctctagcctaaaca
tagattcttctttggttaggagacattgacccaatatataagattaaaacaaaaactgagaaataagtgaaatcaaaagc
ttttcaaaagttgcaggttgacctacggtggtggtggtctaaaatcatatagaaaccagagatctgatggtttacctgaa
aatgcgaagtaaatgcacatactcagcatctcagacgatcgaaagctcaacgggtgaaagctcagggggttaattttgcg
attaaggacatcttggaaaagtatgtaaaatccctggtccacttaagtattattcctattttgggcttttatttatttat
tttgagatggagtcttgctctgtcgcccacctcggctcactgcaacttcagcctcccgggttcaagcgattctcgtggct
cgtcctctcaagtagctggggccacgcccggctaatttttgtatttttagtagagatggggtttcaccgtgttggccagg
ctggtctcgaactcctgacctcaggcgatccaccgcctcggcctcccaaagtgctgggattacaggcttgagccacagcg
cctggcctattttgggcttttataccccactggtaaactgctttcctccaggttgaggttaaaacgacatcattttaagg
tgaactgaagtctggaagtgattaagcacttggatccttagggagcctctccccgcccccatctctttcatgctaagata
attaaaacttcggggccggggcattgtctgagtcacttcaattcaccagcctaatagatgcaaaaggatgtaagcatgtc
agacacgcagagacagtatttgaatcaagcttaatagctcaagggagctgggccatttcctattttctttttagtgagtg
cgatgttctctaaacaccgcggagaggcagggttcccggtgatggccttgccgagggtgctcccgcaacctccacctcca
gttctctttggaccattcctccgtcttccgttacacgctctgcaaagcgaagtccccttcgcaccagattcccgctacta
cacgccccccatttcccgccctggccacatcgctgcagtttagtgattgactggcctcctgaggtcctggcgcaaaggcg
agattcgcatttcgcacctcgcccttcgcgggaaacggccccagtgacagtccccgaagcggcgcgcgcccggctggagg
tgcgctctccgggcgcggcgcgcggagggtcgccaagggcgcgggaaccccaccccggccgcggcagcccccagccttca
cgccggccctgaggctcgcccgcccggccggccccggctctcggcttgcaaagtccctctccccagtccaacccccggcc
cccacaggcctcggcgccccgccccgccccaggccccgccccagagagttctataaagttcctctttcccacctcgcact
ctcagtttcaccgctcgatcttgggacccaccgctgccctcagctccgagtccagggcgaggtaagggctggagtcgggc
aggaggaggggtgtgaggctgataccagagaggacccggagcgcgaaccagaggttcgacctccagggcagcgcagggta
ccccggcttcggagcgggaagggagcgcgccccgtcctggagctccgactcccaccccatctgcgctgagccggaggcgc
tggtttgggctccaaggcccgcctccttggctctgcccgagcctccccgcctgccctccgcgctcctgcgacggggtcgc
cacaagctggacgggatgagctaaccggactgtcggggccccaggagtggctgaggcggggccgtccaaggcacccacac
aagacggcacaactgcctgcgagaaacaggcccggccctgtggaccccaatccgaggctccttcccctgctcttcgttcc
taaggggcccaagctcacggcggcctccggcgcggtgctcacccgctggcgcaggaggaggaggagctccacatttgggt
cgctccgagccttgcgtgcggtggcctagccggcctggcgcggtccctgcctcccaggctccgcagctgtcgtcgccctc
tcccgcgccctccccgcctccgctctcccgggcctgctccggggtccggcggacgctctgcgcgcggaatcccccgtact
ggggctgcagcccccgcgtctgcgccacttgtcgtttgcagagcccacttagtgcgcgctagctgggcagggataggggt
cctattcggggcgaagggtctggatgcgagcagagaaagcggagggtggaggaacccggggctgcgcccctggaacgccc
ggccgcaggcgaggtcctccgcgcgtggaggccgccaggggagtggaaactgacagagtcgcggggaaggggcgagaagc
gggttgggagtgagcgaaggcaagcgagagctgcgagtgagtgcggaaggagggccaggaggggtggcggctgggtgggg
agagagggtgcaagacgagcggcgcgtgtcgggagcctttgggctgcgggtgcgttacaggagagcaggcgggtaggagc
cttcgcgggggccgagctcggaaggcggacggctgtgcccg
