# Supplementary material for: Creating PWMs of transcription factors using 3D structure-based computation of protein-DNA free binding energies
Source: BMC Bioinformatics. 2010 May 3;11:225. doi: 10.1186/1471-2105-11-225 (PMC2879287; doi:10.1186/1471-2105-11-225)
Supplement: Additional file 4 — 124 NF-κB-regulated promoter sequences used for validation of the PWM model. The promoter windows span over [-10000, 1000] bp in respect to the TSS, the length of each promoter sequence is 11 kb. The genomic coordinates of the particular TSS are listed in Additional File 5. [file 1471-2105-11-225-S4.ZIP › nfkb_promoters/bcl2_1.fasta]

>PM000000583|B-cell CLL/lymphoma 2|
ataaattgcttggaatgatttcattgcagcttgtaaggatgggttgatgccagaatggtttcataaatctttcagtctta
cagagccaaagtttgcagattatatcgagttgcgttgtgcagctgctaaaatggaatcatagctttttataatttgcaga
aaacaattgcattaatgtctggatgtttctcagttttattcttttctcataaatgttcctcgaatgttggcaccttctac
tgctgatctatattagaatctagtccaagaaagtgtctgatttaataacattaaatagttatttcaatatattttttcaa
attatcctcatagaacctgttgcctccagtgagatggtaatctactacccgaataaatttaagagcacctgttgagagcc
cctgttttgcggtagaagacaattgtccctatcccaatttccactgaaatatgagagcagatttgcagagaccatcatgt
cagagaagaaatttccttgtcagagatgttaaagggctacagtcccttagcaaagaaacttcgaaatctaagttggtttg
tgtttttctaaatttgataccgtaattcatttggcagcaaaatctgacttgaactgatgtgagagtattgtactttatat
ttatgctacttcattgtgacttaattttccctgaagaaatatccatggatttgattataggttttcccttagatgctgtg
gaggtgttttgtaatattcaaaatatgcccatattgcctttttaaaaccccaaagattatgaattctgaaacacatccag
cccagcgggttttggataaggggttgtaggcatttaagcagcctcacataatgggctgacttcatccaaaacatgaaaat
attacaaggcaaattctattttttatattttttggttcaatgcttgaacaacttgtttttctgctgggggaagaaaaaaa
gaaccaaccctgagtgtgattgttacggaaactaatgactttgtttttaaaggatcacattgattcaacaccttctattg
gacccagaagtgcgtaaatattacctatggtagtaaacgtttaattatcattcagtttaaatgttggccttctgtatgta
gccaagaacagctcattttgtgaatttcagtttttaagtggctgctttttgatttggttgtattattttattataatgta
tttgcaagtatattaaaaaattaacattgagccataaaaatccccaaatatgttcaaggacttcataattgaaaaatata
tagaaaacaatccttacttctttttacaaaaacaaaatcatgggaattattcttttctatatatttagttataaatcttt
ctctgggccgggcgtggtggctcacgccagtaatcccagcactttgggaggctgagacaggcgaatcacgaggtcaggag
ttcgagaccagcctggccaacatggtgaaaccccgtctctactgaaaatacaaaaaattagctggacacggtggcaggcg
cctgtgtgtggcgggcgccagctactcaggaggctgaggcaggagaatcgcttgaacccaggaggcagaggttgcagtga
gccaagattgcgccactgcactccagcctaggtgacagtgcgagactctgtctcaaaaaaaaaaaaaaagaaaaaaaatc
tttatctggatctgttaaaccatatattattgatcattgcaagtgaaattttgagagattgtttctagtatttaggtgat
gaaaacatttggtaatattgctttggttcaaagaattttatgtctttatctttctagaagaaagcaattatatatatatt
tttgctaaattacataaacatttaattacatcaggttctaatttaaacatgtattactcacttgaggccacttttaaata
ttcatactctttgacataagatgctttgtatatttctcatttcttttagttcttagtaagtcagctttaaaaagtacctg
ccaaccagaaccttccatattctggactaaatcttgctcttcggattatacttcagtgcagtaactgtggatttgcaatt
ttgaaggggagatagtagctattatattttacacttgcttgatgtgataactctaaagactttttaactgataaaagcgc
acatggctattttgatacacaaagttgtgtttgctactttagaagcttttgtggcagaattgtaatctaattttcatacc
ttgtatttctgaatcacaacaaaaaaataaatggggaacaagacttacagatttgcaaacttatttatctagaagtttgt
gttttttaagagaccatttgggcaaaacataaatgttttctataatgttatcctgactttgcatcctaagcatttcacca
ggcctgatttttatcattttttaggaagtaatatttgtggagtaaatacttggtattctgagctcttgtgtcaagtaggt
tctgttcgtatcactatgatgtgggatatacgagtaaaagtttaagaaatgtgaatttagcaaaatttcttaaacaagta
cgttttctatacaaatatatttctcatactttaaacgaaaacctgatattccaaccatgtaatatctcccagatcctgat
gggcagcaaattatacaagactgatatggaaaagaacatgcctcgatatttatcagttcgtaaacagaaaggttttggaa
cattgagaagagatttcttggacatcgtggtttgcaagcttaatctttctttacatgtgagcaatttatatacataaatg
gcatgtgatattatatctgtaatttttgtttggatatttaaaggacaaaattatgtgttttgtttgtttgtttgtttgtg
atggagtcttgccctgtcgccaggctggagcgtagtggcatgatcttggctcactgcaacctccgactccctggttcaag
caattgtcctgcctcagcctcctgagtagctgggattacaggcacgcgcccccacgcccagctaatttttgtatttttag
tagagacggggtttcaccatgttggccaggctggtcttgaactcctgacctggtgatctgcccgccttggcctctcaaag
tgctgggattacaggcgtgagccaccacgcccaaccccaaattatgttttgatttctgttacactcctgattttataacc
tccattttgcctcatccatcatatatttgttgggtactaatgatgagcttggtatcaggtgctggggatacaattatata
tcaacaacttgttccttcctcatggcaattacttttcttgtttcttcaccttctcccatccttcatccctcagatggctc
tgctatatccttacaagtctcttagacaaagaggaaccattccccattttcttctttggcttggagcctctgaattttag
gcttcaaatctttgtatgctaagcactgttctaagctggaaagactccaaggaaaaataggatccctgccctcgaatagt
ttataatctagtgagaaggatatatgccagagattacactgatctgagaatagcggtgattaagataccataaccaacac
tgaaaacaggtaccagtcacttgtgagtgctttacatgtattaactcaatgaaatcacaagctaaccccaagaatagtac
tacttatatttccatgttataaatgagggaacaggcactgaaagcttaaatacttggctcaaggtcacagctactcaatg
gtgaagccaggatgagaatcttgattctgatttttaggcatctagccccgtactaaatgtcttctagcagcacagaagga
atgttaagacggcccagaaacagcagggatggctttacagaggaagaaattcttcagccaaaactaaagaaatgaatttg
tcaggtgaaaaagctgggtaccattcagggagaccggcagatgtgcaaaagcgaaagacgtgagagaccttggcatattc
cagaaaccacaaaaagtggatatagttgcaagaagggaaaaggaagagatgaggggtagggaggggggtggcaaaggatt
gggccagatcatgccatgtgaagagttaagatttttaggttttcaagaactttgagtggaaatatgaaatagccagattt
tagctttagagaggtcacggtagcccttgaaactcagttctaatattgctgagtctttaggccttggggtcaatgatcct
cattagttttaaaaatgtcatattagatacatattgtgatggattgaattgtgtcaccccaaaacatatttaaattcagt
ccccagcacctgtgaatatgaccttatttggaaataaggtctgtacagatgcgatcaagttaagatgaggtgactgtgat
gggcctgaatccagtattatgactggagacctcagaagaatgggagaaaacagaaccccacaggtcatggcggaagcaga
gactggagtgattaggctgcaaggcaaggaacattaaggattgccggccaccaccagaagctagggagaggcaagaacag
actgtacccgagcttcagagaaagcgtgggcctgctttcgccttgctttttgacttccagcccacagagctgtgagagaa
taaatttctgttgttttacgctacctaatttgtggtattttgtcatggcagttctaggaaacatattaaccttaaagttt
agaattgtgttcactatcaattaataccttggagacgtgctgtgtgctaaatagcataagagaataaaagttagttatta
cacgtaagaatgtaaattattcacccagccctcccggtactatggtattataccttgtttggttctatcactgcagtttc
agtccaacgagagcagtaggcatctgaaaaatggacaagttcctacccttagcttatttcactttaaacaccaagttatt
gattagaaatggaaaaaaaaatcacaagttaatttgctatgctttccattgtaaaccaaaagtaaatattatttgcccac
tattaaacttgtacagcagaatgatttatttgtagctcattgcctagcttcaaatattattgcttaattattccgatttt
ttttgtcttgtttttaggtttaggttccacttaagttaggtgagttaagttaggtggatttctaagttaaaccaaggctt
aacttagaaaccaagagagtttcctggttatgacaagaatgactttcaggcacagagtggatgacttggatgtgatcact
taaggcagaagacaggctctgaagcaaaagtgattgggaaaaaaaaaaagcatgactggggcttatataatgcttgctgg
caatgtatgcaaaccatttgaaagagcatggcactacctaccacacaaatttataatgtataagattcttgaaattggaa
actggcattttggattgctaatctaagcctatgagaagttattattattattattattattattattattattatttttg
tgagacagagtcttgctctgtttccaggctggagtgcagtggcgcgatcttggctccctgcaacctctgacttcctggtt
caagtgattctcctgcctagcctctcgagtagctgggattacaggcacttgccaccatgcccagctaatttttgtagttt
tagtaaagacagggtttcaccatgttggccaggatggtctcgatctcctgacctcgtgatccatccacctcggcctccca
aagtgctgggattacaggcatgagccactgcacccggctgagaagttattttttaagcagttttctttctttctttcttt
ctttcttttttttgagatggagtctcactctctcacccatgctggagtgcagtggcatgatcttggctcactgcaatctc
tgcctcccgggttcaagcaattctcctgtttcagcctcctgagtagctgggactacaggtccccgccaccacgcctggct
aatttttgtatttttagtagagacggggttccaccatattggtcagcctggtcttgaattcctgacctcaggtgatctgc
ccacctctgcctcccaaagtgctgggattacagccgtgagccactgcgctcggcctcatttttcttttatgcaaactata
tggactacttgtttttattctctctagtcagctcattttatttatggattaatttccatttcaggttggggccatggttt
actcttccatctgacctattagttatcaatatcctcagttaatagtctcattctacccacattttcaataaaaagtttac
tagctgggaagatttgatacacacacatgattttttttttcttttcttttctttttttttttgagacagggtatcagtct
gtcacccaggctgcagtgcagtggtgtgatcacagctcactacagcctccacctcctgggctcaagtgatcgtcctatct
cagccttcagagtagatgggactacaggcacacaccaccatgccccgctaatttttgtattttttgtggagatagagttt
tgtcatgttgtgcaggctggtctcaaactcttggcctcaagcaatacacccaccgcagcctcccaaagtgctgagattac
aggcatgagcaaccacacctggccgatacatacctatattaaacattagtatgttcatgttagaataatgtaccttttga
atttcataaacttggagaatatttatattgatgatggatgaaagaactttcttggatggatgaagagagtaacgctgtga
aacaaccagcaggtggcgaaaactggcaatcaaaagctttttgtttggtggcctggggaatgaagacggaaagaaaacac
aggccattcagactcttgatacaatctccattccctgcatcttgttttttttctcttcctggtgccacgctacttgtaga
atccaaccaggtaaagctgccaaaagggtcatccattggctcttacaagtagaaaacatcttggaaagtgaaaagtccac
tgtgcatatgtttgtaaggttgttggaaggtctcaggcatagatctaggattcaaatccagttactcctgcctcaggctg
gtgttccctcccccacctcagcattgcccaaagacgagtagtcaatgtcacatacttcctgggaatacttgcccttatgc
tttaaaatggaatctaataaacatggaatctgaacgcaggaatggtttcactctttcatttgaaagagtatctagaacat
tcccagggaaaatataacccctagccaaagactgcaatacagacctgtctcaagactgattatagccaagatgccacata
aggaatcagtctgggaaaatccatagagtgaggctctgtgggagcaaaggaagacgaaaatcagtcagcttttctttctc
tggaagtaggggatccgtttccttctggctgccccctttgcagaagtacagtttcttttgcaggtttgtcctatcatttc
ctcactcatatgctgagtattaggagcttgaagcctttcaattcctcttaggtaattttggggctttaaaatacgctttc
aagatttctaaaccatactgttgtgcaattggtatgaatttatgtgagaacatttattctaggtcaatctatacccagtg
tctatccagaccaaaacacctcccacgcgcataaaagggactctgtcccaaccatcagaagggcaagaaggaggatctcc
tttcatcccctcttgcctggataagaaatttgtacccaggcccccattcctatgtgagagaagttggcttgttgggctga
tgggatacaataaatgaagaaataaaataaaaacacccaagagagatggcagtgcgtatagtcccagctattcatgaggc
tgaggtgggagaatccttcgagcccagaagttcgagtccagcctgggcaacatagcaaaagccatctcttaaaaaaaaaa
aaaaaaggccaactaagtaaaaattaaaaaaatcataatttggtgtgcttttctggctttttaaagaatgttttgatttt
agagtaggaatgagacaaaataaagatgtcaggcagggcacagtggctcatgtctgtaatcccagcactttgggaggctg
aggcaggcggataacgaggtcaggagttcgagaccagcctggccagtatggcgaaaccccgtctctactaaaaatacaaa
aattagcagagcgtagtggcgtgcacgtgtaatcccagctactcaggaggctgaggcagaattgcttgagcctgggaggc
agaggttgcagtgagctgagatcgcaccactgcacaccagcctccaagatacaacagagcaagactctgtctcaaaaaaa
aaaaaaaagtcatagcatatttgtacacattgtagtactcatttgtcatctttcttgaccccaataatccagtgtcccta
tatatttgcactcgagccctattaagtaagccgctgtgcttctagaagacctttttcttttcttggtgctttgtcaaaga
ctcttggagataaaaatacacacgtgcaacttgtttgtcctcttgtccttttttgctaggggctattcatgctgattaat
ttaaaactgtctgcttgcgcgtacacacgtctgcgagtgtgaatgtgtatgtgtgtatctatgtacctcatttgagaaag
tgcggccaactaggattggctacgaggcaaaggtggagacctttaggagcccacccaccccagcgttaggacggtgggcc
tgaaagttactatatggaagtcctcatcgtgtagcactaaaccagtgtaaaaggtgttagggacagagggaaaacattga
cttaaactgtcgtaaagcccttgataaaccccttccctggagcgctgagttctgcatggcctgggccacggactaggtgt
tcaggtggacacgggcggggatgcgcgtgcgtgtgtagtgcgcggacacctaggaagctacttgaaagtaaacaccacgc
tcggggcgtccctagacattgcttaaaacgtgcagagtcacctgtcttcacagcagggcagcgctgaggtcccactgctg
ggggcggtggggggcggcattggcctgggtcttcccccggcggccgagcgccggtaacacaacgtgtgtgtgtgtaggcg
cgtgtacacactctcatacacggctagaaagggtccaggcgacacacacactcccacatacacggctagaaaaggtccag
gcgagacacacacacacacacacacacacacacacactccacacacactcacacggccagaaagggtccaggcggttccc
ggcgcttttccagcccttgttttcatggcgcaccctcccgccagccgcccccctccgcactccgtcgtccgcccggcccg
gccgcgtgcggttccccgggagcccccaccccgtcgcggaccccagcgaccaccaagtccgcacgcggcctgccgcaggc
ctgagcagaaggccccgcgcacacccaccgcgccgcggccgcgcgggaggcctgtgccgcccgcgccacccactggccgg
gccccgcgggcgcagcggagcgggcgggtggccggcccggacgcgccctccccggccgcggccccgcgcgccatgtgccc
ccggcgggacgcgccactcccgggcctgccgcggcgcctttaacccgggccagggagcggggcggagggggcggtcgggt
ggctcagaggagggctctttctttcttctttttttgaatgaaccgtgtgacgttacgcacaggaaaccggtcgggctgtg
cagagaatgaagtaagaggacaggcaccacagccccgctcccgcccccttcctcccgcgcccgcccctccgcgccgcctg
cccgcccgcccgccgcgctcccgcccgccgctctccgtggccccgccgcgctgccgccgccgccgctgccagcgaaggtg
ccggggctccgggccctccctgccggcggccgtcagcgctcggagcgggctgcgcggcgggagctccgggaggcggccgt
agccagcgccgccgcgcaggaccaggaggaggagaaagggtgcgcagcccggaggcggggtgcgccggtggggtgcagcg
gaagagggggtccaggggggagaacttcgtagcagtcatcctttttaggaaaagagggaaaaaataaaaccctcccccac
cacctccttctccccacccctcgccgcaccacacacagcgcgggcttctagcgctcggcaccggcgggccaggcgcgtcc
tgccttcatttatccagcagcttttcggaaaatgcatttgctgttcggagtttaatcagaagaggattcctgcctccgtc
cccggctccttcatcgtcccctctcccctgtctctctcctggggaggcgtgaagcggtcccgtggatagagattcatgcc
tgtgcccgcgcgtgtgtgcgcgcgtgtaaattgccgagaaggggaaaacatcacaggacttctgcgaataccggactgaa
aattgtaattcatctgccgccgccgctgccttttttttttctcgagctcttgagatctccggttgggattcctgcggatt
gacatttctgtgaagcagaagtctgggaatcgatctggaaatcctcctaatttttactccctctccccgcgactcctgat
tcattgggaagtttcaaatcagctataactggagagtgctgaagattgatgggatcgttgccttatgcatttgttttggt
tttacaaaaaggaaacttgacagaggatcatgctgtacttaaaaaatacaagtaagttctctgcacaggaaattggttta
atgtaactttcaatggaaacctttgagattttttacttaaagtgcattcgagtaaatttaatttccaggcagcttaatac
attctttttagccgtgttacttgtagtgtgtatgccctgct
