# Supplementary material for: Creating PWMs of transcription factors using 3D structure-based computation of protein-DNA free binding energies
Source: BMC Bioinformatics. 2010 May 3;11:225. doi: 10.1186/1471-2105-11-225 (PMC2879287; doi:10.1186/1471-2105-11-225)
Supplement: Additional file 4 — 124 NF-κB-regulated promoter sequences used for validation of the PWM model. The promoter windows span over [-10000, 1000] bp in respect to the TSS, the length of each promoter sequence is 11 kb. The genomic coordinates of the particular TSS are listed in Additional File 5. [file 1471-2105-11-225-S4.ZIP › nfkb_promoters/gucy1b3.fasta]

>PM000070287|guanylate cyclase 1, soluble, beta 3|
gaagatgaataccagaagatgaatgatagaattgggatctagaaaagtcaatcaattggctcatagtggttttactgcat
tgatactcaagtgtaagcactatgttcagtgtaatttatgataagtaacagtattgattttcattcatgggttacaaatg
aggtgtgactcatcttctccggattgtttttccctgccccagagatgaacacttccatgtgccccttcacttctctttcc
cagccttacggtttcacggatggctctttcaatgctcattctcacctcccaggatgaactgcttccgtctacacattcct
gatgttcaaatgtaacgaaaacatggaaaggttaattcatgttgggaaacagatcaaggactttgatggtagtagaagga
ggttctctacctgtgagaaggaaggtaggaaaaaaactttagaccctataatgcacctaccagcacaaaaagcaaagata
cttttttaactccccaaatcaaaaacgattaaataatgctatctccttgtaaaaagtcaccccaaatcgtgatacttatg
taatataggaagtacaactaacccaaatcaatgacattttgcattcccttttatggaggaaatgagtagaatttacaaat
agtttatgtttctctcaccatctcttcagtcatctttatgatattgtgagctatccaatatttatgtttcttttcccttt
aagtcagctatagctggtttctgttgctggtgatgcacaactctggctaatggagaaaccaataatttccctaatgatta
atcctcgggaaatgtaccttcttttaaagaaagctgtggctatctgtgagaggggaatcctaccttatatataagcagca
ccagtattgccattttctcagtgaaacacagcatggccaacagtagaatatgagattgacacacacagtactaggatata
tgtagaagtagagtgggagactttccactattattgatatttctgaaagattaacatagaaatgtaacttctaggtctgc
tttgtcagctcagactgctataacaaaataccatagactgggtggcttaaacaacacaaatcaatttcttacagttctgg
aaactgagaagtccaagatcaagatacaggcagatccagttcttggtaaagtcccgcttcctgacttgcagacggttatc
tttttgatgtatcctcacatggtagagaggaagctctggtctctttctcttaataaggatactaatctcaccttggaggg
cccatatcaatgtcttatctaaatagaattacctcccaaaggccctaaaaaccatcacagtggaggttagagcttcaaca
tatgaattttagaaagacgcaaacatttagtccatacccaggtccctgagatgtctcagaatttgggttaggaaagctac
ttgacatactgaattagtatcctactgctgctgtgacaaattgttataatcttagtgacttaaaaaaaaacagaattttt
ttagcttatagatctagagatcagaattccaaatatctaagtgtcagcatggctgctttccttctagaggttccaagagg
tctatttcctttccttttgcagcatccagaggccctctgccttccttggttcatggcctcttcttggcatcattgtgacc
tcggcttccatcatcagacctgcttctcttactttgtcactcctgactctcccttataagaactgttgtgattaaattgg
gcccactcagaattcaggataatctttgcatatcaatgtccttgacttaatcacatatgcaaagtaccttttgctttata
aggtgacatagtcacaggctctgaggattaggatatggacatcttgtcagggaagacgtgtgggggtgggaattattcta
tccaccatggcatgcctagtggttacataggtaagagaatccacataaacctcaggactccctaactcagtttattccac
cattccatttttttctttttaatgtgtaaaaacccctggcttcactaaaatcagctttacctaggatcagactaaagaaa
ccgcagatttccattacaggccaaaaaagtaggtctaaatcgccttagaaattatgagcaacttttttatttctctcttg
gcaggaatgaaaatgaaagtaacagattgcaaggaagaaataagagcagttcaataaacagaatgcacattattttggta
gacagaatataaaaacatacctcagggttgattttcatttacttcagataatagagtagaacacatctggggctgctttg
ttctgctggctttggttcctgtctgtgggactggagtcacaaaagaggacgggatcagaaaaccatggcttaaattatct
atgatgccaggattggatttaagcaagttattttatcgaaaacacagcatatgtgaaaatggattatttacatttttata
aacaggatgcttaaatgaatgataaaagtcacatttacggtgtatgttcatccgtttttacactgctgataaagacatac
tcaagactgggtaatttataaagagaaagaaggcttaatggactcacagtgccacacggctgaggaggcctcacaattat
ggcaaaaggcaaaaggcacatctgacatggcagcagacaaaagaaagaataagaaccaagccaaaggggtttccccttat
aaaaccatcagatctggtgagacttactcactaccatgagaacagtatgggggaaactgcccccgtgattcaattatctc
ccacagggtccctcccacaacaggtgggaattatgggagctgcaattcaagacgagatttgtgtggagacacagccaaac
catatcaccatgtatcaatcactgtaatatgtcctttatagatatcatcacatttaatctctgtaattgctttattttca
ggagagaaaactaaggtttagagacgttcagcaatttgtccacagcagggccaaaagctagaataccattatgagtacca
ctcatgctcttatctcctttgtggtattttcttattttaagaatgtttaaaattcatataattcaaatagagaacctgat
aataaagacagaaaattaaatgtacattatatattactatacataaaatgctttcgtaagtgttaactcttttgatcctt
accaaaaaccctacaaaaccctatataagttgctatttgtattaccttatttttacagacaagaaaagtaaagtttaggg
aaatgatgtgaattctcccaatttacatatctataatgttgcagatatttatcttctaatttctttccactctactaggt
gttataacaaaaaacaccaactgttgattctcgtgacacgtaaaggaaaaaaaaatgatatcttcaggaaagagttgtgg
gtttgggttaggtgatctgcaatgggtcaatgaggcaagtgaagaccctgattaatgtgtgagcccctcactgctctggg
ctgcaggtcctcatgtgcaaacacagcaacatactatctacctgatagaaaaccataaggaataacccctgtgaaagtac
tttgtaaaccacaaaggttatttagaggtaaggtctcctgttttttgtttttgttttaactacaaagcattagaatcatt
ccactggaacaaatattgctttactttccaattttttcaatagggtattgatgcttctcaagtgaagtatcattaatggt
tccttaaatgtggccaaaccagtttaagtatttttgtttccatattttaggttgatattttgatgttttttgtcacatgg
gggaactatcatgtggagacactgtaagtcatagttaaagatccttcaaaatatattctaaatggcattttattacagat
gtatgttttataagcataccagtaaatacactcaatgcaattcttttgcttcaaatgtcaataaaacttagtaagatttt
aatacattagcataagctaattttaactttttatgttgctgatgaagcacccattcaggaaaaaaaaagctcatgcttta
tgtaaacatattaatggacaatttatctccttttcattatttttactcatgctatatttgttagaaaactgataatatag
ttgtatgttatgaatctagttagatttggattttattttcaacaacaacaacaacaacaaaaccagtaatctgaacatga
aaagtcgatgtaggcaagagattttcttgcagattgtcagttgtcactcaatgtttcatatgtgagtccttggcttattg
ttactaactccaaacaatcggtaacagagttatgtagtcctttaaattttacaagaagctttcgaagatgtctcatttga
tcctcttagtatcttagttgagcaaggtgggccaggcaatgctatcaccattataaaatgggaagttccaggctcagaca
ggttgaattgccaagcaagtaactgacaagggtgatctagatcttttagtttgacatggtgcagctcttttcactatgca
ttcactgtcagtggacatattacatttatataaggtggacaaaaggggtttagtttcattaatcattgacttcaaacaca
gcaataacaaccaccacctcaaaaacaatattaactaacagtttgtgaggacttaacattttgcaatcattgctttaagc
atcacacttgcaaacctgtggggtaggtaatatttttaaccttctcagcactggagtatattgatctgttatttttcctg
ttttacaagtgaggaaactgtagttcaaatacattaagtaatttgtccaatggttgaaaacaggcagtctgactaaagaa
tctgtacaattaactcctacactaaactgtccccatagctaatttttgttttttaaatcaaataaagttacaaaaagaag
caaccaaatattttaattagtggctcttattccctgctattttctatttatatctataataataagtagtttcaacatag
actagagaagaacattattttaatatagtatctagaggcttttgagagttatggacagcttttgaaatctagattccaac
ttccactgggcgagactatgggaaagaaagtatatttagctctactttgatgggaatcttaatatcctccacactttctg
aggacaacaattcataactttactaattatacttcttggctaagattttaagttttcactgttccccaacaagttcataa
agagatttccagatataggaaaatatcattgactaaatgacctccaaaatacctttcagtgctcaaagtcaatcaatctt
tgacataatcatgttagatctatccttaataaactaaagaaaaagattaagataatctctcccagccatgtacaagctta
ggctgtaaagaagatgaaaacaagttagtttttattttaatcaatttgacttcagaagcaaaactttatagctcaatctg
gtattcataagcttttcttgaaaatgaaacatatttttatttaatttcatatactcccagtatgttatagtgatgtgttg
atttaacttaatgcttttacttattataacattgatactaagcatcatctttaattctcttttaatttcttttaattttc
atacataattgtttaaaccttataaataaatggatatacatatatatgtatgcatgactaatgttttttgtttataagtt
ctgatggcaaggtaaatattaaaagaatttgatgtagaaaaaagtaatttaaaaagtgcttcttttaatattcaatacta
cctttttcatatgacaaaacttacagttcattggcaagttaacaataaatctgaatgtcacttctttaggaatctgaatt
cttggatctctctttgttctattgatctagaatcacatcaccgaatgtgtcatttagaatttgcttttctctttgcttgt
aagtattctgaattccttgcttgaagtattgagtgactatattagcaaaaataatgacaacagatgtgattattgtgcga
ctaaccaagaccagcagcagaagcttcacaaagaatcaatattcggctcttagccacagagattaaagaggcacatgaat
ataaagcaaatcattgtataagaaatagttgaaatgaaatgacatgctgctccataaaatgatctaaaaatggaagccac
agaaaaaactggcaaaacaccagagctttgacaaacacatgcacagacctgggaacacccccaaatatatatgtatcttc
ctttatccttaatcaaaggtttctaattttcacattaactagcaaagccttgaaaacaatgattacaacactttatttat
ttatttatttttgagacggagtctcgctctgtcactcaggctggagtgcagtggcgcaatctgggctcactgcaagctcc
gcctcccaggttcacgccattcttctgcctcagcctcccaagtagctgggactacaggagaccgccaccacgcccagcca
attttttgttatttttagtagagacggggtttcaccgtgttagcctggatggtctcgatctcctgacctcgtgatccacc
cgcctcggcctcccaaagtgctgggattacaggcgtgagccaccgcgcccggccgattacaatacttttaatacttaact
taccaaagtaatttatttttattcgctgaaaatgtgagtcacttcagctgacatttctgaaagccacatattgccttttt
acttattgttcattcattagactgaacttcatgttgattttagggctggctaagccattccctaagctcttctttttcat
ctttaactgatcctcctcagcttggggcatacatacaagaatgcaatgcattgttcagagaatatagcataatctacttc
ctgatatgattcctatgctacttggccagcagtgatgacaacaggtagggagcttttatagaagaatggtgacccctctt
ttgagatcctctacagctggcaggcatccttctgtccctgaacatcacagcctgtgtaatatcttgtaggccaaacaaaa
gtcagtaaatgtttagtgtctagaacttcttttagattcagaatgaatataagacaattggaaaataaaacagtaaaaac
atttacaaatgcaaaaatgtgttggacaaaaacaacaacaagtgcaaaaagttattggacaaaagggaaagtgagggtag
aagaactgaaatagagagaaagagacagagagaaagggacattggcagaaatgctcattattcatttcctctcatatctt
tctctaagtgagctttcctcatttttcattcccagagaacaattcaatctccttatcttttgcctatgtaaagtttaagg
tggaggacaccacaacacaccgtaaaccagagagcatgggtccattgctgctcaaaggtgaacagataagagacatagtt
tttttttttaagtttttttagcaagttaaaagttattttatgtatattattaaaaagtcaaataacaacagattctggca
aggttatagagaaaagggaactcttatatagtgctggtgagaatgtaaattagttcagccattgtggaaagcagtttggt
gatttcgcaaagaacttaaaacagaaacatcatttgacccagcaatctcattattgagtatatacccaaaggagtataaa
tcattctaccataaaggcacatgcatgcatatacgttcatcacagcactagtcacatggaatgaaataaactattcacaa
aatgaatacttgtgaatatatgtgaattaatatgtgaattcactatatgcaaagacatggactcaatctagatgtccatc
agtggtagactggatagagaatgtggtacatatataccatggaatactatgcagacatcaaaaagaatgagatcatgtcc
tttgcatcaacatggacggagctggagactattatcctatgtaaattaacagaaacagaaaaccaaataccacatgttct
cacttgcaagtgggagctaaacacggagtacacatgaacacaaagaaggggacaatgaccactggggcctacttgaggat
ggaaggtgggaagagggtgaggatcaaaaaactatttgttgggtaccatgcttagtgcttgggtgacaaagtaatctgta
caccaaacccccaagacatgtaattggcctatataacaaacctgcatatgtgcccctgaaactaaaataaaagttaaaaa
aaattcagttatgtaacagtaaagaaaattcatctgtgtagaaaaataatcaaaagatacagaaagttataaaaagtaag
agtcatggccattccagccactggttctaattacagacgatagccatatcaacacttcctgtgtttcctcccaaaccatt
attcttacagcaacatgtatgtgcctgtgttattacccacatagcaccttactgtatactaactctaaaaaatggaaaat
gattacattcttgtggtgttttgtaaacctgacaatacttttctgcatcatcattttctagtcaccctcctgctttttca
tggttgtttaatgtgccattttaatggttcaaaattagtggttaattgttgttaaataatgattaatgttttaatagttg
tttaaaacaaggtgttagattgtatgaaaggctgtaatctatttactcattccaccaataatggaaatttttaaagtaat
ttgttgttttgtttgtttgctacatgccactatttctgtatcagtttccttcatcatagctctctcggtgctgatgtcag
cacaatcttattgttttgacatttttctctaaccatattgagactgttctcacaacaaaatatgcacatcttaaaatacc
atctggcttctcaggtccacttgagactggtgacctcacttttgaccttgccctaaaagtcaactggagtccatatacct
caggtacaaacagctttaataagctgccacttcctgttcctctcatcttctctctatggcaggactcagagcattaacta
acctaagggcctggtagaatgtaagctggaggtagagtagttaaagtctgtgcattttgtactggtcattttccagttcg
tctgttgctaagaaacagcaacagaggcccgctctagagggttacaaactccctggaattatggctcccggacatggtgt
agggaaaggtgtcccacagggatcaagcctagaatatcgctggatcttgtacagtttagtaaagggcaggactggattta
acataacgtccaccaaactacattactgaaaatttttggtgcttcactcaactagtctcattgactagaagtgaaaatat
gtttttctcaatattaccagctttaaatttgccataaactgttgtgggaccaagccacagaggaaatgtttttccgctag
acaaagataagcatgaggatgccagcaacagaggatattccttttaaggtctgtccattgcaaagtacacacgtacacgc
tcacacaacaaacacgccctgttcccttttgcttgtgttaaccactgagggcagatctctgaataataatacatttagtg
ggtccacaagagctgcatttcctctgctccagaattcatgcaaggagcacggctggggcttctccactgtcattgttatg
gcctcaaatgaaggccttgtcaccaggcgggggcgggaaggcactggagcgcagcagcattgagagcatccgaattccct
cctctgtccctgattggttgaagaactggggagcaccgaccagccccctgcggctcgactcgccattggctgggaagagg
tggcaatcagggcgggccaaggcggctgttctcgctccagctcgatgctgcctccccggcccggttgcgctgtagccgct
gccgcctctgcctgggtcccttcggccgtacctctgcgtgggggctgcctccccggctcccggtgcagacaccatggtaa
gtgctctcagccgggtgcggcccgaacctcacccctcctcggccggcctggcagcgagggaactggccgcgcagccggag
cttggctcgggggccctgggcgctcactgccggccacgggagcagcctcactccttgcccgcgcccagtcaggggaggtg
ggaacgccgcgagtcgtggcgggggcgatcggtgcctttgcttcccaggcgggtttgccgctccacaccgcagcttcctg
agctcgggaaggggaggtgcggcggaggcgtggggtcttcccggctctggccggccccaccagtgtgggaggctgagcgc
cagcggaagggaaggctccgggttcgcgtccccgcgctgcccccgatgcccagcctctcccggagcggtgacaggtgagg
agggtgggaagatagcgtgggggtggggcggatggtgacggggagaatccaccagggattggggggttgcgcccccacga
tccgactcctttagtgcatagtacccctaagggagaggagtcaggggcggggtgaaaggttaagccagcgccatgggagc
agaggcagcagcctcgcccccaagccgcttctcaggtacagcgggtccctgacgctcaagtctctccctgtccccgcagt
acggatttgtgaatcacgccctggagttgctggtgatccgcaattacggccccgaggtgtgggaagacatcaagtaagtg
gccggctaccctggctgtggcccaggtcggcgcccagtgtgggaggccccccgcgcctcgcctggtcctcagcctgctgg
ccgggtcgcgggcgcgcatccttggaggtgcctccgcgcctcgctcccggctcgctgcagctgcgctcccacgctccggg
actggaaccaggaggggaggggcggctggggcggggctgcg
