# Supplementary material for: Creating PWMs of transcription factors using 3D structure-based computation of protein-DNA free binding energies
Source: BMC Bioinformatics. 2010 May 3;11:225. doi: 10.1186/1471-2105-11-225 (PMC2879287; doi:10.1186/1471-2105-11-225)
Supplement: Additional file 4 — 124 NF-κB-regulated promoter sequences used for validation of the PWM model. The promoter windows span over [-10000, 1000] bp in respect to the TSS, the length of each promoter sequence is 11 kb. The genomic coordinates of the particular TSS are listed in Additional File 5. [file 1471-2105-11-225-S4.ZIP › nfkb_promoters/slc3a2.fasta]

>PM000311719|solute carrier family 3 (activators of dibasic and neutral amino acid transport), member 2|
actgcaagctccgcctcctgggttcaaggttcaggtgtttctcctgcctcagcttcctgagtagctgggactacaggcgc
ccgccaccacgcctggctaatttttgtatttttagtagagacgagtttcagcatattggccaggctggtcttaaactcct
gaccttgtgatccgcctgccttggcctcccaaagtgctgggattacaggcgtgagccattgcgcccggcctgattacagg
taattattcctttagcaaataacatgcctgctgcctggtagggcttatcttttttttttttttttggtgtgaagtcttgc
tctgttgcccaggctgcagtgcagtggcgtgatcttggctcactgcaacctctgcctcccaggttcaagcaattctcctg
cctcagcctcccaaatagctgggatttcaggcacccgccaccatgcctgactaattttttgtatttttagtagagacgga
gttttgcctcattggccagcctggtctcgaactcctgatctcaggttatccgcccgtctcggcctcccaaagtgctggga
ttacaggcgtgagccactgtgcccaaccatactttatataatattattattattattatttgtagagacggggtctgact
gtgttacccaggctggtcttcaactcttggcctcaagtgatcctcctgccttagcttccaagaatgctgaggttacaggt
aattattattttagcaaataacatgcttgctatctggtagaatttgtctttaaaaatacgattttttttctttaaagata
tctttactattctctgcccttttctcttgcacatgaattatagagtcatcttacaaagttctcaccaccagatattaaga
tttgtattagaattgcatttggatttttagattgtttggggagcactaatttctttatgacatcaaatctttattttatt
attattattattattttttgagatggaatcttgctctgtcgcccaggctggagtgcggtggcgtgatcacagctcactgc
aacctccgcctcctgggttcacgccattctcctgcctcagcctcccaagtggctgggactacaggcacacaccgccacgc
ctggctaaattttttttgtatttttagtagagacggggtttcaccatgttagccaggatggtctcgatctcctgaccttg
tgatccgtctgcctggcctcccaaagtgctgggattacaggcgtaagccactgcacctggccctctgcttttttaaaaaa
agaattcattagctgagtgcagtggctcacgcctctaatgctagcactttgggaggcagatcacttgaacccgggagttc
gagaccagcttggacaacatgacaaaaccctgtctctaccaaaaaatacaaaaattagccaggcatggttgcatgctcct
gtaataccagctgttcaggaggctgaggtgggaggattgcttaagctgaggaagtcaaggctgtagtaagccaagatcac
attactgcactccagcctgggcaacagagagagaccctgtctcaaaaaaacccaagaaacagaaaacagaatttgtcttt
agtttctctatagtccagcctccttttaagagacttggtgttgaaattaaccaattttttctttctttgagacggagttt
cactcttcttggccaggctagagtgcaatggctcgatctcggctcactgcaacctctgcctccccggttcaagtgattct
cctgccttattctcctgagtagctaggattacaggcatgtgccaccacacctggctaattttgtatttttagtagagatg
gggtttctccatgttggtcaggctggtgtttaactcctgccctcaggtgatccgcccgccttggcctcccaaagtgttgg
gattacaggcgtgagccactgtgcctggcctaaccaattttttagttgcagaatgagtgatatttcaaattcaattttct
gttacagcataccatactctaaatatctacttctcaatattttatattctctttcaccttattgattataaaatatatat
atatttttcagacagggtctcgctctgtggccttggctggagtgcagtggtgtgatctcagcttactgcaccctcaactt
cccaggctcaagtgatacctcccacctcagcctcccgagtagctgggactacaggcatgtgcaaccacactcagctaatt
taaaaaattttttgtggccgggcctggtggctcacgtctgtaatcctagcattttgggaggccaagtcgggcagatcatg
aggtcaggagttcgagaacagcctggccaacattagtgaaaccccgtctctactaaaaatacaaaaattagccgggcatg
gtggtgggcccctgtagtcccaggtactctgggaggctgaggcaggagaatcacttgaacctgggaggcagaggttgcag
tgagccgagatcgcaccactgcacaccagccagggtgacagtgcgaaactctgtctcaaaaaaaaaaaaaaattttgtac
agacaaggtctcactatattgcccaatctggtcttgaactcctgggatcaagtaatcctcctaccttggccttgcaaagt
gctgggagtactaggtgtgagccaccacacccggccagctaattaaaatcaaacttttttttatagagacacggggtctt
gctacgtggccctgtctggtctcaaacttctgggctctaatgattctcccattttggcctcccaaattacaggcgtgagc
catggcacctggccaggctcatcagttatttgtttttttgtttatttctaatttttattttaattattttagaccagttc
tagctctgttgcccaggctagagtgcagtggtgcaatcataactcactgtagcttcaacctcctgggctcaagtggtccc
tcccacctcagcttcccaagtagctgggaccccaggtacttgcaccatgcccagctaatttttttttttttttttttttt
tttttttttttttttggagaaagagtctcaaataatttatgtagatcttccctctgcccagagatacagagtttaactct
gtacatcttgagtgcaggctgcgcttagtgattctcttcctcagagtgtgatgacaaagttttggagggccaggggaggg
agaaaatgaggatgcagtattgtgtgatcatgactgcagaaatagctgctgttggagggcctcagtgatcattttaaggt
ctcttattgctacttatcttttttgatgagattaagtattctgtctctgatcagttgaatatctgatgtcattaatccaa
ggataatatgttaaaagtactaccccatattttccacatactgacctgctatttctctggtgtttatcttttagtatttg
gtttcatttgagagaatggcttgctgcaatgtttttcatttgtctaacttacttgaatactggatacttttcagatggtg
catttatttctcttctcctaagagatgactttggttctatttctttcactctttctggcttttatccccactttgcattc
ttcaccctttagtaagacaaccctgacaggtctcttctttagcagccagtgtccctcctataggattcatagtaacaatt
aatagtattctgacatgggttcttcagatagtagctgcgaagtgaactgctttagttggagtctttttctctgctttaat
ttcagccacgctttgacttccaaatgctcaattcctcacccatctttcctttttctttttcttttttttttttttggaga
cagagtcttgctctgtcaccgaggctggagtgcagtgtaatctcagcttactgcaacctccgcctcccaggttgaaggga
ttctcctgcctcagccaagtagctgggattacaggcacccgccatcgtgtgcgactaatttttgtatttttagtagagat
ggggatttgccatgttggccaagctggtctcgaattcctgacttcaaatgatctgcccgcctcattcttccaaaatgctg
ggattacaggcatgagccaccacactggcctcatttttcaaatggctaaaatcttcaagatttctggctgattggtattt
tagaggcagctttgatgttttgtttctgggtctttggaatagagtcttgggctttcgaagatttatggaggctgttggac
agagacagtctcctgaagagtttctagctgtcctcccatcttctctctgcctttagaaatccttcttagatgtggccggg
cacggtggctcacgcctgtaatcccagcactttgggaggccgaggcgagtggatcacgagatcaggagatcaagaccatc
ctggctaacatggtgaaaccccgtctctactaaaaatacacaaaaaaatcaaaattagctgggcgtggtggtgggcacct
ggagtccgcaggagaatagtgtgaaccttggaaggcagagcttgtagtgagctgagatcgcaccactgtactccagcctg
ggcgacagagcgagacttcatctcaaaaaaaaaagtccttcttagatgtttttagttgtttgtttatttttcgagatgga
gttttgctcttgttgcccaggctgaagtgcaatggcacgatctgggcccattgcaacctctgcctcccaggttcaagcga
ttctcctgcctcagcctcctgagtagctgggattacaggcagccaccaccatgcccagctcatttttgtatttttagtag
agatggggtttcaccacgttggccaggctggtctcaaactcctgacctcaggtgatccgcccgcctcagcctctcaaagt
gctgggattgcaggcatgagccactgcgcccagcctgtttgtttgttttcagatagggtcaccctgtcagccaggctgga
atgcaatggtgtgattgtgatcacagctcactgctgcctcaacctgagggctcaagtgatcctcccacttcagcctcctt
agtaactgggaccacaggggtgagccaccatgcctggctaatttgttaatttttgtagagatggggtctccctatgttgc
cgaggctggtctcaaactactgggcttaagtgatcctcctgccttagcttcccagagcgctgggattaaaggcatgagct
gctgtgcctggtcaatcctttttacatgtttgaggaaaaataaatgtcctgttttcaggctaagatcaagtaataatcct
catgtgttaggaagcatgtgacatggatttttgcagcagagggttagaaaggaactttctttatatacttggccccctgc
atttcagggctccaccgccatctgtctgtctgagtgtaaagtggaccttattggcatctgggctgccaaactgctttttt
tcctttgctttgcccagccttctcttgaaggctaaattcttgaaaaattatattctttgtgttcctatagtaaatattaa
gctttatatcaacacatatggcaggatctgaggctctttactcacctctggtccatttctctagtcttttctctgtagtc
tttttgttttcctgtcctccatctcctaatttattagttttattattatattttatattatttttttgagacagagtttt
gctcttgttgcccaggctggagtgcaatggcgcgatcttggctcactgcaatccctgcctcatgggttcaagtgatttgt
ctgccacagcctcctgagtagctgaaattacaggcacgcaccaccatacctggctaatttttgtatttttagtagaaacg
gggtttcaccatgttagccaggctgatattgaattcctgacctcaattgatccgactgcctcggcctccggaagtgctgg
gattacaggtgagccacagtgcctggcagtttgttttattttggttgaacagttacaagtcttggtttgttttcctgcag
caacaggtttatcttgatatgatacagcgttatttaaattccttttcattttcctgcctttgtcttcacatgctagtttt
tttcagttgtttcttttttcttcttccttttctttttttttttttttgagagatagtcttgctgtgttgtccaggttgca
gtacagtggtgcgatctgggctcactgcaacctctgcctcctgggttcaagtgattctctcacctcagcctccggagtag
ctgggattacaggtgcccaccaccacgcctggctaatttttgtatttttagtagagacagcgtttcaccatgttggccag
gctggtcttgaactcctgacctcaattgatctgcctgccttggtctcccaaagtgctgattacaggtgtgatccaccgtg
cctagcctgtttagttgtttctaagaagggagatattggttttgattgacatagttcatccacttatttaccaaacactt
gcgaagtgcctactatatgctgcctccgaataggcaggttcgtccacaatagcacaaggctcctgccacttgtcttcaag
gacaaagagacatccagacaaacaaatgtaataaacaaatgggacatgattgtagcagaggcagatgcatggtggaggga
aagtaattttgtctggggagttgagaaaagctgtcacttgagctagatcttgaatgaataggaactcatgaggttgagtg
gacaaacaggaagggccaacagcagaggtatggcatgtacaagatgcagagctctgcctgaaaaagcctggtgtgttgtg
agtctggcaggtgtttgaaggctgatgtggctggaggctagtgcctgtgaagcaggtggtggctgataagattggagagg
caagctgttatcctctttatgcatgcagaaggaattgacttcaggctgggcacagtggctcatgcctgtaatcccagcac
tttgggaggctgaggcgggcagatcacctgaagttaggagttcaagaccagcctggccaacatggtgaaaccctgtctct
cctaaaaatacaaaattagccgggtgtggcggtgcacgcctcctataatctcaactactggggaggctcaggaagaagaa
tcgcttgaacctgagaggcacaggttgcagtgagctgagatcgcgccactgcactccatgctgggtgacagtgtgagacc
ctgtctcaaaaaaaaaaaaacaaaaaacaaaaggaattgacttcagccatttggagccatgaggatctgtgagtgagata
ctgtgtcatgttggaccatctcaaagacagcttctgaccccacagttctcaaccttgttcttacttatttttagagacag
ggtctcgctctgtctcctaggctggtatgcagtggtgccaccatggctcactgcagcctcacaaactcctggactcaagt
gatcctcctgcttttgcttcccttgagtgttggcatctcatgggactccaggggcacatcaccaattacagatgataatt
ttttttttttttgagacggagtcttgctctgtatcccaggctggagtgcagtggcgcgattttggctcactgcaagctcc
gcctcccaggttcacgtcattctcctgcctcagcctcctaagtagctgggactacaggcacccgccaccacgcctggctg
attttttttttttttttttgcatttttagtagagacggggtttcactgtgttagccaggatggtctcggtctcctgacct
cttgatccacctgcctcggcctcccaaagtgctggtattacaggtgtgagacaccacgcctggcctttttttttcttttt
tgagacagagtctcactctgtcacccaggctggagtgcagccgcgcaatcttggctcactgcaacctctgcctctcgggt
tcaagcgattctcatgcctcacccctccaagtctgggactacaggcgtgtgctactatgtccagttaatttttgtatttt
tagtagagatggggtttcaccatgttggccaggctggtcacgaactcctgacctcaagttatccgccaccctcagcctcc
caaagtgctgggattacaggtgtcagccaccacacctggcctgttagtttttttgaggcagagtcttgctctatcaccca
gactggagtgcagtggcccattcttggctcactgcaacctctacctcctgggttcaagcgattctcatgccacagcatga
gaagtgggattacagggattagtaggtgggattacaggtgtgagccaccacacccagccaggcccagataattttaaaat
ttatttttttatttatttagaaatggagtctcactatgttgccccgtctggtcttaaactcctggcctcaaggaatcctc
cctccttggcctcctaaagggctaggtgacaggcatgagtcacactgcgcccagccttgagcttttgtgctcgagatata
gtccattcagaacctctggttggcacttcttatctggcacatgcagggcaccttggatctcttattatctttgagcactg
gtctgaacccacttgcttgccttctcccaggggctgccccgtgcaccccttgttcctagggtggggatggggttggatgc
ctggggttgcagaggggactagcagagggtgacccttttctctatgctattacttcagatcttggcttttgctttcttcc
aaatacacagcaatcttggcttccagcctaggtgggaaagggagaaagaaccgatttcctccagctcctctctgaaagta
gcccaactggcactgtttaggaacaaggagttcctgagagtgttggcaccccacggtgttgatgtccggtagttccctgc
tgtgaaccctgtctctgccccacttcaatccaaggaccctgtggagggaattctaggcttcttcaaagcctctgcagtac
cagctgcctccaaggcctaacatagtgaagtgatagggagacaggaccttgggggagtttggggataactgtgggagttc
ctgcaaggtgggtaagagtctggccatggcatcttctggtctattccacaaaaaaggtggatgcctctgagacctagctc
tgttatgttcattacagccctatcagtctcttctggatgtctgattcctagctgccaaacatccaggtgctagcagctgg
gggtggggtaggataagaaggggggtgtctacctcaaccttcctgcccaaaccattcattttaaagtactgtgaagaagg
ctggattagtgttaaattcaataaagttaacaaagcaaagtattgtagtgagtacacaataaatagttgctgcatgagga
atttcttgaaatgaattcaagatgagtcttgaaaaacgagtgggagtaagccgtgcacggaagcagaggtctagcagagg
tctagcgccaagtcccagaggcctgagagggcaagccttggtgggggaaaaggcagaagttgtgactggctgcctctgag
agtgcaagtagccatgcaaagttgggaaaaccagacggcggccggagccgtgaaccaggggcaaatggaggatggtgttg
gggtagtcactagcctgccggaatggaagaagaggggcgtttgggggcggtaaggcctaaaggacactggaggggcctcg
ggatttggggcaggatcacaggcctagtccacttaaaggtggctccgtgccaggccttcccagaatcaggttgaaaagaa
ctttagggttagacaggttggagatgagaaattggaccatgcaggaagtactgtcggaggcgtgttcctgactttactac
cctgagccgcccacggctggggcagtccccgaggttccaccttaaggggcgggccggggcggggctccgctgccccttcc
cagaggccgcgcctgctgctgagcagatgcagtagccgaaactgcgcggaggcacagaggccggggagagcgttctgggt
ccgagggtccaggtaggggttgagccaccatctgaccgcaagctgcgtcgtgtcgccggttctgcaggcaccatgagcca
ggacaccgaggtggatatgaaggaggtggagctgaatgagttagagcccgagaagcagccgatgaacgcggcgtctgggg
cggccatgtccctggcgggagccgagaagaatggtctggtgaagatcaaggtggcggaagacgaggcggaggcggcagcc
gcggctaagttcacgggcctgtccaaggaggagctgctgaaggtggcaggcagccccggctgggtacgcacccgctgggc
actgctgctgctcttctggctcggctggctcggcatgcttgctggtgccgtggtcataatcgtgcgagcgccgcgttgtc
gcgagctaccggcgcagaagtggtggcacacgggcgccctctaccgcatcggcgaccttcaggccttccagggccacggc
gcgggcaacctggcgggtgagtgcagcgcgcccccgtcccgggtacctccggttgaatctggtggcttgcaccgaccccc
tcccctgtccccagacggatctagatggttcttccctccatcccgtaccgacgactgttcccccttcccccaccccctcc
ccggcacattgtccttccctcctttctttgaagaaagccgacccgcccctcactccgtcacgagggtgggtgactcagcg
tcctccttccccgcggcgccagaagccagttgcaaccggtttctgaagtaatgtgcaggactccttacatcagctcctct
gagtctcgtgattcagccttgcctccctctctccccctttgccccctccccgtcccacccttaggcgctgggagaaggga
gggtggggaggtcaggggcctctcagaggggcctcacttgttaacccagcccccatttcaggtctgaaggggcgtctcga
ttacctgagctctctgaaggtgaagggccttgtgctgggtc
