# Supplementary material for: Creating PWMs of transcription factors using 3D structure-based computation of protein-DNA free binding energies
Source: BMC Bioinformatics. 2010 May 3;11:225. doi: 10.1186/1471-2105-11-225 (PMC2879287; doi:10.1186/1471-2105-11-225)
Supplement: Additional file 4 — 124 NF-κB-regulated promoter sequences used for validation of the PWM model. The promoter windows span over [-10000, 1000] bp in respect to the TSS, the length of each promoter sequence is 11 kb. The genomic coordinates of the particular TSS are listed in Additional File 5. [file 1471-2105-11-225-S4.ZIP › nfkb_promoters/spp1_2.fasta]

>PM000202819|secreted phosphoprotein 1|
ttctgaaatgctctaatttcatgtctgaacttgaaaatagcaccctcttatcatccacctttgcttgctaccctgtgata
aataatgccccttttcccagtctatatatgatgaatggtgctaggcttccgattagctttaattccaaacttctttatga
cagattagtggtgttaccaaaatatcagagtcatgtctgaaccttgactcaagggaaaaaaataattacctgtggagctg
aaaacactgaaatagttggttacactttactaagtaaaatataattagaaatgttcaaataaactggaagtgagtttaat
aaagttgtccaccaaagtagtgacattgaacacttactttttattatatgggaattttcatgtaattcaggaaaaagacc
ttaaggctctttatttgtttccatgtgtcctcttagtgtgtataatttaagatcacaaattactctttgcattctagttt
gacaactaaactttttttactttccactcacaagatttatagggaatttgtgcattttgaccttttgattctaacaacca
atcattagccaatcaagaatggaaactttggaaatattacagatagagccactgtgatttaaatcatttaacatgttaat
tctgacagaaaatcctactcagaaaaaacaaccagcagcagcatgtttgagtgcaaacagcaagaaacatcccaaaacat
gacctccccgatagtcagaatgacgcagcatccatttcctactttacagaattgcctcccattataaatcactttatctt
ctcaactccaaagcatcccagacacattctttacccgtgaattcacaagccttttctctgagagaggccttgggactagg
aactttttgaatgagtgtagaagtcgggaaggagacaatagtgtcaacttgggattgcctaaggcaacaacagagcaaaa
caagaacgctttggttctctgggtctctgtccctgattgcatagcgggtcattgttgggaaatatttcctcacctggcat
tccaagaaatggagagctccacagctgtatatagtcctgtcattaaatacaggagtgttctatcccgctggaattaagaa
aattggtagaaccagattgtggtctgaaatcttttttcagaaatgctgccatcgtgtggcactgcggagctatgaccaga
agagtcctgtaaagggtcgtatggttcatctcaagatggctgggctccagcataatctattcctataattaattctagct
tcatattgaatcattcccgtgggcacagagtaaactacagtaaatcctgtggaaattttgttgtttttagaattttcaga
cttccctccactaaattgacaacatgacacgcttatgcgggtatgtttaaaggaaaaaaatagtttttagaagcagaaaa
aagaagtctattttgcaactttataatctgtgtgctttctattttatagagatagtcgtcatcttacttattaaaatggg
tgcttattacctacaaaccaatcatatcaattcatctggaatacatccaatttaagggagacatatttccccctaccaaa
tgttcatgaaacctatgaattagctatacactatcactgcaagacattatttaatctatatttatattaaaagtaatatt
tggcaaaaggaagctgacactttaggactaataaaaaccacaattacttttgcagcaacctaataataaataggaccatt
tatttttcatctcaattacacacaagtcttaacaataaaggtgtaaggtaaataaatagtgcaatctgcatttcacaact
gagaaagcaaatgaagataagtaatctcaaggcaatattaaatattttaaaaggacccagagctctgctatccctgaatt
ctgctctaatattcggactttccctgtaattttctttcattcagacaccttttaaatacctagtaaagtgttttttaata
cagaaatttttaaaaatgtttttctttttaagtggcctactttacataccttgggagaaaaactagaaaaaaagatgatt
ccaaaatcgaatctgttcctttagaaatgtgcaaaatttccttattgatgcatacaatttaaagatcttacgtctactct
cattttaataacctgttcttttaaaggacattacaattcgtgactgcctgcccctcttaaaaatttcataatagttaaca
cacatatagtccttaagatacgcagagcatttgcatctaatatgtgctaagcattgctagtttaacatactaattcattt
aaacccctcaaaaaccccatgacctaggtaatagtattgcatttcatggatgagggaacaaggataggtaggctgggcga
tttgcccaaggttgcacaggtcagcagtgacacagcggaattcagaaccacggtctggctcctgaagcagccctctcaag
cagtcatcctgctctcagtcagaaactgctttacttctgcaacatctagaataaattaccattcttctatttcatataga
attttatattttaatgtcactagtgccatttgtctaagtaacaagctactgcatactcgaaatcacaaagctaagcttga
gtagtaaaggacagaggcaagttttctgaactccttgcaggcttgaacaatagccttctggctcttcaataagtacaatc
atacaggcaagagtggttgcagatattacctttatgttacttaaaccgaaagaaacaaaaatccattctatttaatttta
cattaatgtttttccctactttctccctttttcatgggatccctaagtgctcttcctggatgctgaatgcccatcccgta
aatgaaaaagctagttaatgatattgtacataagtaatgttttaactgtagattgtgtgtgtgcgtttttgttttttttt
gttttaaccacaaaaccagagggggaagtgtgggagcaggtgggctgggcagtggcagaaaacctcatgacacaatctct
ccgcctccctgtgttggtggaggatgtctgcagcagcatttaaattctgggagggcttggttgtcagcagcagcaggagg
aggcagagcacagcatcgtcgggaccagactcgtctcaggccagttgcagccttctcagccaaacgccgaccaaggtaca
gcttcagtttgctactgggttgtgcattcagctgaatttcatggggaagtccaaattctaaggaaaaatatttttaattg
taatgctgttaaacagacttaaattttctagcctttttaataagcagattagatacattgcaggtctcctggaacaaagg
tgtctagatattttgaatgccaatcaaatttaaaacttaaaaatacttccactgggtcctcaaaagaacggaaaccaccg
atgctaatcagaaaatagtaaaattaaattcccctttggaataattatacctatataattttcagtgggtgactgtgcag
gaatttaaaagaaaagggatcttttatgctaattaaaccaattacaatgctattttttaaatgatgtatctcacttttaa
ggggaagaaaaccctttctgaatatgccactgctaaatttagctgttaaaatattcaccaagatacctgtatgacactgt
gtaggcttattattacaaatagaaaagctgttggctattttcaatgttttcctttgaatttcaaatttttagaacatctt
acttaaataacaaatttcagagatagtttgatttcacctaagtagcacctacttgataattaagctaaaagtcacattta
aagtacatgttggaaaaatggataaagcaaatttttttcatttttttctgtgagttttttcttctctaaaaaatattccc
atactagcttattaatataattaagttactgttgatctgtttgtaggtttagagagctagatatataaggtagtaatggt
ataatttctggaactctaaattttaaagttgaataaatacagacttgcaaaatttccctttcccttgcctaatagtgaaa
gatggataataggtggcaatataaatattaacttgaaagactataatactaaaaagaaaaggcatctctaagaagtagaa
aagattctatagaaaatatattttatttgtgatcattttgtaatgtggtagtataaaaaggtatcactgttgtaacctat
gaagatgtcagctattccttatgaaatattttgcaggaaaactcactaccatgagaattgcagtgatttgcttttgcctc
ctaggcatcacctgtgccataccagtgagtacagttgcatcttaaagaaaattcctgaaaataactgaattgtgtgcttc
catgtgctaggaggacattcttgtaatctttcttcatcttttctgtttctaaggttaaacaggctgattctggaagttct
gaggaaaagcaggtaagcatcttttatgtttttatatagttaaatcatttactcaattatggcgagaggtgcaagaaacg
tatttgctgcgatattacttatcttctcagtcaaatccattggtttacaagtattgattgactgcctgctatgaatctag
gccagtaccaagcacagtatagtttttaataaatataagtttataaaaccaacccagatattttaaatataataatatct
aggcatgtatgatgagttatcgcatgtaagataagttatatgaagttgtgtgactttttttccattagtccacatactga
tctaaaagcagaaaattccagcttttgctttgtttagtggattgctaagtttaaaattcacattggatattagtcagaac
tgtttgtatgaccataatattcacaatattgtctgagatattagctgagaagcccattgtgaaaagaaagtctatgtgtg
ctgtttgtatctattgtgattgtcagctgatgttagatcacattttctaaccaaacataagaccaaccaaactctttatt
ataattatttgaccagcactaaagatgtacctacccctccacaacagatgaaactgtgccagccaaacaacaaatgggca
ttgtccccagaagcttggacaaaaaggcacacagagttcaattccagttgaacagaataaaggccaaaatagagctgcct
tgggggtcactgcaattagactgcttaatgaagacattaaaagaagtattctgtgttcgtttgtgtgtggaggggtgtgt
gtgtctgtttttcaactgatttgaaaatacaggtgttgaatcctaataataaaccagaaaaattaacatctccagagaag
atagaggtcatactatttgaggcaagaattagcgtctttttaataaacgaaaatatggcaaagatgcattttagaaggca
cgtggagctataacaatttaagaaatacgtgaagagctcaaggctcagccttctagaatcccagaaacttaaagctagta
aaaaattggggaagtctctaaggatatatgcctgaaaatacacactggttatctgtgagtgttaggattactgggtggtt
tttagtctattcattttgcttacctttattttcttcatattagtttttaaaaattataaatgtaacttatacatccattc
tctctgagcctgtattacatgtgtcatgagaatagatagatagatatgaaaaagtgaagagaaaaactctgaactcatct
ggtctcactgtttttccgccttctttttttttttttttttttttttttgagacggagtctcgctccgtcgcccaggctgg
agtgcagtggtgtgatctcggctcactgcaagctccgcctcccaggttcaccccattctcctgagtagctgggactacag
gcgcccgccaccacgcccggataattttttgtatttttagtagagacggggtttcaccgtgttagccaggatggtctcca
tctcctgacctcgtgatccaccctccttggcctcccaaagtgctgggattacaggcgtgagccactgcgcccggctgttt
tttcatcttcttaaagcaaggaaccccttctttcagcaaaacctttcggagaagcccaatactaagctcctctggttaga
gccagccatgagagaaactccaagtacttctgactggttctctctctactcatccaccccttaggtggctgcagaaggaa
ctctgtgcaacccccagagttctcattctcagtgacagggaaatgtaatgattggccctggatgattcagcagatcagat
gatacttactcagagcaatttccactcctttgcagtagcatattatcagtattttccagataaataacttggctaaagaa
aaatccatttcatttacatctttggcaccttacagcaatagaacttttgtgcaatgattttaatattatatttctacatt
ggctgataagatacatatggctattgagcactcaaaatgtgggctagtgcaactgaggaactgaatttttatcttctttt
tttttttttttttttttgagatggagtcttgctctgtcacccaggctggagtgcagtggcgcaatcttggctcactgcaa
gctctgcctcctgggttcacgccattctcttgcctcagcctccccagtagctgggggtacaggtgcctgccaccacgccc
ggctatttttttttatttttattttttttagtagaaacggggtttcactgtgttagccaggatgttctcgatctcctgac
ctcgtgatccgcctgcctcggcctcccaaagtgctgggattacaggggtgagccaccgtgcctagccatttcattttaat
taacttaaatttaaatagctccatgtggttagaggatactgaattagcacagtcttagagagttccttcttgttccatgg
actggacacaatgaagattaacagtaattaaggtcacttctggtttagatgtgctttatctgagaggaaaattcagccag
caaacatacaaaaagaaagcacagtgtgaagttcggtgttaagagctagtttgcctgcgtttgaaccctgcctggctctg
ccatttcctaccacttaactgcactgtggctgagttttctgatctgtaaggtgggaataataatgatacctatctcatag
gggaatgaaaggatcaaatgagttcatatttgtaaagcaatttgaaagagtgcctagcccacagtaagtgctacataaga
gtttgttaaatgaatctgcaaaaaaaaaaaaattacaaaaaggtacctaagggtccgggtgactatatgcttccatcaag
actagtgaagaatggttgttttttccattcatccctacatttctttttttaataatgataaacatgcaacttttttgtag
ctttacaacaaatacccagatgctgtggccacatggctaaaccctgacccatctcagaagcagaatctcctagccccaca
ggtatttttaaacttctcataattaaactacagtgatgaaagatagccacactcaggccatttgggctgctcagatgaat
cctgcctgcctgctggcaaacatgtgcttaggacattgactgatctgccatgttggcttctctctgtgttaagccatcca
cagatgaggctgaaaaataaaaactgctttggattaaaaaggttaacttttgaataaaaaagctaggcatgtgtgatgcg
cactaacacgtgccattccttcttcagaatgctgtgtcctctgaagaaaccaatgactttaaacaagaggtaagttctca
ttttcaatcagaggcccatcatgccttgaagagatgaaagaaggcattgcctggattctcttctgatgaaatttcattag
caagttttccagctaattggcagtctaaaacttgctcataaataaaacatgtatttactaaatatcagaaatactaggtt
tcctcggataagtttagcattacagaagatgtttattaatgcctgttatttgaaacattaatctgcttgcaatttattta
aggtattttgtagatatctaatatctaataagcatctaattaatgcatatcaaagctaagattttgcctttaggaaagtt
ttctttcctaataaaatagtttatttgacaactattctttttattaggatcattcatatatttgctaagcaaagagtaaa
tttattttccttaagattcaatttgaatatactaagaatattaaagcaagttagataaattacccaatatatttgtcaat
ttgaaatttgatagacattagttgtttaattcaatgggcagttttgagctgcagtttatacacacatgcataacagagtc
acctttcaattatccatgttaataggaaagtggttatagattttagtacacacattaaaatatggatactcttctctttt
gataaatctcatttcaaataaaaaaaccagtctcataattatgtatctgtatctattacatcattgaatttagtaaataa
tgtttaatatgtataaggaaaaacaatgttattgacatgaagattatactcacatatttggcttgaaaatatctataaaa
ataatttctgttgcaaagtaagaaatgttcttcagaatgttattaatccctgtgttaaaagagaaattggaagatgctca
ctttagctcctaaaagccatggtatgtactgtgaatgcaaagattctgaaactaaataaaaagaaagatagtaaaagact
aatgtgctataaaggctaagggaaaataaaaacccatatattaattttcccggccatcttaattttcagacccttccaag
taagtccaacgaaagccatgaccacatggatgatatggatgatgaagatgatgatgaccatgtggacagccaggactcca
ttgactcgaacgactctgatgatgtagatgacactgatgattctcaccagtctgatgagtctcaccattctgatgaatct
gatgaactggtcactgattttcccacggacctgccagcaaccgaagttttcactccagttgtccccacagtagacacata
tgatggccgaggtgatagtgtggtttatggactgaggtcaaaatctaagaagtttcgcagacctgacatccaggtaaatc
ctttaacagacacacctgatggttctgactagcgctcaagtctaggaaaccacagtttgcatattcattcattcattcat
ccattcattcatccattcagcaagaattcattcatattctactttatgaccattgaatacaaatctttttctgcttggcg
gtttttgtaagtctacataatttctctctagatttgattctcaaacacaattctactttttgaaatcctggatcacttat
tttcagattaaaataaatggaaaacaccaattatttaaaaaaaataatggtcatgttttgaagttaaatacctaagagga
attgtagttgcaaattacactgaatccttagtcacagaatctggatttgacatagccttgccgtttactattctctttac
tttttaactaacaattcacttcctctttatgtaggtttcaatataatgaaacctacctcataggtttcattacatatgta
agtgatgtagttattaaactaaatgagatgacatatgtgaaaggccttggtaaagtactatacaaagtaacatgctagta
ttatttcagccagatttagacaatttttagtataagatgacctaaaagctagagagtggaaaaggattaccatattccca
tccctagccgttcatataattattcttcatttgtgccgtgattcagtaccctgatgctacagacgaggacatcacctcac
acatggaaagcgaggagttgaatggtgcatacaaggccatccccgttgcccaggacctgaacgcgccttctgattgggac
agccgtgggaaggacagttatgaaacgagtcagctggatgaccagagtgctgaaacccacagccacaagcagtccagatt
atataagcggaaagccaatgatgagagcaatgagcattccgatgtgattgatagtcaggaactttccaaagtcagccgtg
aattccacagccatgaatttcacagccatgaagatatgctggttgtagaccccaaaagtaaggaagaagataaacacctg
aaatttcgtatttctcatgaattagatagtgcatcttctgaggtcaattaaaaggagaaaaaatacaatttctcactttg
catttagtcaaaagaaaaaatgctttatagcaaaatgaaagagaacatgaaatgcttctttctcagtttattggttgaat
gtgtatctatttgagtctggaaataactaatgtgtttgataattagtttagtttgtggcttcatggaaactccctgtaaa
ctaaaagcttcagggttatgtctatgttcattctatagaagaaatgcaaactatcactgtattttaatatttgttattct
ctcatgaatagaaatttatgtagaagcaaacaaaatacttttacccacttaaaaagagaatataacattttatgtcacta
taatcttttgttttttaagttagtgtatattttgttgtgattatctttttgtggtgtgaataaatcttttatcttgaatg
taataagaatttggtggtgtcaattgcttatttgttttcccacggttgtccagcaattaataaaacataaccttttttac
tgcctatataatgtttttaaaggtttattttggtttcaattgatacataataagtgtacatatttatggggtacggtgtg
atgttttgttacatatatacattgtataattatcaaagggtaattatcatatccatcacctgaaacacttgtcatttatt
tgtgctgagaacattcaatcctcttttctagctattttgaa
