# Supplementary material for: Creating PWMs of transcription factors using 3D structure-based computation of protein-DNA free binding energies
Source: BMC Bioinformatics. 2010 May 3;11:225. doi: 10.1186/1471-2105-11-225 (PMC2879287; doi:10.1186/1471-2105-11-225)
Supplement: Additional file 4 — 124 NF-κB-regulated promoter sequences used for validation of the PWM model. The promoter windows span over [-10000, 1000] bp in respect to the TSS, the length of each promoter sequence is 11 kb. The genomic coordinates of the particular TSS are listed in Additional File 5. [file 1471-2105-11-225-S4.ZIP › nfkb_promoters/nr3c1_1.fasta]

>PM000005985|nuclear receptor subfamily 3, group C, member 1 (glucocorticoid receptor)|
agatactatttctgcaaagcaatcatcaattcatttgtgtaacatttgaaatttcaaagtacaaacccacattctattaa
aggcaggaagtgaaaccaataaaacttgtaacaactatacttaattttcagggttctttccattgctgacaaacatttta
agtcatgtctattctcttaaaatgtaaaatatgatgtttatgtcactgttaatattttgataaaaagctattgtcatgga
catctgggtttttttctgcatgcccagaaatcccttttctcctatttaaatttaaaatctccaattatttggagaagcac
ctcctcttctctctctttcatttgtaccccattcttaggtgtcagtggtgggcacttgagctaggctttgcccatcatag
tacacattcctgacatcccttggtcatagttattggtccagggataagcatttgaaccaactagaccagtgaaacccctc
ccaggaacaactactaaaattatgggaaaagaactctttccactgaagttactaacctggcaggatgtgttaaatccagg
tgccacaggccaccaggtggagaggtggagataatctttccagaaaacaaaacaaaacaaaacaggaaaatgaagctaag
ggataaaatttaagccctttggacttcatttgagcccctgaatccagtcatgcctcctgaaattaaacttcccctggact
tttcagtgaatcaaaaaactctgtttttaacagtggggtttcttataaatgcaccaaaaaatgacctaatgaatgttgtc
tacaagcttccattagaagtattatcttcaagagaaaaaaaaaacaaataacttgaagaaaacccttcataattcaagtc
agtcctgctaacctctaggaaaccctccgtgaccaccatctccatatccacacccattttcctaaccttaaacaccagat
gacttcttgaagcttatgaagtgccctatgcatctaacacatttctgtaagtctgcattgttctataatgacttgtaacc
gtatctgtctccatttcctccagagaagagattgttatcattttgatatccctgcagccttatactggggcctaacatat
aatagttgctattttgttgaaggaattgtattttgttgaaggaattctcttttgttgaaggaatgaatggagagaatatt
aattaagaaagtctcttctattaataaacattccctgattgattgaaaccatgcctaaaatagctaatcatcagaagacc
aaagtaaacaacatatccaaactgaatcctcaaagtgttagtcattggtagctgtatagctgagaatctttccttcttct
ggtcattagggttgaaagggtgggtgaatgtggagacatgattctttcttttgcaaaacatttactattttttaaactcc
ataaaatgtaataacttctcttgaaaaatgttaaaacccaaacaaaaaaacctgtaatgtggaatatagattgtaggtta
taatggaggaagcagggaaagtggggaaaactgtggttgccagaagttttctgataactaataggcaagacaatagggtg
gcttttggtagggtccttctttatggcatagcaaagaaaaataggaatgaagaagtgagaagcatgaaaggggacagcaa
tatatgtgtaacacagggtgattcagtgtgagagttttataattaaaattgccaaatgtgagaaaaaaaaatctactata
aattgggataggctcaaggcatggagatgaacaaataacccctccatgtgggcaaaaatcaatgaaattactagatgagt
agcttagtatgtgagttccagttgcaacatgttactggtatttggggcttcccctcccccctccccccctgcactttgag
gcaattcgacatttgactaacaatccagcctaactttctccatctgatataaagatatttaccttgaaatcctagaactg
ccaacatctcctacttcctactacaaccctccctgactccttttctctggcacagctttctatgcactcaccccattcaa
ctaagcctgcttactcttcaccagaaggtcttctcttagcataaaaagttcctggaagtccatctctttcatagagctgc
tggatgactgctttgcttacctttggccttcaaaatacctctcctgtccaaccatagctccccagctcccctgccattgc
aaccaatacaaacttcgtcatctttccttgggccaatgtgcctgtctcctcactgctctccctgctttctcccttagccc
ctacaactcatactccacatcgcaagcagaacgagcttttcaaatagtaaattagattatgtccattagtgtgttagtaa
atgtttaacagctcctgaggggaacagagtatctatgtgttttataatttttacatatatgtatcacataatttacaaaa
agcaagaaaaaatataacactcttaatagtaaattctatatggccatgtgattttcacagaaccatttcagtgatttttg
cagaatatttgtgtccatagccaacctacagctaaaattcaaacacgtttggcaaaatcagaccacaaataaatatctga
ttaatatccaatcagcaaagaagtcattcatggtactgaagtcccaacatgaatgttggttgatatttttacattaatga
gcgagataaaagtgaagcaacaaaaatggatgttggaactaaactcgttcattaatgacagaagtgacttcttttgctga
taatagctttcaagtactagaaaaatatttcctcaagtttttgtgttcacaaactaaggcacttttaagttcaatcttca
ttattaaaatttcttctactctgtcagtctagacaatcaacaaaacaaatcaagctctggtttgtcatgtttcccaattt
ctatagtataggtactccaccatggttgatttcaaactaccaaaataacatttctgaatgcagcgttaggaagggatacg
ctgcatcataccatcgtatggtatgttcttatacagaacagacagaaataactttaagaacatagataatagtaaaatgg
agtaaaataattaggcagtaaagtcttcagcatttatttttgttgttaaaatatttgattgtgagtttataaataatttg
gtttttaataatgactgtgattaacaaccaacttacaaaatctctgaaaatttaacagtcagtgcttgcaagctggtaca
attgtttccggtgcactactgaattatcactcccctgcctaaaattccagactgcccattgcactgattccctgggaaat
aagtgaaaagagacaatgataattttcatttttgttgtggtgaagtgatagtgcaaaaattccataagctcctctaagtt
ttccaaataaagcttagtgtttaaaaacgtttgaacacatgatcccatgtaaggcctacattacttcctgtgtgataggt
ggggtagatatcattatccttcctttacagattgaaaaacaaggctgagaaaaatcaaatgcctaccccaggctcattca
agtaagtaaatggcagaatagggtctaaaaaccaggtcttgtattgaaaattcaacaagaggatagagaaaatttaattg
acaaatactgatctcaaaacaatttttttttcaatggtgacaaatgtcctttgtagcactttggagtttgatatgaagta
tcttcttatcttgttaagggatccctataccaagaatgttttcatctcaaccccactatttctaagttagcttaaaaaca
aaacaaaaccctgtgtgctctaataagaagatataagaaccaaaatggaaatgcaggttctcaaatgagctgaaagattc
cacatagcagcggggcagattgaaacactctttaccaaaggaacatgggagagaaaaggagattaaatcaagaaaggaag
aaagctaatgacatatgaggagccacaaatgccacaaatgaaaaaacaaagtacgtaatacttgttgcaattattcagtg
tgcttgctctaatgcctccaaacattaaaaacattgagttcctgcttatggcaacatttatctcatttatctgctgatag
ctgcctcatccttgaatcaggtattgcttaaactaagttctgccagcataaagaataaagtcaaccaggacacccattgg
gcatttcacgcatatgagcacaaattgtgatattttaggttgcttatgatgaaatcattgaaagcatcatgaaagacagc
aaaacagcaggaaagctagtaataatttagcatttcccagtccaggcgggaatgttaattctaattacaacgaggaatac
caaagtggagttcattatgattaagaacttgctgtactagtgtgaattgtttataataggcatgtctggcataaaataca
aatattgaagcagacagagatggctcattcaaagctcagctgggttcccttgaacctcttaccttataaagttaaatagg
aatagaagtattttccaaagtcaagatattattttaaagagacaaataatagctatgatagctgcaggaataatttttta
aagtaagttctaaccaccaataaaagctgtttgtgtgggcttaacatgttcaaaatacacaatacacatgtacacaatac
acgtatacatggttcccatttatatttaacatcacacatttaaagtgagagagtacagaaaaaaagaataaatggaaact
gaagccatgacaaagaatcacggactataggaaaataagtcacaaagaagtatgcttatgtaagaggaaatatatgtgat
aaacaacaggagacatgggaatgaatgtggtgtcttatgtcctttctttaacagaatcgtgtaacagacactactcaata
tcgatctcaactgatccagttctccagtctccctggaaaacaatggattgatgcccagggtgcgctgaacactggaacca
tggtcacttctgcacttcacacgattctgctcccaccagttgagctaccaacagttcctggtgcttttgcttcccaaaca
tgtttatgccatttgttgcttattactgtacttacttaatttgattaaatattaagtaaaatgatgaaatgagtgtaaaa
aattgttctataaaatctaaatggaaagatgccctatagccttccttgacttacagttgcgtcaagtaaggtggatgtaa
gacaattttaaaagactggtgtgggggcaggagtgaggaatcataaaaatttagaaatctgcacgaaaattattctaaaa
gtacacattgaacatccctaacttgaaaatctgaattttgaagtgctccaaaatccaaaactttttgagcattgttatga
taccacaaatgaaaaatcctacatggaagtacttaccacaaactttgcttcatgccccaaattattttaaatattgtata
aaattatcttcaggctataaggtgtatatgaaacaaaaaatgaatttcctatttagacttgggtcccatggccgagatat
ctcattataatgcaaatattccaaaatcagaaaaaaaaaaatccaaaatctaaaacactttcagtattaagcatttcagg
tcatggatactgaatgtgtatctttaatttcttgttctactttgtttaaaaaaaagggggaaaatagtaattctacagat
gaataataattgctaatgatgagcaaatacttcctatgacccaggaattcgtctaagcacttcacatatatcaaactggt
ttaatctttataaatcagtactattattatccccattttacagatgatggaaaaaggcacagagagttagcctgcccaag
gttacattccttttagtggtggagactgtatttggcctttatagtctggcttttaactgctacactatatcaatgcatta
caggtatagtttatacacacactaaagaagacatggaactccagtcagtgggctcataaaagctttagaccttcatcaaa
agattagaaaataaatgttcaatcacaggttttaggtttcaaaagtttcaaaagtttaaagtttgcaagttatctttctt
aaaattatttccttcttttaactaatttttaaattaaactccagttcaatcacatccactagaaggcttcactttctaca
aaggggtaggtaaaggtgatgatcttaaataccatactgggagttgggatctgtgtagcactagaatcaagagttattgt
atatacttgagaaggagcacagcctgatttagttgatgttttggaggggtaatctggcagtacagcttggattattttag
tgggaatggagatgacaaaacatgaagagaatgggagaactcacttgggtaatatatcagtttctgaaatcaatgtatca
agtggtttggttattagtcaggcttaaggttttattggccttaggacatagtctctaagaccatatattatcttcattca
ttcatttaaccaacacccactgagcaccaactatgcactagtgatacaggggtgaacaaacagacacagtccctgccttt
gcagaacttatgttctggtgggtgatacagagaaataacaaatgagggcacaaataatgaactatcattgtaatgtgcta
acaaagtatgcagaatactataagaacatacaatcaagaatctaatctagtttattttaaaaaaaagtggggggagcact
cagatgtttaaacacaaaacaataaaaatgaggatcttgagggttatctgtacactttttattaacccatttggccacaa
caataacccagtaaaagtgattttacatctagttaactagttgactcaatgttattataaccctgtaatgtatttgttgg
gtgcctgctatgtagtgggctgtgttccaggagtgggacataaagctatgacaagatagatcaggtccttgccttgactg
agtctgaatacatcaccttcatttccacctctgcttctaagacaatcaaataccttcccactcagatagggattcatcct
atttcttgtagtaattataagttcccagggttacagattagtaaatgccatacctaaagacttaggatactgtgcataaa
acactttcaatagtgtctgtcagacagcagatgcgcaataaatgttgactttcgttagaattgtgttattattataatgc
taaatctcacgtcctttctggcacactggagttcatctcttcaattaaattccgtaagcacatattgtaagtagtctatc
agaattgatatactacttcatgttaatgattgagatcagtgaggaaaaccactttaatattgtctaattcctctcttaat
gcataggagccatgtgaacttagacaagcatcaacctctgtaagcctgttgtcctcatattgaaaaatcgaataacaata
cctatctcatttaattgttgtcagcaaaagtgggcagcagaagagtggggatcaataaatgttagccacaaatcataact
atttgtattactctgaaaaagaggggttaacttatagttcatgcatgcttccaaatgaatgtgaaagactaaagaatgag
aatttttttgctatcaaattaaaaaattaacaggcacatttagattgctgaagagagaaattaggataagtttttttttt
tttttgctcaattaaaaacgttttcaatggcatatttaaaactacgtattcttccccattaagatctgcagagaaaaaaa
aatgaagggagaataattgggaactcttgtgaaatcataaattatttaagcagagtacctaccactaaggatttgagcat
gtatgagcgatgaggtggattcttagagcagagattcagcagtgagacaggctaatggcatggggagatgtgttctatta
gacaactgtattgtccccttaattatatacatatatatgtatataatatatatgtgtatacatatgtatacatacatgta
tatataaatagaattcttaatcattttaagcagtgtacaaggataattattagcatgggctatttaactcacttttaaaa
cgtgtaaaacattattgtagggttgggtcttgatttgtttcccatgaaactgttggtagtttaggggccaaattaacgaa
agacatctcattctagtgcttgaggctcagaaattggaaaaacgggcaactaggtcaagcagtgttctcatagcctcaca
gatgagcatccaaagcaagggcctccttctagttgacttgtgccaagggacaggagaagcggagtctgccttctgggtcc
agaagggggttttgttaacatggagttgctcagcgcccttcataaaaattcttctggctgagggttctacgttggcatac
ggttggttccctcttcttttccgaggtggcgagtatctcttcctttgccaagatggcggctccagaatcctctggaggcg
gcccccgtagatcgtctccggacaagaggcttgctgaaagcctacttctttcctttcacatcagacaatgcacagggaac
cgtttacccttgagaaccaaggaaggacggcttaggctacccgcgatcgcgaacctttgccaagatggtggccgcgggga
cgggctggcgacactgtaccctaccaagatggcggcgggcggcttccgggacgcgcttccccaatcgtcttcaagatgtc
agagcagggggagccgccgtcagtctgagcgcggcgggaggtgagagagtggctgtggccgagcgcccgagcaggattag
gtggagctgcggcagcccccgcccgtgtcaggagctggcaagcgatgtcacctgtgggggcgcaaaagttacctccccaa
accctaaacccacacagcacaacctttcccagagtcacaaaaatcataatctgtgccgcacaaggtaggaggctcggtcc
cggcatcgtccaagccttcccgacgcggcgagctggggaagggagctggggcgggggcttcccgcacgggcacccctcgc
cccacggccctctcctttctcaggacggaccacgagttcccttccccttggactgagggggaagctcctaacaggaacat
ctgtagggagttgaacgctggcattttaaagctgcctgtattttgttttatttgtaggggcaggggtcctatgaacgtga
tagggtgagcaacgcacagagtcgagggcagcaaatgtcaagattcgggggtggggcctgcaccgggaacttggacgcgg
gccctggccggggtggaagaagaggtcaggagtttcggaaggggggctatatttcgccagcaacttactatttcgcctgc
aacttgcttttaagcctgccgccccctgctttccttaatcataataataaaaaaaaagtgcaaagaaatccagctcgctg
gaggttttgcatttggcgtgcaacttccttcgagtgtgagcacattgggcgggaggggtgggggttgaacttggcaggcg
gcgcctccttctgccgccgccgccgcctcgcagactcggggaagagggtgggggacggtcggggcgcgggggagggtggg
ttctgctttgcaacttctctcccagtgcgagagcgcggcggcggcagctgaagacccggccgcccagatgatgcggtggt
gggggacctgccggcacgcgactccccccgggcccaaagtacgtatgcgccgacccccgctatcccgtcccttccctgaa
gcctccccagagggcgtgtcaggccgcccggccccgagcgcggccgagacgctgcggcaccgtttccgtgcaaccccgta
gcccctttcgaagtgacacacttcacgcaactcggcccggcggcggcggcgcgggccactcacgcagctcagccgcggga
ggcgccccggctcttgtggcccgcccgctgtcacccgcaggggcactggcggcgcttgccgccaaggggcagagcgagct
cccgagtgggtctggagccgcggagctgggcgggggcgggaaggaggtagcgagaaaagaaactggagaaactcggtggc
cctcttaacgccgccccagagagaccaggtcggcccccgccgctgccgccgccaccctttttcctggggagttgggggcg
gggggcgaagcgcggcgcaccgggcggggcggccacgccaggggacgcgggcgtgcaggcgccgtcggggccggggtggc
ggggcccgcgcggagggcgtgggggcagggaccgcgggcgcccctgcagttgccaagcgtcaccaacaggttgcatcgtt
ccccgcggccgccgcgcggcccctcgggcggggagcggccgggggtggagtgggagcgcgtgtgtgcgagtgtgtgcgcg
ccgtggcgccgcctccacccgctccccgctcggtcccgctcgctcgcccaggccgggctgccctttcgcgtgtccgcgct
ctcttccctccgccgccgcctcctccattttgcgagctcgtgtctgtgacgggagcccgagtcaccgcctgcccgtcggg
gacggattctgtgggtggaaggagacgccgcagccggagcggccgaagcagctgggaccgggacggggcacgcgcgcccg
gaacctcgacccgcggagcccggcgcggggcggagggctggcttgtcagctgggcaatgggagactttcttaaatagggg
ctctccccccacccatggagaaaggggcggctgtttacttcctttttttagaaaaaaaaaatatatttccctcctgctcc
ttctgcgttcacaagctaagttgtttatctcggctgcggcgggaactgcggacggtggcgggcgagcggctcctctgcca
gaggtaagaagcgaggcgggagggggccggggcgcgctcgc
