# Supplementary material for: Creating PWMs of transcription factors using 3D structure-based computation of protein-DNA free binding energies
Source: BMC Bioinformatics. 2010 May 3;11:225. doi: 10.1186/1471-2105-11-225 (PMC2879287; doi:10.1186/1471-2105-11-225)
Supplement: Additional file 4 — 124 NF-κB-regulated promoter sequences used for validation of the PWM model. The promoter windows span over [-10000, 1000] bp in respect to the TSS, the length of each promoter sequence is 11 kb. The genomic coordinates of the particular TSS are listed in Additional File 5. [file 1471-2105-11-225-S4.ZIP › nfkb_promoters/gucy1a3_2.fasta]

>PM000000575|guanylate cyclase 1, soluble, alpha 3|
ttattccaaattcttaatttgaatctgttacatcatgactttaccattttatgtgtgaaataacagaattcatgaagtta
tgaaacttgtccaatgtcacactaccaccgagtagcatttgtgatagtcaacatgtattcctcccatactgggtagcagt
gcttttctaagtgctttctatttattgctttgtttaatctcacaacacatttatgagatagttgctattattatccttat
ttttcagatggagaaaattgaggtgaagttcagttaagaacttcactaatgtcgcagagttagcacatggtagacgcagg
gagcaaacacaggccatctgttcatgtagcctaagcttttaactgctacgccaactccactgcctcagggaacaactggg
catggcacctacatttatgtgaacccaaccctccaaattatgaagtctctgtcatgctaattatctgcatgagacatgag
acatcaggcacttaaaaactcaccattacagggccgggtgcggtggctcacatctgtaatcccagcactttgggaggccg
aagtgggcggatcatgaggtcaggagatcgagaccatcctggctgacacagtgaaaccccgtctctactaaaaatacaaa
aaaaaaaattagcctggcgtggtggcgggcgcctgtagtcccagctgctcgggaggctgaggcaggagaatggcgtgaac
ccgggaggtggagcttgcagtgagccgagatcgcaccactgcactccagcctgggcgacagagcgagactcctcaaacaa
acaaacaaacaaaaaaaaaaaaaaactcatcattacagaagagggaaaataagggtgtgtgtatgtaagtatgtatgtat
gtgtgtgtgtttatgtatgtctctacatcaaggatgtagaggttttactttacttccaggccttcctgcctgaccaaaat
ttaaaagaggagaaattatgatgtcatgtaatcatcaagttcattatgtcacctaaaagaaatctatcaattagcccaat
tatttaatcaaggatttgttgtcactttaaaagtttcatcagattattttacctaaattataatgtactctgtggagtct
cagaaaatgtgatcttgttgagtgtttcttccaggttggtaggttggcttttcaccttatatgcaaatttaaatcaaaca
ttgattagtgtaggagtatttctgatataacacagcatagatgttcttggaaaacctcatatgcttcaaaactgtgcact
aaaaataaaaggacttagggaaaaaatgtgtttgagtgaaatcattcaatgcttacgagcactaacaaaagcaaaaaaga
aaaaaaacaaaacaaaacaaaatccccaaaatataaaagtttagttaaaagatacattgaattctaatgaatactgcacc
tcagcaattgtaggccttgacctaaggggaaaaaagtgaaagtagttggtaggaaagaactataagacagccttgagtct
gctgagttatggagacaagagaaaaatacaggaaaattgtccaacagtacttctacgacagagcatatggtcagactggg
ctaagaggaagaatggggagcaaaggggatctagcatgcctgcattttatcctgacattatttccctagcgatagatgtg
cctgagccaattgacattcctgaaatgtacagtacttatttgaaaacagataaaaacaaaatggctttttacagagtaaa
aaggaattacatttcttccttaactcatttcataatcattactatattttcagtaagtatattttaaagtgactaagcct
ctgcaaggaactattttagcaatgtaactatgatgagaatcatagaaaaagatgcaagaaattgttttatatattttagg
gaaaattggttgaaaagtttatctgatttcctcatgatcagcatgatgcatcataagtagtgatgatacttaatttgaag
atgtttaactgcatgtattcaaattgtagtcatcacacgggagagtttttaaaatatattttaggatttataatcccaaa
ggtttttctcttaaattagttataaaacattctgtaaatactttgataaaaactgagaaacaaaatgtgaatttgaatac
ttaaaatctccctactatagagttgagtgtactgaattttgctattatttcaaagatgccacagaattgcctcttaaatc
taattttaaaagattgtagattgcactcatcttattttaaataaagatttaatgcagcttattaaacacaatttgtgtcc
agtactgtagttttatcaaggcggttgccacccggcgagtcggggggcaggggcactccaatatgattattgaaagtgag
gttgccgttgtctttagagttgacctctctgttttgggagaatcatcagtatgggctcttgagttacaaaaatttaaggt
aagcatcctcctctttaaaaatagcttgagacagctcacacttacatgtagatgcagtccgttaggaaggtgaatgccct
actcagtaatagaaattggagtgaacaattactgggcttttgaacaaggagaaattgcttcccaaaatgagattttaaca
gaagaattggagtaacctaactcccacaaggtgttatataatattagaaatccaagctctaggcttggttaagattgaat
aaccagagtcatgggaaatgtattatggactattttgattgtgcactatggtccctagagtttttccttggctgggatat
tgagaagtaaagtcagaggaatgtgtcttccctctgctttggtccccacacccagtcagtagcccaggcctgcggattct
ctctcagaattacttctgcaattgattcattttttccccccagggtcctgtttttgcccaacccagatctaccatctgtc
ctactctgacccatttttcattctacattccaaataatcttctaaaaatgcagtctaattcacttactctcttgcttatt
agttatttagttgattgcccttagaatagagtattatcttgtttaatgcggtttgtagaactctgcaaaatcctgacctc
tgtctattttgtctctcaccaccattatcttgctctgtcttaacctcattcatgcctttgctacactggaattacttctg
ttcctagaacattggctcccaagcatgctgttctttctggaactctcttggcctgacgcagctcagatgtttctgagagg
actaggttcagatctctgatttacattcccagagcactatatccctcccctttttgcagcagaggccacccttggaactg
atacatcagaaatagttttcctcctggattgtaagttcttgagagcaaggggtgttctttacacatcactctgaccttgt
gtctagaaaaatgcctggcacagagcaagaccttcgtaaatatttgttgaataggaagaaaaatgaacaagtgcatgaat
gcgtgaatgatgtagaagacaatccagtaataccaaagaatctattggaatcaaaattattaaaaagaaaatgcagatga
atggagaatttatgttaaaagccaaaagagtcttgagctttgacttttaggcatcatcaaatttaataaagagatatcag
taacatactaaagcaaaagccagatggttttgaacttaagaataaatatgatgtaaggaaatgaacacagcccataaagc
caacctttcaaaaagagtaacaataaagggagaatggtagtgctagagaggaatgatgggatgaaggagtctgagatttg
tttgtctctttttaactttgtggcagagagaattggacatgctcaccaatttttctactactttgtcctgctttcctgat
ataccacagggaaagttctataaacatttcctactacaaagtgaaaagaaacctattttaaaagactggtttatgggatt
ttatgtaatatttttcaatttttgagtaaggaaaactttctaagttttcagtctacctgaaaattaagcctttttcctta
tttatgaaaatagttgttacaatttgtactgaagtatacaaactttatccttactaaggcaatttgcttttaagttttct
cctccttttggctactcttaaaaatctggactttcaagtttaatcttaaaaagctcatatctttttaatcacagatattg
gcatgtccaggtaccaggtatgatggtagacatttgatacagctaattgcttttgtgatggatacataatttttaggctt
gcctcttccctgtaacttttttcgatttttttattatttatttatttcaacttttattttaagtttaggggtacaagtgc
agtttgttacataagtaaacttgtgtcatgggagtttgttgcacagattatttcatcagccaggttttaagcctagtacc
cattagttatttttcttgatcccctccctcctttcaccctttacagtccaaaaggccccagtgagtgttgttcccctcta
tgtgtccatgcgttctcattgtttagctctcacttataagtgagaacatgcggtgtttggttttctgttcctgggttagt
ttgcccaggataatggcctccagctccatccatcttcctgcaaaggacatgatctcattcttttttataactacatatta
ttccatggtgtatatgtacgacattttctttatccagtttatcattgatgggcaattaggttgattccatgttttactat
tgtgaatagtgttccaacaaacatacgtgtgcatgtgtctttataatagaatgatttatattcttttgggtgtataccta
gtagtaggattgctgggtcaaatggtatttctgtctttaggtctttgaggaattgccacactctcttccacaatggctga
agtaatttacactcccacgaagagtgtaaattaaaaagcattcctttttctccacaaccttctcagcatctgttattttt
tgactttgtaataatagccattctgactggtgttagatggtatctcattgtggtttttgatttgcatttctctaatgagc
agtgatgttgagcttcttttcacatgactgttggtcacatgtatgccttcttttgaaaagtgtctttttctaacttttca
tctgctccttaagacctgcttttggagaaaagtgtatcagtgccagagagtgtggtaaggggtgttttccttacatgata
ttgttacatgtctacatgatcttgttacatgtagtaaacaagatgttcatgcctaattgaattctaggatgggcatggtg
gctcacgtctgtaatcccagtgctttgggagactgaggcacgtggatcacctgaggtcaggagttcgagaccagcctggc
cagcatggcgaaaccccatctctactaaaaatacaaaaattagctgggcatggtggctgccacctgtaatcccagctact
tgggaggctgaggcagaagaattgcttgagcccaggaggcggaggtttcagtgatccaagatcatgccactgcactccag
cctggatgacagagtgagactctgtctccaacaaaaaaaaaaaaagttcatgcttcattaaattttaaattctagagttt
aaatgattgagggttgccttacttgcacaataatctgtccctgttattaatactaggccagtagctgggtcattattctc
accacggcaaagttaatcactcactagtaaaaagagagtgagcattaagtttatttggaggctgtttaattatcaacttt
tggaatgagaagtacctcttcaagtttctgagaacatattattccacttcttgccaaggcctgtcgccaaatttattatt
ttaatttatttgtttttcccttaccatgttactaccatctctacaaccaactatgtactgaattcacccactgaccaaac
catttctgaagttactgctaacgttacccataaaaatcatcactagtttacttgaggaacaatcttttgcctgccaggaa
tattctgtattctgtattcctggcaggcaaaagcaagacaaacaggtttccaaggtatcaacactgcgtgcatctgcttc
atagtgtaatttcatcagttgagcagatgaagaatgctaattagtttgtttatacatatgtaatttaatgagactaaaca
cttaactatcttaaagtaagcacaacttacttcctgttggctgtttttgctttaataaaaaacactgttcggcttatttc
ctggaaattatagtaccgtgcagtacaggaaaagaaattatttcaaggaaggttgactggtcaattgtattctactgcag
ctggattcagtaggaagataagaattaaaatattgggcttgggtaccagcgttgaaatccaatgtgaatgagagagttaa
gtttaatggaaagatctattataaactatattatggcaaacttctaagtccaatactaaaattctaatatataccagaat
aattcgttttagtaataattctatgccatcctcagacctaacctataatcttccatttcttattgtcttccttttgtttt
tatgtacccttttttgctagttattgtagttagattttgatataactgaaatagtggcattcagttaataaagctctttt
ccctgaaaattaatacaaaatagtggtactattatttgtataaatagttatttagtattatctattacactctttttgat
tactttgaagttgttcaaaaactggatcccagccaggcacagtggctcatgcctgtaattccagcactttgtgaagccag
ggcaggaggattgcttgagcccaggagttacagaccagcctgggtaacatagtgagaccttttctctactaataataatg
aaaaaaactctccaagctccccaaccccaaccaaaactggacctgcgtaggctgttatttttggagaggagtgactagag
gagatgaggaaataactttgctcctatagtcaaaattatattttaattaaaatgctttagttaatatactcggttttcta
caaccaggggtcagcaaactactggctatgttcacagtctgcttttacaaacaaggttgtattggaacacatctgtgccc
attcatttgtatatcatctctggctggcttcacactgcaatggtagggttgaatacttgcaataaagaccatgtaacctg
caaagctgacagtatctattctcaggccctttacagaaaaggttaaagcacttttaaagcttaaagctgatcattgattt
gaagcttaaatcagaagagaagttattaaacaataatagaattatgttgagatgtagtaaagactaagaaacaaatattt
attacattaagtcccaaaacaaatgtgggtaaaattattagatatttaggttttgtagaacctaagtaatcattccccct
atagccatattacctttggaccacttcagtagtctattgaggtagaccgcttccattctgttctggcagaacaaattttc
tactcataaatgcataggattttcttttgtcccttcttgaagttccataaattatatatgagcatagattttgtttataa
ctttaggtaacagagccttggcagcttcttctggcctgccagcatccataatcttcctctatacctaatgtcccatgaca
tcccatggggatcagatactgaatttagcttccttgtttgtcccagttcagaaaatgagttgttcattgttctaaactta
ttagatgacttacatgtgacaatttacaggctgttgcttatgggaacatattaagggcattgaggagcatagaaaataaa
aaaaaaaaacctaattgaacttcaactctaaagattcaaatataaggctgaatcttggatgtttcagataccactagcca
atgaacaggaaattatgttcctcactgaattttaatataaatttgtaaaccatattttgaagataaaaatctaagttgat
taacaaagcccgattgtgtagaaactgctctaatttagtaatattagtttggagttatagaaaacacattggctttggag
tcagctgaatctgcatttgaaccctagttcagtcattctctagcatttgaaatgagagaaaactacctaaacttttgagc
ttctcacccattggggataataatacctgtgttatgtggttgctgtgaggattaattgtaaacatagagttcccagcact
gtgtcaggcacatagtacttagtacatgtggggattagcaaatatgggttcttttccactctttgtttttcttccccaag
agtaggaaatagctggtagacccagttaatcaagataattagtattgttgatgaactgaattcacaacttgacagttcca
gtaacaaatagctaatgataaatgggttgtgaattgtgggagaatttacaaccacagcatcaacaaaaacaaaagtactg
ggggaaatatgctggaatggcgatgcttatgatttcagtgggaagtggggtagtctttgactcaccgcagtctagatttg
tttccagagacccctgcaaatcccatggtatgttcttggggatcaggagttctgatgtttttttcattttgatgataata
tttttaaattgctttaccatttaaagtgataaaatttttcttttgccataatcatcttcattgaactttttttcattgaa
ctttttttttctaagttggtgtttcaaatctgaaaacatatacttggggatcattatacatattgttttgctttaggtat
ttttggaagccattggtttttactgttctgacttttcagaaaggagagcataatgagaatgtagtagtacaagcatgaat
aaaacataaacttagatgtggcttttgtcataaaaccgtggtgttccactcttgtgaaatcaaactggaccagatgagtg
taaaaaatggaaatcagtagttgatgctaagaacattttggaaaaatatattttattttaaaagttaaaatagtaagagg
aagtattttgctaatattgtgaaattcacacatattaagtaaagatctttgccaaatgtcctgctcattttataattggc
atttccagcagaatttttttaacttgagaatgacatgactattgcttttgctcacctgtctttttctgttttcatccgtg
cataaagtcactcctctttctgttctgactttttgctgtccatagacatcccagttaccagtgtccttgaattgatagtg
gcttctgtttgtcagtctcatataagaactacagctcatcaggaggagatcgcagcagggtaagagacaccaacaccatg
ttctgcacgaagctcaaggatctcaagatcacaggagagtgtcctttctccttactggcaccaggtcaagttcctaacga
gtcttcagaggaggcagcaggaagctcagagagctgcaaagcaaccgtgcccatctgtcaagacattcctgagaagaaca
tacaagaaagtcttcctcaaagaaaaaccagtcggagccgagtctatcttcacactttggcagagagtatttgcaaactg
attttcccagaggtgagtgcgtgctctttagattttgaaattgtaatactttgaaattgtagaagaatgtttttccaagg
aaaatttaaacacttcctttctcactttcaaggctacaataaatgtagaatattttcttgaaacacataaaaatattctt
ttaaagcaattgtgttcttaagttgtgttttatcttaaaatgtttatgatcttgaattcttttcaaaagaacactgcagt
ctgacaaactttatgattttgggcaacaggcttaatgcctctttacctcagcttccttatccctaaaatggaaataatag
tagtacccaccttctacagttttaatgagttttaagtgaaaccatccatagctcttgccataacataagtgatcagtagt
tgttagctattatcttaaaattaaattcttcaaagaataacttattttctgctcaaattttctctcctaattttaaagag
catcatacgtcccctgccagttttcagagttgtgaaaatctcccttggccacttgctctgattctgaagttctgctcaag
ccagtcttgactttctcccttgggtcggagtcatgagcctgtgattgcctacacctgcgtgttattaggtctcacacttc
ttcatatagccctgcaagctgcatagcatagtgtcatgttgagatctagagcaccttctgtcaatccaccttgaaggaaa
cttctgggaagaggacacagacctaaataaatagaagagcagttgaaggtcttcatgatgtcttcctccctctgtcagtc
ttcatagttttatatagatttgcttaacctatgaatttggctggacattgacttaatcagacaccagctaacataataca
ttgataatttttaattgactcaataccaaccctctactgtgtgcaaagcaccaaagaaacatggactggctgattttcag
aactgaaaggaatttaacagataatcttgtttcactcccaggaagtgctagggaagttcagtgacttgaccaaaattaca
cagctttcaaagggtagagcaattaattcctgctgtaaacagtccaggctggaatgactgagaaagaagaaattgaagtt
tgaaagatggataaattagacttagcagaaagttgagggagtttatttcagatataatattaacacaatagtactttggc
agataacctttgaaatggaaatgtttaattattcttaccacactctagttgctagacagccagcattggctaggataaag
gatagagccctcctcagggagttggtttgtagcacagtctg
