# Supplementary material for: Creating PWMs of transcription factors using 3D structure-based computation of protein-DNA free binding energies
Source: BMC Bioinformatics. 2010 May 3;11:225. doi: 10.1186/1471-2105-11-225 (PMC2879287; doi:10.1186/1471-2105-11-225)
Supplement: Additional file 4 — 124 NF-κB-regulated promoter sequences used for validation of the PWM model. The promoter windows span over [-10000, 1000] bp in respect to the TSS, the length of each promoter sequence is 11 kb. The genomic coordinates of the particular TSS are listed in Additional File 5. [file 1471-2105-11-225-S4.ZIP › nfkb_promoters/cd38_1.fasta]

>PM000004501|CD38 molecule|
ttctgatttttggtagtccatggaagaagagagtttgaaagttgttgtatactgttaatgattgtctgcccatgtcctgc
tgaaataccatgagtgttgatggacagtatcttttttttttttttttttttttttgagacggagtctcactctgtcaccc
aggccggactgcggactgcagtggcgcaatctcggctcactgcaagctccgcttcccgggttcacgccattctcctgcct
cagcctcccgagtagctgggactacaggcgcccgccaccgcgcccggctaatttttttttgtatttttagtagagatggg
gtttcacctcgttagccaggatggtctcgatctcctgacctcatgatccacccgcctcagcctcccaaagtgctgggatt
acaggcgtgagccaccgcgcccggccgatggacagtatctttaataaaactgaatacagtttggcttggggaaaaaaaag
ccctcctgacagctgccacagacccgtacccaagagcatgtttccagaagttcccactatggggcataaatcccctttga
gaacagactgagtctgtcaactgtaagcctttattttcacatttacaatatgaaaatcatcacatgtttacatgatggca
gtgttgtgagggtacagttcacaaaggacctgacactcaacgatgttagcaattattgttgaaagaaaaaaaaaaacaag
aattatgtatgaattccagcatctcccttttctcccttcaacattgtgccttatttctcagcaaatgagccaacagatgc
ttgttgatagatggttttagccggtgaatccgatgaagaccttggatctgttggtgaatgtccagcctgttgtcactgag
tttgaactgtgggagaaggagctgcttattctgcaggcgttgcttgagtgccaaccacatactgggcatggttctggtgc
tagggacagagaacttggtatttctggtgaacaaaggcaggcaacggccctgttggcatggagctgcccttctagtgggg
gaactgaagagaggaggctcccccatttctagaagctttcccagggaaattggctgctttttgcttgacatgtacactca
catgttcttgcagcaagcctgagccacagggagttacatgagatgctcaggctcaaagagctagtgggggtggagagctg
gtattggagtctgggctctggtggtttgggagaggacatatggcctggaaggagccacgtatacacagtgaagcagaaag
aacagaatttctctctctctatatatatatgtatatatatgtttacaatatcaaataatattttttaatcatttttaaag
ctaacaaagattaggggaaaaaaaggcaagatactaccaaaatgttagtggtagttgggctacgagtgggagcatttttc
ttctttgctctatttccacttttaaaatgtagttttttgttttttttttaaagacaatctccctctgtcgcccaggctgg
agtgcagtggcacgatttcagttcactgcaacttccaccacctaggctcaagtgattctcctgcttcagcctcctgagta
gctgtgattacaggtgtgtgccactgcgcctggctaacttttgtattttcagtagagacgtggtttcaccatgttggcca
ggctggtctcgaactcttgacctcaagtgatccgcccaccttggcctcccaaagtgctgggattacaggcgtaagccacc
gggcatggctaaaatgtgatttttttttttacttgaatgattttaaaatgactaatgaagttgaccaaagaaagaagaac
atgtgtgctttttattctagaaccaatgtttctactaaccagctgtgtggcctggagatagtcatgcctcttgtccccag
gtgtccccaaatctgttgttctccccgccgttctgtttatatgctgttccctcctttttgcaaaccttgcttgcccttca
acagcctgctgtggtgtcactgtcttttcaaaggcttcctaaaaactactccgggccaggtgtggtggctcacgtctgta
atcccagaactttgggaggccgaggcgggtggatcacctgaggtcaggagttcatgaccagcctgggcaacatggtgaag
ccccgtctctactaaaaatacaaaaattagctgggcacagtggcacgtgcctcccagctactcgggaggctgaggcagga
gaatcgcttgagcccgggaggcagaggttgcggtgagccgagattgcatcattgcactccagcctgggcaacagagtgag
actccgtctcaaaacaaacaaacaaataaacaaacaccactccgattccttctgattccccctgtttgctacatcaccac
tgcaatattaatgcttatttgttgactacttgctaggggccagacattcagctctgttccctatacacattacctgattc
aactctcaaaagaattcaatgacggccacagatatttttcagcctgttcgacagatgagaaacttgtccttcagagaagc
tttactatttgcccaaatagcaaagcccacccaggtctacctgaccaccaagtgctcttaagtgctgggctatacaggga
ttcctcaaggctagtttatttctgtgccctcaatacttaacacagtacctggcccatggtgggtccttaatatttgttga
ataaatgaatatcagaatatgccatttttcaagcctcagtgcagtgtaactatgcacaaataagtctgcaataatgatat
taccatatgttgagtgtctagcgtgttctaggtgtgtacattaccaattaatccgcacttcaagctgatgagtagacatt
gcactgcacctattttacagatgagaaaatagaaattaaaaaatattggtaacttgccccaaatcatactacagcaacag
ggtgtggtaggaggatctgggtagttccttgtgcattatcttcttccccccaaatataccacagtgttagacgtttgtag
ccaagcttcttgcctgcagaaagataaaatgcaaaatgagaatattcacaaaccaagtgatgtagcagaagtaaggggct
atagggttcctttaggttttattttctcaagtgtttattacatttcacagaaagagaaactaacatctgaaggtgccaaa
tccctggtgattaataatcagaaaggaagacaaaacaaacttgaaactgtaactgtgtgagtgtggaaaaacccacattc
tcagctaccgtcagtgagagggccaactggtaccagcctttggctggcaatatctttccaaattataagtgcttgtgtct
tttgacccaggaagtccacttttaggagtgtatgtacttggacacctaaaaaatatgctgccacaagaacatttgttgta
gcattctgtgctcatttatacaggtctagttaagtaaactctagcatactatacagtagaattctaggggtcatctaaaa
gaattgggtaagcaacctgtgctggtgtttaatgtcttcaacatacattagtatgtgaggaaagccaggtacacaacagg
atatgtcctatgctataatttttatgaaacaatgaaggtctctctctctctctctctctctctgtatgctgcttgttcat
taaaatgggaagaggggagttcagggaagaagaaagaattgttttctgaatctagccctttgatctatttgacatttatt
ccacgtgtgtttatcatatttattgtcagaaacaaatagccttttcaaaggggtgtgttttgtggcaggactcagatgtt
tcatttcacaagctggaaaactataattcctaatggttcagtttcataaacagcaggtggcaaaccttcttgcatggtaa
ctgattttgaaccttgcactataaggatcatgaaagaaagtacatgcccagaacaagagagcagaagaaaggagggaaca
cagcaaggtcagaaattaacagaaatgaatccagaggcaaaacccacatttctcagtcattcactaactggtttgttcaa
ccagcatttatagacatcagattgatcccagggtactaagagaataaatttcaattgctgccaacctagccttgtgcaaa
ctcctggtctcctgaggaggggacacccagaagaaattctcagagtgtgcattcctgggctagggggtccagaccagagc
ctctgagatgggtattgtctcaggagatctgttggcatctatgttattcagcgagaagagtgtacaacaatttgcagatc
gaacctagcttgggagctgagtggggttagaaaaggcttcctgaggatgtctcattgaagctgaaacatgaagggtcagt
aggagtcagcagggtgagggcatggcatctgtgaagtcccagaggcagaggagagcttgggctggttggggacagagaga
aggccagcaggagtggagaagcataggagttgttggggacagaggtgcgcacgcaccatggaggctggagaagcagacgt
gggccaacagacaggctgcttgtcatgtccagagcaagaggggagggagtcagaattatgttgtaaaagttatatctttg
aaaggggtgacttggaaaaaaaaccccaccaacctgactgtggtatagacaatacatggaggaaggcggaaagagtggaa
ttgggagaatggtggggaagctcttcctgggtgagaaaggaggtgaactttctcttggactaagttagtggcactggaga
tgaagaaatggatatttaatgaataatttgcaggcagtaggaactgtcgttcatgtggatatgtggaacgagggagaggc
aagagtcaaagactgggaaaattctagcttgagtaactgcaggagatgttggttcttttcactgaaatgcaaaagaccag
aagaggagctggtttgacagagaaagattaaaagtttagttttggacagaatgagtctgcattgcctatgaaagcactca
aatgcaaatgttgtcttttctaacaactctttggtcccttcaggacctcccagccatgagctctctcatcttttcgtgat
ctctcacccttcttttgcccccacttcagtttctgtgggacttagatgttatggaccattattaaaatcccatccttgag
gagagtggatggcctgaatccaggagtttgaaatcagcctgggcaacatggcgaaaccccatctctacaaaaaaaatcca
ataagttgtggtagtgcacatctgcagccccagctactcaggagactgaggcaggaggatcgcttgagcccaggaggtta
aggctgcagtgagccacgggctcagcactgcatccagagcctgggtgacagagcaagagcctgtctcaaacaaaacaaaa
caaaacaaaaacaaacaaacaaaaaccaaaaacaaaacaacccataaaaaccaaaaacaaaacccattcttgcttaaagt
ttctacttccctgacgtttttttctccgttatatttactggtgttaggggctgaatggtgtacaccccaaattcatatgt
tgaaatcctaaccctcagtaccttagaatgtggctgtatttgaagatagggtaatagcttcaaaaaggtaattaagttaa
aatggggtaattaaagtgagctcaaattcactatgactggtgttcttataaaaacaggaaaattggacacagaggagttc
accgggaagaccacgtgcagacagagtgagaagacagccacttacaagccaaggagagaggcctcagaagaaatcagcct
ggtgacgccttgatcttggacttctagcctccagacctgtgagtcaatacatttctgttgcttaagccaccccattgtgg
cactttgttatggcaaccctagaacacaaatacacacagcaaaccccaaccctgtcaaatccaactctgctcactttcac
ccttctgtttaaacagtggggagtggctgggcaaaagaacgcaacctactaaccgaccttttaaaaaattcctgaccact
tgatgataccctgagaacccacagtccatttgctctcctggtctccttccaggtctaccagcaccccaccaactctcaga
agatgaccttttcttctcatttcactgaaaagcagcagaaaagtacatccacatcatcatcaccaaatccatgaacctcc
caacccccaaagctgtgttttccatctttcttctgtgaggtggtggagctcctacccacactctcacctgtgcttcggat
acctctcaccaatatatgagtccaggagttcaagaccagcttgggcaacatggtgaaaccctgcctctacaaaaataaat
aaataaataactgcaaaaaattaaccaggcccatggtggtgcgtgcctgtagtcccagctactcgggagactgaggcagg
atgatcgcttgagctcagcaggtcaagggaaattactggagcaattgccaattgtcgcctgcctactgggtcatcccagc
atcctacaaacatactgtgataatctcaacttagaacaaaatattctctcctgactgcccagcatcctctagctatggct
ttatttctcgatttcattttacagaaaagctctccacacacacgcaaaccccagctaacttactgatatcacttatcttc
tcacatactctcctaaacctgctgtgggtgggctttgtcctcatctttcctctaaaatgattcctcttgtcactatcatc
aataactttcagggcacccttcctcttgtctcagggatcatccttcccagttctctttgctgaagctctctcatctttct
ggcctctgtcacaggagtagcccatggctgagactctgaaactcttctgtttctgcacacactcttcacatgatcttata
tatacactcttggctttaagaactgtccatatctaaggtctcccttattagtgtctccagcattaatcccttgcccaaac
tccagaagcttatacccaagtggctccttgatgcctcctgttgggggtctaatagacatctcaaacttagcacatcaaaa
accaaattcttgattcatgcctcttcccaagaccaaatctacttcacctcccgttttcccatcactgtagattgcagtgc
tttccttcctttggtcagttacacaaataaaaaatcttggcatcatctttgactcatctctttcttgcaaatgctacatc
caattcatcagcaaatcctgctgctgctaccttcaaactctattcagaatccatctttttttttctttgccaccttcatt
actgctactacagccattgtaactgttctccatccttatcctcctacaatttattcttaataccaaagccagattgatcc
tttaaaataatatgccagatcaagtcatttggtgacttgtatgggtaaaaataaaatgcacacgaatgggttaaaaataa
aatccaaaaacaggcacatagaccaatgaaacagaatagagatctcagaaataagactcacatctacaaccatctgatct
ttgacagacctgacaaaaacaagcaatggggaaaggattccctatttaataaatggtgctgggaaaactggctagctata
cgcagaaaattgaaactggatcccttccttacacctttttcaaaaattaactcaagatggattaaagatttaaaatgtaa
aacccaaaactataaaaaccctagaagaaaatctaggcaataccattcaggacataggcatgggcaaagatttcataatg
aaaatgtcaaaagcaattccaacaaaagcgaaaatgacaaatgggatccaattaaactcaggaacttctgcacaccgaaa
gaaactataatcagggtgaacagacaacctacagcatgggagaacattttcaaaatctatccatctgacaaaggtctaat
atccagaatctacaaggaacttaaactaatttataagaaataaacaaccccattaaaaagtgggcaaaggacatgaacag
atatttctcaaaagaagacatttatatagccaacaaacatatgaaaaaaagctcaacatcattgatcattagaaaaatgc
aaaccaaaaccacaatgaaatatcatctcatgccagtcagaatggtgatcattaaaaagtcaataaacaacagatgctgg
tgaggttgtggagaaataggaacacttacactgttgatgggagtgtaaattagttcaaccattgtggaagacagtatggg
gattcctcaaagatctagaaccagaaataccatttgacccagcaatctcattactgggtatatacccaaaggaatataaa
tcattctgttataaagatacatgcatgcatatgttcattgtagcactattcacaatagcaatgacatggaatcaacccaa
atgcccatcaatgacagactggataaagacaatgtggtacatatacaccagggaatactgtgcagccacaaaaaggaacg
agatcatgtcctttgcagggacatggatggagctggaagccattatcctcagcaaactaacacaggaacagaaaaccaag
cactgcatgttctcacttataagtgggagctgaacaatgaacacagggaggggaacaacacacactggggcctgttgggg
agagtggagggagggagagcatcagaaagaatagctaaaacatgaggggcttaatacctaagcaatggattgataggtgc
agcaaaccaccatggcacacatttacctatgtaacaactctgcacgtcctgtacatgtatcccagaacttaaaacaaaat
aaaaaagataaaaaataaataaaacacacagtccaaaaagtcatcctgtcttacagagctatgggtgatctggtctcctg
ctactttccgaacttctgttctgtttccctcaaccctctagcctaactacaattggcctccttgctgctctggaacaggc
caagagcttttctgcctcagagtctttgcacctgccatttcctctgcttgggaaatgtttgccccaagggagttgggtga
cttgatcgctcacattacttaggtctctgcttgaatgtcacagatgttctcttaataaagaagaggcaagaaaagccact
ttattatttattaaactcccgcatagagtgcagtattattactgtgtgccagaccctgcttcaaacacattccatggact
ataaaattgcatctctgagcagctcctagagctggtagtaacaacttacatttactgggtgattaccatgtgccaggtat
tgtgctaaacacgttgtagatattaactcacttaatcctcgtaacaatcccatgaagtaggtactgctactatcccggct
ttacatctgaagtacagagaggttaagtaacttgccccatgtcatccagcaagaactaaatttgaacccagagcttagcc
actgatgcctcttgagagaaggagtcagacttaagttgagtctttaaaggtggttgaccaggcatttgtcagagttaaga
aagagaggtaggacatccttttccaggcagagggcattgtgtgcacacacgtatagaagcaggcagcccaccctcatgct
ttccaggaagcaaatgtggctcaggtgtaaagtgcccggttgatgaagggagttagcggagggagtataaggatgtactg
tctgcccccttaggacacctgcagaggattaaggtggctgtttctccctggaggtggagtgggtgggtcactgcacagga
gcctatagttgttggtcttttaaactcttattggtgtaaccagccacggaactctgaggcaaggggttgggggtgggaag
ggaaacagagaaaaggcaagtgaaacagaaggggaggtgcagtttcagaacccagccagcctctctcttgctgcctagcc
tcctgccggcctcatcttcgcccagccaaccccgcctggagccctatggccaactgcgagttcagcccggtgtccgggga
caaaccctgctgccggctctctaggagagcccaactctgtcttggcgtcagtatcctggtcctgatcctcgtcgtggtgc
tcgcggtggtcgtcccgaggtggcgccagcagtggagcggtccgggcaccaccaagcgctttcccgagaccgtcctggcg
cgatgcgtcaagtacactgaaattcatcctgagatgaggtgggttggcgactaaggcgcaccggtgggcactgcggggac
agcagggccccgcgcgcagggaagccgcccggatcgcccggaaccgggcatcttccgtggcgggtcagccgagagcccgc
cgggtggtgctgagtagggagtcccgggctcggggctccgcgggccgctttcaggagcagctggccttggcaccgagcgt
gcccgcgggaggcgggggggggcgctgctcggtggctctgctgcgtagccggtgaacacttggcaccgatgcccgccttc
tgggcaaggtgccctgagcccagcccctcgccgggctgcagcccaccctcggcgcgctcagcccgcttcaccgcttcagg
gacggaatagaactcgcagatgcagggtgtcgctgacattttcaactttttctgcggtttccgcccgctgtctctgaccc
gaaagtgcccccggacggttacagaggacacttaagtggtttgcaaagcctgtggtaggggaggagggtgtagaagggcc
aaaccacggaacttagttttattcatttatataaagcagcactccgattctttttgcgcggcctgaaatgcatgtgacca
gagaagtaattaacaaaacaatgtcaacttctaaaaccgagacattacttagatgataaggcgcagcaactcggtgaatc
tgtacaaaccttggaaaaaaaacacattagtctatgggacc
