# Supplementary material for: Creating PWMs of transcription factors using 3D structure-based computation of protein-DNA free binding energies
Source: BMC Bioinformatics. 2010 May 3;11:225. doi: 10.1186/1471-2105-11-225 (PMC2879287; doi:10.1186/1471-2105-11-225)
Supplement: Additional file 4 — 124 NF-κB-regulated promoter sequences used for validation of the PWM model. The promoter windows span over [-10000, 1000] bp in respect to the TSS, the length of each promoter sequence is 11 kb. The genomic coordinates of the particular TSS are listed in Additional File 5. [file 1471-2105-11-225-S4.ZIP › nfkb_promoters/brca2_5.fasta]

>PM000011210|breast cancer 2, early onset|
aatttttggacctaggttgattgcagataactgaaatcaccaaaagtgaaaccatggataaggggggactactactatat
gtgcattgagagtttttatactagtgattttaaactataatttttgcagaatgtgaaaagctatttttccaatcatgatg
aaagtctgaagaaaaatgatagatttatcgcttctgtgacagacagtgaaaacacaaatcaaagagaagctgcaagtcat
ggtaagtcctctgtttagttgaactacaggtttttttgttgttgttgttttgattttttttttttgaggtggagtcttgc
tctgtcacccgtgatctcggtttaccgcaacctctgcctcccgtgctcaagcgatcctgcctcagcttgccaagtagctg
agattacaagcatgcaccaccatgcccaactattgtatttttagtagagatggcatttcaccatgttggccaggctggtc
tcaaatggtcgtgagccaccatgcccagcctgaactactctttttaattggcaccattgaaggattgctcctcttttctt
aaagagaaaatatattacctttcctttcttgactactgaagtagtattttatctcaaagtattgagagtagaaactaact
tggtgtgcctgtgatcccagctactcaggaggctgaggtgggaggatcgcttaagcccaggcggtcaaggttgcagtgag
ctgtgtgtgtgccactgcactcccacctgggcaacagagtgagaccgtgtctcaatggaaaaaaagagaaactaatttga
tttcgatgacagtatttaaatactgtgtaagacagtactatttaatatgtggttgtgacacaaaaacaaagcctattgaa
aattttcagagacaataagatatataattaacaaaatctgagctttttttttttctaattagaaagtaaatgtggtttag
atataccatagtttacctaatcaggtcatggaatattgcatttttcttagtatgtgtgtatgtctgtataactgtgtagg
atttgatatctgtttttgtctgtgtggtatcatgtacgtatgtatatgcatatgtaaaatcagatttacccttgttatag
ggccacagaattgatttggaacatctgttttgataggtcttagaatatttaattgtatatatagtaagattaggtgagtt
ttaattgtgtagaactgctaaagaaaggtttttagggattgttgtatgaataaaaggctttaggttcattggaatcaggg
gaatcaggctttactagaagaacaggagaaggggtgactgaccgaaaaataaaatgccaagtactcagaataacccttta
aatactgatatgtaatatttagcacattctacataaactgtttctatgagaaaggttgtgagaataatataaattatatg
gcttataaaatattaatgtgcttctgttttatactttaacaggatttggaaaaacatcagggaattcatttaaagtaaat
agctgcaaagaccacattggaaagtcaatgccaaatgtcctagaagatgaagtatatgaaacagttgtagatacctctga
agaagatagtttttcattatgtttttctaaatgtagaacaaaaaatctacaaaaagtaagaactagcaagactaggaaaa
aaattttccatgaagcaaacgctgatgaatgtgaaaaatctaaaaaccaagtgaaagaaaaatactcatttgtatctgaa
gtggaaccaaatgatactgatccattagattcaaatgtagcaaatcagaagccctttgagagtggaagtgacaaaatctc
caaggaagttgtaccgtctttggcctgtgaatggtctcaactaaccctttcaggtctaaatggagcccagatggagaaaa
tacccctattgcatatttcttcatgtgaccaaaatatttcagaaaaagacctattagacacagagaacaaaagaaagaaa
gattttcttacttcagagaattctttgccacgtatttctagcctaccaaaatcagagaagccattaaatgaggaaacagt
ggtaaataagagagatgaagagcagcatcttgaatctcatacagactgcattcttgcagtaaagcaggcaatatctggaa
cttctccagtggcttcttcatttcagggtatcaaaaagtctatattcagaataagagaatcacctaaagagactttcaat
gcaagtttttcaggtcatatgactgatccaaactttaaaaaagaaactgaagcctctgaaagtggactggaaatacatac
tgtttgctcacagaaggaggactccttatgtccaaatttaattgataatggaagctggccagccaccaccacacagaatt
ctgtagctttgaagaatgcaggtttaatatccactttgaaaaagaaaacaaataagtttatttatgctatacatgatgaa
acatcttataaaggaaaaaaaataccgaaagaccaaaaatcagaactaattaactgttcagcccagtttgaagcaaatgc
ttttgaagcaccacttacatttgcaaatgctgattcaggtacctctgtctttttttttttgtaaatagtacatatagttt
tatagatgacgattccttctgtgtttttttctgctttttaaaatcttcatatcttatatttaatcttaggcatcatctgt
atacatgattgtttaggtctttaattaccagtgtttagaatcaggtcactcaaacatggtagataagtttgcatagtttg
tgtatatccatcactcttgagacagttttattttaagttccggggtacatgtgcaggatgtgcaggtttgttacataagt
aaacgtatgccatgttggtttgctgcacctgtcaacccttcacctgagtattaagcccagcatgcattagctatttttcc
tggtgctctccttccccccacacacccccacctcctgacagaccctagtgtgtgttgttcccctccctgtgtccgtgtgt
tctcattgttcagctcccacttatgagtgagaacatgtgatgtttagttttctgttcctgcattagtttgcttaggataa
tggcttccagctccatctgtgtccctgcaaaggacgtgatcttgttcctttttatggctacatggtattccatggtgtat
agttccacattttatttatccagtctatcattgatgggcatttgggttgattccatgtctgtgctattgtgaatagtgct
gcagtgaatgtacaggtggatgtatctttataatacaatgatttatcttcctttgggtatataccccgtaatgggattgc
tgagtcagatggtatttttggttctaggtctttgaggaattgccacactgtcttccacaacggttgaactaatttacatt
ccagccaacaacttgagacagtttttgactcataaacattcagagcttggctagctaattcctgctttaatttaaaaagt
gtttattatatgcaaattggacaactcatataaatatgtggtgctacttactatgtattttctctaaagcatgttaaaaa
aataggctagatatagtggctcatgcctgtaatcttagcactttgggaggctaaggcaggaggatcacttatggtcagga
gtttaagaacaccctgggcaacatagcgagaccccatctctacaaaaaatttaaaatacccaggcatggtggcatgcttc
tgatgttgtagctactcaggatgctcagacaggaggatcacttgagcccaagtgactgaggctgcagtgaaccaaaattg
taccagtgcactccagcctgggccacaaaatgagaccttgtccctgaaaaaaaaaaaagaaaaaaaaaatttaaatagag
gaaatactagctaagtttaatgtaggccagttctaaaataatgatttattgctgctgttgttacataattttcttaaata
ttttaaagattgcatactgttactgctctatttctgcatctccgtggtgtaactctgtcctctttgttgttgcaacagtt
cacttagcaactaaactgtatgtttacaaagtgattttatctccctatgagaagactttagtgaatagctcagtgaatag
tagagttggtgagaccacagtacagaactgtttgaagtttgggttaaatttttagaggaaaatgtttgatactatgcata
tcatagttaaagccaatgaaaaagctaatataggccaggcgcagtggctcacgcctataatcccagcactttgggaggcc
aaggcaggcagatcacttaaggtcaagagttcaagaccagcctggccaacatggtaaaaccccatctctatgaaaaaaaa
caaaaattatccagatgtggtggcatgtgcctgtaatcccagctactcgggacgctaaggcaggagaatcacttgaacct
gggagatggaggttgcaatgagctgagatcacgccactgcactccagcctgggtgacagaacgagactccatctcaaaaa
aaaaaaaaaaaaaagctaatacatgtgatcactgatgaaatgcaattaagaactggttagtagaaaattcagagggtcaa
gaaatttaacagagcagttgaactcatttgcctttatcgttgagattagatcatctttcaggctgttagtatatggaccc
tgtttttaaaaattgtggttttgtttttttcaatgtgaaagaattaagaaaattgttacttttctaattccttttctgtg
ccttgcttttctgttcacaccagtattaacagcaatgaaattttttcaattttattttccaataaaaattactttgagtt
ttttttatggtagctagctacttccttgacctagatactaattttgattgagttggtaactattattaaaaaaacaactt
aggtctaatttatcttgagctaaaaaatgtaataactgaaaaatagagcatatttaggattctttctgctttaaatttga
cattcagttattttcatgtaatttgtgttttgagcactaccttttaattaatttatttatttttattttttagagactgt
ctcattctgttacctagtctggagtgcactagtgtgatctcagctcaccgtagcctcaccctcctgggctcaagcagtcc
ttgcacctcaccctcctgagtaactggcaccacaggcatacaccaccacacccagctaatttttatttttcatagagtca
tggtctcactatgttgcccaggctagtctcgaactcctgggctcaagcagtcttcctgcctcagcctcccaaaagtgctg
agattacaggcatgagccactgtgcccaaacactacctttttaacttagtgaaaaatatttagtgaatgtgattgatggt
actttaattttgtcactttgtgtttttatgtttaggtttattgcattcttctgtgaaaagaagctgttcacagaatgatt
ctgaagaaccaactttgtccttaactagctcttttgggacaattctgaggaaatgttctagaaatgaaacatgttctaat
aatacagtaatctctcaggatcttgattataaagaagcaaaatgtaataaggaaaaactacagttatttattaccccaga
agctgattctctgtcatgcctgcaggaaggacagtgtgaaaatgatccaaaaagcaaaaaagtttcagatataaaagaag
aggtcttggctgcagcatgtcacccagtacaacattcaaaagtggaatacagtgatactgactttcaatcccagaaaagt
cttttatatgatcatgaaaatgccagcactcttattttaactcctacttccaaggatgttctgtcaaacctagtcatgat
ttctagaggcaaagaatcatacaaaatgtcagacaagctcaaaggtaacaattatgaatctgatgttgaattaaccaaaa
atattcccatggaaaagaatcaagatgtatgtgctttaaatgaaaattataaaaacgttgagctgttgccacctgaaaaa
tacatgagagtagcatcaccttcaagaaaggtacaattcaaccaaaacacaaatctaagagtaatccaaaaaaatcaaga
agaaactacttcaatttcaaaaataactgtcaatccagactctgaagaacttttctcagacaatgagaataattttgtct
tccaagtagctaatgaaaggaataatcttgctttaggaaatactaaggaacttcatgaaacagacttgacttgtgtaaac
gaacccattttcaagaactctaccatggttttatatggagacacaggtgataaacaagcaacccaagtgtcaattaaaaa
agatttggtttatgttcttgcagaggagaacaaaaatagtgtaaagcagcatataaaaatgactctaggtcaagatttaa
aatcggacatctccttgaatatagataaaataccagaaaaaaataatgattacatgaacaaatgggcaggactcttaggt
ccaatttcaaatcacagttttggaggtagcttcagaacagcttcaaataaggaaatcaagctctctgaacataacattaa
gaagagcaaaatgttcttcaaagatattgaagaacaatatcctactagtttagcttgtgttgaaattgtaaataccttgg
cattagataatcaaaagaaactgagcaagcctcagtcaattaatactgtatctgcacatttacagagtagtgtagttgtt
tctgattgtaaaaatagtcatataacccctcagatgttattttccaagcaggattttaattcaaaccataatttaacacc
tagccaaaaggcagaaattacagaactttctactatattagaagaatcaggaagtcagtttgaatttactcagtttagaa
aaccaagctacatattgcagaagagtacatttgaagtgcctgaaaaccagatgactatcttaaagaccacttctgaggaa
tgcagagatgctgatcttcatgtcataatgaatgccccatcgattggtcaggtagacagcagcaagcaatttgaaggtac
agttgaaattaaacggaagtttgctggcctgttgaaaaatgactgtaacaaaagtgcttctggttatttaacagatgaaa
atgaagtggggtttaggggcttttattctgctcatggcacaaaactgaatgtttctactgaagctctgcaaaaagctgtg
aaactgtttagtgatattgagaatattagtgaggaaacttctgcagaggtacatccaataagtttatcttcaagtaaatg
tcatgattctgttgtttcaatgtttaagatagaaaatcataatgataaaactgtaagtgaaaaaaataataaatgccaac
tgatattacaaaataatattgaaatgactactggcacttttgttgaagaaattactgaaaattacaagagaaatactgaa
aatgaagataacaaatatactgctgccagtagaaattctcataacttagaatttgatggcagtgattcaagtaaaaatga
tactgtttgtattcataaagatgaaacggacttgctatttactgatcagcacaacatatgtcttaaattatctggccagt
ttatgaaggagggaaacactcagattaaagaagatttgtcagatttaacttttttggaagttgcgaaagctcaagaagca
tgtcatggtaatacttcaaataaagaacagttaactgctactaaaacggagcaaaatataaaagattttgagacttctga
tacattttttcagactgcaagtgggaaaaatattagtgtcgccaaagagtcatttaataaaattgtaaatttctttgatc
agaaaccagaagaattgcataacttttccttaaattctgaattacattctgacataagaaagaacaaaatggacattcta
agttatgaggaaacagacatagttaaacacaaaatactgaaagaaagtgtcccagttggtactggaaatcaactagtgac
cttccagggacaacccgaacgtgatgaaaagatcaaagaacctactctattgggttttcatacagctagcgggaaaaaag
ttaaaattgcaaaggaatctttggacaaagtgaaaaacctttttgatgaaaaagagcaaggtactagtgaaatcaccagt
tttagccatcaatgggcaaagaccctaaagtacagagaggcctgtaaagaccttgaattagcatgtgagaccattgagat
cacagctgccccaaagtgtaaagaaatgcagaattctctcaataatgataaaaaccttgtttctattgagactgtggtgc
cacctaagctcttaagtgataatttatgtagacaaactgaaaatctcaaaacatcaaaaagtatctttttgaaagttaaa
gtacatgaaaatgtagaaaaagaaacagcaaaaagtcctgcaacttgttacacaaatcagtccccttattcagtcattga
aaattcagccttagctttttacacaagttgtagtagaaaaacttctgtgagtcagacttcattacttgaagcaaaaaaat
ggcttagagaaggaatatttgatggtcaaccagaaagaataaatactgcagattatgtaggaaattatttgtatgaaaat
aattcaaacagtactatagctgaaaatgacaaaaatcatctctccgaaaaacaagatacttatttaagtaacagtagcat
gtctaacagctattcctaccattctgatgaggtatataatgattcaggatatctctcaaaaaataaacttgattctggta
ttgagccagtattgaagaatgttgaagatcaaaaaaacactagtttttccaaagtaatatccaatgtaaaagatgcaaat
gcatacccacaaactgtaaatgaagatatttgcgttgaggaacttgtgactagctcttcaccctgcaaaaataaaaatgc
agccattaaattgtccatatctaatagtaataattttgaggtagggccacctgcatttaggatagccagtggtaaaatcg
tttgtgtttcacatgaaacaattaaaaaagtgaaagacatatttacagacagtttcagtaaagtaattaaggaaaacaac
gagaataaatcaaaaatttgccaaacgaaaattatggcaggttgttacgaggcattggatgattcagaggatattcttca
taactctctagataatgatgaatgtagcacgcattcacataaggtttttgctgacattcagagtgaagaaattttacaac
ataaccaaaatatgtctggattggagaaagtttctaaaatatcaccttgtgatgttagtttggaaacttcagatatatgt
aaatgtagtatagggaagcttcataagtcagtctcatctgcaaatacttgtgggatttttagcacagcaagtggaaaatc
tgtccaggtatcagatgcttcattacaaaacgcaagacaagtgttttctgaaatagaagatagtaccaagcaagtctttt
ccaaagtattgtttaaaagtaacgaacattcagaccagctcacaagagaagaaaatactgctatacgtactccagaacat
ttaatatcccaaaaaggcttttcatataatgtggtaaattcatctgctttctctggatttagtacagcaagtggaaagca
agtttccattttagaaagttccttacacaaagttaagggagtgttagaggaatttgatttaatcagaactgagcatagtc
ttcactattcacctacgtctagacaaaatgtatcaaaaatacttcctcgtgttgataagagaaacccagagcactgtgta
aactcagaaatggaaaaaacctgcagtaaagaatttaaattatcaaataacttaaatgttgaaggtggttcttcagaaaa
taatcactctattaaagtttctccatatctctctcaatttcaacaagacaaacaacagttggtattaggaaccaaagtgt
cacttgttgagaacattcatgttttgggaaaagaacaggcttcacctaaaaacgtaaaaatggaaattggtaaaactgaa
actttttctgatgttcctgtgaaaacaaatatagaagtttgttctacttactccaaagattcagaaaactactttgaaac
agaagcagtagaaattgctaaagcttttatggaagatgatgaactgacagattctaaactgccaagtcatgccacacatt
ctctttttacatgtcccgaaaatgaggaaatggttttgtcaaattcaagaattggaaaaagaagaggagagccccttatc
ttagtgggtaagtgttcatttttacctttcgtgttgccaatcactatttttaaagtgtttattcagtagacttggtatgc
taacaattaagagtgttataaactatgtcttttcagccatttttgtgtagtcagtttgggggagtatggtttgatataca
gatacacagattcagtattcgtatacagatttgatatcttggtatacagattcgatatctctgaatctgtataccaagaa
atcatgttttaagggtctcaatatattttcaaaaagattattagtataataattgagaaattactgttaaaaagttttga
gtttctctagaaaatttgaaactcttaacaaaacctgcataatactaacttaactgttttcatatacatagcaagttcag
actctgacttatatgaactttaaaagttggtttccgggaggccgaggcgggcggatcacgaggtcaggagatcgagacca
tcccggctaaaacggtgaaaccccgtctctactaaaaaaatacaaaaaattagccgggcgtagtggcgggcgcctgtagt
cccagctacttgggaggctgaggcaggagaatggcgtgaac
