# Supplementary material for: Creating PWMs of transcription factors using 3D structure-based computation of protein-DNA free binding energies
Source: BMC Bioinformatics. 2010 May 3;11:225. doi: 10.1186/1471-2105-11-225 (PMC2879287; doi:10.1186/1471-2105-11-225)
Supplement: Additional file 4 — 124 NF-κB-regulated promoter sequences used for validation of the PWM model. The promoter windows span over [-10000, 1000] bp in respect to the TSS, the length of each promoter sequence is 11 kb. The genomic coordinates of the particular TSS are listed in Additional File 5. [file 1471-2105-11-225-S4.ZIP › nfkb_promoters/ager1.fasta]

>PM000070224|advanced glycosylation end product-specific receptor|
tggccacttaggagattcctaaggccacaagtcaagtagatggagagagtatcttgaaactttgtccaccttgcagcaat
atgttgctaggtttgaaacatggagtcatgaggcattttgaaagccaataatatctacagtttattaagtattcactatg
catcaagtgcttcattacattattaatacatcaaccctatgaagtaggtgctattaaaaccctatttcactcagaaattg
aggcacagagatctgcccaagattgcaaggaataagcggcaggaccagatctcttcatcacatttcacattccaaatcac
tcagctataaactccctaacatgacaggttgccatttagaggtaccaaatggttgtctgccctgctccttccttgatgcc
aaccagcctgattagcattgatcaaagaccaagccagagaggtagtcctctcccttttcaatttcatttcatttctttct
ttttctgaaacagggtattgctctgttgcccagcctggagtgcagtggcacaaatggctcactgcagccacaacctcctg
ggctcaagcaatcttcctacctcagcctctcattgttccatatctatatctcttatgcccaaaataaaatttcccctgcc
ccttgtctgcactaaactataagtttccaaaatgaacccttcccgtactctatttggtacacatcttgtctcctgaatag
agtgtattttttattttattttattttggagacggagtctcgctctgtcacctaggctggagcgcagtggcacaatctca
gttcaccgcaacctccgcctcccgggttcaagcaattctcctgcctcaacctcctgagtagctgggattacaggcgcatg
tggccacgcccagctaattttttgtattttagtaaagatggggtttcaccatgttccccaggctggtctccaactcctga
gctcaggcaatccacccgcctcagcctcccgaagtgctaggattacaggtgtgagccaccgcagccggccatctcctgaa
tagattttaaatacctagaggtcagggatgattattcaatacatatatattgaatacttactatgtgttggacccggtgc
tagggttttatgtatatatttgagagctccacatccctggatctgaatcctccacttcccactggaaccatgcccctccc
agtcccggtaagtaagagggaagatcgggagggccaaatcctacaccagggtctatcttagggagggaagggacctggct
ggggggagggggattctgaggagtgaaaccacttcctgtgtagctagttcctgtgttgacagaaagagcagaagaggagg
tggggtggagggagcagagccagggattaggggactactgaggctctggagatgagaccgccaggagtccttccccacca
tgagccccctccactcctgcagctggaggagtttttcccagtctcagtgctgccctggggcgagagagactgaacaagct
gtttgggtgggaagagaatggaggaagttgacagggatgggcggggcccgtgggggggctgaccaggaacccagcttcct
gctcagtacccaggcatccagcccccagctcacccccaccccttccagcccccactcccctcaggaacccaaggttccag
ccctcctcccaaatcccagccacccctcccccaccagtttctcccctctaggggatggaggctgagagaccccaggaaga
agaggatggtgagcaggtgagctgggcacggggttggggaggctgacactgggaaagaagggaggtgagaggacctgggg
cagaaatgtagggacacaggggccttgaaaggcttgggcaaactgaggcaggaacagagacacacagagaggaaacgggc
cactggcctagccccctgtccactcctcccgcttcaaccaccactgcttgactagaatggacatattttggcatcagggc
ccccctcaggatgaggaaggctggccccctccaaactccaccactcggccttggcgatctgctcctccatcccctcctcc
tccagggacccgccacacaggtacccctacccacccagggagagccccgaccctagtgcccacatcctgaccccattacc
aaggcccactccattgtgggccctctccccacctcctccagactccccttgggattccccattgcaccccctctcctctg
atccaaagtccctaatcacgtcaccctgtccacactcccccacggctcctgtctgccaacctctctgggtctctgagccc
tccacacccctctccccagccctgggaccccgctcggcctccctgctctccctgcagactgaactccttctggacctggt
ggctgaagcccagtcccgccgcctggaggagcagagggccaccttctacaccccccaaaacccctcaagcctagcccctg
ccccactccgtcctctcgaggacagagaacagctttacagcactatcctcagtcaccaggtaagacatccccccaggagg
caaacccaggcctcctggtctcttggcccctgttctctttggggctctactcctgtttctccctaggcaccccatcgcct
tcacaggtttcctatatgcctccccataccaacccttgatcctctcaagaacctcctcctctcagaccctcaccaaagct
ctccctctccctccactcctccagtgccagcggatggaagcccagcggtcagagcctcccctccctccaggggggcaaga
gctcctggagttgctgctgagagttcagggtgggggtcgaatggaggagcaaaggtcccggccccccacacacacctgct
gagacttgagccccaaccagcccttccttgccactggtctcaaagctgggcagcccattgcatgccctcaactcttgctt
ggcaggggtaccagagactgaaagacacggcacaaatctcaatattcatctcccacatcaccttccctgggaactggaca
gggtgaaagtcctcaaactctgggaacaggcgagatggaacagggatttaactccccgcccacaggtccatgggagcttg
aggcagtaagggggatcccaggcacccatctcaaggagtggctgggagtcttttccctaacttgtggggacaccaccagt
tgtcaagctactaggcagtagggtctgagggctcaggcctccacctgagaggttataacctgagagacagctctaccctt
cctcccagtaagaagggaaggtgggtgggcacctgagagattaagactattctcccagtcccactaccagcacccccgat
ccctgagactgaggggtttacgggctgtgaatggaccttcagccctgcccaccctccctccccactgctgctgagtctgt
ctgatgttttggttgtgtgaataaatataattcccctctggactgcagactggtatctggggggcccaggcggggtgaaa
ggtaggaaggtgaggccagaggccttttctctccccagtctggccagaggccagctcccctccccggctggttaattact
ggctcattaagcagcggctggagacctccctaattatctcccccagcccccctcttcggttttaattaagtagaacaggg
aggggagtcattagaacaagaaatatgaactgagctgccggtgaacccaggcattccagcggcctgagtccacatcgctt
agatccctgattcaggacccaggtgacagacgcccccagccgccaacacagccccactcctaggccgcggaagtccagcc
agggggctttcccatatctttcagatggcccgtctcctcccctcatcccctcttccctctcccctcctccactaggtctc
agttcctctgtttctgtgtctctctctccgcccccagctcctccctgttcctcctctcttctcccctcctcttcctctcc
ggctcccctcccccagcctccctccctcgctccccccccttctccctcctccctcctccctctctctcacacacaccccc
gcttgggcctcctctctctctccggctccattttctccgccgccgggggccggggtctcctgtggggggcccagccggta
tcccaggtctcccttcagtgccggggtgaacccccgggggagccgggagccgggggcagacgggcgggggttggggcgga
gggagcagcggccccagcgagtttggggggagaagtaaccaggcggggggaggggcggagcagggagggggcctcagggc
ccccccccagctatggacgaacggctactggggccgccccctccaggcgggggccgggggggcctgggattggtgagtgg
ggagcctgggggccctggcgagcctcccggtggcggagaccccggtgggggtagcgggggggtcccgggaggccgaggga
agcaagacatcggggacattctgcagcagataatgaccatcaccgaccagagcctggacgaggcccaggccaagtgagtg
cccccactccgggaccccacacagacccagcaaaccccgttcacatgttctgaatcttctgggagccccccccaactcca
gggccctctccaggatccaacagctctcttctctccttattcctgggagcccatagaaaagtgatccctctcaaacctcc
cttcacccccaggccctgaaaccttcacagagggaacccccggtggcccggctccccactcctaaccttttgccgacccc
tgcagtctcctggaacagccccatccccgggagccccctctggctcccagactaagaaactgttcttgggctacgttatc
ttctcccctaactctccacccagccccctcattctctccagatgtggagacctccacaccctctccagagcccctaaagc
tcctctccactgctcagccagacactaggtgcatcaaagcctcccacctgctcagccccaggaccccttcacacacccta
cactgatctccccagttagctcggcacccccagccccactctgccacctcaaactctgactcttctcaaccccagcctct
gtctctctccctctgaaacctaccaagtcactttcctttctccatccactcccagattcctcctcctacctttctagacc
atctcccaaagcccgcagcctttaacctgctgcctgcatcttccctgtgtctccctgaagctgaggagcttccccatgct
ctgggagctgatcttttcccaagaactcctcattccacccccaactcattccacccccaatccgcttcctccctccgcag
actgaccctcctccctccttgttctcaggccccctgctctgtttctctagctcctcaacttttctctttccccactccca
ctcctcccaaggaaacacgccctaaactgccaccgaatgaagcctgctctctttagcgtcctgtgtgaaatcaaggagaa
aactggtatgtgggccccccccggattgctcaactctgggaacagaaccctgttcattatagggctagagtgtgacaact
tggggccctgaggaaagtaaggagtcagggggactggggaaggaaccaaagcctgggaacttggctctccaggaagcacc
aggaggactgagcactgggtattggggtctctgggtccctaagtccactcgcctgcatgctaggcctcagcattcggagc
tcccaggaggaggagccggtggacccacagctgatgcgcttggacaacatgcttctggcagagggtgtggctgggcccga
gaaagggggcggctcagcagcagcagctgcagccgctgcagcctctggtggtggtgtgtcccctgacaactccatcgaac
actcggactatcgcagcaaacttgcccagatccgtcacatataccactcggagctggagaagtatgagcaggtaaggaga
ggaggcttgggtgggtggagggaagggctcttgcaggggaatcccatggtcaaagggctcctcctcaccagcccactggc
ccccactacaggcatgtaatgagttcacgacccatgtcatgaacctgctgagggagcagagccgcaccaggcccgtggcc
cccaaagagatggaacgcatggtgagcatcatccatcgaaagttcagcgccatccagatgcagctgaagcagagcacctg
cgaggctgtgatgatcctgcgctcccgtttcctggatgccaggtgggcccagggaccccaggctggcccccagcactggg
ctccttcccattcctctccaagaccctgagctgccatgctgcacaacatggtactccatgacaatggtgactctggggtc
atgccatgtgacagccctgccaggacatcaacatcctcctcactgctcttctccctcctctgtagacgaaagcgccgtaa
cttcagcaaacaggccactgaggtcctaaatgagtatttctactcccacctgagtaacccatatcctagtgaggaggcca
aggaggagcttgccaagaagtgtggcatcaccgtgtctcaggtattatggaggttgcgggaggagttgtcaggcaaagtg
cacgcatctcagctaggtgcagtggtgtgttcctgtaatcccagctactagggaggctgaagtgggaggatcacttgaat
tggagaccagcctgggcaacagcatagtgagaccaggaagcaaaaaaaaaaaaaatgctgtcactcacatcttattcagt
gaaggacttcagaggcaaatgtttctacctgaccctcctttctgccccacaggtctccaactggtttggcaacaagagga
ttcgctataagaaaaacatcggaaagttccaagaggaggcaaacatctatgctgtcaagaccgccgtgtcagtcacccag
gggggccacagccgcaccagctccccgacacccccttcctctgcaggtggatcccactgtcaccccggctgactgttttg
cacacttcctgcttttgttcccacttcctatctaggcaggatcatagcagagagggggccttttggggtgagagggaccg
agctgagataggctggagatgtcaggggacagaggccattccagtgatcttagttctgcctttcttcccacgggtggcca
aggaacagcctgctctttctgtgtgttggaatgttattttgtggataattggagtatagtagcatgtccccacaagagtt
gagagttgtggttcatcctctaccatcacgggctctattacactcttccctctctgcccccacaaggctctggcggctct
ttcaatctctcaggatctggagacatgtttctggggatgcctgggctcaacggagattcctattctgcttcccaggtcag
atgcccatctcctctcgaatagggctttccccaactccatttcctctactttaggatacaagacctctttcctctgaggc
ttctcttcactgtcataccttcctctgctgcctgcaggtggaatcactccgacactcgatggggccagggggctatgggg
ataacctcgggggaggccagatgtacagcccacgggaaatgagggtgagtggatcctgaagctcctctctgtccagttct
cacaggacagaggggcattttccctagtaatgttgtgcccacacagggttcccagggctttctctgttttctgtactctg
tctctcctttcaggcaaatggcagctggcaagaggctgtgaccccctcttcagtgacatccccaacggagggaccaggga
gtgttcactctgatacctccaactgatcttgcccctcagggtcacaggggtgggggctctcacaaggcgacttgaagagg
acgcaggcttccagaggacaaaccccaatacaggagaagcacaagacagagaagggccaatggggtcatcccctccctaa
cgagactctctgtgctgggggtgctaattacatggcaggaagaatggggcctctaaggggagtgtggggtctgtctctcc
cttttttccatctttttcctctctcgctttctttcttacacagaaacatacacataccgagaaacctatttctcagaccc
ctttttctcctctgtctttctctctccctctcccacacctcacacacacatactcccacttgcaactattctgtttctct
cctgggctcccccactttcccttccccaccccacttgtatgctctggaatctgtggagacgccagccctgcccaatcaga
gatgccaaaaatggggacatgacttctggacagaggacatgggccacgcccccatgcatccccacccccgcccctccgga
cggcttacttacctcatacgcagctcatcttaaaccaatagaatcgctcggtggacgagagtgtctgactcagatatcta
cctcggagggagtttctgctactttagggaattattgactgggctttggggttgaacttttttttttttaaagaaagaaa
aagaaaccctgggatccatctgttttttttgttgttgttgttgtttttgttgttgttggtggtggtggtggtggtggttc
ttaatttttaatttagtttggggaagtagcttgtttttttttttataaatatgttgatttcttgtcttttttttttttta
tttcttactttcccatattaggggtgatagccaaaggggttctggtaagagaaagggggacaaacagaactggtaaagag
gcccccctggctccaggcctgtccatcaggaagtaaattttacagggcaccaagctttgccccctaaaatcccttaggtg
ttctttgttcatgcaggcaggtttctgccgcatttgatgtggaggcagtgaagggcttgccctgctggcctctcatcccc
cttcttcccacaacccttgggcagggctggactcagtaattttgaggaaattgaagatgccatcttcccctgtgagtgac
atgtctttaattttttaaaaaactactatttgaaaattggagggggaagaatgggaagggagttattgccaaatatgtta
aatatgggttggggtgcttgtatatgtatcttcctcaatttccccataaatgaggtatctttttgtcacaccaaaatcaa
ggggtagggagagggaggaggttgcaaaaagccagatgtgggggaaaagtaacatcaacactgtcccatcctcagccctg
aactagctaccatctgatcccctcagacattctcaggattttacaagactgtcagagtggggaacccctcccattaaaga
tccgggcaggactggggacaggttggaagtgtgatgggtgggggggtgggaggcatgggccgggggcagttctctcctca
cttgtaaacttgtgtagtttcacagaaaaaaaacaaaatgcagttttaaataaagaaatttcttttttccctgggtttag
ttgagaatttttttcaaaaaacatgagaaaccccagaaaaaaaatgattttctttcacgaagttccaaacaggtttctct
cctgttccccagccttgccttcatgatgcaggcccaattgcacccttgcagacaacagtctggcctgaaccctattgatg
caactttgcgcaatcaagatggggctccagtgggtcaccaggcagccctgatggactgatggaataaataggatcggggg
ctctgagggaatgagaccctagagggtacactccccatcccccagggaagtgactgtacccagaggctggtagtacccag
gggtggggtgataattatttctctagtacctgaaggactcttgtcccaaaggcatgaattcctagcattccctgtgacaa
gacgactgaaagatgggggctggagagagggtgcaggccccacctagggcggaggccacagcagggagaggggcagacag
agccaggaccctggaaggaagcaggatggctgccggaacagcagttggagcctgggtgctggtcctcagtctgtggggtg
agccactccctcaaccccactgaccctccctgcagaaagcactttaaccccacaccccagtcgtcctagaacttttccca
gaacccgaggaagtgcctttcaaggtccctcacccaccctgtccaaattttgttagccctcattcccttcctacccctct
accatggtgctatctcccaggggcagtagtaggtgctcaaaacatcacagcccggattggcgagccactggtgctgaagt
gtaagggggcccccaagaaaccaccccagcggctggaatggaaactggtaagcggggctcctgttgcagcctcccaactt
ccagggagaccagcaatgatttggatccccgtcactctgcctcacagtcctttcccaaaggccttgcactgtttaggccc
tgcttctctgcttctagaacacaggccggacagaagcttggaaggtcctgtctccccagggaggaggcccctgggacagt
gtggctcgtgtccttcccaacggctccctcttccttccggctgtcgggatccaggatgaggggattttccggtgccaggc
aatgaacaggaatggaaaggagaccaagtccaactaccgagtccgtgtctaccgtaagaattccagggtcttctccaagg
cctccctcttacctaagaaaaagccttcaaccccagccttggcccatgagggcctctgacttccactggcctcatttcca
cacacagagtttgagaaccttcacaattacagcctctgactggatttttcctccttcagagattcctgggaagccagaaa
ttgtagattctgcctctgaactcacggctggtgttcccaataaggtagtggaagaaagcaggagaagtagaaaacggccc
tgtgaacaggaggcgagtgtgtgtgggtgtgggtgtgtggc
