# Supplementary material for: Creating PWMs of transcription factors using 3D structure-based computation of protein-DNA free binding energies
Source: BMC Bioinformatics. 2010 May 3;11:225. doi: 10.1186/1471-2105-11-225 (PMC2879287; doi:10.1186/1471-2105-11-225)
Supplement: Additional file 4 — 124 NF-κB-regulated promoter sequences used for validation of the PWM model. The promoter windows span over [-10000, 1000] bp in respect to the TSS, the length of each promoter sequence is 11 kb. The genomic coordinates of the particular TSS are listed in Additional File 5. [file 1471-2105-11-225-S4.ZIP › nfkb_promoters/ager2.fasta]

>PM000070225|advanced glycosylation end product-specific receptor|
ctggggggcccaggcggggtgaaaggtaggaaggtgaggccagaggccttttctctccccagtctggccagaggccagct
cccctccccggctggttaattactggctcattaagcagcggctggagacctccctaattatctcccccagcccccctctt
cggttttaattaagtagaacagggaggggagtcattagaacaagaaatatgaactgagctgccggtgaacccaggcattc
cagcggcctgagtccacatcgcttagatccctgattcaggacccaggtgacagacgcccccagccgccaacacagcccca
ctcctaggccgcggaagtccagccagggggctttcccatatctttcagatggcccgtctcctcccctcatcccctcttcc
ctctcccctcctccactaggtctcagttcctctgtttctgtgtctctctctccgcccccagctcctccctgttcctcctc
tcttctcccctcctcttcctctccggctcccctcccccagcctccctccctcgctccccccccttctccctcctccctcc
tccctctctctcacacacacccccgcttgggcctcctctctctctccggctccattttctccgccgccgggggccggggt
ctcctgtggggggcccagccggtatcccaggtctcccttcagtgccggggtgaacccccgggggagccgggagccggggg
cagacgggcgggggttggggcggagggagcagcggccccagcgagtttggggggagaagtaaccaggcggggggaggggc
ggagcagggagggggcctcagggcccccccccagctatggacgaacggctactggggccgccccctccaggcgggggccg
ggggggcctgggattggtgagtggggagcctgggggccctggcgagcctcccggtggcggagaccccggtgggggtagcg
ggggggtcccgggaggccgagggaagcaagacatcggggacattctgcagcagataatgaccatcaccgaccagagcctg
gacgaggcccaggccaagtgagtgcccccactccgggaccccacacagacccagcaaaccccgttcacatgttctgaatc
ttctgggagccccccccaactccagggccctctccaggatccaacagctctcttctctccttattcctgggagcccatag
aaaagtgatccctctcaaacctcccttcacccccaggccctgaaaccttcacagagggaacccccggtggcccggctccc
cactcctaaccttttgccgacccctgcagtctcctggaacagccccatccccgggagccccctctggctcccagactaag
aaactgttcttgggctacgttatcttctcccctaactctccacccagccccctcattctctccagatgtggagacctcca
caccctctccagagcccctaaagctcctctccactgctcagccagacactaggtgcatcaaagcctcccacctgctcagc
cccaggaccccttcacacaccctacactgatctccccagttagctcggcacccccagccccactctgccacctcaaactc
tgactcttctcaaccccagcctctgtctctctccctctgaaacctaccaagtcactttcctttctccatccactcccaga
ttcctcctcctacctttctagaccatctcccaaagcccgcagcctttaacctgctgcctgcatcttccctgtgtctccct
gaagctgaggagcttccccatgctctgggagctgatcttttcccaagaactcctcattccacccccaactcattccaccc
ccaatccgcttcctccctccgcagactgaccctcctccctccttgttctcaggccccctgctctgtttctctagctcctc
aacttttctctttccccactcccactcctcccaaggaaacacgccctaaactgccaccgaatgaagcctgctctctttag
cgtcctgtgtgaaatcaaggagaaaactggtatgtgggccccccccggattgctcaactctgggaacagaaccctgttca
ttatagggctagagtgtgacaacttggggccctgaggaaagtaaggagtcagggggactggggaaggaaccaaagcctgg
gaacttggctctccaggaagcaccaggaggactgagcactgggtattggggtctctgggtccctaagtccactcgcctgc
atgctaggcctcagcattcggagctcccaggaggaggagccggtggacccacagctgatgcgcttggacaacatgcttct
ggcagagggtgtggctgggcccgagaaagggggcggctcagcagcagcagctgcagccgctgcagcctctggtggtggtg
tgtcccctgacaactccatcgaacactcggactatcgcagcaaacttgcccagatccgtcacatataccactcggagctg
gagaagtatgagcaggtaaggagaggaggcttgggtgggtggagggaagggctcttgcaggggaatcccatggtcaaagg
gctcctcctcaccagcccactggcccccactacaggcatgtaatgagttcacgacccatgtcatgaacctgctgagggag
cagagccgcaccaggcccgtggcccccaaagagatggaacgcatggtgagcatcatccatcgaaagttcagcgccatcca
gatgcagctgaagcagagcacctgcgaggctgtgatgatcctgcgctcccgtttcctggatgccaggtgggcccagggac
cccaggctggcccccagcactgggctccttcccattcctctccaagaccctgagctgccatgctgcacaacatggtactc
catgacaatggtgactctggggtcatgccatgtgacagccctgccaggacatcaacatcctcctcactgctcttctccct
cctctgtagacgaaagcgccgtaacttcagcaaacaggccactgaggtcctaaatgagtatttctactcccacctgagta
acccatatcctagtgaggaggccaaggaggagcttgccaagaagtgtggcatcaccgtgtctcaggtattatggaggttg
cgggaggagttgtcaggcaaagtgcacgcatctcagctaggtgcagtggtgtgttcctgtaatcccagctactagggagg
ctgaagtgggaggatcacttgaattggagaccagcctgggcaacagcatagtgagaccaggaagcaaaaaaaaaaaaaat
gctgtcactcacatcttattcagtgaaggacttcagaggcaaatgtttctacctgaccctcctttctgccccacaggtct
ccaactggtttggcaacaagaggattcgctataagaaaaacatcggaaagttccaagaggaggcaaacatctatgctgtc
aagaccgccgtgtcagtcacccaggggggccacagccgcaccagctccccgacacccccttcctctgcaggtggatccca
ctgtcaccccggctgactgttttgcacacttcctgcttttgttcccacttcctatctaggcaggatcatagcagagaggg
ggccttttggggtgagagggaccgagctgagataggctggagatgtcaggggacagaggccattccagtgatcttagttc
tgcctttcttcccacgggtggccaaggaacagcctgctctttctgtgtgttggaatgttattttgtggataattggagta
tagtagcatgtccccacaagagttgagagttgtggttcatcctctaccatcacgggctctattacactcttccctctctg
cccccacaaggctctggcggctctttcaatctctcaggatctggagacatgtttctggggatgcctgggctcaacggaga
ttcctattctgcttcccaggtcagatgcccatctcctctcgaatagggctttccccaactccatttcctctactttagga
tacaagacctctttcctctgaggcttctcttcactgtcataccttcctctgctgcctgcaggtggaatcactccgacact
cgatggggccagggggctatggggataacctcgggggaggccagatgtacagcccacgggaaatgagggtgagtggatcc
tgaagctcctctctgtccagttctcacaggacagaggggcattttccctagtaatgttgtgcccacacagggttcccagg
gctttctctgttttctgtactctgtctctcctttcaggcaaatggcagctggcaagaggctgtgaccccctcttcagtga
catccccaacggagggaccagggagtgttcactctgatacctccaactgatcttgcccctcagggtcacaggggtggggg
ctctcacaaggcgacttgaagaggacgcaggcttccagaggacaaaccccaatacaggagaagcacaagacagagaaggg
ccaatggggtcatcccctccctaacgagactctctgtgctgggggtgctaattacatggcaggaagaatggggcctctaa
ggggagtgtggggtctgtctctcccttttttccatctttttcctctctcgctttctttcttacacagaaacatacacata
ccgagaaacctatttctcagacccctttttctcctctgtctttctctctccctctcccacacctcacacacacatactcc
cacttgcaactattctgtttctctcctgggctcccccactttcccttccccaccccacttgtatgctctggaatctgtgg
agacgccagccctgcccaatcagagatgccaaaaatggggacatgacttctggacagaggacatgggccacgcccccatg
catccccacccccgcccctccggacggcttacttacctcatacgcagctcatcttaaaccaatagaatcgctcggtggac
gagagtgtctgactcagatatctacctcggagggagtttctgctactttagggaattattgactgggctttggggttgaa
cttttttttttttaaagaaagaaaaagaaaccctgggatccatctgttttttttgttgttgttgttgtttttgttgttgt
tggtggtggtggtggtggtggttcttaatttttaatttagtttggggaagtagcttgtttttttttttataaatatgttg
atttcttgtctttttttttttttatttcttactttcccatattaggggtgatagccaaaggggttctggtaagagaaagg
gggacaaacagaactggtaaagaggcccccctggctccaggcctgtccatcaggaagtaaattttacagggcaccaagct
ttgccccctaaaatcccttaggtgttctttgttcatgcaggcaggtttctgccgcatttgatgtggaggcagtgaagggc
ttgccctgctggcctctcatcccccttcttcccacaacccttgggcagggctggactcagtaattttgaggaaattgaag
atgccatcttcccctgtgagtgacatgtctttaattttttaaaaaactactatttgaaaattggagggggaagaatggga
agggagttattgccaaatatgttaaatatgggttggggtgcttgtatatgtatcttcctcaatttccccataaatgaggt
atctttttgtcacaccaaaatcaaggggtagggagagggaggaggttgcaaaaagccagatgtgggggaaaagtaacatc
aacactgtcccatcctcagccctgaactagctaccatctgatcccctcagacattctcaggattttacaagactgtcaga
gtggggaacccctcccattaaagatccgggcaggactggggacaggttggaagtgtgatgggtgggggggtgggaggcat
gggccgggggcagttctctcctcacttgtaaacttgtgtagtttcacagaaaaaaaacaaaatgcagttttaaataaaga
aatttcttttttccctgggtttagttgagaatttttttcaaaaaacatgagaaaccccagaaaaaaaatgattttctttc
acgaagttccaaacaggtttctctcctgttccccagccttgccttcatgatgcaggcccaattgcacccttgcagacaac
agtctggcctgaaccctattgatgcaactttgcgcaatcaagatggggctccagtgggtcaccaggcagccctgatggac
tgatggaataaataggatcgggggctctgagggaatgagaccctagagggtacactccccatcccccagggaagtgactg
tacccagaggctggtagtacccaggggtggggtgataattatttctctagtacctgaaggactcttgtcccaaaggcatg
aattcctagcattccctgtgacaagacgactgaaagatgggggctggagagagggtgcaggccccacctagggcggaggc
cacagcagggagaggggcagacagagccaggaccctggaaggaagcaggatggctgccggaacagcagttggagcctggg
tgctggtcctcagtctgtggggtgagccactccctcaaccccactgaccctccctgcagaaagcactttaaccccacacc
ccagtcgtcctagaacttttcccagaacccgaggaagtgcctttcaaggtccctcacccaccctgtccaaattttgttag
ccctcattcccttcctacccctctaccatggtgctatctcccaggggcagtagtaggtgctcaaaacatcacagcccgga
ttggcgagccactggtgctgaagtgtaagggggcccccaagaaaccaccccagcggctggaatggaaactggtaagcggg
gctcctgttgcagcctcccaacttccagggagaccagcaatgatttggatccccgtcactctgcctcacagtcctttccc
aaaggccttgcactgtttaggccctgcttctctgcttctagaacacaggccggacagaagcttggaaggtcctgtctccc
cagggaggaggcccctgggacagtgtggctcgtgtccttcccaacggctccctcttccttccggctgtcgggatccagga
tgaggggattttccggtgccaggcaatgaacaggaatggaaaggagaccaagtccaactaccgagtccgtgtctaccgta
agaattccagggtcttctccaaggcctccctcttacctaagaaaaagccttcaaccccagccttggcccatgagggcctc
tgacttccactggcctcatttccacacacagagtttgagaaccttcacaattacagcctctgactggatttttcctcctt
cagagattcctgggaagccagaaattgtagattctgcctctgaactcacggctggtgttcccaataaggtagtggaagaa
agcaggagaagtagaaaacggccctgtgaacaggaggcgagtgtgtgtgggtgtgggtgtgtggcatctctcattttcaa
aggattctgaggtcaccactctttccccaggtggggacatgtgtgtcagagggaagctaccctgcagggactcttagctg
gcacttggatgggaagcccctggtgcctaatgagaagggtgagtcctaaggtgccccccaagctgccttctccctgatct
cactcccacacccaccctgggataatttgtcttatcctcccatcataggagtatctgtgaaggaacagaccaggagacac
cctgagacagggctcttcacactgcagtcggagctaatggtgaccccagcccggggaggagatccccgtcccaccttctc
ctgtagcttcagcccaggccttccccgacaccgggccttgcgcacagcccccatccagccccgtgtctggggtgagcata
ggtggggagggccccaagctcacgtgagcacgttctggaagtctgacccttagggaaagagggagtcaagcccatggcca
ctgggatcactcacaagtgtaactctccacctcaaaacccttccaactcccagagcctgtgcctctggaggaggtccaat
tggtggtggagccagaaggtggagcagtagctcctggtggaaccgtaaccctgacctgtgaagtccctgcccagccctct
cctcaaatccactggatgaaggatgtgagtgacctggagagaggggctgggaggtagggtgaaccataactagcaacagg
gagggcagagggctaacgagggaaaggcaggctaggagctgaggaggaagagagggtatctgaagatatggagacaaaaa
gacaagggttttgaaatagtctcctctccccttcccccaccagggtgtgcccttgccccttccccccagccctgtgctga
tcctccctgagatagggcctcaggaccagggaacctacagctgtgtggccacccattccagccacgggccccaggaaagc
cgtgctgtcagcatcagcatcatcggtgagacctctccccaagccctacagaccctgggactagggtgcaggacagcaca
ggctctaatttcctgccccattctggccttatccctaacagccaccccacctctccctccatgcacccacacccaagcct
cccctgccccacccaaattctgccaagagagcagccaagcctctcccttcttccctctgagctaaaaaaaggaacagacg
gctgggcgcggtggctcacgcctgtaatcccaacactttgggaggctgaggcgggcagatcacctgaggtagggagttcg
agaccagcctgaccaacatggagaaaccccatttctactaaaaatacaaaattagccaggcatggtggcacatgcctgta
atcccagctacctgggaggccagctacttgagaggctgaggcaggagaattgcttgaacccaggaggcatagattgcgat
gagccaagatcgcaccattgcatgccagcctgggcaacaaaagtgaaactccatctcaaaaaaaaaaagaaagggaaaga
ctccactggggctcccactaaataaccctctctcaacccgaagtcttcctttctgactggatccaactttgtcttccaga
accaggcgaggaggggccaactgcaggtgaggggtttgataaagtcagggaagcagaagatagcccccaacacatgtgac
tggggggatggtcaacaagaaaggaatggtgagtggtggtggctgtgctctcaattttccctgtctccgtacaggctctg
tgggaggatcagggctgggaactctagccctggccctggggatcctgggaggcctggggacagccgccctgctcattggg
gtcatcttgtggcaaaggcggcaacgccgaggagaggagaggtgagtggagaaagccagacccctcagacctagggcttc
caggcagcaagcgaagaggggtcggggggtggaacgacaacgtgccgcattccccccaatctttctcctcaggaaggccc
cagaaaaccaggaggaagaggaggagcgtgcagaactgaatcagtcggaggaacctgaggcaggcgagagtagtactgga
gggccttgaggggcccacagacagatcccatccatcagctcccttttctttttcccttgaactgttctggcctcagacca
actctctcctgtataatctctctcctgtataaccccaccttgccaagctttcttctacaaccagagccccccacaatgat
gattaaacacctgacacatcttgctcttgtgtgtctgtgtgtgtgtatgagacacaacctcacccctatacccttgaggg
ccctgaaggaaagggactcacccccatacttcaccatactataccaaacatctactcaagttggggagaagatgcttctg
tcgggggtgggggcgaacttgggaagagatcccatcaatatatttcaccttttttattgaatttgtattaaaggaggtag
tgagggggcggaagcacttaagagtcagaatccatattagactctggggagtgaaaaattaaattaaatcagtaagatgg
ggagtgggggaagagtcagagggaactttgcccacctttgaagatcaaatcaagaaatcagggaaagcaaagacttagga
gaggagaaagacattctctcaatccatcctccttccccagggcagagaattaaacaacgttactgagtgagcctctgagc
agaaggctctcccatctatgcacagacttcactcctcctccccaggccttcctggacaatgtccagggctggccttagcc
aacagaaatagaggggtcaagggggtccaggagtacggaagggtcagcagggaccctcaatactgattcttctctggctg
gaggtgggcaggaagcagacatagctcaaatactgagcagccaaaaaaagaagaagatggcgagaaacaggaagagggaa
tcctgccagctggaggctgggtgaccctgtcccagatccacacctgtgggagagaggaaagctgtggaagcatatgctcc
taggctgggagggggcctgaggggattcacagggctccctgatgggagctgagtgtgactcttacctgtaccccggcgga
aaggctcatgggcattgaagacggtggtgaaaaagccaaagggaaaagcaccaacaccaaatgagaagtggaagcccccg
gtatcaccaaatggctggaatccctagggaggcagaaaaagtcagacaggaagccggcaaatctgtcaaggaagggacac
aactggacaagaagactcacccctctgctctccggagctggtctctggccctgggggcggggtggagtttttaatctgag
gaagtggagagagaaagttaacagggatttttctcctcccatcttccacaccgttttccaagggcagaagccttcaatct
tccctaagcaacacctccagtctctcacctgggatcctggg
