# Supplementary material for: Creating PWMs of transcription factors using 3D structure-based computation of protein-DNA free binding energies
Source: BMC Bioinformatics. 2010 May 3;11:225. doi: 10.1186/1471-2105-11-225 (PMC2879287; doi:10.1186/1471-2105-11-225)
Supplement: Additional file 4 — 124 NF-κB-regulated promoter sequences used for validation of the PWM model. The promoter windows span over [-10000, 1000] bp in respect to the TSS, the length of each promoter sequence is 11 kb. The genomic coordinates of the particular TSS are listed in Additional File 5. [file 1471-2105-11-225-S4.ZIP › nfkb_promoters/nod2_2.fasta]

>PM000181541|nucleotide-binding oligomerization domain containing 2|
cctgtagtcccagctacctgggaggctgagacaggacaatcgcttgagcccagggggcggaggttgcagtgagctgagat
ggcgccactgcactccagcctaggcaacagagtgagactccacctcggaaaaaaaaaaaaagtcactctgaaaacagact
tggccaagcactgggccagaggctgaggtccagcaacaaggaagggacaaggaagggataccttgaaccctcagagactg
gtgatacacaggacggacacatggaacttgggccaacagtgttggaccgtctcggctgatggccaacaggagaacaggca
ggctgatctttgcagctgagaggactgggagagcccacagggactgtggggtctggagagcttccttgcaggaggtgggc
atggaaggtccagataaaagcaggtagagaaggacgtggacttgactcatagtcccaccattccatagctgggtcatctt
aggaaattcatgatcctcttgaaacctccgtttcttcctgtcaaagatggggatgaggaatggaacctattccatagagg
tgttgtgagagtacacggcgtggcatatggcaagtgttcaataacatattcacactgtggtgtgctcactgtttaccagg
caccgagtcctagtgtatgcatccctcatgacaagatctaagtggactgtcatcctcacttaactgtgagggagactgag
gtcaagagaaatgaaatgactggccaagagcatacagccgctaaggagcagggctggaattcaaatccaagttcgctggg
gccagagtccttgcagttgccacctgttgcctctgcctggggcacagagtgagcagaagctcacaggtgggagtactgag
agctgcgggaagttggtgaagctaggggtgcagagatgtggggagggaaagccattcctgtcttcatccatttgggccag
cttgtggaagtgtttggactttggtgagtgggcgggctgcttggagcagaggaccaccagcgtggagactgcagcccact
atgaggccgggttaccaccactgtcagcagcagcagccgccgtcggtcctgggctgagctcctactatccaggcctgctg
atgggggcagtcctcgctcctgggggaagtgctcaggcacaggcagcttcccggcctggaagaattttgaatgacacaat
ccaaggatttctctcctctgaggcccgggggattctggaagcattttccctccgcctcttctgagcacttcctgcacggt
gcccatgtcagagcactcaaggacagaaatgtctccagggcatcccaattgcctgtctcggcagagggccctgcacacag
ggagtttttaatcaatatcccttaactcattggaaagttttaaaaaattattattaaacaagtaaattatgcttattagg
aaatacaggttaacacagaagaattttaaaagtccagttaaaatccgatcctaacttgtcttttagatgtttcaatgcat
atattcacacatatctattacagaatttttgtataaagtatgaggtagtagtccaaattcatttcttttgcacgtggata
tctagttttcccagcaccatgtgttaaagagatcatttttcccctttgaattatcttggcatccttgttaaaaaacaacc
tactctttaaatttagccttatattctttctacacaaagcatttggcagcccaactgtttttcattgagatataattcac
ataccataaaactcacccttttaaggtgtgtaattcactggtttttagtccattcacaaggttgtgtaaccatcaccatg
atctaattccggaatattttcatcatgcaaaaacaaaacaaaacaaaacaaaacaaaaaccaaacctcatgcccactagc
agtcactcctcattcctccctcctctcagttcctggcaaccaacaaatctactttctgtcttcatgggtttgcctattcc
ggacattgcatgtaaacggacttacacaatagatgtcattttgtgactggcttctttcacttagcataatgttttcaagg
ttcatttatgttgtagcatttatcagtactttgtttttttcacagctgaataatattccattgcacagatagatcacatt
ttctttatccattcatcagctgagggacatttagtttgcttccactttttcctcttatgaataatgttgctatgaacatt
tgtgtacaagcatttgtgtgcatatatgcttcaattctgttgagtatacctaggagtagaattgctggatcatatggtaa
caccatgtttaactttatgaagaacccacaaactattttccacagtggcttcaccactttacgctctaaccaccaatgta
tgaggcttccagtttctccacattatttccagcacttgttttctgtcctttggactaagggcacctttgtgagtgtaaag
tggtatcttatggtggctttgattcacatttccctaacaattaatgatgttgagcgtcttttcatgtgcttgttggctac
ttacatacgttctctgaacattttcaaatcctttgctcatttaaaaagttgtttgttattgagtttcaggagtcctttat
atattctggatatgagtcgtgactattttctcccattccgttggttgtctttttactttcttgatcatgtctttcaaagc
acaaaagcttggaattttgataaagtccaacttatctatttttttctttggttgtttgtgctttaggtgtcaaatctgag
aaatcattgcttcatccaaggtcacaaagattttcacctatgttttcttctaagatttttatattttaaatcttgcattt
gggactttgatccattttgggttaatttttgtataaggcctgaaggaggaatccaaattcagttcttttgcatgtggaca
tctagttttcccagcaccatttgttaaaaagaccacttttttccccctgaatcatcttggcatcctcgttcaaaaaagag
tctactttataaatttagccttatatattctaggcagctttctatctgataaacatacttatagcatctttaaaaaataa
atatctattgaaatatgacaagcataaaggaaaatataaatatcatgtgtttaacttggtcagtttcacaatgtatttgc
atcaatgcaaccactattcagagtaaaaataggagattactggcaccccagaagtccccttcactcctcccctagtcact
acctccaactttctccccagtggtagcctctatcttggctcctacctgtaatgcagttttgcctgcttttgaactttata
gaaaggataccattccgtatgcacgctcttgcactcagcctgtttcacccaacattatgtctgtgaggctgcagttctcg
tgggggtacagtgattcatttattttcattggttattagaaccacagcattatttttagtatattcactcaacaaagatt
tattgcatgccaggtcctgttctaggccttgggagaaggcaagggacaaagcaaaaattccctgttcccttggagctcat
gctgtcttgggtgagagaccaacaacaaagacaataaataagtagaatacataatgtgttgtgtgcagataagcgctatg
gagaaaaatacaaaataaagcaggagagaagggattggagggtgttgcagctgtacaccgaatagttagggaaggccttg
ccgagaaagtcatatggaagcaaagacccaaaggagaggaaggagggagccaggtagatttctaaagaaagagcattcca
ggcacagcaaaggcaaaggcctgagtgtaactgcaggtttggcatatttgaggaacagccaggaggccagtgtagctgga
gcagagtgagtaagatgagagtgtaagaggtgggcagagagggtgccagaggccaaacagcaattgtaaggaccttggct
tttactttgggatgggagccatcaacagaagagtttcagcagaggagtgatagaatttgacttaaaacagcaacaacgac
aacaacagcaaaaccaacagactcactctggctgctggattgaagaagggctgtagatggaggcgtggagaatggccagg
aactcctgctatcacccaggtgagagatgatggagatgtggacccaggtggtaatggtgcatatggcaaaaatgggctgc
agcttggaaatatttgaaggccaagctgaaaaatttgctcccagattggatagtggggctgagagaagatgggtcgggtt
aagtgttctaggttcagatgttctgtcagttttcttaattaattttctgttactgggcattagggaggtttctagcttct
cactgctgtaggcaagatggtggtgaacatccttgtagatggttctgtgcgctgcccagaatgaattttctagggtagat
tcagtccttctaatgcagcattttccaaccttggctgactgtgcaccacctgcacaggtatttacttgaaagcggtatgg
ggtagtggttagagcattcatctgtgccagaggcctggggcaaatccccatctctggtgccagaggaaagggggcatctc
gaggctggggaggcccctggcaggagtgagaagtcctgaggagcccgggcttcaggtctcagagggggccactgtttttt
gagtaccttcctctctgtgggactcagtttccccatcttcaccatgccagtgagtgggtgggtgtaagtgagcgagtctg
cctggaggatcctactgctgctctctgcacctcttaggggaatctcctgcctcctccttctcccttggtgggcgtgagat
caaagttcaaatgtgtacctcagtttctgcatctataagttagaggcaataatagtcaataccctagaggtggaagtaac
tgagttactgtctgtaaagactagcacatggtaaacactttctagatgccagttattttcgttatttttaaaaattgact
tcacattttttaaaacaaccaaatatgagtttcaaaaggaacatttacattaacatgttaaatggaaaaccggtgtcatt
tgctccggagaacagaagaatgtaaaataaaatatatttaatggaaacaaaaacaatgctattaaagctaattagatagt
ttcagagccaagtaatctaggcagtgctagaaaggtactcaaaccctattagtactaaactgagaaataaactccattca
acataaacggaaaaactgaaaggaaaatgaaaaaaaagaaccttaaatgaccagtccactcttacctaacatgtaacctg
tcacactctggaaaagttttcctagttttggctgtgtgtgcgtgtgtgtgtgtgtgtgtgttgggaagtgaggcgtgtgt
tgggaagcgatgtgtgtgttgggaagcgatgtgtgtgtgttgggaagtggggtgtgtgtatattgggaagcatgtttgtg
tgtgttgggaagcggtgtgtgtgttgggaagtggtgtgtgtggggtgtggtgtgtgtgtgttgggaagtggtgtgtgtgt
ggggtgtgtgtatgtgcacgtgtgtgttgggaagcagtgtgtgtggggtgtgtgtgtgttgggaaagcagggagtgtagt
gtgtgtttgtgttggaaagtggtgtgtgtgtggggtgtgtgtgtgtgtgcacgtgtgtgttgggaagcggtgtgtgtggg
gtgtatgtgttgggaaagcagggtgtgtgtgtgttgggaagtggtgtgtgtgtgagtgttgggaagcagggtgtgtgtgt
tggaagtagggggtgtatgtgtatcgggaagcatgtttgtggtggggggaagcagggcgtgtgtgtgtgtgtatgtgagt
gttgggaagcaaggtatgtgtgttgggggaagcgagggctgtgtgtgtattgggaagcatgtttgtgtgtggggggaagc
gagggctgtgtgtgtgtattgggaaacatgtttgcgtgtgggggggaagcagggcgtgtgtgtgtgttgcgaagcggtgt
gtgtgtggtgtgtgtgtgtgcgcgtgtgtgctgggaagcggtgtgtgtggtgtgtggtgtgtgtgtgtgtgtatgtgtat
gtgttgggaagcgggttgttccgaggactccccgattccctcctggttgaaacgtggcccagaaagagaggcacactggc
tagggcacacagccagggccgtccagccccgcaggaagccccggtcctgccctgtcccaggtaagcctggccagccctgg
agccggcgctgcggggctgcggggctgcggggctgcggggccacgggacaggagcgggtgctgcggtcccggcagagcag
gggcggggtccgggcgggggcggagccgagcgcccgcgcacccggagccgcagcccgagccggagccggagccgggagtc
gtggcccggagtgggccttggagtcggcgcgcaggcggctcgcggtgagtgctgtgcccagcgcctgggggtgggctggg
gggagactgtgggcgccgagggtcccacccccgggacttgaacacttggcttctgagccgtcctggccgcagggcttggg
caagggttgcctcggtttctcctgggggagtcccagaatgtagatgggaagtgagacggaaagggggcatctcgaggttg
gggaggcccctgggccactcttttgatttccttcctctctgtgggactcagtttccccagcttcaccatgccagtgagtg
ggtgggtataagtgagagagtctgcctggaggatcctgctgctgctctctgtacctcttatgggaatctcctgcctcctc
cttctcccttgttgggtgtgagatctaagttcaaatccatcccttcccagacagcccacaccaggacctgcgaggccaca
tcccccagctgtttgctctcctatgcttctcaggttgatggagcagccatctggtcctgctttcattccaacaaactgaa
aagccctccaccccaatccccctggggaggacctcctgaagctgcatgagggctgggggctggacccctgcttctgagtt
tgctctttctgagcctctcctgccatggccttggtttccccatgggctgtgacctagcctcctccagggtccttgttcta
cagaggggaaacacctgccctgtcaccctcccctgaccccttagtgaaaaagaccagagtgacatccccaccacctgtac
ttgcctgtcccgatcactcagccatggggctgctggggcccctgagtttgttggctgctcaaggcccctttgcctcgctg
caccctgggatctgaggctggaagcatcctcatccagcccacctccctcctacccagtgcagagcccctctgtgacacat
gcccagtggtggggagcttattactgatgaggtggctttttagtgccttgcagctcttgtttcctttagctaaaatctgt
ggcttacagattctacaccttggttccatgtctgtctcccggagccatgcagagcaagtcagttctttcattctttccag
cagtcatcattcatgcactggatgagacacgagacagagcagtaggaaaatcagacaaaaccccctgccctcatggagtg
cacactctagaaaggaatggacagcaatgaaataagtaaatacatggcgtagcaggtggcgggaagtactacgagtaaaa
caaagctgggaagcaggatggggtgctggggctgggtattgcattgtatatagcacaaccagggaaggcttccccaagac
cacgatagctgggcaaagtcataaggaattgaggggtgagccacatgagtatctggggggctgggaggctttggttttca
ctctgagcatgatgggagcacgggtttggaacagaggagtcacctgctttgacttggggtctggcaggcccatctagctg
tggggtggagaatggatcatggggggggtggggtaagggcagaaggagagcccgttgagcggatcattgctgtcattctc
gggagagaccatggtgtcttgcccatggcccagaggtggttaaaaaaaagaaaaccagacattcagatttgggatatatt
tcaaaggccgtgtcgatagggtttggggtgcaagagaaaggtagagtcaaagatgattctgagtgtttggctcgagcttc
tggaggtttgaagctgccatgaactgaaatgggagttgcttagcggagagatcaagagtttggttttgtgcttgtggagt
ttgagctgcccattaggcatcaatgatgagtaagcagttgggaaaagttaagggcggaggttggagttgaaaataaaact
ttgggcatcatcaccatataactggtatttaaagccacaagagcaggtgggctcatctagggatggagtgatatggagaa
gagaaggggtctaaccattgagtgctggggcccccagtgttaggaaccagccaagaagacagaaagagtgaaaatcagag
agttggggtgtcctggaggaaatgaagaaaatgccccaaagaggaaggagggaacaaatatgaccaatgcccctggcaga
gcaagcaggctgagggctgaggattgagcaatgggaggtcactggtgacagtttcactggagctggatggggaactagag
ggaatgggaggggatgggaggacttggggacagcagtacaggcaacagacaagggggcctgctgtaaagggagcagataa
atgggattggagccaaatgaagaaggggagtgtcaagagagtgctttacttttacaatggagaattagagtgcattgtgc
actggtggggggatttgatctcttagggagagaacagtgttagggagggagaatgcaggatagctgggggagggtggggg
gcttggccccagcagagactcaggacacttgggaagttgagcttccctgggcttcccctcctctcctgtctgcaaggggt
cagtgggctgagatttcagcacttaagcaaagcatttgctcttggccccagagaaaccgggctggctgtggtctcaggaa
ggaaggaggtgtccaggctcaggcctgggcctgggtttcagggagggcccacgtgggtcgccccttgaccctctctttca
gcaaggaagtgatcctttctctacatgggcctcaccttggggaggacaatggtgtctttgaagttgtagtaactgaagta
gagatcaaaaggcaatgcagatagactgacagatttcgcctgaagaggggaagcccgaccaggtaataaaggagtaagag
gaaggatgttaaggacaattttaggaaacagataatgagtgaatattttttctctctctttcccaatttaaactgaagca
ggagaaactgaagctagacataatgattaacttcccaagctggtgagcttcctgagctggttagtgagaacagcactaag
gccaggttctcctccccagatgtttaagatgagacaggacaatgcctgctcagagacagggcctggctgaattggccctc
aggattctctctgctctgaggtttctggaagaaggccagggcagaggtgtggtgatgtagctgctgggaggacagagctc
cgagtcacgtggcttgggcgggcctccccttcctggtgtccacagaagcccaacgtcactagctggggtgtgtatggctc
acacgtaggccaggctgccctaggcttggtgtgcaagggaggggcccctacttacttgtggcctgtcccctcgtgaatgt
gtctcatgtccccagtggggtttttcagtgagggtcatggtctccaggatgcacaaggctttgtgccagaattgcttgga
attgcctagttctggaaggctggttggccaactctggcctccggcttttcctttgggaatttcccttgaaggtggggttg
gtagacagatccaggctcaccagtcctgtgccactgggcttttggcgttctgcacaaggcctacccgcagatgccatgcc
tgctcccccagcctaatgggctttgatgggggaagagggtggttcagcctctcacgatgaggaggaaagagcaagtgtcc
tcctcggacattctccgggtaagaggagcaggcattgtcccgtcccagcttgatcctcagccttctttcatccttggccg
cgacatgctcccaggcctggggtcagatggggagtgctgactctgtttctgggctgttttctggggagaatgggtcggcg
ggtttttttccccaggacctgggcagggtcaatggtgggggccgctgtcgcatccttggctggtgtttccacagctgaga
accactccagggccaagcccagagcttattctacccttttttgtcctctcttcccctgtcctcggccaccccaccctctt
ggctcctctgcttagatgtgggcacaaggaggagaactccttggcctgagagaactaccttagatcctggcttccagtgg
cctctgcaggggggtacaccctctctcccaagcagccagacacacaagtaacctcattgcctcagtttccccatctgacc
agcacagggccccctgtgccccagcagcgttctgagagattggagctttctccttttgcttaccttggctaccgtatgag
gacggatacagagtgttccccccacccccagcccaggggatatttgattcatgaacattccctcagtgtctttgtggggg
acaatgctgtgccaggctcagggatgccaggacgagtaagacccaggctcccacgtggcccaggcagggagagagacaca
taaacaaccatcaggaaagaggtaaaatccccaggccacttggcatctgctcccttgagtgtctgggaatgtccctgatt
tataaaaagaagctgacggccctctttgttgtccatgccta
