# Supplementary material for: Creating PWMs of transcription factors using 3D structure-based computation of protein-DNA free binding energies
Source: BMC Bioinformatics. 2010 May 3;11:225. doi: 10.1186/1471-2105-11-225 (PMC2879287; doi:10.1186/1471-2105-11-225)
Supplement: Additional file 4 — 124 NF-κB-regulated promoter sequences used for validation of the PWM model. The promoter windows span over [-10000, 1000] bp in respect to the TSS, the length of each promoter sequence is 11 kb. The genomic coordinates of the particular TSS are listed in Additional File 5. [file 1471-2105-11-225-S4.ZIP › nfkb_promoters/brca2_6.fasta]

>PM000081961|breast cancer 2, early onset|
cgggtggtctcgaactcctgacctcaggtgatacgcctgcctcggcctcccaaagtgttgggattacaggcatgagccac
cttgcctggccaaagattaattgttaatatacataaagcgcttaacaccatgccaggtaccttagtaagtgttcgatgaa
tatttgctttttgtattagccataatcattctcaggctgctttgtcatttacttgttccacaaattcttagcttccaaaa
ttttggtgatacctcatttcctattctctctagttgcctttgtccatgtagattttttgaggaagcttgggtaaataagt
gtattttaaactattatgtttaaatcgaagttccttttatctgttttctaatagaaacatttaaatagcattaagaactt
gtagcagtataaacaatatgtttgagaagtactatattgtgaaaatattttcacttttatacagttttttacttatttac
tgtcttactaatcttcctaagactttttaaagtgaatatttttaaggcagttctagaagaatgaaaactcttatgatatc
tgtaatagaattgaatacatatttaactactaaatcaatatatttattaatttgtccagatttctgctaacagtactcgg
cctgctcgctggtataccaaacttggattctttcctgaccctagaccttttcctctgcccttatcatcgcttttcagtga
tggaggaaatgttggttgtgttgatgtaattattcaaagagcataccctatacaggtatgatgtattcttgaaacttacc
atatatttctttcttttgatacaattaatttgtttgtttgtttgagatggagtttcggtctcttgcccaggctggagtgc
aatggcgtgatcttggttcactgcagcctccacctcccgggttcaagtgattctcctgcctcagcctctcaagtagctga
gccaccacacctggctaattttgtatttttggtagagaaggggtttcatcatgttggtcaggctgatctcgaactcctga
cctcaggtgatccactaatctcagcctcccaaagttctgggattacagatgtgagccactgtgcctggcctgatacaatt
aacttgaatgttatatatgtgacttttttggtgtgtgtaacacattattacagtggatggagaagacatcatctggatta
tacatatttcgcaatgaaagagaggaagaaaaggaagcagcaaaatatgtggaggcccaacaaaagagactagaagcctt
attcactaaaattcaggaggaatttgaagaacatgaaggtaaaattagttatatggtacacattgttatttctaatatga
gaacaaagtcttagagactttgaatttaacatttttaatgagtaaattgtttttattttgagtagtaaattgactttatt
ttttagtatctagggtattcttttttggtgttagacaaagaatagcaacaagggacagaaatatcaggtctaagccattt
gtaatatttttcctgaattcttacctatatgatgtggcttttgcatttttgtcatggtagttattagctttcatgtgtta
ttatgcctggaactaggacctattgtggtgtcaattttaatattaaaaatcatggtgttttgatgtttatatgacataaa
ttttattttttcgtatctcccttttgttgttgctgaagattttatgtttttctgcatttcctcatgatttatatagatgt
aacatgttctataggacatgtaatttacatgtcctatagaactataagttacatgtcctatagaacttacagttctatag
ttatctgcagaaatattgctccttatgctttatttgcttaaaattatcactagatcatactattttcataaataaatgaa
tatgaaatcattcacaggcatacctcagagatactgtggatttgattctagaccaccgcaataaagcaaatattacagta
gagcaaatcacacgaatattttggtttcccagagcatacaaaagtaatgtttacactatagcataatctcttaaatgtgt
agtagcattgtatctaaaaaaaacaatgcacataccttaatacactttattgctaaaaaatgccaatgatcatctgagcc
ttcagtgagttgtaatatttttgctggtggaggatctttcctcaatgttgatgcctgctgagtgatcagagtggtagttg
gtgaaggttggggcagttgtggcaatttcttaaaataagacaatggcatttgcaacattgattggcttttcctttcatga
aagatttctctgtagcatgcaatgctgtttgatagcattttatccatggtagaactgctttcataattggagtcaattct
atcaaactctgctttatcagaatattatgtaatattctaaatcctttgttgtcatttcaacaatattcacagcaccttcg
ccaggactagattccctctcaagaaactactttctttgcttatccataagaagcagctctgtattaatctgttcccacac
tgctataaagaatacctgagactgggtaatttctaaaggaaagaagcttaattgacttacagttccacatggctgaggag
gcctcaggaaacttacaatcatggcggaaggcaaaggcaaagcaagtacccttttcataaggtggcagaagagagagtgc
aggggaaactgccacttgtaagccatcagatctcataagaactccctcactagcacaagaatagcatgggggaaaccacc
cccatgatccaatcacctcccaccaggtctctccctcaacacatggggattacaatttgagatgagatttgggtagggac
acagagccaaaccatatcattctgccctggaccctcccaaatctcgtgtccttttcacatttcaaaaccaatcatgcctt
cctaacagtctccgaaagtcttaactaattccagcattaactcaaaagttcaagtccaaagtcttcatctgagacaagac
aaatctcttccacctatgagcctgtaaaatcaaaagcaaattctttacttccaagatacaatgggggtacaggcattggg
taaatgttcccatctcaagtgggagaaattggccaaaacaaaggggccacagtccccatgcaagtccgaaacctagccag
gcaatcaatgaatcttttttttttttttgagacagggtcttgctctgttgtccaggctagagtgcagtggagagatactg
gctcactgcaacctccgcctcctgtttcaagcaattctcatgcctcagcctcccaagtagctgggattacaggtgtgcac
caccatgcccagctaatttttgtatttttagtagagatggggtttcaccatgttggccaggctagtcttaaaactcctag
cctcgctgggtggggtgtctcattcctgtaatcccagcactttgggaggctgaagtgggcagatcacaaggtcaggagtt
gaagaccagcctggccaacatggtgaaaccctgtttctatgaaaaattcaaaaattagctgggcgtggtggcacgcgtct
gtaatcccagctattccagaggctgaggcaggagaattgcttgaatccaggaggcagagattgcagtaagccaaaatcac
accactgcactctagcctgggcaacaaagcaagactctgtctcaaaaaaataaataaaaaaaaataataaaaataactcc
tagcctcaagtgagccactgcacccaggccagtcattaaagctctaaaatctcctttgactccatgtctcacatccaggg
catgctgatataaggggtgggctcccacggccttgggcagctctgccctttggctcttcagtctacagcccctgcagctg
ctttcatgggctgccattgagtgacagctgcacagtgcaggctgtcagtgggggatgatggccctcttctcacagctcca
ctaggcagttccccactgaggactgtgggaggtggctccaaccccgtatttccctcacagtttccctcccggtttccctc
ctgtactgcactaacagaggttctctatgagggctctgcccccacagcagacttgtgtgtggacatcctggcacttccat
acatcctctgaaatctaggcagaggctcccacagctgaactcttgtcttctacatacccacaggcccagcatcacatgga
ggccaccaaggcttagggcttgcaccctctcaagcaatggcctgatctgtaccttggccctttttatcaatggctggagc
tggagcaagtgggacacaggttgccatgtcccatggctgcacagagcagtggggccttgggcccagcccacaaaaccatt
tttccctcctaggcctcaaggcctgtgatagaagggtctactgtggagatctctgacatgccttggagacactgtctcca
ttgccttggctattaacgtttgtttccttgttacttatgcaaacttctgcagctggcttgaattctttcccgggaaatgg
atttttcttttctacttcatggttaggctgcagattttccaaacttgcatgctctgcttcccttttaaatataggttcca
atttcaaaccatctctttgtgaacatgtatgactgtgtttctagaaaaagccacatcacaccttgaacactctgctgctt
agaaatttcttccacaggataccctaaatcatctctctgaagttcaacattccacggatctctagcgcaggggcaaaatg
ccactagtctctttgctctaaagcatagcaagagtgacctttgctccagttcccaataagatcctcatctccatctgaga
ccacctcaggctggacttcactggccacatcactgtcagaattttggtcaaaaccattcaacaagtctctagggagttcc
agactttcccacatcttcctgtcttcttctgagccctccaaactcttccaatctctgcctgttgtctagttccaaagtca
cttccacattttcaggttatcggtatagcagtcccccactcctggtaacaattatctgtattagttcatcctcatactgc
tataaaaaatacctgagactgggtaatttgtaaaggaaaaaggtttaattgattcacagttccacatggctggggaggcc
tcaggaaacttacaatcatagtggaagatgaaggagaagcaagtaccttcttcacaaggtggcaggaaagagagtacagg
gagaactctcacttttaagccatcagatcttgtgagaactccctcactatcatggaacagcatgggagaaactgcccccg
tgatccagttacctcccaccaggtccgtccctcgacacgtgaggattaccgttcaagatgagatttgggtgaggacacag
agccaaatcgtatgaagctccttatcatttaagttttattgtgacattgcagtaattcagtcacatcttcaggctttact
tctaattctagttctcttgctattttcaccatatatgcagttacttcctccactgaagtcttgaaccccccaaagtcatc
catgagggttggaatcaacttctggtaaacttgttaatgttgatattttgacttcccatgaaacactagtgttcttaatg
gtatttagaatggtgaatcctttctggaaggttttcaattcactttacccatatctatcagagaaatcactatggcagct
attctttataagacatgtttcttttttttttttttgagatggagtttcgcacttgttgcccaggctggagtgcaatggcg
tgatcttggctcacagcaacctctgcctcccaggttcaagcaattctcctgcctcagcctccggagtagctaggattaca
ggcatgtgccaccacgcccggctaattttgtatttttagtagagacggggtttcaccatgttggtcaggctggtcacgaa
ctccggacctcaggtgatccacccgcctcggcctcccaaagtgctgggattacaggtgtaagccaccgtacccggcaaga
catgtttcttaaataataagacttgaaagttgaaatgactccatgatccatgggccacaaaatggatattgtgttaggag
tcatgaaaataacattaatcactctatacatctctgtcagagctctgtgacagagacatgaagtgagcacatactgttgc
gaaaatggcgccagtaggcttgctcaacatagtttccacaaaccttcaatttgtgtttttaaaaaaatgcagtatctatg
aaactcagtgaagtgaaatacattaaaacaaatatacctatgttaactcacatattactgtaattaaactctgtatgact
ttttttttttttaaacatgagtacactggtttcaaaatttcctggaaaacttatagcaggccaggtgtcatgggtcacat
ctgtaatcccaacagtttgggagtccaaggtggtggatcacttgaggtcaggagtttgagaccagcctggccaatatggt
gaaactccgtctctaccaaaaatgcaaaaattaaccgggcatgttggatgtgcctctaatcccagctactcgggaggctg
aggcaggagaaccacttgaacccaggagacagaggttgcaatgagccgagatcacaccactgcactcccagattgggtga
cagagtgagaccctgtctcaaaaaaaaaaaaaagaaaaaacttttagcagttatatagtttcttatctttaaatctccct
tctttgggtgttttatgcttggttctttagttttagttgcttttgaatttacagtttagtgaattaataatccttttgtt
ttcttagaaaacacaacaaaaccatatttaccatcacgtgcactaacaagacagcaagttcgtgctttgcaagatggtgc
agagctttatgaagcagtgaagaatgcagcagacccagcttaccttgaggtgagagagtaagaggacatataatgaggct
tgatgattattcaaggtgagaagctgttttagactctctggccatcacaggaaggagtatgttgaaatgctgcatttctc
aaaagggatgtgtacatttctgggattttcagtgatgtgccagacgagtgtggtggtatgttttcaactatataccgagt
agaggatgggagggttctagaattttatatattaattaaatttggtttaaaatgcaggcaaaacttgttttatttttgtc
cctcctgtactctgaagcaaaaaaacttttttatttttaagataaaacaaatatcttcaaagtaatggcttagtttccat
gttcttagctgtttctcaagtccttcctggagtgtacttgataatcctctaccctaagggtacttgggtagaaatgtttc
cgaagcactaaactgttagaagtagcataggctttagaatcgtggcactctcattttattagcaaagtaaatgacaataa
aatagctggccaggcgcggtggctcacgcctataatcccagcactttgggagaccgaggcagaaggatcacctgaggtcg
ggagttcgtgaccagcctggccaacgtggtgaaaccccgtccctattaaaaatacaaaattagccaggcgtggtgcacat
gcctgtaatcccagctgttcgggaggctcaggcaggagaatcgcttgaatccaggaggcagaggttgcagtgagccaagg
tcatgccattgcactccagcctaggcaacaagagcaaaactccgtctcaaaaaaaaaaaaaaaaagctattaaatgggcg
taaaatgttgttttaggatcaaataaataatctatataaaagttccatataaatgttagttactattattagaacataat
tttatatattaaactacctcctaaatttttagacaggtagatagctaaaaaaaaattcaaattctaagattagtttgtta
gggaggaaggagcaaatattttaccaaaactacttgtttttaattgattaatttcattcacttgatgacttagtaaatct
tgtgaatatagccttaaatttcttaaatagtgggactacaaaataaacaatatttcatcagtaatgtaagcagtgctata
ctgagtagaattccctcctgttccgaaatgttacaatttgggttctccctgtgagaagtgagtccggttttaaaacctgt
gagtatacttgctgcaggtctgaaaatgaaggctttatgattctttcttgaaaaattatttgcctctatcttttataata
ttatttgttgaagcttgtgcattctatgaatcatcatgaagatagctttaatttcatccacaaaatttaacaatattttt
ttgtctggacataagggggcagaataagagttggagtagggccttgcccagccactctgtaactggacaagtgatgtatt
tatttcttaggacctcatttccaccttctatcaagggaaaacctaagagtaggttatctttagggttctaagtgcctatg
agtctatgagatttgactttattaaagttatctttgtaattctttgaggagaacgtaggcatccatttttaaaacagtcc
tgttagaatttgttttcagtaacaatgttgaatgatggccttttgaaatcaggttttacaacaaaattgtttaaacactg
cctgcatatttagaatctctatacctatattaagatacagagattggatagtctcccttttcagtatagataatctccct
tcccggtagagattaggatattaagatgtataatatcctaaagtgtagcagcagtctggtatgttacatgtctaaattcc
atttcctattttatttgtttattgatttatctgtttatttttgttacactgggtaagattcccaagaggtacaagtagaa
atttgctaaagtgagtaggacagaagtgtagaggcaaacataaaagtatgtttagtacatatctgttttaaattgtatct
actatttcaaagttaatggaattatactcctggggctaagaatgagggttctagggccaacctctactacctatgtggct
tgtgcaaattagttgtcccctttgtgcctcagttttacctacaacacagaaacaatgatattacctaccccatggactgt
tgtgaagattaaatgaattagtacatttactacacatagatctatttctcaaaataatgagcattcagatattagccatc
tgtaatgtagttggtgatgattatgattattagagtacatttataattggaggatcatttttgccgtagggaaatagaat
tattaatagtttgaggcacctgagaatattatgtgagaaactgattacattaaccacacccttaagatgagctctaattt
tgttgtatttgtcctgtttaaagccatctagttacaatagatggaacttttttgttctgattgctttttattccaatatc
ttaaatggtcacagggttatttcagtgaagagcagttaagagccttgaataatcacaggcaaatgttgaatgataagaaa
caagctcagatccagttggaaattaggaaggccatggaatctgctgaacaaaaggaacaaggtttatcaagggatgtcac
aaccgtgtggaagttgcgtattgtaagctattcaaaaaaagaaaaagattcaggtaagtatgtaaatgctttgtttttat
cagttttattaacttaaaaaatgaccttactaacaaaatgattataaatccagataaagtataaagttagtttatatcag
agaagcaaaatccactactaatgcccacaaagagataatataaaagaggatctgtatttattttgaaacaaacatttaaa
tgataatcacttcttccattgcatctttctcatctttctccaaacagttatactgagtatttggcgtccatcatcagatt
tatattctctgttaacagaaggaaagagatacagaatttatcatcttgcaacttcaaaatctaaaagtaaatctgaaaga
gctaacatacagttagcagcgacaaaaaaaactcagtatcaacaactaccggtacaaacctttcattgtaatttttcagt
tttgataagtgcttgttagtttatggaatctccatatgttgaatttttgttttgttttctgtaggtttcagatgaaattt
tatttcagatttaccagccacgggagccccttcacttcagcaaatttttagatccagactttcagccatcttgttctgag
gtggacctaataggatttgtcgtttctgttgtgaaaaaaacaggtaatgcacaatatagttaattttttttattgattct
tttaaaaaacattgtcttttaaaatctcttatgattagttggagctaccagttggcaaatttgctagctaactagtgatc
tgaaagtaagcctctttgaacctctgatttttcatgaaaagcaattctctcaattctatattatttcaagggtaacaagt
tacatcctagtctgtgtacttaattttatagaaattgtccttaattttattttctgcaatttatgttttcttactatttc
tggtgtatgtgtttatcccattgtgatgttatattggtgtcctcaatttatttccttagccatacactctacttttcatt
gtacagggctatttattatctcagagtcaagcttttttttttttttttttttccccgagatggagtctcactctgttgcc
caggctggagtgcagtggcgctatctcagcccactgcaagttctgcctcccaggttcacaccattctcctgcctcagcct
cccgagtagctgggactacatatacccgccaccgagcctggccaattttttgtatttttagtagagtcggggtttcaccg
tgttaaccaggatagtctaaatctcctgacctcgtgatcta
