# Supplementary material for: Creating PWMs of transcription factors using 3D structure-based computation of protein-DNA free binding energies
Source: BMC Bioinformatics. 2010 May 3;11:225. doi: 10.1186/1471-2105-11-225 (PMC2879287; doi:10.1186/1471-2105-11-225)
Supplement: Additional file 4 — 124 NF-κB-regulated promoter sequences used for validation of the PWM model. The promoter windows span over [-10000, 1000] bp in respect to the TSS, the length of each promoter sequence is 11 kb. The genomic coordinates of the particular TSS are listed in Additional File 5. [file 1471-2105-11-225-S4.ZIP › nfkb_promoters/nfkb2_1.fasta]

>PM000013401|nuclear factor of kappa light polypeptide gene enhancer in B-cells 2 (p49/p100)|
gaaaaaggcacctcagagtgggaacaacctgaagtggaaaaatactgatatgaaaccggaagctcttaggctaatttctc
cctcttcccttccttcttcctgaagtccaggccatgcctggtttgcatactaaccagaagtcttgcccaaccctgcccct
gggaaaattaggaggggcagaaagctctatgtgtgtgcagaaaagcctggatctacagccagctagatactggggcattt
ggcttcaactgtggtgtctctgttctcccatctgagccccacaagctctgcctttagaagcttccatgtgtttccctatg
ggagaaatagtgttaactgctgcaaataagtctgaaggccatcctatgaacaaagaaataggacagctctaatgttcctt
ataaaaccaatctcaaaaattaggaaagaagtgggaacaggagtggggtggggtgcggtggctcacgcctgtaatcccag
cactttgggagactgaggcaggaggatcgcttgcccaggagttcaagaccatgtatctgtggcctagctacttgggaagc
tgaggcaggaggagtgcttgagcctgggaggttgaggctgcagtgagctatgatggtgccgctgtactccagcctggcaa
cagagcaagactctgtctcaaaaaaaaaaaaaaaaagctggagcaattgcaaactggccgtctccctgctgggaagcaaa
gaaaaacatttgctggaagttgcattctgttattaaaaagtagctgaggcccggtgctgtggctcacatctgtaatccca
gtactttgggaggctgaggtgggaggatcacttgaggccaggagtttgagatcagcctgggcaacatagtgagaccccca
tctctatttttaaaaatatttcaaaaatatatttaaaaaacaaaagaccagctgatatgcgtgatttgtattatggacaa
tcttgtctcagaaagcaaaggaagctgcaagaggaactaataagtaagccttaatcctgaccaacaaagaagaatggctt
ggtgatgtggaagtaaccaaaccttggggaaaagtaataacatagtctggagggaaatgctggtcttaatgacatctccc
accagaaatccaggatagcagataaagtcaggaggaaaggtagagatggttccatgacctaagaccctaacatagagcac
tggcatcgctagagcgcctatatgtgtcagtactgagtgccttgctcaaacattttatttttatttaatgtggggagggg
gattttttgttttttgttttttgtttttttctgagacagagtctcactgtgtcactcaggctagagtgcagtggtgcaat
cttggctcactgcaacctccgcctcctgggttcaagcaattcttgtgcttcagcctcccaagaagctgggattacaggtg
tgcaccaccacaactgactaatgtttttgtttatttgtttgtttgtttttagacagagtcttgctctgtcacccaggctg
gagtgcagtggcgcgatatcggctcactgcaacctccaccacccgggttcaagcaattctcctgcctcagtctcctgagt
agctgggattacaggtgcgtgctaccacgtccaagtaatttttgtatttttagtaaagatagggtttcaccatgttggtc
aggctggtctcgaactcctgacctcatgatctgcccgcctcggcctcccaaagtgctaggattacaggcctgagccaccg
caactggcactggctaatgttttgtacttttagtagaaatggggtgtcaccatgttggccaggctggtctgaaactcctg
gcctcaggtaacccacccaccttggcctcccgaagtgctgggattacaggtgtgagccactgcacccggctgtttttgtt
ttgttttttgagatagggtctccccctgttgcccaggctggagtgtagtggcacaatcacagctcactgcagccttgacc
cccaggctcaagtgatcctcccacctcaaccttcaaacaacattttagaggcattttctcctcttacagatgaggctata
ggttcagaggccaagtcatggaatttagggagctgggaatcaaacccaagtcagtgtcactctaaaccttgtgttctttg
gtatgacactttttccattcagaagtagtgatggtgaggccaggtgcagtggctcacacacgtaatcccaacactttggg
aggctgaggtgggcggatcacctgaggtcaggagtttgacaccagcctggctaatatggcaaaaccctatctccactaat
aatacaaaaataagccgggtgtggtggctcacacctgtgatcccaacactttgggaggccgaggcagggggatcacgagg
tcaggagatcgagaccatccgggctaacatggtgaaacctatctctactaaaaatacaaaaaaaaaaaaaattagccggg
cacggtggcacacgcctgtagtcccagctactcaggaggctgaggcaggagaatcgcttgaacccaggaggtggaggttg
cagtgagctgagattgtgccactgcactctagcctggacaacagagcgagactccctctcaaaaaaaaaaaaaatttagc
caggagtggtggtgggcacctgtaatctcagctactcgggaggctgaggcaggagaatcgcttaaacctgggaggcacag
gttgcagtaagccgagatggcaccaccgcactccagtctgagcaagagcgcgagactctgtctcagacaaataaataaat
aaataaataaataaataaataaataaataaataaataaaagtagtggtggtggtggtatagaaaccctccaaagctaaac
acattttctgtagcttctcatgtgaaataaaaggctaagtacctgaggaaacaggttattacctagtgagctcagagttt
agtaggagtttataaaaactggaaacagatgcccacaaccaagaaaaatatgtgaattttctacacacataatgatatga
gaaagaacaaaatatagaatgagctacaatgggcattcctccctgccccgccaccaaatagaaaaaaatactaggaacaa
caaaagctgtggttattggagccatgggtatttacctttgttgagggctcactggttggaagacaagtggctgtgaatga
gcagagtcactcagccccagggctcccattgagaggggcctgtaatcccagctactcaggagggtgaggcaggagaatcg
cttgaacccgggaggcagaggttgctgtgagctaagattgtgccactgcactccagcctgggcaacagagtgagactgtc
tcaaaaaaaaaaaaaaaaaaaggctgggcacggcggctcacgcctgtaatcccagcactgtgggaggccaaggcgggcag
atcacgaggtcaggagttcaagaccagcctgaccaacatggtgaaaccctgtctctactaaaaatacaaaaattagccgg
gcgtggtggcgggtgcctgtaatcccagctactcgggaggctgaggcaggagaatcacttgaaaccggaaagcggagatt
gcagtgagccgagatggcgccgccgcactccagcctgggcaacacagtgagactctgtctcaaaaaaaaataataataat
aattaaagagaaataaaaataagtaaaaggaaaaattcttgataccccctacaaatctgctcctctctcagtgtgcccca
catcactaaaggacaattccattctttttatgccaaaaccccctcttttctcacatcctgcatctaatcttcagcaagtc
ttgttacttctatctttaaatctatctagaattgcgattacttcccaccaccttcatcatccactagcacccaagcctca
gccgctgtctgttggactcctggtctccctccttcctcctaggtccttgcattcgatagtctttacacagcagccaaacg
gatccttttctgtttgtttgagacggtctcgctctgttgcccaggccggagtacagtggcacaatctaggctcactgcaa
tcttcacctcctgggctcatgcagttctctgacctcagactcctgagtagctgggaatataggtgcatgccaccacaccc
agctaatctttgcatcttttgtagagaaggggtttaaccatgttacccaggctggtctcgaactcatgggctcaagcaat
cctcctgcctcggcctttcaaagtgctgggattacaggcatgcagcccaaatggatccttttaagacacattatacccca
gcctggacaacacagcaagaccttgtctctaaaaaaaaaaaaaaaaaactaaaaaataaaaatttaggctgggcatggtg
gctcacacccataatcccaacaccttgagaggtcaatgtgggcaggtcacttgagcgcaggagttggataccagcctgag
caacatggtgaaacccatctctacaaaaaaatgcaaaaattagctgcacatggtggcatgtgcctgtagtcctagctact
caggaggctaaggtgggaggattgcttgagcccaagagtttgaggccgcagtgagctatgatcacgccactgcacaccac
cctgagtaacagaatgagagcctctctcaaaaaaaaaaaaaaaaaaaaggatacattatacaattttcactccactgctc
agaactctctaacggctttccatcttgatcagaacaaaacccaaagttattactttattccacctactaactttcttgct
gttcctcaaatatgccaaacacttgtatcagagcttggccctactgttccctccacctggaacactcttcctccagatat
tccccatgactcactccctcactttttcaagtcactgtttaattgttaccttatcagagagtcctgctttgactgatacc
tagaaaatccttgtcactctcaatcctttacctacttaatttttctttgtagcacttattaccaactgatatatatctgt
ttgagttttgcctgcaagcagcggtgttgtttaatggagtgggctctcactatttatcggtaaatgaatggaataaatta
gtggtgcatctgctctgggctaggcattgtgctagagctgggtgcggaaacagatgacgattaggatgaaaattagtgta
acatgcaatgaagaactttctttctttctttctttcttctttgttttgagatggagtctcactttgttttccaggctgaa
gtgcagtggcatgatctcggctcactgcaacctccacctcccagattcaaacgattctcctgcctcagcctccctagtag
ctgggactacaggcgcccaccaccacaccctgctaatttttgtacttttagtagggacagggtttcaccatgttggccag
gctggtctcgaactcctgacctcaagtgatccacccgccttagcctcccaaagtgctgggattacaggtatgagtcactg
tgcccagcctaacaaagaggtttcttaagcccagatagatgaggctctagcaagtgacaagctattttgagttagtttaa
atctccaggctaacatgcattaggaattgttgaatctgacagaggggcacacgagggctcattatactattctctccact
cttctttttttgagacagcgtctgtctgtcacctaggctggatggaatgcagtggcacgaacatggctcacagcagcctc
aacttcctgggctcaagcaatcctcccaccttagccttccgagtagctgggactacaggcactcaccatcacatgtggct
aacttaagtagacatgaggtctccctatgttgcccaggctgttctcaaactcctgaggtcaagtgatctgcctgcctcag
cctcccaaagtgaaaatctttgtatgtttgaaatgttctctaataaaggtcttgttttgttcatctttagataaattacg
ccttagactgttgtaactaaaatagctcaacccttaggggtgcttttagagatgttgtggagactcaaagaatccgtgct
gattttggtggcaatttatgagcactttgaaaggatagatgtgatcagtggtaaccagcacgggtttactaagctagagt
ataccaagatgaatttactccattatacatttaatttttaatttttaatttatttatttagagacctagttatgagacag
gctaatttttgtatttttgtggggaaaagcaagagagatcagattgttactgtgtctgtatagaaagaagtagacatagg
agactccattttgttctgtactaagaaaaattcttctgccttgagattctgttaatctatgaccttacccccaaccccgt
gctctctgaaacatgtgctgtgtcaaactcagggttaaatggattaagggttgtgcaaggtgtgctttgttaaacagatg
cttgaaggcagcatgctcgttaagagtcatcaccactccctaatctcaagtacccagggacacaaacactgcggaaggcc
gcagggacctctgtctaggaaagccaggtattgtccaaggtttctccccatgtgatagtctgaaatatggcctcgtggga
agggaaagacctgaccgtcccccagcccgacacccgtaaagggtctgtgctgaggaggattagtataagaggaaggaatg
cctcttgcagttgagacaagaggaaggcatctgtctcctgcccgtccctgggcaatggaatgtctcggtataaaacccga
ttgtacgttccatctactgagatagggaaaaaccgccttagggctggaggtgggacatgcaggcagcaatactgctttgt
aaagcattgagatgtttatgtgtatacatatctaaaagcacagcacttaatcctttaccttgtctatgatgcaaagacct
ttgtttgtctgctgaccctctccccactattgtcttgtgaccatgacacatccccctctcagagaaacacccatgaatga
tcaataaatactaagggaactcagaggctggcgggatcctccatatgctgaatgctggttcctcgagtcctttctctata
ctttgtctctgtgtctttttcttttccaagtctctcattccacctcacgagaaacacccacaggtgtggaggggcaaccc
accccttcaattttttgagacggggtttcaccatgttgccaaggctggtctcgaactcctgggctcaagtgatccaccag
ccttggcttcctgaagtgctgaaattacaggtgtgagtcaccatgcccggccttagtccattttaatttaaggttaggaa
tctgacttaccagagaaacgtagtagacaacatatctggatttcagcaaattgtttggcagaatcttatgatatttgttt
gagaggcccacagtaaggtggaaagggctgctttgttttatataaacttaggggagaaagcttcatcctggagtcaacag
attgggtttgaatcctggctctgtccctttctagctgtgtgtttggttgttactccacctctctgagccttaatttcttc
atcagtaaaagtaatattcacctcctagggttgttgggagggagaataagaacttctaaagtacccgaacctagcaacta
ggacactatatttgcaggcaagatgaagaggggtggggaagtaataggaaacagcccaaatcgagagccataatagtctc
tctttacttagtgccagtgcaggcctgtgattctgttcttaaaaacgtctggggcaagctgcaggaaagacccgagatag
tttatgttctaccataagcctaagggaggaggactccaggcagggagattactcatggcacctgctaaggagaaacgcta
ctgaccagagagaggtccagtcatgtactccgtgcttggtgaatttctgtcctgacctcgctgcctctagaagtgttcag
gtggaaattggaaggtctataagaggcaattcggcagcatacagtggctcacgtctgtaatccaaaatccaagcattttg
gaaggccaaagtaggaggatcacttaagcccaggagtttaagaccagcctaggcaacgcagtgagatccatctccactaa
aaattttaaaatttgccaggtatggtggtgtgcacctgtagccccagctactcaggagagtcagagaatcggcgcacccc
ggagttcgaggttgcagtgagccatgatcacgccactgtactccagcctgggtgacagagcaagacactgtctcaaaaac
ataaataaataaataaataaataaataggccgtgcgcagtggctcacgactgtaattccaacattttagaaggcggaggc
cagcggatcacctgaggtcaggagttcgggaccagcctgaccaacgtggtgaaacccccaactctactaaaaatacataa
attaggcgggcgtggtggtggccgcctgtaatcccagctactcggtaggctgcagcaggagaatggtttgaacccgggag
gcagaggttgcagtgagccaaaatcccctcactgcattccagcctgagactaaaaaaaagaggcgatttcccacatcggt
ggaaatttgagctgtttaaactctggatgcctttttcagttctaatattccagatctccttggtggataaacacttcatt
tcccttctcctgagcagagctcctgagccctggcccgctgggaacctgtcacttctaaaaaagttcgaggtccggactgt
ctctcccggagccttgaggctgatgagacggagcgagagaggggccggggccgaatggagtctactcgcgggcccaggga
ggccgccagagggcgcccgggaccgaccgcaagaataacttccttcctcttccgctaacttcccggcagcgcgccgctca
gggtgggggccccgagggctggggccgtcggcttccccctggggatcccccgcttcagagaaagccaagcgttaggcgca
gccaaagccgagaggcagcggaagctcccggcccggggtggcgctgggtcagcgggtaccttctcggcggtcccctggcc
ggccgaactcgcgcctggtgtcctgtcaccccgctccccgccctgagtgagcctgtcccctctcaggggcgcgcccgagt
cgctccgggttggctgcgccagtccagagttaaactttcagccaatgaaaaagggcgcgaggcgtgacgcacggaaacgt
catgggaattcccccctccggggggccgagaaggggctttcccggccctgagccctgctggcaggcgaggtgtcgcgacc
ggtcccaggtgggtcgggcgcggagagaagccgcaaccagagccgccgccacggtgagtggctggattcagacccctggg
tggccgggacaagagaaaagagggaggagggcctttagcggacagcgcctggggctggagagcagcagctgcacacagcc
ggaaagggcgcgcaggcgacgacactcggatccacgtcgacaccgttgtacaaagatacgcggacccgtacgtacacctg
tacctgtgctggcgcacacacggcagcgtccgtgcagtcgcactcgcacacacatgcacacggagacgtgcccaccggtg
cactggtgcctgcacccacacccttcacgcacaaactcaagatacgctcacccgtgtccgtacatcaagacaggcgctga
cacacacccacactgagaagctcgggattcacctatctacacacatgctcgcttgcacactcatgttgacgccatggaca
cacaacatgcaaccaagcactacagccgaaacacacttgtggagctgtgatggagacacactcttgtattaggtgggggg
gggggggggggagcgtgcagagatctccctgtcgcctgcgcgcccagaaccggtgcggtgtgggaccagctgctgttgtg
aggtttgggagagagagaaaagagcccactccgaggaggagacacttttcccgcagccccagaatcgcgttctcggggca
gaaccccggggcctcccacaggaaagagcccccgcctacaggctgttcgaaggggaggccgtccgacagcaggaatgtcc
ccccaaaagcccccggggtttatcagccgtggcctccctcctggcagaaaatcccaaggttgctccagaccgggggaggg
gagcgggaggcggacttggccccagactgccagcctcctcccggccgtgaaagaccctcctgttccctgccctggaggga
ggagggggcttaacccccaccggggcttcccggattctcctagacctctgcccgctgaaaagcagcgggagcccgtagac
tgtcgagggcctcccgcccctcccgtcgcgagggcggggccagtggcgtcatttccaggcccgccccctccggccccgcc
tccccttggtattttcgggactttcctaagctgctctaactttcctgccccttccccggccaagcccaactccggatctc
gctctccaccggatctcacccgccacacccggacaggcggctggaggaggtcggaccctcccccaaatctgggcccccat
ctcccgcccacccccatttagatctgaccccctcccccacgccactcctcccaactttaggcgggcgtctaaaattctgg
gaagcagaacctggccggagccactagacagagccgggcctagcccagagacatggagagttgctacaacccagtgagtc
atgccgcctgcccctgacccggccggctgcccctcgtgtctgtccacctgtctgcccgagccccctctgctgccttacac
ctgtatgctcgcagatgctctcagcctgccagtctgtccatctgtctgcaactctgcctccaaaaggagctttctcttgg
gtctgaggaggaggggggagtgaccactgaagacttggaga
