# Supplementary material for: Creating PWMs of transcription factors using 3D structure-based computation of protein-DNA free binding energies
Source: BMC Bioinformatics. 2010 May 3;11:225. doi: 10.1186/1471-2105-11-225 (PMC2879287; doi:10.1186/1471-2105-11-225)
Supplement: Additional file 4 — 124 NF-κB-regulated promoter sequences used for validation of the PWM model. The promoter windows span over [-10000, 1000] bp in respect to the TSS, the length of each promoter sequence is 11 kb. The genomic coordinates of the particular TSS are listed in Additional File 5. [file 1471-2105-11-225-S4.ZIP › nfkb_promoters/gclc.fasta]

>PM000311598|glutamate-cysteine ligase, catalytic subunit|
taaaatgagatgcaggcaggtttgcctgacatcgtttccagcttgatttttcccttggcttagtgctttggaggtctcga
gatttattatcctttcacaacatatagaggagtgtctcaaacttgatactactgacatttagagtaggacaattcttgtt
gtgggatgtcctgtgtattgtaagataagtttttaggtgagttgaattttttccttaaggtacttactacattaaagttt
aagtactaaaataagtggcaggaggtattgtatgagaaaaaatactttcgggaagtacaatatatttttttttttttttt
tgcttttaggaactggtcttatcgaagcaaaattgctcaattattcagtacaattgcctttctacatagatgtaattatg
gctaacactttttcacatctcatcatccatgaatgataggttatagtgcgccaaagttcaattatttggtgttatctaat
ctagaatgaactttacatatatttatgtgaactaaggtgaatgaaatggaagaaaaaaggcagagactaagatcagatat
ctttaaaaaggtaaatacatgccttagcaatcttactcacattttgacacttggcctattttagcaatattaatcaccca
tgcacagccattgtcaaatcatttatactatatgcgacaagcatgtttttctggctttgggttttgtttttaaatacaaa
gccccataatttggaacaatagctggataatttggagtgaaaaaactggataagatctaccatctccaaatttagaatga
cagaaattggtttccagtaagatatgtcaacaaaaagagtcaaactctataaaatagttgaagacatttattttgagcca
aatatgagtggtcatgggctgtgacacaaccccaggtgatcctgagaacatgtgcccaaggtggtcgggctacatatagt
ttggtatcatacattttaggtggatgtaagacatcagtacatgaaagatggtggttcagtccagaaacatgccctgaaaa
tgtgagacaacttgggaaacatgagacaactcggggtgagggggctgtattagtccattttcacgctgctgataaacata
tacctgagactgggaagaaaaagagatttaattgaacttacagtttcacatggctagggaggcctcagaatcatggtggg
aggtgaaaggcacttcttacatggtggcagccaaagaaaacgaggaggaagcaaaagcagaaacccctgataaacccatc
acatctcatgagacttattcaccatcacgagaatagcatgggaaagaccagccagcatgattcaattacttccccctggg
tccctcccaaaacaggtgtgaattttggaagatacaattcaagttgagatttgggtggggacacagccaaaacatgtcat
tccacccctagcccctccaaatctcatgtcctcacatttcaaaactaatcatgccttcccaacagtcccccaaagtctta
actcatttcagaattaacccaaaagtccacagtccaaagtctcatctgagacgaggcaagtcccttctgcttatgagcct
gtaaaaccgaaagcaagctagttacttcctagataaaatgggggtacaggtattgggtaaatacagccattccaaatggg
agaaattagccaaaacaaaggggttacagggcccatgcaagtccgaaatccagtggagcagtcaaattttaaagttccaa
aatgatatcctttgactccaggtctcacattcaggtcatgctgatggaagaggtgggttcccatggtcttgggcagctct
gccccggtggctttgcagggtacagcctccctcccagctgttttcacaggctggcattgagtgtctgcggcttttccagg
tgcatggtgcaagctgtcagtggatctaccatcctgggatctggaggacggtggccctcttctcacagctccactaggca
gtgctccattagggactctgtgtgggggctctaaactccacatttcccttctgctctgccctagcagaggtattccatga
agcccctgcctgtgcagcaaacttttgcctgggcatccaggcgttttcatacatctgaaatctaggtggaggttaccaaa
cctcaattcttgatttctgtgcacctataggctcaacaccacatggaagctgccaaggcttggggcttccaccctctgaa
gccacagcctgagctgtatgttggcccctttcaatcatggctggagtgactgggacacagggcaccaagtccctgggctg
cacacagcacggagaccctgggcctggcccacaaaaccacttttttctcctgggcctccaggcctatggtggaaggggct
gccatgaaggtctctgacatggcctggagacattttccccatggtctcggggattaacattaggctccttgctacttatg
caaatttctgacaccagcttgaatttctccccagaagatggttttttcttttctatcacatagtcaacctgcaaattttc
caaacttttatgatctgcttcccttataaaactttaacagtacccaagtcacttattgaatgctttgctgcttagaaatt
tcttccaccaggtatcctaaatcatctttctcaagttcaaagttccacaaatctctagggcaggggcacgatgccaccag
tctctttgctaaaacgtaacaagagtcacttttactccagttcccaacaagtttctcatctccatctgagaccacctcag
catggacattattgtcagctgtcattattgtcaacatgtcagcatgttgggcaaagccattcaacaagtctctaggaagc
tccaaactttcccacattttcctgtcttcttctgagccctccaaactgttccaacctctgcctgttacccagttccaatg
ttgattctaccttttcaggtatcttttcagcaacacaccactctactggtaccaatttactgtattagtccatcttcaca
ctgctgataaaaacataactgagactggaaaaaaaaaagaggtttaactggacttacagttccacatggctgggagggcc
ttagaatcacggtgggaggtgaaaggcacttcttacagcgtggtagcaagagaaaatgaggaagaagcaaaaggggaaac
ctctgataaacccatcagatcttgtgagacttattcactatcgtgagaatagcacaggaaagaccagcccccatgattca
actacctcctcgtgggtccctctcaaaacaggtgggaattctgggagatacaattcaagttgagatttgggtggggacgc
agccaaaccgtatcagagggtcagttccaggtccccgctaatatttgaataggtggattcaaaggttttctgaatggcaa
ttggttgagtttacctaaggacctagaatcgatagaagggagtgtctgggttaactaaggagttgtggagaccaaggttc
ttattatacagatgaagcctccaggtagcaggcttcaaagagaatagactgtaaatgtttgttgggagacttaaaaaggt
gccagactccgttaattctcttctggatcaggaaaaagacctggaaagggaaggggattctctacaggatgtagattttc
cccacaagaaacagctttgcagggccatttcaaaatatgtcaaagaactgtattttaagataaaatacttgatttcttca
gggcctattatccatcatgttggtattttattgttccaaagaacctgtttagtcagtcttcaggtctgtttcaatgttaa
tgctggtcagctgtgcctgaaatccaaagggaggatgttataattaggcatgtctgatcacctattccatcatggcctga
agtagtgtttcatatttcaggtttacttttttttaatttattttttattttttttgagacggagtctcactctgtcaccc
agtctggaatgcagtggcgtgattttggttcattgcaacctccgcctccctgttcaagtgattctcccacctcagcctcc
caagtagctgggattactggtgcatgccaccacacctggctaatttttgtattttaagtagagacggggtttcgctgtgt
tggccaggctggtcttgaactcctgaccccaggtgatctgcctgccttggcctcccaaagtggtgggattacaggtgtga
gtcactgcgcctggcctcaggtttactttagaatgttcttggcctagaggagtggtccattcaggtagttggagggctta
gaattttatttttggtttacggatattagggtattgctcattattttccatctttctagatcacctcccatatcagctgc
tcaaacctcatcttctacattcctctttctttcttcaaccttcacttagagctcaggtcctgagatcagacttgagtgag
atttcctttaaactaatgggaggaggtaagtaactgtaacatacaaagatgaataataagtacatgaagaggtgggcacc
atggctcatgcctgtaatcccagcactttgggaggccaaggcaggcggatcacctgaggtcaggagtttgagatcaacct
ggccaatatggcaaaaccccatctctaccaaaaatacaaaaactagggccaggcacagtggctcacacatgtaatcccag
cactttgggaggccaaggctggcagattacctgacgtcaggagttcaagaccaccctggctaacggtgaaaccccgtctc
tactgaaaatacaaaaattagcccggcgtggtggcaggcgcctgtagtcccagctactcgggaggctgaggcaggagaat
tgcttgaacccaggaggtggaggttgcagtgagccaagatcatgccactgcactccagcctgggtgacagagcaagactc
ccgtctcaaaaaaaaaaagaaaaaagtacatgaagagccattatactatgttctctcaacttttgtgctttattggaaat
gtccataataaaaagttatctttaattattctccagtgagaagagtgagtctacaggactcagatatcactcgccctgtc
ccaacacattatcatggcgtctttatcttctataagaagacaatgagatttttctaggaaaaaaagctcaccacttccca
tgtgttctggatcccaacaagtcaggtctcctgagacattttgcttctgaaaatatcctttcttgttcccacatcttcaa
tcttgcccccttttgatgcctacccatcttctttagcacactcaaacttctccatgttaaaaaagttcttcacttgaact
tcacagaccttttgtaactctacatgaaaacaagcacatttatatttttcaaaaatccatgtaaactaaaaattggcttg
gaaaaggtcaaaagagtttccttgcttttttgacaatgacaatagcacacctcagcagcatgtattacaaatagtacacg
atacaaaaagatttgaactctttcaactaattttagtaataacatcagaaaatgtttaggctggaagggaaactttatct
cctccagactctcatttgtacagatgagaggaaaggactctccaatgattatcacaactttgcttagattgacccagcag
gtagccctctgagatggggccaaagccccagtcttttggctactgctcttccatcataaagcccccagggatcttcttga
ataagatcaagtcaaattccaagtacaattcaattgtagggagaaaattccttctgtatcttttgttgtttaacatgtac
actgaagttaagaaataactaactatttgttttcaccaattaagaaatttaacattgggaggccgaggcgggcggatcac
gaggtcaggagatcgagaccatcccggctaaaacggtaaaaccccgtctctactaaaaatacaaaaaattagccgggcat
agtggcgggcgcctgtagtcccagctacttgggaggctgaggcaggagaatggcgtgaacccgggaggcggagcttgcag
tgagccgagatcccgccactgcactccagcctgggcgacagagcgagactccatctcaaaaaaaaaaaaaaaagaaagaa
atttaacagacaaaaagcttaaggacttcacaggcagatccgcgggttttggggaaagggtgtgtcaagggagaagaaag
gatgtaatgaaggttggcatcaagtcccaggaagaatcacactgaaggcagccaccagcttcacccaggctaagtggtgt
agtagacagctttgaaatatcactggagttcaaaccccagcttagccactacctgttacttagtattactggatctcagt
tgcctcacttataaaatgtggcaaagattagtactgttttacggataccagctcaaagtgcctggcatagaatgtgatat
actgggacccaagcgacagaccaccaaggtcaagggatactcaagccaaagagagcggtaaaggcaggggcagataacct
agaagtgccttcctcagagtcccctgggcactctctctgttttccttatttgatctcgcgaagccgctgactcaagggaa
actgggaatggcgtgaccacagagaaaatgatgtattttttggtccttggaggcccgaaacccatcgtgtctgaaacgac
tgcggcaatcctagcagcagcagcagcccagaggtcaggagtgatggactgagactttgccctaagaagcctcccccaga
ttgacctccggctcggagcccgcacaaagcgctgagtcacggggaggcggtgccgcgcgcgggggaggcgggcccgcgca
gtcacgtggcgggggctgtatcacaacaactgcgcggcgtgcgccgcccgcggcccacaccgcttcctcccgcgacaggc
cggctctccgagcatgctcagcttggcctcacgactgcacggcgtccccccatgcggatctccacggtccaggttttccg
gacggctctgggggcggggcctgtgttggtccgcggggctgcgaggcgaggttgcggtgccagggcgccgctgggcagag
atgggttcctggagagcgggtctcgcgtttttccgcggaagacactactgggaatcggcctttggtcatggtctagggaa
gagctgattctgcaagatatgagctccttctttccccttcagctatcgttacagccctgatggagctgtctgctgaaaac
tcacttccagatgtcgaaacctggccctgggtgcagtctacagaatgaaatcgagcagtagtggacctatgcaggcaaag
cattgtcagaggggagtaactcttgttaaatatgacttcagttgatccgtgatgggatttttgttttttctttgtaacag
aaaaggctaaagacactgagagatcaaggtttaaattgggcataactgccctgtggtgcagcagcgccggcgcccttttt
gggattgtccaaagctctgggacccccgctgggggagctggttcagaattcgggggggtaggatagggtgagggaggtcc
cttatgtgagtgtgagccgggatctaggacagagtaactccaattacagtgttaaactcttactaggttcagtgtcgcgt
agggctttggctagactagaatttagtctattattgaaccgcccaggtccatgattcctaacaggtgcatgggaaaagtg
tatggtgtgcagcaggtgtatgggaaaactgctttgcaaagtgtaaatcaaggtctacatcagtactgtttcaataaagt
ggaatgagagccacatatgtaatcttaaatttttcagtagcctcctttaaaattaaaaataaaagtgggtgggggtggtg
gtaaattaaataacataccacatcatatttaactcaaaatttccaaaatgctatatcgctatgtaatcaatataaaactt
ttaatgagatatttacatctttttattctactgtcttagaatctggtgtgtgacttacactcacaacacatctgggccac
taagttttcattggaaatacttgatctgtaattacatttcataaaatttacagtcaaaaatggattcacatttccaactt
gtttcaaatttacttaaaagttttccagtaactgaatggaatatcagtttttaaatttacatttaaattgattaaattaa
aatgaaaatttggtttctcggtcatgttagccacatttcaaatgtacattggccaatgtggctgatggctgtcgtgttga
acaatgcaggtctatgagaatgtcagatgacattatgagaataacccaatgatccttggatgtcttacctacatgggaaa
cactgtttctccccctctcccactacctgcttttcacggagaagctaacatttattaagcacacactctataccaagcac
ttttctagaattaaaggtacaaaaggcataagtcatctgtgccccagaggaattcactatttagtgtggagctatcttta
aaatgactctatcattaatgtacgaatgcaaccaaaacacagagaggaataactgtgactcaagagatgaacatgagtgt
gtcagatggagaatttcaagcaggaaaaacaacagagtgccagaaccatatacagatctggtgaggttggtgggagggca
aaggaggttgttgaaaaggctgtggaaaaattagaatgtggtttgatttctatcccacctgtgtgatgaggatggaaaca
tcttctcctgagcttcaaacatccctaccacacacagacacacacacacagacacacagacacacacacacaccattgtg
gaaatcccagccagaccttgggtattcatgcccccaagccctgtgaggggcacatccaatatgaaggctgtgggagaaga
gaatcctgctatcatgtactcactcatttagcaattaataagtgcttactaaatgttaactctgtagtgcgagggaagag
ggtatgataaatacacactttctgggtaggtacatgtatgatctagttgccttcacttttcccctgacaggtcattgctc
tgtcaacacatatttattaaacaatcacttgggggcacggtacctccttcctctcctttccctccgagataaggccaact
ctaggtgttcccactatcttcaaccccaccccacggtaggctcacaagaacgtcattttgatcacttaagggatgaattt
taggtttagatggaggataaacttttggagatggttcctcatatggtctgtctggagactttttgcaataaatggtgtcc
gtgccatccagagaacataggtcaccagttaatcaagacagtagggaataatgatttacacatgttgacaaattgattcc
tcttaataaccaggtcaattttttggccaacactatacacatgtacactatgcacataattacgacatctataaaagata
gaattaatctaattttatgcagatatgggaagaactcgtcccaagtctcacagtcagtaagtgatggagcctagagttga
actgtttcacttcactaccatgttaatacttttctcaacacattctgccgctctcactctaagtgtgaggccctgtccaa
ctaaaacataatatggtgagttcgtcattgattcaaataatcaactttcttcccgaatcccaagtttatctcttctgatt
aggaaaaaaaatgcattttgatatgtcgcgtttgcgtaaagcgaggccgaccgcacgcccccttctcgcgagctgctccc
ctcaactgcgacccaatcacccttgcacacgcctcctgagcccccgcggttcccaccgggcttcaggccacgcctccgcc
gctgcaccgcctcctctccccgccttcgcccgtagtctataaaacctggagcgcaggatcgcgcccaggagcggcgagct
agcggacgcaaagactgggcatgctccgcggcggcgcaggttttggtcacaagtaggaagaagccagtgcaccagaccgg
caaagagaagcgggagccgccgcggcagcgcggccgtggggtccgccgccgccgcatcggagcgggaggaggagcagcgg
ggagggcgaggccgccgggccgagagccgtcccgcctgctctcggtcttctgccttcgcctccgcgcggtgcgtcggacc
cagggtctgtcacctgggcgccaggggccgccgccggggagccggagcgggcaggaccctccctccgccgactgcggccc
gagagcgcccccgcggggtggagcggcagccgccttctgcgggcggctgagtgtccgtctcgcgcccggagcgggcgacc
gccgtcagcccggaggaggaggaggaggaggagggggcggccatggggctgctgtcccagggctcgccgctgagctggga
ggaaaccaagcgccatgccgaccacgtgcggcggcacgggatcctccagttcctgcacatctaccacgccgtcaaggacc
ggcacaaggacgttctcaagtggggcgatgaggtgagcgcccgcggtccccgtccccgccgggcacccgtgtctggccgc
ccgcgctgcctttgtcttgccctacgcccccggccctatcgcggtccgcgttctccactgcgcccgggggtcctcgagcg
cctcccggccccgggagcatcgtccctgctttcgcctagtccgcgtccagggccatcctcctgactagactcctttcttg
ttcattcattcttttgggttttccccttcattccataaacacggattgggcgctgggagggcgtgagcatgaaaaagtga
cattaggtgctgcgagtcttcaacctagtgtatctgcagaccggcaactaccatgatccaccttacaggctcaaaattcg
cttttgcggtcaatatgaaagagatttaagttttcctagta
