# Supplementary material for: Creating PWMs of transcription factors using 3D structure-based computation of protein-DNA free binding energies
Source: BMC Bioinformatics. 2010 May 3;11:225. doi: 10.1186/1471-2105-11-225 (PMC2879287; doi:10.1186/1471-2105-11-225)
Supplement: Additional file 4 — 124 NF-κB-regulated promoter sequences used for validation of the PWM model. The promoter windows span over [-10000, 1000] bp in respect to the TSS, the length of each promoter sequence is 11 kb. The genomic coordinates of the particular TSS are listed in Additional File 5. [file 1471-2105-11-225-S4.ZIP › nfkb_promoters/il5.fasta]

>PM000002456|interleukin 5 (colony-stimulating factor, eosinophil)|
caataaaagaagaagcaagaaatgtaattacctctacttttaaaggggaattttatgacccaaagtagcataagaaatta
gcaatcactgagataagatattgcttgtctctggtcttagcatgaagtacccaacattatctcttatgcagttttgcttt
cttaaaaacggaaaaaagttgaacttgaatctaatcatacctttagatgtaactttcagttcacaggaattacaaggatt
aagctaacagcaacacagggttggaaaaggcaaatccagaagctagaaactgttacaagacactggcacaggctctcagg
agatcattatcattaaagcaaagactattgtagattttaaaagacttattaaaaaacattttgttgcaaattaagagatt
tgagatacataccaccccaatggaatgcatggtcctagtttggaaactggttttgccatagatgtgtgaaggaaatttgg
gagataagtagggaaatttcaatgtagactggaaattagataataaaaaaattctctgaggcaggcggatcatgaggcca
ggagattgagaccatcctggctaacacggtgaaaccccgtctctactaaaaatgcaaaaaattagccgggcctggtggca
tgcacctgtagtcctagctactcaggaggctgaggcaggaaaatcgctgaacccgggaggtagaggttgcagtgagccaa
gatcacgccactgcactccagcctgggtgacagagcaggactctatctcaaaaataataataattcttgttaatttcatt
gtatttggtgtgataatattttgctatgtaagaaaatgatcttttttgagatgcatatggaagtattagtgatagtgtgt
catgttgtctgtaatttaaaatacttcagaaaaaaaatagtgagttgaaggaaaaaaatggacatgccaaggtaaccagg
ttccattacaaaaaaatttcaactttgtaacaatggaaactataaaactaagataaaagctctaggattggggtggaaaa
gatttgtaatcaaaatgattaatccctaaaataaaaaggcaaatcagtgaagtctccacttcttagtaaactactacttc
caaaaaatatttagtttcactggtgctaaaattaatgaaataaaaaataaaactactatgagatactgttttatacctaa
tagagaacttctttattctttgttttttgttgttgttgttgttgtttttgtttttgagacagagtctcgctctgttgcca
ggctggagtgcagtggcgcaatctcggctcactgcaacctctgcctcccgggttcaagcgattctcctgcctcagcctcc
tgagtagctgggactacaggcgtgcaccaccaagcccagctaatttttgtatttttagtagagacggggtttcactatgt
tggccaggatggtctcgatctcttgacctcatgaaccaccctcccaaagtgctgggattacaggcttgagccgctgcgcc
cagcctgagaacctctttattcttacaatactttctaacataattctcccttttttctgatattaatattggtacatgag
ctttcttttgactagtatggattcgttcttagaaattgcaatttaagggaagtgaaaccaattttatcatagcctagttg
atataaacaagagacaagttcgtagaacatatttttggtcataaaaatatcatcaaacttataaataaagatgaaaacac
ttctattcaatattaaacattgaaacaaatgtgagcaatagatacatttaagaaagattcataaaagcaagtaaaataag
tatttgcccaactattccagttcaagtttgcaggtggctggagcttttcccatcagctcagggtgcgaggtgggcaccaa
ccctgaacaggatgccattccatcacagaacacacacacatgcatgcacgcacacacacacacacgcagactgggactat
gtagacatgccaattcacctcacatgcacatatttgggatgtgagaggaaactggagtacccagagaaaccccacacaga
cattaggaaatgtgcaaactccacacagcctggccaagaattaattattgttttctcgtgaatgttataacaaagttatt
ctaggacctgctatgtatctttgcatccaaacttcctatgttgttttgcattgtgtatctcttgaaaatagctgatagat
gatttctaatgcaattttatagtatttgccttttaataaatgactttcatctgttttcaattactgtgattgctggtaaa
tttaggcatatgtcttattcctgtgctttttctttgtttctttgtctcctttcctgctttgtagaatatccaagctttct
ttattccttgttttactctactgatttggaaaatacacattctatttctattcttttactgggcactcttaaatttttca
cattactattttgaagtccagagttaatatcattaggatccttctgaacaatacaaggactgtaaaatgtgccagaagat
caccccccaccttccacattatcactatttagcatttttgttcctcattgtcttcaaataagaaacaaaacaaatgaaat
cagttatttttaaaccagcattattcatttaggtttaccagcatatttatcaaactctttgattcccactgcttctgcgt
cacttcttccttctgggttcattcgctctccattagcaaaacctttaaagcctggtgctaatggaccttcagagaaagaa
atatatctcctggtgctaatatcaagattaaacaaagctatttttgtgaaaatgctttataaattgtaaaaccctgtgaa
aatataagagttattttttctggccaggcgcattggctcacacctgtaatcccagcactttgggaggccgagatgggcag
atcacgacgtcaacagatcaagaccatcctggccaacttgttgaaaccccgtctctactaaaaatacaaaaattagctgg
gcatgatggcgcgtgcctttagtcccagcttctctggaggctgaggcaggagaatcgcttgaacccaggaggcggagctt
gcagtgagctgagattgtgccactgcactccagcctggcgacagagtgagactctgtctcaaaaaaaaaaaaaaaaagat
ttcttttttctgcattggatattttcagagggtaatctggtaaaatgtaacaaagctataaacatgattatacaagttca
ttagcataaggaaaatttttaaaattttacacaggtgtttatagtagcattgtttaaaattgtggaaggctagaaacaac
cccagtgcctaaaagttgggaaatggtgatggaaactatggtacatcagtttcatctaatagcaggttatcactaaaata
ataagtaggaaattgtatagatatgtgaaaaagaaatactcataaaaaagataaatacaaactgcatatattcactgatt
aaaactgtaaaactgtctatgtgttggtaaggtttagaagatgatttcaaaaaactgatagttgctataccaagaaattc
tgtgtttattttcctataatgttatttattcaattaaaaaatcatattaaagggagattgaaaggatagaatttcgaata
gagtcaagaagaaaaagagatgttatcaatttacatttagtcatcatgaaaattgcgaggcatcatgctcagttgattag
aatcagttcatggaaaagtcatttgaccttaaggactacacagtaaaaaccacagttatcagttttaaagacatgttgcc
aatgtgttacccactaatagagataaaagttttagggcaaaaggatggatgttacccaccaatgtaacttttcaatatta
atcaaagtgctttttttaaattataaaattaccaaccagtaattatttaaaaatcaaagtactaattgtttatttctttc
tatttccctaaaataacgtggattttaaaaaatctaaatggtagttcacattgcctccgtctctgtagctgaactttaaa
gctttgctctcttttgcccaggagttctgccaaagaactcctgttgtttgttactttaggctcctagctgcaggtaaaag
actccttgaggccgggcacggtggctcatgcctgtaatcccagcactttgggaggccgaggcgggcggatcacgaggtca
ggagtttgagaccagcctggccaagatggtgaaaccccgtctctactaaaaatacaaaagttagccgggcgtggtggcag
gtgcctgtaatcccagctactcaggaagctgaggcaggagaatcgcttgaacctgggaggcggaggttgcagtgagccga
gattgcaccactgccctctagcctgggtgacagagcaagactctgtctcaaaaaaaagaaaaagacttcttgagtttcca
cagtatagtaatcctcacttaatgtcatcaataggttcttggaaacagactttaagggaaacgatgtataacaaaaccaa
ttttaccgtaggtgaattgatatgaacaaagcttacattcctatggcatatttctggccacaaaaatatcatcacacttc
taaacaaagaccaaacacttctaatattaaacattgaaacaattatgagctatatgtacatttaagaaagattcataaaa
acaagtaagataacttacccaactattccagttgaaggttgaagatggctggagtttatcccggtagctcaaggtacaag
gtgagcaccaatcctggatagggcgtcattccattgcagagcacacagacgcacacacagacgcacacacacacactcac
agactgggactgtgtagacatgccaattcacctcgcgtgcacatctttgggatgtgagagattgtgcaaactccacatag
acaatggctttggctgggaagcgattgtttttcttatcaacagtataatgaaataacgtggaactaagcaaagttattca
aggacctgctgtattcacattaactcaacgagtacaacaaaagataaagttgttgtaagtgcctgcttgttcattcagtt
agttatttaacaaatctttattttactgtctacaataggctagtcctcaaggatgaagagatcgattcaataaaaacctt
attctcaaggagctcatagtctactggtgaaataaaaaggtgccaactgcattacactcatggaattcaaagttctgctt
tttttttttttttgagacagggtctcactatgttgcccaggctagtcttaaactcttgggcccgattgatcctctggcct
cagcctcctgagcaaagccttttaaataataatggtaaaaacaatcattaactttttcaatgtgcagtattattatttat
ttatttatttatttgaaatggaatctcgctctgtcacccaggctagagtgcagtggcgctatctcagctcacggcaacct
ctgcctcctgggttcaagtaattctcctgcctcagcctcccaagtagctgggattacaggcgccagccaccaagcctagc
taatttttgtattttagtagaaacagggtttcaccatattggccaggctggtctcgaactgctgacttcaaccaatccac
ccacctcagcctcccaaagtgctggggttacagacctgacccatcatgcctcgccgcagtattatttttaatacactttt
tattttaagtagttttagatttatagagaagtttcaagactgttagagagcattccagtgtgccctgcacccagtttccc
attgttaacattactatggtacaattgtcacaactaaggaactaatattggtacattactaaactccaggctttttccaa
ttcccttagttgtgcccgttgtccttattctgttcctgagtgtcatccatgataccacattgtatgtagtcatcacgtct
cttagaggcctctctggctgtgtcagtttctcagactgtgcttgtttttgatgaccttaacagttttaaggagtactggt
caggcattttgtctttccatttgggtatgtgtagtgtttgtgtcatggttaggcagaggttactggttttggggaggaag
atgacagggataaagttcctttcttatcacatcaaatcaaaggtacatgctgttaacatgatgtttcactgccaccattg
actgggatcacctagctgaagtagtgtttgatcaggtttctccactgtgaagttattcctcttattctcccctttccata
cagttctcttttttaaaaagtcactctgtatatcccactcttaatgaaagggggttgtgttccatctccttgagggtgta
gtagctacatacattattttgaattcttgggcacaggagattaaaatcattaacttttatttggagttttgcattaataa
agctctttcttttttttgagatggagtctcgctctgttgcccaggctggcgtgcagtggcgtgatctcagctcactgcaa
catccacctcccaggttcacgccattctcctgcctcagcctcctgagtagctgggactacaggtgccggccaccatgccc
agctaatttttttgtatttttagtggagatggggtttcactgtgttagccaggatggtctcgatctcctgacctcgtgat
ctgcccgcctcagcctcccaaagtgctgagattacaggtgtgagccaccatgcctggccaataaagctctttcaaataca
ttattttacaggtccaactccgagacagtttacagtcaggttggggagatcacacttatagaggaaaagttaatgacacg
aaaactttataagaaatttaattttgtacacccatgttcatagcagcattattcacaatagccaaaggatggaagcaaca
ttggtgtccatcgacagaccatggataaacaaaacatggtatagacatccaatgaaatattattcagccttaaaaaggaa
gaaaattgacacatgctacaacatggatgaatcttgagaatagacattatgctaaatgatataagccagtcacaaaaagc
caagtactgtatatcaggtacctaaagtcatcaaattcataaagacagaaagtagaagcgtggttgcaaggtgctgggag
aatgggggcgggggttgggagctgttgtttaatgggtacagagtttcagttttgcaagatgaaaagagtcctggagattt
gtcacacaacattatgaatgtacttaaggctactgagctgtacacttaaaaaaatggttaagatagtaaattttatgtgt
attttgccacaattaaacatttctaaaagaaatacaattttgaataagaagtattttttataactagccttccaataaga
acccacagttttgctgtaaaacagaggctgcaaaatggtacattatacagttgccaacatttgaaaaatccagagattat
atataataagcaggatttcagccttccttttttgttgttgttgttgttgttgtgctttttgtttttttgtttgtttgttt
gttttgagacagtctcactctcttgcgcaggctggagtgcagtggtgcaacctcagctcactgcaacctccgcctcctga
gttcaagcaattctcctgcctcagcctcccgagtaactgggattacaggcacacaccaccacgcctggctaatttttata
aaggcttctttgaaaaacagaatgatcgggtaatgtgagcccaggtgtgtcacctggcaaccatcagctggagctgagca
gcacctgccacctttagacagatcatgcatgctatagtttcatgtgacccccaccagctttgatgtattacaccctgccc
atttcactcactggtcttgaactcctgggctcaagggatccactgcctgggcttaccaaagtgctgggattacaggcgtg
agccactgtgtttagcccaattttttattttttctagagatggagtctcactatgttgcctgggctggtctcaaactcct
gggctcaagcaatccttctgcttcagcctcccaaagtgctgggattacaagcatgagccaccttgcccagcctcctatga
tagaatttaagcactcagaactttgtgtatttaaggtactaaaataacaagttatttggcaattcccctgaaactttcac
ctaagccctaacttcctcagtgtaacataaaggtgtcagggggaatcagagagaacgctctcatattctctgggaagaga
aagctcctgccagaactcagcttcttttctgagaataccattttaagagcactttgaccaagcctattgtgattcctact
cccgaaaatctcactcccgatagattttctgaagtgagccaaacttctgcagtctcaaggaaacatttctcaaggaaaac
atttctcaagtgcgcaaatcagacacatctaaccaagagtccaaaacttcagcacaaacaaaaccaaacgtggtacaaga
aggccgccactgaaatccaagactgtctttatctttccagtgcagagctgggattgagtatgtatgaaaggtgtgtctac
ctcccagctgcctctacttctcctacacaactgcacctagctttggaaaactgttctgggcaacagtttgtgtttggtac
catctgttcttgacgctcaagacaggcctgaagtcaggcttctaggctgcaacatagagccactctgggatgctcactga
agcactctattaaaaacaatgagccacatacacctccatcatatgtgttcaggccagggaaaaaggaagtgtgtgatcta
ggagggggcctcatttgtacctttctgggattacaggtctgagcctaaggaacaaaggctgattcccctaatttcatggc
ccgcccaaggtgtgaaaggacacctccacccttatgggacataaaggagaggacacatccatgtattgtgtatctgtgac
agatatttattggttgccttcctagaatctgtgtcccccttactactgggaccccacatttctaagctatgcagttgagg
taggattagggtcacctctagctccagggagagccaatcagtatatactacaccctggtcacagttcaaggatgaacatg
tgacccttgtcagaaagagactgaatttgaaagcttttgattaaacaatcagaaaagcacagcttgctttttcctgctgc
tcatgaacagaatacatatagatccaggagtctggacatcatcttgagacctcaatgggaaaggtgcccaaggatggagt
caaggaagagtcactgaagccatcaaaatgtaaaagagcctccattcctggactgtttggttctatgagccaataccttc
cctctttatcttcaacaactttaggttaggtttttagtcactggcaacagaaaggatcctaatcaagaccccagtgaaca
gaactcgaccctgccaaggcttggcagtttccatttcaatcactgtcttcccaccagtattttcaatttcttttaagaca
gattaatctagccacagtcatagtagaacatagccgatctgaaaaaaacattcccaatatttatgtattttagcataaaa
ttctgtttagtggtctaccttatactttgttttgcacacatcttttaagaggaagttaattttctgattttaagaaatgc
aaatgtggggcaatgatgtattaacccaaagattcttcgtaatagaaaatgtttttaaaggggggaaacagggattttta
ttattaaaagataaaagtaaatttattttttaagatataaggcattggaaacatttagtttcacgatatgccattattag
gcattctctatctgattgttagaaattattcatttcctcaaagacagacaataaattgactggggacgcagtcttgtact
atgcactttctttgccaaaggcaaacgcagaacgtttcagagccatgaggatgcttctgcatttgagtttgctagctctt
ggagctgcctacgtgtatgccatccccacagaaattcccacaagtgcattggtgaaagagaccttggcactgctttctac
tcatcgaactctgctgatagccaatgaggtaattttctttatgattcctacagtctgtaaagtgcataggtaatcatttg
tgatggttcctttactatatatagagatctgttataaataataagattctgagcacattagtacatgggtgataactaca
tcaccagcaaacattctgttaaaagttatgaatgctggtgtgctgtaaaaatgattgtatttcctttcctctccagactc
tgaggattcctgttcctgtacataaaaatgtaagttaaattatgattcagtaaaatgatggcatgaataagtaaatttcc
tgttttaagctgtaaatcattagttatcattggaactatttaattttctatattttgttttcatatgggtggctgtgaat
gtctgtacttataaatatgaggaatgactttttatcaagtagaatcctttaaacaagtggattaggctctttggtgatgt
tgttagtttgcctcccaaagagcatcgtgtcagggattctttccagaaggattccacactgagtgagaggtgcgtgctag
tctccgtgcagttctgactctttctcactctaacgtgtttctgaaagtattagcaactcagaattatatttttagaacca
tgatcagtagacattaaaatatataacaaatgccctatattaataatttctgcatacttaaataattatgactatatgat
ggtgttgtatgcatttgaatatgtcctggtcatattaaaatgtaaaatatatagttttattagtctaaatagaataaaac
taccagctagaactgtagaaacacattgatatgagtttaat
