# Supplementary material for: Creating PWMs of transcription factors using 3D structure-based computation of protein-DNA free binding energies
Source: BMC Bioinformatics. 2010 May 3;11:225. doi: 10.1186/1471-2105-11-225 (PMC2879287; doi:10.1186/1471-2105-11-225)
Supplement: Additional file 4 — 124 NF-κB-regulated promoter sequences used for validation of the PWM model. The promoter windows span over [-10000, 1000] bp in respect to the TSS, the length of each promoter sequence is 11 kb. The genomic coordinates of the particular TSS are listed in Additional File 5. [file 1471-2105-11-225-S4.ZIP › nfkb_promoters/nr4a2_1.fasta]

>PM000077587|nuclear receptor subfamily 4, group A, member 2|
cgacgcgaagggccgcgggcggcctgggaagggaggagggagacttgggaggctgccgggcggttttattgtttcctttc
gccctcctcctaccgcgcctccgccccagcgtcactggaaagccgcccgagccgcccggcggcaggttatttatagcgcg
ggctgcgcgcgcgtcacggagcccggcccggctgacggggccgctgacgcgcttggccgcggggccgagtccgcggggct
gcgcgccggacgccggcgacaatgggcttctgtgtgcagctgccgcagccgccgggggccgggggccgggggccggggga
ggggggcgggcgactccccggctcccttcttggtcggccgcgaccccccgaaaggtaacaggcctctttcgcccccggcc
aggacctgggccctgtgggctttttttttttccattttatcagtaagttccccttgtcccagcctccgctttcacttccc
gcgttccctccaccccaaaaaccgccccaacatgtccagagaggggcatctacccagccgcccagccaggggcgaccact
ttgtgagccccggggagcgggacccgtaccaggcgcgcccagcgggggatgcggtgaccgaggggccgggagcgccgggc
aggtaacgtatcctggacctagagtcgggggactttgtttggggcgggaggagcggaacaggggtgggtgtgaacgccgg
acggcccttccgggactcctgtcccccctccttcgccccactcgcctgcgcgctggaagccaatctgggtgtgtagcgcg
aagagcgaaagagaaacttctgcgtgactgactagatgaggctcctcccgagaagccgagataatagaggccccctctcc
cgccgcccgcctttttctcctcccccggccgctcgctcctgtcgccccacccctcgaaggctgcggaccagccccccaca
cttccccctacacctctggcgggttcgcgccgtggacgcccccgccctgcgggaggaggggctggcgcggattttaggga
cttcctgggatgcggagatcggctctgaaccatcccctttctgctgcccggagctggggaagctcgctgtggagcgtctc
gcacgtggcaggcaggcagagaacttgctgcaccttctaggaaattgcaatcgatttgtaatgcactttcgctaattggg
agttcaaaattaaactttaataaagcattcgtgtcgtctcgtctaattgtgaaagcttccatccgtcctggtagatagac
tctaagtctcaagttaatggcgctaagctagattttccccccaagtacaattccgtcagccgtcgtcggcgcagctggat
ttccgtaaggtacagatgttgctaatgacagcttaagcacggatgggcagatagcatacggaatgcaacatgttgccata
tggttcctttagcctttcacctccagggatatcaatcacatatattctgggaggaacttaatgactctctgaacagcaaa
atgaattacctggtacaatttatatcccttgacctgatacgttataacaacaggaagatagcatctcgcaatttctgtgg
tataaattgaactacagagctacatttaaaattctacatctatttgtagtttaaggggccctgtcatattctggctgtaa
aatctgtttctgtattgcccatctccttccccctcctacctctggaggaagcaaaatttataaagtttagcaaaactggt
gtcggaaattgccagtcaactgattaatagatgaagtatggagaaatggaaaatatgacttccagagctacttacttcaa
caagaattagccatctttaggaacaccatacttttaagcgtacaaaattaaagaactccagaaaatgtattttctgctag
ttgtttcagtatagctcctaaatctattcattaactatttgaaattctccatttattttcaaacttcaaccattcctaca
ctttggaaattacagaagacagttctcagaaatatgaaatacaggaaatgtaagtagcacctcctcagcgaaccagtttc
tgtacccacaaccccatgcactcactatttatgtagcttaatttgaatcatgtacatggtggtactggtagtttgctttt
tcctcccaacatgtcagtgacagcatacttaagttgctgcttctctcctagtggagtgattctgcaatatttcacaggtc
tcatttttaaatatcctggtgactaataaaatgttttaattgattgcctttaatttcagattataaacgtggttgtctta
ctgtatcctttattttctattcactaatacagatagatcacacgggaagacaatactttaagggcaaaaagtaaaataac
ttactagaatttctaaactttatgtttacttttacctactaagggatatctgaaaggtagagacatacttttaaaacttt
ttgcttctggcactatgtaaacattaattcatgtaaactaatgactagcagaatgcctaagatagacatgaacagtctga
aaaagtatttactttcagtcatgtcaagtttcggaaagtgttaacattttgaaagtttgtctatatatcatgtcctttca
taattattgtgaaattataagacgatgcttctccttttttttttcctttgtagtggctgatttgttacctagtgctttag
ttcgataattttgataattattatcaaataagatcctttgtgtgtgtatataggagaaaatcttatacagaacacattaa
gatatacataagttatggcaatcttgtcttctggggctgttttttaaatcttttaatggctgaggttttatttctctttg
tagcaccagcactcgatgtgtcttaaatgtgatcagtagtgatggtgagcttgtcaataatgactccatctccatgactt
gtgaataggcggtgagtgtgtcctttaatcagtcacacagaacttgctttataaagctgttattgtcatgaacagatatt
gcagtcttgtcaggcccagtgattattaaagtgttccttcttcaaaagccaggccgaaagtcctgctgtgcttcatttca
caattgaagtccattagtaaataaaatcccaagccgcacgatttgctgttcctcaagttataggcttacatatatttcat
taataatcttgggcccttttgtagacataagtaggtatatttttggtatatatatatggcaacaaaaataaaatatgtat
cttgcagcatgacttttattttaaatgaagatttgatggatgtccattgttactctaaatgaggtggctggctgccaagg
gaaaccctacagtcagaaagtactagaattgttactatctacagggaatcactttctattttttgagttctcaacttcac
ctcctcctttcaatagtgcccctccatattgctaatctgagaattagtctgaatatgaaaacttttgaaaatatgtttgt
gttgtccaagaaaaatttcaccagtgtttctggttgcctgctggttttcagcctttatcttgagtgggcatgtttattct
aactgaatgaagaatgactattgaattaggtatattccccatgccaaataattttaactgtgatgtaatcctagccgctt
tcttatttttactcccgaataaatttaaaatatttaagattggccaggtgtctgtttttctcagggtaacatgggacagc
tatggataggcattaggcctctcatagaactcttcattcaagtgagtgtggctgagaggaacaaccaggaaagagtatag
tgccccattgcacttgccctgttggcttttcaaatgcaaaatccacgttgttgcatttggaaacttgtttctctgtttta
tggtatttcatttaagaattttttttaactgccagtctgtaaatatttaaccagccaagcaggaaacagccttttattct
cgactgtatacagcttttgtttttatctgggttagcatgggtgccatgtaaataccatataaaatttgactttggttgtc
cttactttgaagattgacaggggtttctttaattaatcttgtttcctttcatgttctgtattgagatattgaaatacagt
attttatacatttataggattgtgtttgcatttatttaatttatgtttctttttttgaagcatgtagccttgaatgtttg
ttctaccctttttttttttttcacatcattactctggtgctgcttgatgtaacttgattagctccctccccagtcatgat
tggtaattaaaataggcattaaaattagtcacttagcaattttgctgttcaattggcaattaaattacttaattgcaatt
aaagtcctaattttaattggcaaaatgatagatgtagatttaagataatatgtataaatactttaataagtgtctatata
aggattacttaattactcaacttcaagtttatgctgttaactttagaacttttaagtgagcaatgaaatttatattacat
ctattcaaaggatatggtaattagatttattacttatcactataagggtccttgctttaagttacttttgtagtgttaaa
attgtaggcttgataattgcagaattctgatgagaaaaagggcatatatgtctctgttgcaatattatcaataccttcat
ttttaaaattaaattgagacattccatccaccaattagtctgaggaaaaaatcaaaagtggttattttatcattaaagat
agaacaaaaactagccagcttgtgatttacatataaaaacttgcaaaatgtatgtattttatctaaatttaaataaatgc
tatctaatactggtagtgttataatgctattaactacttttagaatttgcagatatttgatgttttcttagcatgtagca
acttattttcataatctttaaactgtcttttaggactttgtacattttagtgatgcctatgtttactaaaattagcaatg
aaatctaaaaccaaagttattcttctttgcctaataaaaaatagttcttaaataagaaaatattaagtggttaatttaaa
agcaagtatttaggagatggttactgggtgtcaagtattaacaaaaaatgaaggatttttattatgcaaaatactttttg
agtggcatgaggttttaccatatgttcagttttataatttcaatttacaagaagatgcttccagaaaaaagaatgctgtt
ttttttctgcacatctttacacatttctagtactgagttctgtatcaaagaaagaaataattttaaaagtatttgtgtta
agtggtttttggtaaaaatcggctgagaaatactgaataaaagctacaactatccaaaatgtgaatattaacaaagcaat
tgacttgttctttaaccatcctatgagaaaggaacaaacaatttggtcaattactatcctgtcaatgcaaatgaaatggc
aaaagcaaaacaataaaaacactttcagaagtaaaaactaattttgtattttcagaaacagatttttttcaaagtgaaaa
tttatttcttgtatcagtaatgtgacttactgcccaatggcaacaaatgctgtgaatgagtttgtccaaatgtaatttaa
aatatatatcttgtaatgctaaaaataggttctacaaagtaattttattatgaaaaatcttaaagttgcctcaactcgta
aagcataacaggtatgtctgtttcactatatctgcattgtaaggtctattctgaattcatttgggaagaatggtgaaata
aatccctaaaggcctctttcctatgcattaaaatagaaaatcctatgggattacattcatgtttgctttctaaattatgc
caaaagctcaattttattaagtataatctgcctagccatgcataaaataaactactttggtttagatgtgagtatatgta
ttatttatgttgatttttaatgaaaatatgtttacatgtaccaatatgttctgcctaatattggttaatgtcataaaaga
taatatagtaacattactttcctaaatgtttttctgtggtcatccaatagtgtttcttaatagtaatgctttttaattta
ttttagttggtttcaaaagaggataggtgcaatttttactcccactcattttaaaaactgttaagaaaatagaccttcat
tgtggggtaactttacacatttatacatggcaatagtttaaagttatatcggctgcgggggcctgaaaaagccattattg
tcattttaattgagttataaaatactttatttgaactatttatgttcaagaatcttgaagggttacagtcatataaatgc
agaatttcagtttcttttagcctaaagcatcgttttaacattttctgaaaggttgttcaattctacattttgattccata
tgtgtaattaaatctctatgcacaaaagcattctcttatgtactagcaaatatacccacaggaatctccttctaaactat
aatttatttaacatgtaatcataggattttaaaacatgctttcatttttccaaactgtatgccaatttgaacttcttggt
gataaaatgagagattttattaccagtttgattttttccttctgtgacctaacagtgagttaagcatgagcaggaggaaa
taaagaaaatcttttgtgaacctaatcccatgtgttaaaactgtttcccttttggagaaaatagaagagaatcaaagatt
tttagttatttatgaattccagcacaatatgaatatttgggcctgcagcattctctttggtttagcttaggtagtaaata
gcttgtgtgtgtgtgtgtgtgtgtgtgtgtgtgtgtgtgtgtgtgtgtgtgtgagtgattctcttgaacgttgtggagtc
aggccccctactgactggatcagtcaattacacacacattggcggtgctactgagacatcgtcccatcagaatctggtga
ggaaaactagtctggggttttgagcgtggccttttttttttttttaaacacttctgatctatatgctgaatcctttccaa
cccatctcatccgggccttacagaaaccctagcctaagaagtagcttattcaaaattggtttaaacgagtttaacagtct
tacatccggcgtgtcttcctaagaaacagtaaaagcttcccagaaaccagaataggactttgaagaggagagaactctta
cacagatgatggaatagatgagaaaggtctcccctttctctcattttaatttatatttaattttatatttaattatattc
ccagttaataataattgttataataagctgctgtgaaaacgacccttcattcttggttgcattaagacttggacaaaggc
tgttatcaggaagccgcactcgacaggttgttattaaagaataaggcatcatattacaatgtttggcttccttggagctc
actttaagaactccaggacacttttcagctctctggggaggcattttcaaattgtcccaggctcaacccaacctaaactg
aatgtgtttttaatggcaatgagggagggggaagcgtgcagagtgaatgtatctacttagacgggagtatgtgtatggag
gctggtggttacaaccttcaagttctcccggcccccgttttcctaggactatattaaaaaataataactgccaccccggc
gtgcctgtgcttgagtttccgactgcctgaaaatagcggccgggagcctggcccaccgcggggatcaaggaaagcttccc
gtggccgcgccctgctccctcgcggaaggggaagggaacccgggagggcgcctctgagctggagttgctgctattttggg
cccagcctggccggtgcgtcaatgcctgcgcccctgcgtcaccgccacccccacccccttccttctccccagctctccaa
actctcactttttccctttcgttcgcatggaatcgcttctgcccacggggcgctgacgctaccgagctcatgctaatatg
ctattcttcgccctcccctcctcatccccctactcacacaccctcacccgccaccacaacccgccccccccacccacttc
ctggttttattttttttctcgcgcccgctagggcatcgccgagcagcggcggcggcggcagcagcagcggcagccgcaac
atctgggggaaacttaaggtggtcacgtaggtttccccgaggctgcggcgcaaaagagcccgcggcttcctggggcagcc
gcagggcatctgatggcaacgcctccccagccgccggcgagctgggggcagcagggagtaggcaaaggcggggctgcaga
ttagggttgagcagcccgggatcccgaatagttccacggagccatcggccggtactgagaacacgagtaggggggcaagt
tgcaaaagggtcccggctgcctggaaacgagccacaccgagaaaggaggggcggctgggacgctctgcgcgagtagaaaa
gcgggggcggctccgaactctccctcccaaggcccagccgctggaagccccgcgggagaagccctaggaagccctcccag
ctccggccgggagacggggagggggcttgccctccggagctgcggcgtttcctttgctagaaagctccctgcgctctcgg
cgtggctaggggaaatgacttgcaaagcagaagcggcggcgacttggacggccgcgggggtgggacacgctcccagagcc
agctcgggcccctctcctggctgggctgtaggctcacaccttacgctttgcggagacgctgcccccaatccccacccgct
tcgcttttcttgtccagtctttctgggctctaagattgaggctgtgatagaccttgtgtttcaaacgaagatcgatttat
tcccttaaaactcgtggaaggggtacgagttggtgggcacagaggagtatcgaaagtattagagtttgcagaaggtggga
atcagagtacctttctgcagaaggcgcacctgttgcctgctgctcggctgcattgtctgcgaaaggaaaaggggcgacgc
ttcactctgacttttggggtttctaaagagctgggtcacggtcactgtctaccctctccccttcctctcccccccccccg
caagcaccacgtcctccatcgaacgtgggcactgcatggaaataaggaaacatagaaaaataagccctacccccactccc
attccctttcagatgggagtgtggggggtgggggtggggtagagagagtgagagagagagataattagaatgaatatatg
ccagaagaggaggaggcctgggacaggaaaagggagtaaaaggggatgaaccgggtagggaaatcccacccgaactgcgt
gagccctctgagcgtctcgtgtcatgggacatctgtacgctcttccgctaagggggtgacgaaggtgggtgggagaggtt
agggcgctgcaaggcacatcccattccgtgcggctccaggtgcgtactacctggccacgccggccttgccttccgccggt
gcttttgttgcaccctccccacatgtgagcggccgagccgctgcgcgggcgcaggggcttcggggaaagtgaagtgtcgc
gacgctgcgggctgcgcagacctgggagaggtcacacctctttcggaaaaaaaaaaagaaaagaaaaaaaacaccaaaaa
ccacccaagctggctaccaaggtgaacgcagagcggttcccaccttaaaatcggccctgctcgtgacgtcaggtcggaaa
tataccaaagcgagcgcgggccaggagtccagggagcgcggcagcgcggcgattgggcggcgggccgctgacgcgcgctg
acgcgcggagactttaggtgcatgttggcagcggcagcgcaagccacataaacaaaggcacattggcggccagggccagt
ccgcccggcggctcgcgcacggctccgcggtcccttttgcctgtccagccggccgcctgtccctgctccctccctccgtg
aggtgtccgggttcccttcgcccagctctcccacccctacccgaccccggcgcccgggctcccagagggaactgcacttc
ggcagagttgaatgaatgaagacagacgcggagaactcctaagtgagtagatgcagcccatgcagttcgccttcttttat
gctttttccttcttttgcacgtctcttctttccacttgtgtgggacaggttctctggaagtgggagccagaggcttctag
tgagagtgggaccgaaggatggggagtgcgtgcgcgcagttaccggggggcatttgttcgaactccggctttggcactag
tggggagttggctctcgacagaggtttccaggctcctcattggtggacgtggaagggagactccacagtttgggagctga
ggactagcccgcggaaatgtgcgcaaagtttgctgttagtgaggaattgattgtggcctgtgaacacggagactccaagt
cctatgtatacgagggaagctgcccacaaactgacagggagaggaagttcttcagtttatgcgttgcttgggaactgtgt
ctccgcggctggccagcgcgcgatgtttcccgggtattgttgagtaagggtggtgttggtagcgtgtcctgttactaagt
tgcctgaaatttctggttttgacatatgctgtccttgggtttgcgaatgtatcagagcgagaatatgaatatgtaaagag
tacagttatgaaactgtggagctaccagggggttaatatccaacacaggaatatctctaagggctgtggggttcgagtct
cctttctgctttttctgggtaatcttccccccacccccaccaccactatgaagcaagattgtgggggaggggaaagaata
aaaagagaggatactggctttcttttttcattagtaataag
