# Supplementary material for: Creating PWMs of transcription factors using 3D structure-based computation of protein-DNA free binding energies
Source: BMC Bioinformatics. 2010 May 3;11:225. doi: 10.1186/1471-2105-11-225 (PMC2879287; doi:10.1186/1471-2105-11-225)
Supplement: Additional file 4 — 124 NF-κB-regulated promoter sequences used for validation of the PWM model. The promoter windows span over [-10000, 1000] bp in respect to the TSS, the length of each promoter sequence is 11 kb. The genomic coordinates of the particular TSS are listed in Additional File 5. [file 1471-2105-11-225-S4.ZIP › nfkb_promoters/stat4_1.fasta]

>PM000072234|signal transducer and activator of transcription 4|
agcttcccagccgctttgtttacctactcaagcctcagcaatggtgggcgcccctccccttgccaggctgttgccttgca
ggtcgatctcagactgctgtgctagcaatgagcaaggctctgtgggtgtgggacctgctgagccaggcatgggagagaat
ctcctggtctgccagttgctaagaccatgggcaaagcgcagtatttgagctagagtgtcccatttttccaagtacagttt
gttacagcttcccttggctaggaaaaggaaatcccctgaccccttgcacttcctgggtgaggcaacgccccaccctgctt
cggcttgtcctctgtgggctgcacccactgtccaaccagtcccaatgagatgaacctgtacctcagttggaaatgcagaa
atcacccgtcttctgcatccatcacgctgggagctatagaccggagctgttcctatgctgcctcatccttttaaaaagat
caaactgctgaatgataagaggggtgaaagtaactgttcggattcacatcctccaaagtacttacattcacccacctggc
tctaaagagtaatatttggtttagttctcctcttcctccctcttccctttctttccaatttttgggagactcccagtaga
taacagtgacagtgcacaggatgattagggctgggaaatattgctttcaaacagagaaggaaatttagcagcattcacac
ctatagatgtgtattatttagttagaacagtgtggtgggtctatactgtgttttggtgcatgtgtgtatgtgcatgtggt
taagttctttgaattatactaacaattgaaattcaggtgatttttttcttaaacatccagatttccagtttcctgttaga
gagattctctggctggacacagtggctcaagcctgtaatcccagcactttgggaggctgaggcaggtggatcacttgagg
tcaggagtttgagaccagcctggccaacatggtgaaaccccatctttactaaaaatatttaaacatttagccaggcatgg
tgatgcaggcctgtaatcccagctgctggggaggctgaggcaggagaatcgttttaatctgggaggcggaggttgcagtg
agccaagattgtgccattgcactccaacctgggtgacagagtgagactctgtcaaaaaaagaaaaaaaaagaaagaaaga
aagaaagattgattctctacagacccatcatctggctgtcccaggagggctttgagttcacagtgtttgatttaggggcc
actctttattggatggcaccaatatttcagactattgatattcagacctctgggtgctggtgccgaacttcggaggtgtt
ctatcacatattcatctaaagccctatcagctccatctcccttcacctactttgttccccccaactataaaaccaatttc
atcctgtcccttctcaccctcttctgcacaatagcccagtacagaatgctcacagttcagagatgatgtatcttctaact
tctccacccatctctccccgtagtgactctagcactaaaaagtctgggtcaagttacagaagtcatcatatcacagctac
tcagaaggaagacactgaagttcccaccaagacctcagatgccccacaaggtacattcaagttagaaaaatcatttcttc
ctccaattggctgcagccctgcaccaatgcttatgtcttgggaattgaagttcagtttagatttcagtcctcactcatcc
ccctcaaccagtcactcttgcataatgagcaaactaaacagctattcttagagacactgataccaactaatcttgtttat
aatgaccctctataaatctttggtttaggttattcttctccctgtctagaagggtgccgatcttagtcctggatcaggat
cggcctttttttaagcaggctgagcatcactgttcttctccatacctgaatacagttctttcatccttcactttttttat
taatctcatcttctggctttttctgaccacttcagttcattgtggtcattcttctgaattcctgtggcatttacatttgg
cattgccattcaactgagcattattaatttcatatgcttattttgtcttctctgccaattcaaccctaaattattctcat
tgtgatgtatgagctcagtaaatatttcacactgaattgaatagatttccaacaactacaagctctagcacctaaaagag
tctcaggggacttctgcttttggacataatagattaacagggattagggtttccagataaaaatcctggaagcccactga
aatttgaatttcaaacatacttatactataaatgcaggtcatatatagactgaaaaaattattcgttattggtctgacat
tcaaatttaactggcagtcttattttgttttgctaaatctggcaacccttccctagtggattacctgctcatgttaaaca
cacagctaagcaaacaaacaaaaaccgtgaaacaatgatttttcagaaattgacaaataggcagtgcaagagaagtgaac
aaatgaggcaatctttatgattctcatagcttactttctggagaaagtttccaagctccagcacagaaagaggaagctca
aatagagcctggcattctctcagagttgaagaggcagagttgagagtttggtcagaatttacggggcagagtaccaggaa
gaagactgcaaagggctccccttgattcttcagctgagtactgaatagtccatgtttgcaaaggaactactcaaagatgt
ggggaggactcactaaagaggagcaggtggaaaaatttctggagctcacacaaggctaggcataatttatattctcaaca
gccagagtggaaaaagctctttatacttgatgaaagcagaaattagaaattgttaaattggataaaaaagcaagacccaa
ttatatactacagacaagaaacacatttcaaatataaataaataagtaaaaagtaaaatattgggaaaatgatatatcat
gctcacactaatcatagacacctgcagtggctatataaatataaaacaaagtagacttcagagccaaaaatattaacaga
gataacaagggtcatttcataaaaataaaaggaaaatcatcaaaaggacaaaacaattataaatgtttatgcatctaata
acagagcttcaaaatacatgcaatgaaatgtgaaagaactgaaagaagacagacaaatccaggattatagctgaagattt
aaatattcctctgataatagattgaataaatgggaagaaaatcaggaatgatatagaagacttggataatactatcaacc
aacttgacctcactgagattgcaaaaactcttcacccaacaggagcagagaagacattcttttaagtgtcttaaacatcg
accaaaacattctcagccatagatcaagactcaataaattttaaataattcaaataacaaaaaagtatgttatctaacca
caatggaattaaattaaaaatggatatgaggaaaatattggaaaatgatccaaatgtttggaaaacaaaagtcacaattc
taattaattaattaattaattaaaacccaaacataaatcaaagaagaaatcacaagggaaattttaagtagaataaatga
aaattaaaatacagcatatcaaaatttgtttgatgtagtttaagcaatggaaaggaagaaatatgcagatgcttatatca
ggaaagaagaaagatccaatcaatgacctaagtttctgccttaaaatatataagacctgtaatctcagcactttgggagg
ccgaggcaggcagatcacgaagtcaggcattccagaccagcctggccaacatggtgaaaccctgtctctactaaaaatac
aaaaattaactgggcgtggtggtgcgtgcctgtaatcccagctactcagaggctgaggcaggagaatcacttgaaaccgg
gaggcagaggttgcagtgagccgagattgtgccactgcactccagcctgggtgacaaagcgagactctgtctcaaaaaaa
aatatatatatatatgagaaagaaagcaaactgaaacagaagtaaataaaaggaaacgaagagtagaagtcaatgaaaca
gaaggcagaaacacaatagaaaaaaatccatgaaaccaaaagtttgttctttgagaatataaataaaattgataaacttt
tagtaaaactgtcctggggggggaaaaagaagacacaaactaccaatatcagagtggagagaggtaagattattacagat
tttccagctattaaaagaataactgggataaaagggaattaaaagaataacttgctaaaagggaatattataaacaactt
tatgtatataataacagcttagatgaaatatataaattctttgaaagacagaaactggcaaagctcactcaagagaaaat
aggtaacctaagtagtcctagatctaataaattgaatttgtagtttaaaaatttcccaccagaaaaaaactccagtcaga
gattacttcactggtgatttttttttcaaacatttaaggaagaaataataccaattctacccaagcttccagaagacatt
acaagaaaagaaaactgtagacaaagtgtgtccagcccatgggctgcatatggcccaggacagctttgagtgcggcccaa
cacaaactcttaaacttcttaaaacgttatgagattgttttaaagctcatcagctattgttagcgttagtgtgttttatg
tgtggcccaagacaattctttcaatgtggcccagggaagccaaaagattggactatgcaatgatcctctcttttttggaa
ttcatgtttaagtcatcaaacttatttcctctatagctctctgagcaagttattgcttttctcataagagcagataagat
ttttagtaaagcagaatggttatgggctttgtttctggagctcagacagtccttagtttgaatcccaaatctgtccttac
ctctgataagcctcactaaagctcactaaacctctgtccccttatctgccaattggagataatcatgatatttaatccta
tggagtgctgtgaggattaactaaaacaatgcatttgaagttcttggcactatgtctggcatggaggtatatgactatga
tttgtaaattgcaatgcttctgagatggcagtagagggagcagagtcaatgggaactggacttcagaaaattagcaagat
tgatattaaacccttttacaagacaatgttcctgttctgatggagctagagcaacctgcacacagatgagtcgatgagat
tcacaccaggccatcttatcccaataatccttgctgtcccactcatgtggtactagcatatgcaaccagggaactcaacg
catctttctgcgtgtacatattgtctgtccaacctccaactccagctcaccccagtttcctcagaacacttaagagggga
gaggagaagtatggtgatatcacaaaactgaaactagcaaatgtttatattctttgtacaaaaattgggagaaggtggag
ctggtttacctcccttacagcggcaagagtgatatcctctctcttcctctctctgtttcccacaaaagcagctccactgg
gcagagtgggaaaagcacaatcagaaccgattttgaatccaccctatcttctatttacaactgtgaacctgcctatccca
cccagactctcttcatctccatttccgctctgtacagcaaggtggcagggaagctggagggttaacctggtgagtgccaa
agttacccataacttgtttattattctattattaacagctattgattcagcatttaacctgatcccatttcttacattat
atctttgacttttcccagcaatttcaggtgggacataatatccccacttttatagacagggagttttggggttagagaag
ttaggtaacttatataactttgtgccactagaaattgacacaccagaactagaagctacttttctgaaagtctttaatct
gggattttcttcttagcatgatgcagcaaaaaattagatatagggcttatcaccagggcaactgggtggctgtttgagaa
aggagacaggaatctgtgggggcctttgaatttggaaaaccttccaggggtttcattttagcatttggtttgttcttcat
tttacttcgaatttttttatgtctttgtctctgagggactgacaaggccagggccagtgtagggtcaagaaactgcagac
ctgcttatttagttttgattctaaaaaagagaaacaaattggacatagaagcgccctttcttagatgtcttcctccactc
atgaaatacagaaggaagacagaggttcaaggcagaagatttaaccaagaaaaaagtgcgtatttgggcagagagtccct
catgatagacatctctggataaacgagttacagttggcagcatatggcaaatagagcagaggttctctaagtgttacctg
cagatccctgggagtggtccccgagatctttttagagcatctgcaaggttaaactatttttataataatactaatacagt
tttgtcttttcaccctgctgacatttgcaccaatggtaccaaagcaaaggtgggtgaaactgttggggccttagcacaaa
gcaaggaagtggtgccaaattatactagcagttgtatatttcaccaccatgcacttacaataaaatgccagtttgactta
agaatgtttttgatgaagcagtaaaaattattaattttattaaatctcagaccttaagtacacgtctttttaatattctt
tgtgatgaaatggaaaaggcacatattaaaggatgatggtcatctcgaggaaaagcacttgcgtgattgtttgagttgcc
aagacgagcctgtcactttaaggaaaacaactggtagtatctgctgccaataataaaactgagctttcaagcaaaaatta
gaatttgagcttgactgcttcccagtatttaaaatacttacatgatgagatcaacattgatattacctgacatgaatttc
tgaacactgtatgatgaaatgttgtattcattgtatgatgaagtaggcagcatttagaaaatctgcatacttcagtggac
caatgttttttaaatgaccagtgtctgacattgcaaaataatttgtgggtaatagtttcattcaaaatatatacaacaaa
agatttgaatgtaacagtatacataaagtatatgtttacataaagtatacataaagtatatgttgataaggtttcagatt
tcacaatgcaactagcccttcagaaactaccactcattgagttttgatgtggtatcaaagaagaataattatttgaaaag
gtcattataatactccccttttccaactacataaatgtgtgagtccatactttcttcaaatatgtcaaccaaaataatac
tttgcagcagattaaatgcagaaacagatatgagaatccagctgtcttctctcaaaccagacattaaagagatttttaaa
atgccactcttctcattacgtttttcatgttggaagatatatttgtttttcttaaaacatgtttaacatggagtgggttt
attattgtcattttgaaggaataaatacatattttaattttttctcagatttaagttttaacacagtaaataaaaatttc
atccagaacagtaatacacaaacattccttgggtttgtcaacaatttttaagggaataatggtatcttgagaacaaaagg
tttaaaaactgctgtggaagccgcaaggtaaggccctgaaaaggaggaggagaacaaactctgttttgtacagcaggcac
tcaacaattgaatatgataatgataaggacatgtaaaaccagtgtgactaacactatgaggcaggaagtgaaaagtgcta
aataagtggtctagatgtgcactgtccaacacggcagccactagccatatgtggcttggaatgtggctagtcctaactga
catgccctgtaagtgctaaatatacaccagacttcagagattgagtatgaaataaggaatgcaaagtatcttattgataa
ttttttatattgattatatgccaaaatgttaagattcttgtatatattgggttatttacaatattaaaattaatttcacc
tgtgcttttttcctttttaatatggctatgagaaaatttacaattacatatgtggcttacattttatttctcttggagag
cgctggtttggacaggaagtatgaagaatttggagcagggaaacattgctgtgggttcaggtcatcgggaagtcttcact
gagaactataggatttcactaagtaggtaggctcagggaggaatatccagttgaagaaagcctcggtagtgaaatatgag
gttaatctgggcagctgaggtgactgcttgggtcacatcatgggctcttataggggagaaaagtttcctggataggttgg
gaccaaactgtacagaacttaaactgccaagaatttggatttttttcctataggcagtgacagcttctccagaagaaaat
cagactttgcttagtagcttatggaatagcctgaaattggcactttcttatgtagggtcagagcagcataagctcctgga
aactgcctgctcaacaagcagtggggaccaggcctacctaaccaggaaatttacagtgatatggaaagtgtgactttgga
ttgattgacctatttgggggtgggtggtaagtttaagcacatgataatgtcacctgggagagaagaatccagagggtgta
cctgtgtgaaacccgtcagggaagagggaggcaggcctttcaccttggtatattgctctaagcatgtgtataaccaaatt
gagtgacactttctacctttctttcagtctgtctgtctgtctttatttttgtctttgttttactatttttactttcttaa
acatttttattgattttttaatatacggtgggattttactgtgttgcctgggctggtctcaaactcctgggctcaaggag
tccttccacttcagcctcccaaagtgctaggattacaggtgtgagccacacgcctggacttctctttattttattgaacc
cctactgtgaatcaaggggttaagagctaactacaaggagatgaaatgaaaagaccactgaagtgggaagggaaacacct
gggctattatcgggctccgtggctaacttattgagtcctcttggtcacctcactgggtctcttcagatatgaaagaggat
ttagcattagatgggaccaagacttcctccaactctgtgattctagaacaggctgatgtcacaaagggagaagaacgcac
cgtagcaaccaggggcaaggctactcaaggagagtaggaggaggctaggtcaggaagggcaagcactggtggcctaccca
ggacttggcccaaccctctgggtcaggtcaccctcgtcggagtgagcggaccccgctggaattggagcccagtaaggtct
atgagtttggtgttttgatcctggctacccatcccttccatcccaggggtggttcaccaggctgagtggagccttatact
agggagagaggaagctgaagaactgggctccaggtaagtaactctgcagaggatctcagattgtctaaggaaaccactga
agaaaatgtatgccccgcccctcccctttttcctggcactgctgagccacctgcagttgcgagagccgctgggagggata
agagggaagaggacgcccggtgaaggggctccagcctggcagtttctgcgtgttagcatttctagaatagagtgggtggg
aactgacccaagtaaagtcccagagactcgaacactgacgcacaggaaagcctcaagtgggaggagaaatgcaaatcccc
tactgatgatggcgtcagcggctttctcctagggactgtgaggggcgcttctgactttggacttgagcactgcctgggac
ctgtgctgagagagcgctaggtaagtggccagaccacaccttctggctgcctcttgtaaggaggacatgcttattatgca
ggatactctgaagctttgctttcccttggcgttttgacaattgcttcattttaaccttcctgaggaggcttattatagaa
ggaagcgcccgactccacgacccacagatgcgccctggcacgggttctccgcggaaaccgctccgcaggcccgcgccacg
gtgcccgggcgaatctccctgcgggggccaggggagctgcggcggctgcggaggtgtgtcctcgcggaggctgaaagtga
gcccctcttcactttcttagccagcttctctagagctgtgatgtctgactttagattagcgtacctggatttcagaaaaa
agcttgcagctacggcagccggtgactgtggctttgatgggcgcgagtgacattttagggcaggtcatctccttttgcaa
gctacaggccacagagccaaagcggcaccaccagctcacagacggtgggacaaaatgcccctttagtgggatcttctagg
aaatgcacgcaaaaaggacagacaggcactgagttttcagaagcaacgtcacagttttcatgagaaagaagtagccccta
gagagtgaaagcaaagaaacctgctgaaggatgtctaaaggcgttcccagaggctgcaatagaaaatgtcctaggactat
gtattccttcttcttccttttttcagctttgaattcagctctccgaaagactcagatcttagtagtgatttttttcggtg
tttatttttattttttttaattttccttttattttcatttgacacacaattgtaaatatttatggaatatacagtgatat
ttcaataaatatgaacaatgtgttatgatcaaaggatattc
