# Supplementary material for: Creating PWMs of transcription factors using 3D structure-based computation of protein-DNA free binding energies
Source: BMC Bioinformatics. 2010 May 3;11:225. doi: 10.1186/1471-2105-11-225 (PMC2879287; doi:10.1186/1471-2105-11-225)
Supplement: Additional file 4 — 124 NF-κB-regulated promoter sequences used for validation of the PWM model. The promoter windows span over [-10000, 1000] bp in respect to the TSS, the length of each promoter sequence is 11 kb. The genomic coordinates of the particular TSS are listed in Additional File 5. [file 1471-2105-11-225-S4.ZIP › nfkb_promoters/il2_1.fasta]

>PM000072343|interleukin 2|
aatgtatgaagaaaaaaagttctgcccatatgaaacacatgtttctttccttaactattttgtggtaaattaaaagatgt
gaaatgagataaacagatgtgaaagtgctttataaacttgaagcactttgcaaatccattaccgttactgtcagaagact
atcatattctacctctagtaactgctgtgtgacttgtcatatttacacaaaaagtaaatttccaaaggttttgaagattt
tcctcttctcatcacatttaagtagtaaggtatctcttggctgccaatgcagacaattgcctagtgtgatatttccatgt
tagcctaagaaacactgcactctgaaaagcacagtgcagctttaatccacagtggatacaatcatcgcctaactttagat
atgggagaaatgttggaaaacatcaagtgtgctggtgtttttaaaagactccagaaagagattcaaaaacatgagcaaag
ctcagcatttgtagctcctgtgtgaattcagctgctccaagttcttagaaatcctaaggcttggggggtggagccaagat
ggccgaataggaacagctccagtctacagctcccagcatgagcgacgcagaagacggatgatttctgcatttccaactga
ggtaccgggttcatctcactggggagtgtcggacagtgggtacaggacagtgggtgcagtgcaccaagcctgagccaaag
cagggcgaggcatcacctcaccagggaagtgaaaggggttagggaattcccttttcctagtcaaagaaaggggtgacaga
cagcacctggaaaatcgtgtcactcccaccctaatactgcgcttttccaatggtcttagcaaacagcacaccaccaagag
attatatccagcacctggctcagagggtcctatgcccacggagcctcactcactgctagcacagcagtctgagatcaaac
tgcaaggtggcagcgaggctgggagaggggtgcgcaccattgccgaggcttgagtaggtaaacaaagcagctgggaagct
cgaactgggtggagcccactgcagctcaaggaggcctgcctgcctctgtagactccacctccgggggcagggcatagcca
aacaaaaggcagcagaaacctctgcagacttaaatgtccctgtctgacagcttggaagagagtagtggttctcccagcat
gcagcttgagatctgagaatggacagactgcctcctcaagtgggtccctgacccccgagtaacctaactgggaggcaccc
ccaagtaggggcagactgacacctcacatggctgggtactcctctgagaaaaaacttccagaggaacgatcaggcagcaa
catttgctgttcaccaatatccactgttctgcagcctccgctgctaatacccaggcaaatagggtctggagtggacctcc
agcaagctccaacagacctacagctgagggtcctgactgttagaaggaaaactaacaaacagaaaggacatccacaccaa
aaccctatctgtacggcaccatcatcaaagaccaaaggtagataaaaccacaaagatggggaaaaaaacacagcagaaaa
actggtaactctaaaaattagagcgcttctcctcctccaaaggaacgcagctcctcaccagcaatggaaccaagctggac
ggagaatgactttgacgagttgagagaagaaggcttcagatgatcaaactactctgagctaaaggaggaagttcgaaccc
acggcaaagaagttaaaaaccttgaaaaaaattagatgaatggctaactagaataaccaatgcagagaagtccttaaagg
acctgatggagctgaaaaccatggcacaagaactacatgacaaatgcacaagcctcagtagctgattcgatcaactggaa
gaaagggtatcagtgatggaagatcaaatgaatgaaatgaagcaagaagagaagtttagagaaaaaagaaaaaaaagaaa
tgaacaaagcctccaagaaatatgggactatgtgaaaagaccaaatctacgtctgattggtgtacctgaaagtgatgggg
agaatggaaccaagctggaaaacactctgcaggatattatccaagagaacttccccaatctagcaaggcaggctgacatt
caaattcaggaaatacagagaacgccacaaatataatcctcgagaagagcaactccaagacacataattgttagattcac
taaagttgaaatgaaggaaaaaatgttaagggcagccagagagaaaggtcagcttacccacaaaggaaagcccatcagat
taacagctgatctctcggcagaaactctacaagccagaagagagtgggggccaatattcaacattcttaaagaaaagaat
tttcaacccagaatttcatatccagccaaactatgcttcataagtgaaggagaaataaaatatagacaagtgaacgctga
aagattttgtcaccaccaggcctgccctacaagagctcctgaaggaagcgctaaacatggaaaggaacaaccggtaccag
ccactgcaaaaacatgccaaattgtaaacaccattgaggccaggaagaaactgcatcaactaacgagcaaaataaccagc
taacatcatcatgacaggatcaaattcacacataacaatattaaccttaaatgtaaataggctaaatgctccaattaaaa
gacacagactggcaaactggataaagagtcaagacccatcagtgtgctgtattcaggaaacccatctcacgtgcagagac
acacataggctcaaaataaagggatggaggaagatctaccaagcaaatggaaaacaaaaaaaggcaggggttgcaatcct
agtctctgataaaacagactttaaaccaacaaagatcaaaagagacacagaaggccattacataatggtaaagggatcaa
ttcaacaagaagagttaactatcctaaatatatatgcacccaatacaggagcacctagattcataaagcaagtccttaga
gacctacaaagagacttagactcccacacaataataatgggagactttaacaccccactgtcaacattagacagatcaat
gagacagaaaattaacaaggatatccaggaattgaactcaactctgcaccaagcggacctaatagacatctacagaactc
tccaccccaaatcaacagaatatacattcttttcggcaccacaccacaccgattccaaaattgaacacatagttggaagt
aaagcactcctcagcaaatgtaaaagaacagaaagtacaacaaactgtctctcagaccacagtgcaatcaaactaaaact
caggattaagaaactcactcaaaaccgctcaactacatggaaactgaacaacctgctcctgaatgactactgggtacata
acgaaatgaaggcagaagtaaagatgttctttgaaaccaacgagaacaaagacacaacataccagaatctctgggacaca
ttcaaagcagtgtgtagaggaaaatttatagcactaaatgcccacaagagaaagcaggaaagatctaaaattgacagcct
aacatcacaattaaaagaactagagaaacaagagcaaacacattcaaaagctagcagaaggcaagaaataactacaatca
gagcagaactgaaggagatagagacatacaaaaaacccttcaaaaaatcaatgaatccaggagctggttttttgaaaaga
tcaacaaaattgatagaccactagcaaaactaatacagaagagagaagaatcaaatagacacaataaaaaatgataaacg
ggatatcaccactgatcccacagaaatacaaactaccatcaaagaatactataaacacctctatgcaaataaactagaaa
atctagaagaaatggataaattcctcgacacatacaccctcccaagactaaaccaggaagaagctgaatctctgaataga
ccaataacaggctctgaaattgaggcaacaattaacaccttaccaaccaataaaagtccaggaccagatggattcacagc
caaattctaccagaggtacaaggaggagctggtacgattccttctgaaactattccaatcaatagaaaaagagggaatcc
tccctaactcattttatgaggccagcatcatcctgataccaaagcctggcagagacacaacaaaaaaagagaatttcaga
ccaatatccctgatgaacatcgatgcaaaaatctttaataaaatactggcaaactgaatccagcagcacaccacaaagct
tatccaccatgatcaagctggcttcattcctgggatgcaaggctggttcaacatacgaaaatcaataaatgtaatccagc
atataaacagaaccaacaacaaaaaacacatgattatctcaacagatgcagaaaaggcctttgacaaaattcaacagccc
ttcatgctaaaaactctcaataaattaggtactgatgggacgtatctcaaaataataagcgctatctatgaccaacccac
agccaatatcatactggatgggcaaaaactggaagcattccctttgaaaactggcacaagacagggatgccctctctcac
cactcctattcaacacagtgttcgaagttctggcagggcaatcaggcaggagaaagaaataaagggtattcaattaggaa
aagaggaggtcaaattgtccctgtttgcagatgacatgattgtatatatagaaaaccccattgtctcagcccaaaatctc
cttaagctgataagcaacttcagcaaagtctcaggatacaaaatcaatgtgcaaaaatcacaagcattcttatacaccaa
taacagacaaacagagagccaaatcatgagtgaactcccattcacaattgcttcaaagagaataaaatacctaggaatcc
aactcacaagggatgtgaaggacctcttcaaggagaactataaaccactgctcaatgaaatgagaggatacagataaatg
gaagaacattccatgctcatgggtaggaagaatcaatatcgtgaaaatggccatactgcccaaggtaatttatagattca
atgccatccccatcaagctaccaatgactttcttcacagaattggaaaaaactactttaaagttcatatggaaccaaaaa
agagcccgcattgccaagtcaatcctaagccaaaagaacaaagctagaggcatcacactacctgacttcaaactatacta
caaggctacagtaaccaaaacagcatggtactggtaccaaagcagagatatagaccaatggaacaaaacagtgccctcag
aaataatactgcatatctacaaccatctgatctttgacaaacctgacaaaaacaagcaatggggaaaggattccctattt
aataaatggtgctgggaaaactggctagccatatgtagaaagctgaaattggatcccttccttacaccttgtacaaaaat
taattcaagatggattacagacttaaatgttagacctaaaaccataaaaaccctagaagaaaacctaggcaataccattc
aggacataggcatgggcaagaacttcatgtctagaacaccaaaagtaatggcaacaaaagccaaaattgacaaatgggtc
taattaaactaaagagcttctgcacagcaaaagaaactaccatcagagtgaagaggcaacctacagaatgggagaaaatt
tttgcaatctgacaaaagggctaatttttgcatctgacaaagggctaatatccagaatctacaatgaactcaaacaaatt
tacaagaaaaaaacaaatttacaagaaaaaaacaaaatttacaagaaaaaaacaaatttacaagaaaaaaacaaacaacc
ccatcaaaaagtgggcaaaggataagaacagtcacttctcaaaagaagacatttatgcagccaaaagacacatgaaaaaa
ttctcatcatcactggccatcagagaaatgcaaatcaaaaccacaatgagataccatctcacaccagttagaatggcgat
cattaaaaagtcaagaaacaacaggtgctggagaggatgtggagaaataggaacacttttacactgttagtgggactgta
aactagttcaacattgtggaagtcagtatggcgattcctcagggatctagaactagaaataccatttgacccagccatcc
cattactgggtatatacccaaaggattataaatcatgctgctataaagacacttgcacacatatgtttattgtggtacta
ttcacaatagcaaagacttggaaccaacccaaatgtccaacaatgatagactagattaagaaaatgtggcacatatacac
tatggaatactttgcagccataaaaaaggatgagttcatgtcctttgtagggacatggatgaagctggaaaccatcattc
tcagcaaactatcgcaaggataaaaaaccaaacaccgcatgttctcactcataggtggtaactgaacaatgagaacacat
ggtcacaggaaggggaacatcacgcactggggcctgttgtggggtggggggagtggggagggatagcattaggagacata
cctaatgttaaatgacgatttaatgggtgcagcacaccaacatggcacatgtatacatatgtaacaaacccacacgttgt
gcacatgtactctaaaacttaaagtataattaaaataaataaataaagtaaaaaagaaatcctaaggatactcaaattgt
tgtttaggtgaagatggatgatgccttccttgaatcatcagctaccaccgacagagtgaagtgagatggaatagtgggca
caatctcattcatcctactctatgtagcctaatgggtccagaatttattatcactattttacactggaaaaaagatgaga
ttatgaggggtcagggaggctttgagtttttgctctaacttcaccactaattaagaatgtgatcttgggtaagccacttt
aacctctgtaaatgtcaaatttcttatcagtaaaatgtgactatacaagacaataaatttgaaaatactttgcaaaattg
aaagtaccatggaaataattcttcaatcccaaaaggttatgaacattattaaaatttgccacatggaagagcacacacca
cagagacataactgtgatcataaacagatttacaaaagtggtgtttcattatggagggccatagggctgataaagacaaa
tgcatcaccaagctatgtccgagctcattcagatttttacaggaaacacagagcttctagctgaattatctctggatggt
gtggaaattgtccaacacgttcctaatttcaaagaaacagaactgaatcttgaaaacccaagaggcctttacagaaactg
acaagagatgaattaatataggtatcaagctacagaccaaattaaagttttacaaaactttgaaagagggtcagaaagaa
gaaacttatgggaagcagagtcctggaaagtcagctttgatggagtgacaatatgtgcaacacagtgagcaatctcttag
gtaggcagcttcagggatgggggttgccctttgaaaggacttgggccactcttgagtctaagaggctaagtcacaaacaa
tgctaagcaactaaaaatagcttcttgtttaatagtaaaattctgcatagtaaaaggagaagcagggggtatgacacacg
tggtagttagcagtctactagtgactttactgccacaaccagaaaagccagctgatgtgtcagacgtgagaaagcgaaag
tatgtcacagcgaatgtagcttttccacacgtatttcaagaaagaaatgaaaaagccaacttctataatggtgcctactg
tgcattaacagagataaactaggggtctaagaactcagttttctacagggtcccagaagtatagccatatattgccccat
tctctaatggaaatagccagagaaatagaaatatcaagactggagaacatcaaatacctcattggaaaagcccccacata
ggaaaatgtgtgggcttgaattcttccattctggaagggtaaaggcctgagtgatgatgctgggattagacactgaaact
ctttagagaagcaaaacaagtataataaagctgtactttattatattaaataaataacacacagactaccaaatagcctg
ccccttataacagcgttaatgtgattttgatctgaaatgtatagagacattttgcattttttcgtataaaaagttcatga
gatttggccctaatctgaccttttcttcatttttttttctacttgagggactataatctttatttttaaatttgttttat
attctccgaacattacctaacgcatagaaaactcttattgaaccatttttctctgttctttgtaaaatattacatttgac
tgttccttagactgctttaatcattcctgcctatgcaccctcctcaaaatccagtttaaattaattgttccttattcaag
attccttatatccacctcccttggggcagcaatcacctatcacccaggactacacttgtgtatgtacatatcttccctat
tacaaatcaggttctttgaaaaaatacaaatggtaagagagtggatttttggagtcagaacattctcttttcaaatcctt
cttctgccccttactggcaataagggctgagtgacctagagcaaattacttaacttctctgagcctcagttttctaatct
gcaaaataggagccatcacttcacaagtctgtaagacttatattagactaagtgcctgcctgtacactgttctcttttct
ctctttctatatacctgaaggcattataggtgctagatgtctgtttaaagaccagacaatattgtcttaaaaaaacaaac
aaaaacacagacaataccatctttaaaaaaaaaaaaaaagtccaggtaagaaataaataaggccatagaatggaagcttt
acaaggactctctctgagacaggatctcctcaagtgtccccaggttaaattagaagtatatatccgtacaattgttcagc
cagtttgtgcactgtactgaggatgaatgaacacctatcctaaatatcctagtcttctgactaaaaacaagatcatattt
cataacgattattgttacattcatagtgtcccaggtgatttagaggataaataaaaatccattaaagaggtaaagacata
aaaacgagaaacatggactggtttacacataacacatacaaagtctattataaaactagcatcagtatccttgaatgcaa
acctttttctgagtatttaacaatcgcaccctttaaaaaatgtacaatagacattaagagacttaaacagatatataatc
attttaaattaaaatagcgttaaacagtacctcaagctcaataagcattttaagtattctaatcttagtatttctctagc
tgacatgtaagaagcaatctatcttattgtatgcaattagctcattgtgtggataaaaaggtaaaaccattctgaaacag
gaaaccaatacacttcctgttttatcaacaaatctaaacatttattcttttcatctgtttactcttgctcttgtccacca
caatatgctattcacatgttcagtgtagttttatgacaaagaaaattttctgagttacttttgtatccccacccccttaa
agaaaggaggaaaaactgtttcatacagaaggcgttaattgcatgaattagagctatcacctaagtgtgggctaatgtaa
caaagagggatttcacctacatccattcagtcagtctttgggggtttaaagaaattccaaagagtcatcagaagaggaaa
aatgaaggtaatgttttttcagacaggtaaagtctttgaaaatatgtgtaatatgtaaaacattttgacacccccataat
atttttccagaattaacagtataaattgcatctcttgttcaagagttccctatcactctctttaatcactactcacagta
acctcaactcctgccacaatgtacaggatgcaactcctgtcttgcattgcactaagtcttgcacttgtcacaaacagtgc
acctacttcaagttctacaaagaaaacacagctacaactggagcatttactgctggatttacagatgattttgaatggaa
ttaatgtaagtatatttcctttcttactaaaattattacatttagtaatctagctggagatcatttcttaataacaatgc
attatactttcttagaattacaagaatcccaaactcaccaggatgctcacatttaagttttacatgcccaagaaggtaag
tacaatattttatgttcaatttctgttttaataaaattcaaagtaatatgaaaatttgcacagatgggactaatagcagc
tcatctgaggtaaagagtaactttaatttgtttttttgaaaacccaagtttgataatgaagcctctattaaaacagtttt
acctatatttttaatatatatttgtgtgttggtgggggtgggaagaaaacataaaaataatattctcactttatcgataa
gacaattctaaacaaaaatgttcatttatggtttcatttaaaaatgtaaaactctaaaatatttgattatgtcattttag
tatgtaaaataccaaaatctatttccaaggagcccacttttaaaaatcttttcttgttttaggaaaggtttctaagtgag
aggcagcataacactaatagcacagagtctggggccagatatctgaagtgaaatctcagctctgccatgtcctagctttc
atgatctttggcaaattacctactctgtttgtgattcagtttcatgtctacttaaatgaataactgtatatacttaatat
ggctttgtgagaattagtaagtaaatgtaaagcactcagaa
