# Supplementary material for: Creating PWMs of transcription factors using 3D structure-based computation of protein-DNA free binding energies
Source: BMC Bioinformatics. 2010 May 3;11:225. doi: 10.1186/1471-2105-11-225 (PMC2879287; doi:10.1186/1471-2105-11-225)
Supplement: Additional file 4 — 124 NF-κB-regulated promoter sequences used for validation of the PWM model. The promoter windows span over [-10000, 1000] bp in respect to the TSS, the length of each promoter sequence is 11 kb. The genomic coordinates of the particular TSS are listed in Additional File 5. [file 1471-2105-11-225-S4.ZIP › nfkb_promoters/tacr1_3.fasta]

>PM000084927|tachykinin receptor 1|
tggaacccgggaggcagaggctgcagtgagccgagatcataccactgcactccagtctgggcaacagagcgagactccat
ctcaaaacaaaaaaaagaaagaatagaaaaaaaagaaaagaaaagaaaatagaaaataaagtgaagcgtggtcagcacaa
ggtttagagatcttcacagcagtaaaggcaggcaacaaacacagccacaaggacatgatgactgggccaagttgtgaaaa
taaacaggaacagccaggaagggatcgaggaggaaaaacatcccagattgaccactgtgctcacattagaaccagggtct
tatctgattcttggtcatgactggccgtagaccaccttactcactgcttgtgggacacaggagttatctacccaatgagt
tcccatctgccaaaggtaaagagtgtttctgaatatcacaccatcttctcctatggttctaattcctcctgctcttcgct
tcctgtaaactagaccaggggacagcaagctatgggccagggaccaaatgcagcctacctcctgtttttgtaaataaaat
gttattatcatacagccatgcccaatagtttctttgctgtctgtggctgttttcacactacaaagatagagtttgataat
tacaactgaaactatatggaccacaaaactcaaaatatgtaatatctgtctttcccagaaaaaaattgccaacccttgag
ctagactatagcagccacactctcagctattaccaccctggttatctgaactcaggaagatgtggtcccttaaaggaaac
ttgtaacaccccaggagtgagtgggagaagtgagggcagaaactggaattggatgagaaagactgtggaagaagggcccc
actggacaaatctcatcgtagaggaaagacgttctctctgctgagtgatttgggactggtatagcaggaagttatgaaga
tactgccgcttgtcagaggattgaaattccttttcacaataagattgttttcactctgcctacaagaaaaaacaaatgtg
cagcagagagttctttttataaagcatcatcatgcaagaggaaggctacatctcaggtttttcagctgggaggacacata
caattcaaatcagtcctgatggccctcagtgggactggaaccacctgaagtaaagaacataatccatatcccacacgcct
ccagatccctgtcgctggcagcctaatgattaatgcttacaccagaaagacgtttcattgactgccttagagtcccacga
gcacggtgcagtcaataaatatttattgaatgtattttccttgggtttgcagcacttgctccgtaatatcttataaccaa
ataagcaagaattgctcaggctggttccagataaatatataaatgtatgttaatgaatcctagctagaagtggggagtag
gaaagaaaatattcatccatctgtgtacaggttatccaaatggtactagcttttgggtgaataagaaaaaaacatgttaa
acgagccccagaaatgaggattgcaagagagggatagaagaaaggaggaaagagaggaaaggagggaaggaaggagggag
ggagatttataaacacctctgttttgaacaaatgaacatatatacattttttaaagccagtcttttttattctctctggc
tttatgtgggtaatactttcatctgccactaaaatggctcctacactaaagaacggtagagagttaactgaagtgcgttc
ccaaattgcaatttttgcaataaggataaaatatggctttctgccacccatttggagttacagtgccaatacgctggtgc
aatcccccgtaagcccagtcacattagattctgaatggtgtatcgccaattcgagcatggggagtggtgttaggatttgt
ttatttaagactgagcatttatcctgaatgagaaacaaattaaaatcttgcatttgaggtaatattaaaagagggcaatg
taattaccacattctcccctgagcatcctcctcaagttcctgtgaagcctgagaatgcacagctgccagtgagggtagga
actatgcagtgctggaggtgagataaggcatcttcaccgctgcatttgggaaataatccaacaagcaatcctatggtttt
aatacaaacactcaaagaggttctggccatgaccatctgggtccagcccttcactgaattggaaagacggcaacgataat
ggttgaacaggcccacatgtgttggctctgattctgagtttcccccacccaccgcaccccatgattgaagaggatacagg
gctccaccactgtcaggcatcaaggaagacacaggtctaggggagaaatcaacacttctcagggtccttttcaagggact
accccagagatggaaggtcatctagtctatggtgtcctggacctgccttggcagtagtcgtggccattttggggtaacct
aaagaaaacagacaatgtttgatttgtaacatattgagagttgtttttgcccttttgatgacctgcagacagcatttgag
tgataggctttatagtatcaacagaaccagggaaacttgcccagagatttatagattactacacacccccaacatcatat
cttttccaagtctgttcctataattccactctctcctcactttaagaccacctacccactttctaaaagaggcagaagaa
agagtttctaggagtttccttcctgggagttgtcatgacttctgatataaaggttggcatgaagtgtcctcctagtagac
atactctatacactaaacaccttcagtggcccttacagaccagagagggaaatcccaggtccctagcacaaaaatgcaga
gaaaagtttctaaagtttacagtgataagaggatgctcaaggaagccttcatgcaaacaaagcctaatcctaacatggag
aaacaagaaagctccaaacacttcctcccgttggggcaggatgctcagcagactcaccccaaatccagcacacctgtcga
agcccctccagtagaccacctgccattccagggcttgagtgtctccgcagctcccctaagactctaaggtattgatccaa
ttaccacttgaggtcacttatcctactgctgtgttttgagctgcttattgatgcaccttttctccctggagaaattacaa
gcttatagcccagaaggaaacgctgtgctctatgtgcggcaggtgtccagtgggaatttattgagcgcatactgaataaa
attgctttacttgtaaccctggtcctaattctggtctagagatcctaggagtccaaagaatacagtaaaagaattatgtg
gaacgatgtggagccagctgacagctctgctactctttgcagatttttgaagtctccgttgaccattctgtcgcatggac
gtcagagacacctgactgtcagagaatcaatgtgtgattctgaggttttgtcagataatatttaaatgccaaaggcccta
taagatatcattccttctcttttaaaaaatgcttattttaaggtatagagctataaactttgcaagaaaaatatgcagag
agagatgtcttttaaaatgaaagaggcagaattgatgtgcttatcactgatatgaaaggctgatatgaaatacttatcct
tcaaatctctgcaacatctcaggggctgtgcacaaactcaaacatgtggacacattcattcagatgacactgtttagtgc
cagagcccaggaatgaagcgatggaggaatggctccagacatgaagtcatcatttgctgtgctcccctcttcctgcaatg
aagtgtcatccatactggtcctttgtgcactctagtctgtctgcctcagcaggtggagaccgtctttctcttcacgaagt
atgtatagttagccatacactgactcctagatgctcaaagaattgatgaagatttctccaggagctgttgttttttgctg
actttaggccaatgctttgtcacagagacatgtttacttcccctcaaattgtatggaccgaggtaggactgctaatcttt
tataatatcacataaggactgaaaaaaagtactattctgatcaccattatcccttaatctagaaagaatgaaagtcagtc
tttacattgaataaatttacaacattgttcttatttttctaatttcacttacctgtacttggctgtcctgtccccagcac
aagcatttcaatgatgaaaatgtctctccttgaatgctgctagataggttctgaaatactgaaaaatctagctggctttt
cttacgcatgttggcattgtatggcatatcacaaagcttaagggtagaatatggaaaaggaattggaaaataattgtaca
aatcatcaggaatcaaagggtttctatgaattttcttattggcaggaaaaatatggaatctctgatacagattttggtga
ccagatcagaactttgttctttcttctctgttccaggtacatggccatcatacatcccctccagccccggctgtcagcca
cagccaccaaagtggtcatctgtgtcatctgggtcctggctctcctgctggccttcccccagggctactactcaaccaca
gagaccatgcccagcagagtcgtgtgcatgatcgaatggccagagcatccgaacaagatttatgagaaagtgtgagtaga
gatgactccccatgccaaagaaacgatggtgcaggctgccttcctggccccttcttgctctttctttctttccatattct
tttgttggtacagatttaatgtgtatctgcaagcatttctcacatataccctcatatcaggttgatatgtccacagttgt
caggggactatagtatcccaaatactattctgagcattgaaagataatttttgaagtgtaagatctagatcctgttatag
cagagccatatccctcgggccttttaccagagacattaccctgccgggatctgcctttctttgcctaggaactttttcct
aagctacagaatgccgctcttctctcctgcacaggttgcaggaaggtggggaattacctcccactcccagcagctctcaa
caatgattgaggggctgctctgtctatggagtagccattcttttatacctttaccttcttcataaacttgctttcacttt
gcactgccaaaaaaaaagaacaatgcctaaggggagctggcatctgaacacccatctctcacccctcaggggagtgtgtc
tctgtggtttgtgttttacatcacgtccgagctttccttgtgggattaatctccacgggtagctgcctgggtaatgtact
ctttattggccactgcatcttccctatatcactgctcccttttcctactggtgtttcttctcccgaataaggtacttgca
cttgaaaatcttgagataaggattcccctttgcggaagaccaaaacaatacacctacacccaggattttacagctggaga
aatagaatatgtgcaggtgaaacacatgggaaggtcaggccaggcattgagaccttatgagttacaggtccctgacaggg
cagacatacttatcttctaggggcctgcctgatcacatttagggtttctcgaagtatcccagcaattttctccaagactt
cttatccttgaaacaacattgaaatggcatatctttgtttcattctgctcaagtgagccacaatgtgacatttatattac
agttagttttctggactcagagcacatggataatgtggatctttttgaaagccctctataattctccaatctcgggtttt
ttatgtgaatcataaaagaacactggtgttagaatcaaaagatctgaattttaattacaagattgccagttactggccat
atgaccctgggcaagggtcacagcctctcctcgttattaaaatgagagataatagagctctgtttcctataaacaattct
tgtgaagatcaaacgagataatgtattctcaccttgtaagctactaaatgccatacaaaaggtatgaaccaaattcatca
gatagcagtataattatgagacctttaaacttaagttaaaatgggacaccatacctgtcatttcccccaagctttgaggg
ctgaaagcctgttgcacacagttaccctgctgcatctgttccatgagcatggaaatgtagcttgccagaaagcaatacat
aaagctcagacatcgccttccagacacagacagtgggatttaatcgatcaagcaatggagggattaatgctcagcctagg
aaatatcgaaaattattctttcagatgaaactacaagcctgagcaaggtcccagcgggagaaagaacacagctttacaag
ccatacagaacctgtgaacatgttcaagccagaaggtttcctcaaaagggaaaaaaaaaatctccgaattaaagctcgtt
atataaactgtttcagaaatatctcccattgtttccacgggctgtagctcagctcttagttttcatggtcttttcaaaat
ctgatcactttctacaacttttgtttcaaaatactcatagttctttaatcttacaacaaattcaaagtttaacttggaaa
taaagattaattttcccacagatctctggggtcttttccaaaaaagaataatattttgggggagtcttaattttgaacat
tttggtgttttatgcttatgaatgactagaaaatctctttgagactcaatatgatgtgttggattgtcttatttccttgc
tttgagaatttagggtagctgctactggatgtacagttatgtttgccattgttgtttatttcatcattttaatctaaaaa
gtaagcttggcttaagagcatctaatgttatctattcatgaagtgtaacatgtttattgatacaatagtaaatcaaaata
gtatatttgtcattcacttaatgacagtgatggaaacataagtgcatagcatagctttattcaaacctattttctttttg
tcagtatccttcataatacattatattatttttctagacaatttcaattttaccatgtctaaacagactacttaattata
ttctcttcttttagaagaaatgattgccactttcacagtacacaacaatcccaaatttgaaaccagatggaaacttgttt
tgaggcagtataataattagaagagtgtgtgttttggagttagatgagcgatcagctcccagtcccatcactctctagct
gagtcataatggtcaagcaatttaaggctctgagcctaatagtacagacagtcccccatttccaaagattcaacttgcga
tttttcaactttacaatggtgggaaaatgatatgcattcagtataaactgtaatttgagtattcatacgaccattctgtt
tttcattttcagtataattttcaataaattacatgagatagtcaacactttattataaaataggatctgtgttatatgat
tttgcccaattgtaggctaatgtaggtgttctgagcacatgtaaggtaaaccaggctaaactaggatgtttggtaggtta
ggtgtggtaagtgcattttcaacttaaaatattttcaatttatgatgggtttatctggatctaaccctattgtaagtcga
ggagcagctgtacattccacaaagaagcattgagagatgtaagtaaaaataacctatatgaagtcctcagcctagtgccc
tggataggggtaagggtctagtgaatgttaactaccaatgttagcatcattcattaatctggtttcactggaagatgaca
ggcagcaaacagtgtgatgggaagatgcttagacccaatttaattgatgaataattgtgtaagctaattacataaaatgt
tttgtgaaaaatctcaggttgctgcacctgccttctggctgtatggtggaccttcaaccatgatcattcattcaaactct
ttactaacgtttgcaaatacagttaaactaacgtttactaaaacatcaattaaattaagcactattaaagacaggaaatc
caataaaagaatgagcaaaggttttgaacatgggcttcacacacacacacacacacacacacacacacacaatccacaaa
gtcaataaatattatgaggaggcacacaacttcatttgttaccagtgaaatgcaaattaaagtgataatgagatcttact
acacagccatcaaactagaaaatattaagaaatctgacaaaactaagtgtttcaaactaagcaataagaacatttgtcaa
ctgctagaagaagtataaattgataattacattggaaaatacttttttttttttgagacggagtttcactcttgtttccc
aggctggagtgcaatggcactatctcagctcagtgcaacctccgcctcctgggttcaagtgattatcctgcctcagcttc
cagagtagctgggattacaggcgcccatcaccacgcccagctaattttttgtatttttagtagagacagggtttcaccat
gttggccagactggtcttgaactcctgacctcaggtgatccgccggccttgccctcccaaagtgctgggattgcaggcat
aagccaccgtgcccagcccagaaaatacttttatactgtctagaaaagaagaagctatgcataccctataactcagaaat
tccacttgcaggtaattaccctaaaaaaaacccattcacatatacactcaatgacatcaaacataatgttcccatcagca
ttgctcttaataccccccaaactggagatgtttcaaatatccatcatcagtagaacggataaaacaaacaaaaaaaattg
tggagcccagtgcagtggctcatgactgtaatcccagtattttttgggaggcccaggcaggtagatcgcttaagctcagg
agttcaagaccagcctgggcaacatggtgaaaccccctctctacaaataaattagctctgcgtggtggcaagctgacctg
tggtcccagatacttgggaggctgaggtgggaggatcacttgagcctgggaggcagaggttgagaggagctgaggtcact
ccactgcactccagcctgggtgacagagtgaaatcctgtctcaaagaagaagaaaaaaaatgtggtgtcttataaaaatt
taaagtgccttatataagtacaagtcaacacaaatatagattgtttccctctttataacacaaaatatagcctattatgc
acactgttatgcaccttgtttttttaaactcagtatgtcttagagatatttccatattattcataaagagcttctctttt
ttttttttttttttttttgagacggagtctcgctctgtcgcccaggctggagtgcagtggcgcgatctcggctcactgca
agctccgcctcccaggttcacgccattctcctgcctcagcctccagagtagctgggactacaggcacccgccaccatgcc
cggctaatttttttgtatttttagcagagacggggtttcacggtgttagccaggctggtctcgatctcctgacctcgtga
tccacccgcctcggcctcccaaagtgctgggattacaggcgtgagccaccgtgcccggcctcttctctattcttttttta
gtattctgctttttgaatgtatgctattatttaaccaatcatttattggtggactttagattgtcttcaacggtttgcta
ttacagagtgccaccatgcataacatttatatatatcatgcaagaatacctatagcataaaatctcaaaaatagactata
tcatcttaattttgatatttgccctccatacaaggttgtactaatttacattctcacctgcaatgtgtgagagttcctgt
ttctccacaacctcaccagcaaagtatatcatcaagcttttagatttttacccatctgatgggggaaaataatgagaatg
ggatctcatagttaaaatgctcatttcccttttaggagtggggacgaacatctttttataatttaatagtcattcatata
tatatattttataatctgcttatttcatttaccatatagacaatttctatgttattaaaattgtttctatgacatgatgt
gaagacacacacacacacacacacacacacacacacacacgtatgttaacaaatcccctcctttgaaaatttattacttc
agtggtttctcttaactgactggtaagataaaccaccagcttcaaagttagctgcttctagctatattcctagatccctg
ggggaactggctcagttttatctgccattccctgtctgtgtttacaattcacagttatagataattatgctaacattata
acattcatgaaaatggggagttaggctcatcattaatataatattatcataatttgtaattaagtcctgcaataattagc
aacccagcagcttagcgtggctgctctggcaaaactatgacactacacaggaagttctaggaaggtggagatgactgaca
ggtgataaagattttacatgtaatcaaaggtgactcttcccattgaagaagaaagcacagagaaagaaaggtgaatgtat
aaagaagaaaaatttgactttgcaaaatgcactgaccctttccttttttctataaaaactgtgaggagcatgcagtagct
ttcaaagttaatgagagctaagcccattcttgtagttgttatgtgggctgtagggtggcaatggtctcagaaggtactag
ggcaatgcccctgaggacaaggaagatgaatgagccaacatttcttcatcagagaacccacaatcaaggccaagaaaaaa
tctgtaatgaggatgaaaaatgaaaaggacatccaaaaaaatgagatttagacaagctgggaatttctgcttccctgagt
catttattaatattggtcatatgtcattttctgataattaa
