# Supplementary material for: Creating PWMs of transcription factors using 3D structure-based computation of protein-DNA free binding energies
Source: BMC Bioinformatics. 2010 May 3;11:225. doi: 10.1186/1471-2105-11-225 (PMC2879287; doi:10.1186/1471-2105-11-225)
Supplement: Additional file 4 — 124 NF-κB-regulated promoter sequences used for validation of the PWM model. The promoter windows span over [-10000, 1000] bp in respect to the TSS, the length of each promoter sequence is 11 kb. The genomic coordinates of the particular TSS are listed in Additional File 5. [file 1471-2105-11-225-S4.ZIP › nfkb_promoters/tap1_2.fasta]

>PM000009061|transporter 1, ATP-binding cassette, sub-family B (MDR/TAP)|
aatgagaagttttagggagtggtagaggaagggcatataataagactgaatcccagatcccagcctcagaacttattttg
tgaccttggtcaagtgatttaatctttccaaacctctatgtgtcctatagaagtaataataatacctatatagggttggg
tgttttttttgtttgttttttctttttcttttcttttttttttcttaagatagggtctttctctgtcacccacgctagag
tgcagtggcgcaatcacagctcactgtagcctcaaactcccaggcctaagcgatcctcccactcagcctcccaggcagct
gggactacaggcatgcaccaccgcacccgactaatttttaaatttttttgtagagatggggttctcactatgttgcccag
gctggtcactaactcctgggctcaagcaatcctcccgccttgacctcccaaagtgctgggattacaggtgtgaatacagg
gggttttttggtttgaattttaagagataaaatttataaaacatttagccaatgccacaaatgtagcttcttttggttat
tgtcattattctttgaaattcacaagtgccccaaaatatttaagcatttttcatgtattgccctttaatatgaatgaatg
cattatgaaaggaattcttttacatgcgagtttgctgatagtcttagctaattctcatgtgtgtaggtgtcttgcctatc
tgtcagtcttagccttaaaggaaagagtcccatcacctcacttgcggcctcatcatcatggaccgcatgatgatgcggaa
tgagaatttttattgtttgtactacttcaaaatcattcagtacgtgatcacctgtcatgtatagggctctttatatttct
agtttagtcccttttgttttctctaggaaagatgttttagacctgggacaaaagaagaaagagtgtatgctgacatctag
gagggaagcacccacctcccctaagctccatctccctgagcactcatttcccaatgaccataccaggttttggccctaga
gagtttattacaaaataagaaagagaagtctggggaaggttcactcatcatagaattttggcagttcattgcccaagatg
actcgatggtccacaccggcagctgtaatagtgaccaggtagatgacacccccgcttgagccatcccggctcatggccag
agcaatagctgcagagggtttcaagttggagagagggagagagaggatggcttagcttcaaaaatctttttactccccct
ccatccatatgcctactaccactttcacctcaaaactcatcttccaggaaggcatatttagtggtgtgctggtaaatcag
tttttttacaaaaaggcttccatatgtggcatctgctgatgtccgtggtgtaaatgctcccgctatgatgaattgcaagt
tacaaatagctaagcagttcacaaatccttgactatttaacagtccgctctcatgagtggtcccaagccagcctcagcac
acctcagcacaccactggttctttttttttttttttttctccagacagggtctctctctgtcacctaggctgcagcgcag
tggtgcaatcaccgctcactacagccttgatctccccggctcagatgatctttccacctcagcctcctgagtagctggga
ctacaggtgtgcaccactatgcccagttcatttttttttttacttttttttattgttttttgtggagacagggtttcacc
atcttgcctaggctggcctcaaactcctgggctcaagtaatcctcctgcctcagcctcccaaattgttggcattacaggt
gtgagccactgtgcttagcacaccactggttctcacagtgactgtgtatcctcatttgatttactcagaacagccctggt
ttatccgtattgcccaagaaccccattgagctttgcatttgtcctgccccttttcactcttaaaagtgtaccaggcccgg
cattaacttaaatggccacccctgtatttctcttcctgttcctcataatctacttccttcccatgtttcaaagccctccc
caggtacccttccacttggctggttaccgtctgtggtgaagcgcctgcactcctcgggagacatgcctggcttatatgct
gcatccacataaccatagataaaggtgctgccggagccaccaatggcaaaaggctgtcgagtcagcattcctcccagggt
tccatatacctgggaaagggatcctcaggttaaagaatcatcaagcccttccttcccactgagacattaagtggtctctg
caccctgcaatgaagccctggtatctcatatccccaaagtactatgctttcagaggtagtgtccttggaactcattgcta
gaatgacataggacttccatcttcctctgcaggagagtggggaagcccagaggagagagtgctttgggagaaactcacct
gacctccttcacgttggtcccagccagctaccatgagatgtgcagacaagtcctctcgatatttatagctgatatttctc
accacatttgcagcagccaaaacaagtggaggttcctccagttctatcctgagggaaatattaggaataaaggttgatag
aattttaagtctcattctcctatactgttaccatcatccctgctaaacgacccctgaaaactgtaactgcaatagctcaa
actgcagcctccctcccacatgtacaggggaaccagagtcccacaccaccaactggtaagaagctttcaattgctcactc
ttttgctcagccccacccacataactttcttttggctgcaaggaccctgctcttatggggaaaagcagataaggttactt
ccgtcccaacgaccttgatttctcgtatggtaactgcctgatattatggtgggtcacaatatcaccttcttcctgattat
ttatatcaggatagtgatttacagcttttaaactgtgttcacatatagaatgtggttctcaaaataaccgtctcatgagg
tactatattatctccactttacagatgcagaaactgacagattcaagtgccagcaagagccgaaacaagacttttccatt
tcccagtgtccagctcctggaacagcacactgtacagggattcatgcaggttgggggagctctagtgggtggggagtcag
aactccagagcttcatacccatggagctccagctggtaggcggccatgtcggccacggcttgggcatcagcagctgaacc
agagagtgcacagtagatgcgctcgtgcagcggggacagcttgtcaaacactcggttcaccaccgcctcgctgtcaggag
ggagtcaacagtcaccaagttaaaactcaggtttttttttttttttttttttttgagacagtctcactctgtcacccagg
ctggagtgcagtggatcaatcttgggctcactgcaaacttcgcctccctggttcaagtgattctcctgcctcagcctccc
gaatagctgggattacaggcacccaccaccaagcccagctaatgtttgtattttcagtagagacaaggtcccaacatgtt
ggccaggctggtctcaaactcctgacctcaaatatctgcccacctcggcatcccaaagtgctgagattatagatgtgagc
cactgcacccaaccagaactcaggaatttttgagggtgatcattcaatgtctctcaaatttctttgacaagagaatagca
tgaagtttaatgcttggattaaagcaggaggcaaataatcatctcagatattattaatcactgcagatgttaatcaaaat
taggcttatttttcaggcttagattttataacaaagcaaaaaatgctaaggtaagaaaaatatgcctcatcaattttctt
tgctattaacaatcttgagagagttatgttctatggaacataatgtcagtaatattgacctaaccccatatactcatttt
gcatgtgaggaaattggttaggagtgggagaagagacaaaatagttcaatatatggtaaatgagaaaccaggtatctgct
tgacagaatcatctttttgatccctaagcacagatggaaagaagaccctcaaaaatctatctcctgtccccctctcagac
cctattcctttactcatccctgtacactactgggacaggtcacatacacattcagaccccagatcctcctccacaaattc
agagacccaagcacccaccaaatagcttatcatagtggcttttggggaaggtcaactccattcctccaaggctccagttt
gccagtcttttcatgaatgggtaaggaaagtgtgtatttgaggccattagcttctttccaaatgcatacatcttcacttt
tactcaccctgcagacactcgggaatcagaacccatcacaacgcccccgtcaaactccactgccatgatggtggtctgca
gagacacagaatatggaatgtcagggcaagaacagccttgatgccctcatgttagagaagaagaaacattcccagagagg
cgaagtgactggctcaaagattacacagtaacaggccagagctgactgtcagtacaggctttttttcccttcatctttcc
actttctctattgcttcatccggctgcaggggaatgccacagcccagctgtgatacaacacagaaagaactgtgtcccta
agttccaacttgcctagtggaatcctctccactgtagagaggtggagatgaggctcctacaggtagaagtgaagcagctc
cgcaagtgaaaattatctccaacggaagggctcatagtatgtgcagatgtggtgtagacccaacacagagtaattgacta
tgatcttgggaaacaaggtcagtctatttttttttttttggtccacaatcctccactctcaccccccatttcatcagaag
tgagctcttccaatttactgaacattggaaaaaatcgaggagggcagtggttagcatggccaggggcaaggcaggagaga
agcagcaaggaacacatacagatggttgaaaataaaagtttcagttatggaatttccgatcaagaggtaaatacatatct
cagcagccagggaggtaaatttgtaccaagagataatttgactgagaagtttaagctgacttttccaggtcaagaaaaga
atcaagaagaagtgagggaagataaagctacatttattctactattgagttggaaggagccttaaagatcctcggttcaa
atgaggaaaccaagtcacagaaaatgcaaacgacttatgcaaagtcacacagagttaatagtagacctgggactaaaatt
caggtctaactcttatcccttgtttccacttctacttcctacttgccactgctcatttggcagtgaggggagatttccca
aattataagtggtttcactgtgtctttcttaccaggccgtaagttactctggccccaaaggacgctcctctgagtatgct
ttccgacggaccgacttatcatgaatagagggtcaaagaacagggttaacttcaagttagaggctattcctctctaacaa
agccgcccccaagccacgagtggtggcagtagtccagagcagaagccagccagccagtcttggggctgccatctgcccca
ggcgcccatcctaagcaaagtccccccagtgggcacatgggagtgggcagggaagacacagggaagggagtaaggcagca
tctgggccaaggagaggccttcctgggtcaagctagggaagggcatcactagttaacacagaacgcccattatcagtgct
tgggctaagagttgcccagtggcaagtttatcaaaagtctgtgtgatgagttggtccttctcaataagtgcctatatttc
cttctcccaagtgctgttctacttcacccagggcaccatttcctcatctctttgcaccatccccaaccccctttcttgat
ttaaccagcccccactgtccgggaccagagtgaaagcgaaagcgctttagagtagcttcccgttgacgcttccagctaag
agtcaaagcacccgctttttccaccagcctcgcgtgcctgttcccttcacggacactctagacgacccccctcagaaaag
aaatactctatgctcattgcgggttgcaagcgctggctgctacaggcgacctccctgcgctcccgttggtctctgcattc
acttctccgcgcgcgcttccagggtcccctggccgctgcatctcctccacccctctgccaaccctcaagcccagacccat
taccccggtgtggacttctcccgcccggggtaagtccccggttggtgctcccgcccgcagcatccctgcaaggcaccgct
ctcctcgccgcctggggcactggtttccaacctgggacagcgcacaacgcgcagccgacagccccgccccttcgcggcgc
cgccaggaggcgcctgggtgctgcggggctgctttgcgcgcggcgctaacgtgtgtagggcagatctgccccgagacaag
tgacgaggcagccccgccctgaggctggggtgggaaaactggtgcaagtggaaaggcaggaggcagggagaggcgagaag
ggtgtgcgtgatggagaaaattgggcaccagggctgctcccgagattctcagatctgatttccacgcttgctaccaaaat
agtctgggcaggccacttttggaagtaggcgttatctagtgagcaggcggccgctttcgatttcgctttcccctaaatgg
ctgagcttctcgccagcgcaggatcagcctgttcctgggactttccgagagccccgccctcgttccctcccccagccgcc
agtaggggaggactcggcggtacccggagcttcaggccccaccggggcgcggagagtcccaggcccggccgggaccggga
cggcgtccgagtgccaatggctagctctaggtgtcccgctccccgcgggtgccgctgcctccccggagcttctctcgcat
ggctggggacagtactgctacttctcgccgactgggtgctgctccggaccgcgctgccccgcatattctccctgctggtg
cccaccgcgctgccactgctccgggtctgggcggtgggcctgagccgctgggccgtgctctggctgggggcctgcggggt
cctcagggcaacggttggctccaagagcgaaaacgcaggtgcccagggctggctggctgctttgaagccattagctgcgg
cactgggcttggccctgccgggacttgccttgttccgagagctgatctcatggggagcccccgggtccgcggatagcacc
aggctactgcactggggaagtcaccctaccgccttcgttgtcagttatgcagcggcactgcccgcagcagccctgtggca
caaactcgggagcctctgggtgcccggcggtcagggcggctctggaaaccctgtgcgtcggcttctaggctgcctgggct
cggagacgcgccgcctctcgctgttcctggtcctggtggtcctctcctctcttggtaaggggaacgcagggcaagagggg
aggacacaaggggactgggacaggaatcaaaggtaattgtcagtaaggtagagtagcgtgggttctgggaaatgtggagc
aggagaaggactcctagcgtgggtcttggaacaccacttcggtgtagaagaaacggcactggactggcgggggccagagg
ttctgggctccattgctgaccgggtcttgattctttgggccacgccggaagcggggaaatcctttgctctggggccgaag
ggcggggcatcctcatctctaacaggaggcttttctacttcatgatctccagccttcctaataaaatcctgaaagttctg
gtagagcaaccacagggtagtgagttccagggcagcctatttaggttcgggattgagacgtcagtgtttcctttctgctg
atgccctccaggataatggtgagggggaggaggcgtggtggggccagtctgactggaactgacctacttagacttaatat
ttgtgcgtgacctctcttctctttctccaggggagatggccattccattctttacgggccgcctcactgactggattcta
caagatggctcagccgataccttcactcgaaacttaactctcatgtccattctcaccatagccaggtctgggggctgaaa
atggggcaccctgcaaatgagggagttggaagttggggctgctgtccgaaatgcacttatatggggatacctgggacctt
cagtctgttccctgaacacaccctgatcccctttttttccgggttctttatagtgcagtgctggagttcgtgggtgacgg
gatctataacaacaccatgggccacgtgcacagccacttgcagggagaggtgtttggggctgtcctgcgccaggagacgg
agtttttccaacagaaccagacaggtttctcctgaaactctttcattatacgccatgtactgttcatatcctcatacatc
tgctttgatctcccccctccccgctctctctctctcacacacacatacacacattgttccttctcattcttgatataccc
tctccctgtctctctctctctgtctctgtctctctctctctctctctcacacacacacacacacaattgtttttctcatt
cttgatatacctcaggagcaaaatattgtcctccttaccttaagaaaaacctagagttttcatctagcattttcttataa
atctattcctatgtatccttagatagaaaccatagaatttcaaacctggaaattttgagctcatagagaccaactgcctc
atctgacagagaaggaaactgaggccaagaccctaaatgctgaaactgcacagttacatatggctagagacacacttggg
gttagaaccctggtctcttgagtgctccacagacttcggcatgctttctagcagcactagaagctgtacagttacatatg
gctagagatagacctggggttagaaccctagtcccagtgagtgctccacagactttggcatgcttcctagcagcaccctc
ctcctccatctctgttatgtgaccagtttaagctcttcctgcctgtgtgtatagcatgggacatacaggttctctaggga
acagaaagctttcaggaaaatggaaattcacatgtgcattaatgactttataattaaaatgaaggtcaggcctttcctct
ttaacactcatcttccctgcactgagatttgcagacctctggagaaccctaaccttgtttcctgcagcctccttagaacc
ccatgttgacacccctgaccctggcatcctggctcattgttagttcgtctcatcacttggaacctgtctgattcacctca
ctctcttctccccaaccctgcaggtaacatcatgtctcgggtaacagaggacacgtccaccctgagtgattctctgagtg
agaatctgagcttatttctgtggtacctggtgcgaggcctatgtctcttggggatcatgctctggggatcagtgtccctc
accatggtcaccctgatcaccctgcctctgcttttccttctgcccaagaaggtgggaaaatggtaccaggtatgttcatg
gagttggcccgctctacacagaccctcatctcccagacttggcagactcagttcctctcacattgctttcagtccagctt
tcctggcacccttactgattctccatcttcatggaacaccctgtccctgtggtccatgttcccaggttgctcaacattaa
cctccatactctctgggtcttcttttctagcttctccccacaatctgtctttaagaatttgatccccaacccgttctgag
tcattttcctcttcctcgtatttctttagcatccaaggggcatagctgtgtctctttctcttttctccttttcctctgtc
tcttctcacctttaatttccaaataggtaactcaggtattagtgtccctgatggtttgccaacccgtgtgacatctcttg
tccatgtatccacagttgctggaagtgcaggtgcgggaatctctggcaaagtccagccaggtggccattgaggctctgtc
ggccatgcctacagttcgaagctttgccaacgaggagggcgaagcccagaagtttagggaaaagctgcaagaaataaaga
cactcaaccagaaggaggctgtggcctatgcagtcaactcctggaccactagtgtgagcacctgaagatgaatacccatt
cccttgtccttaagatgccgtgactccattcccattcctatgaccctgctcccactcctcctttactgggaaatggttgg
ttcagtattttcgtcctagcaacctgaggctcaatgactctactcagtgtccctagccccctccctctctttaaagatgc
taggtggcttcctttcagtatggtacataaaatccacccaaccatgtggattggagagatgcgtgtcttccagtcctagg
gccttcctttgcctctcaggggaagtgcagggcgccataaattcttgcacctgggactgcttcatgctggtaccttgtag
atttgttagtgagagtgatgggaatagtggaagccagggatgagggacatctgtgatgcactggaaagagagctacgcca
gtgatccgaagatcctggcttgatgatgcaatttacttgtcttgtgatcatgacaacaaatttaccttctctgagactgt
ttcctctttatttatttatttgtttgtttgtttgtttatttttacttattattattatttttgagctggagtctcgcttt
gtcgcccaggctggagtgcagtggcgcgatctgggctcactgcaagctccgcctcccgggttcacgccgttctcccgcct
cagcctcctgagtagctgggactacaggcacccgccaccac
