# Supplementary material for: Creating PWMs of transcription factors using 3D structure-based computation of protein-DNA free binding energies
Source: BMC Bioinformatics. 2010 May 3;11:225. doi: 10.1186/1471-2105-11-225 (PMC2879287; doi:10.1186/1471-2105-11-225)
Supplement: Additional file 4 — 124 NF-κB-regulated promoter sequences used for validation of the PWM model. The promoter windows span over [-10000, 1000] bp in respect to the TSS, the length of each promoter sequence is 11 kb. The genomic coordinates of the particular TSS are listed in Additional File 5. [file 1471-2105-11-225-S4.ZIP › nfkb_promoters/ilk_1.fasta]

>PM000002496|integrin-linked kinase|
aacacagttgagtgattttaaaaagaagacaagatttgtaggcaatactccacagaaataaagcacacacaaaaaaggaa
accacatataataagaatatctgcataaaagagaaagttaaattagagtttttcagttatctaagatctttggataacat
accgaaactgaggacaagaggtgataggaaccaacacattccaaataaaggtactagatatatccacatgaagtttattc
taagatagtaaagctgatccacagaccactacactttctattatatgtgagattagaaataaaagattcattgatgggaa
tctttaggaatagggataacttctccctgcaagacaaaggagtagtgcactcccttcattctaaactgagtgaggagggc
tccaatagaaccatttgtagatatttagtgttcccatgtgagggagaggcattacattcattcagcattatattctctag
atagagacttggtaagctcagaaatgtacagacccatctccatctggccaccagggtggaatgtggcatggaggattctt
gggagaacataacctgaaccacttatgaggatttggagccatgtgaattatagagactggcacttctcagatgtataagt
aagagtcaggctggctgcgacaaggcagggtgagaaaagcaagctgctggctgggctgcacttccagtttggcaggacaa
atatgcatgcatttcctgtgggttccatgaaaggtaaccagtcttgagggtttgttgggaccattcccaggagagctgcg
tacaagggtgaagcactttagcacgaggaggctgtgggtacattgtcagggtcaggggctgaagagctgaagggcagtgt
gggctgtgcatcaaaaagaggcaaccaaagtcagttagtgccccagtcctcatggagagctccagagaaccccaagagct
cacaaaggagtcaacagttaaatgcctgtctgcacagaacacaccaatggtaccttaatcacgtaagctgagactttctt
cgtttaatatgccctcccccattccaatcctagaagagacaggaagtaaagaatgagtgaaataatgaccatgttctccc
aaaccactgaggtagaggaacagcagctttaaactggataagttgctgacaggttcctgagatgtgggaaagggtgggga
tgaaaagcatcatacatacatatgtatatataatattatatattatacatatatataattgttttatttatttattgaga
caggatctcagttatccaggccggagtacagtggcacaatcatagctcactacagcctgaaattcctgggctcaagcaat
cctcccacctcagccttcctagtagctgggatcacagataagagccactgcacttggcccaaaaacatatttaaaatgtt
aatactttagattggtttcagtcatgttatagggaataatggaacgtatttataccagagtattaacaatgtagaaggac
ccttgaaacgaagccaaaaagataggggctgtggcaattaaggagacttccaagaagtctaatactaagtagggcatccc
tgcttaatcaataacacttcatttcgtgaccatgagacaagaaaactacagagacctcatccctaacatccttcagctcc
agaaccaatgccaaatcacctaactccaggttatatgacaaaaaaaaacatctgtttaggacattctttagtgggatttg
tttttccggtcacagtcacaatgacggatttaaaaaaaaaagagtatctcaacttcctattgggagtacatgttttcccc
tgattttaaactcatgggacaaaaagaaagtgttgactggcatctggcaagataattaaatatctgaaacaccctgaagg
aaacaaagagggtactgtggtcaagagtaaggtggacaggataccatagaagatatatccagtgtatataatgataactg
ctaaaacaccctcaaaactcactagcagaatgtaatcaagtttattttcttgttcaaagtccaatatggatgtttttggt
caagtagctattatgccctaaatagtaactcaggtattcagacttcttctatgctatgactccatcaccgtcaaaacatg
tgcttcaaggttaccttgaagaggaaggaggaagagaataatggaaatggctcagccaccctttaactgccttggtctag
tattgaaacatcacttccactcattttccactgttgagaactactcacataggcctagatgcatggagctgggaaatgca
gtttacctgtgtccagaaagaggacatttgggtgagcatctggccagtttcttccacagaagcaaaggtaatagtggtat
gaattcaggaagatgaaaatgagctcactggggaaagagtattcaaggaagatggagcatgtgcaaagactctcagtaga
aacagtttggaaagcttgaggaataaaaagcaagtctgtgtggctggagttttgtgaaaggggaggagtgggttaagatg
cagatggtgatggtgacggaggcctgggcaagatcacacggggcctgaaaagtttgtcttttgttctcgaggcagtgaga
atccattgaaggattttaagcagagaagtgacataagctgatttacattttaaaaagatcacatggctgtgtggaaaatt
aattgctttagggacacgagtagaagcaattagaccaccagtaaggcagttactgcaggagttgggtatcctaaaaccag
atggctggtcagagaattcacctgggaaggaggatgaccaggggatgaaaggttctaattactggtctctgtgaaaagct
gtagagagttttgtgcagttacataaatggttgggtttggagctgagcggtgtctctgccaagatcatgttgtttctttt
agaactgtgttcccttaggactggactatattatgggaacagaagctggagcacaccaataactgcagaagcagtaacta
tttatttggagaactctcaaagggatgctgaacaagcatgaggcacggataaccaaacccaattttattcttgtctctta
ccaccctccaaattttattcactgggaggtactctccctgctatggagaaaagctgcagcgaggttgtgatgttcttaat
agatagtcctgtgatcagtttaaggaacaaacataatctcaattaattagaatgtctaatcctgtgtaacaataatctgc
acctgttgcagttttaaatccctttttcctctcccagctctgccccagctaagtctaggagcctgcactgggaaagggag
gagtgattggtatgctcttccctctgctcggctcctctctacctaatcactgctgattgctctgggcccaagtgatgagg
agaggtaaacagataaatcattttgccctgactgggtatttctatgcactgtgggcctggaagatatttcctctccccta
ttctcactctcaaatgataaactggcttcctgctcccctgaaaaaaaatcaaagcaatcagaaatgaacttctggggccc
tatcaggaactctggaagagggctttcataatggagcaacctcttaccactgccatttacctcaaacaggccctccacat
tactcagcaatccttaccccactgcattctgagttctctctcatctcaatagcactcgacagctaacaacctgcccatcc
tcccataaaaaaaaaaaaaaaaaaaacactggctgggcacagtggctcatgcctgtaatcccagcactttgggaggccga
ggcaggccgatcactcgaggtcaggagttcgagaccagcctggccaacatggtgaaaccccgtcactactaaaaatacaa
aaattagctgggcgtggtggcatgtgcctgtattcccagctactcgggagtctgaggcaggagaagtgcttgaaccagca
ggcagaggtttcagtgacctgagatcacgccaccgcattccagcctgggccacagagcaagactctgtcttaaaaaaaaa
aaaaaaaaaaaattaactctcctggttttactcctacatctctgggtgaaccttctcctcttccatcaccttcactgctt
cattttcctttacccatccatgacatgctcctcagttctattctgagccattttctcttctcattatcttaccctgaata
tctcatctattctgactttaattaccacctctaggctgctgattcccagacccccagcacagatttcacgcatgtcccac
ttcctaaaatccaacactttgaatggcatcaccagcctacccacagttgagcaacctggaacttacttcagattcctctc
ttaccaacctcaacatcccaccaattctacctaatgaagttctcctgtctgcctacttcttccatcatgactagtcaaca
gtgccctcatcttgtgccctagtacctgggtttctataacacccctgttctcatctatcccactcaactggaccctgtca
ttccttatctctccctaggtgaataagtacactggctatatctcaaatgacaagctccgggaatacaaagataaacatgg
cttgagaaaacagcagccaaatgcacaaaggaatcacaatgcaatatttagaagctgaagtagcactcttcacatagtac
tttgagagtacagatgaagaactgattttgctttgggagtagaataggaaacaactaggctgttcggaaagatgagcaaa
ctgccagtccgatgaatatccagcagaaagaacagtacgtgtagaggcactgtgtagtgcctgcctaatgattcacagcc
cagcctccaaacatgccctctggactacagcctgtttcaaaacctccatccccttattagaggcatccaactggctcagg
gcatagaacctatgatctcccaatgggtactgtcaggtattcctggaaacaagtacaagaggccatatctttatacctgg
gcacatggcagataccttttgggggaggcctagaatctatcattcaaactcaccttccctcagcaccttgcctatagctt
tcccaggacatgctgatctgagtccactgcaaggcagagatagtggacagactcttccgccaatgaacagcccaatgccc
ccaagcccacatggcatcaacaagttgtttatgaacagagacccagctccctcactacccctccaaggacagaagctcag
aatctattaaaagtcattaaatagcctatgaagcaggcctgttgaaaggtctagcctctcccagaggcttccttagtcaa
caaatccattctttacccctcagcctccaaccagcctagggaagatcttcaaaaaacaataaggcttacaacacataata
gtcatagctagtttactgagcacctcctatgttcccagccctggctacagatttctccagttaacccacacaaccaccct
gcaagacaaaaattctaccattttccaaatgaggaatgtgatatacagagattaaatgactttaagtgcctctgggtagc
aggccaagaattaaatccaggtctacctgattccaaaatctgtgctctcagctatatacatcccaaagtcccacaggaca
ataggtgttgggagtggcttgatgctatatggttccaaaaatggagatgaggggagaggggaaagataaaccactagaaa
tgctcggtatggggacaaccaaacagtctcaagttggtggctcagactgatgtcttgagccaagatgttggtggacaacc
agttgcctcagagtcaaacagcaacagctgcctgtctgcaaccttgaaggcctgggcaaactgaagctgaaggagcagaa
gctatgggtgagcagaggaagctgatctgtagacagatcagatgacagcagagtggagatggcaggacaggaaggccatg
tggcttcttagttggaaagaagagcaaaacctaaagatgccttgaattccaaaccatctagttttcataacacctgaagt
gtcatgagacagatatccccatgttctcacaataaactctttattgtttagctagccccagtgactttatgcatcttata
accaagaagccttcagtagagcaagtctgagccagaggttttatcacactttgtcctcagggtccaccaggaaccaggtc
ttggctcacagccaggctggaaacagtcttcacagttctgagcctggagtttgagatctgcctcccctttcaaggaagat
ccagaggtcacctgcgcttgtagagacatggctgaagctgcaggcctgaaagctgagccttgggccctaccagagggggc
ccagtcttttggaaatcaaacaagaagaaatggctgttggtcaggtcctaggggcagaaaagacccagtgagaaccaaat
cctcatcccaactccttaaaacacctccctctatgtactgcctctgctcacaaagcttcccagggctcccacttccgttg
gggagcaaaatgtctgttcctgtgcctaaagcctccttcctgaacaccagtaccctgaatagggccacatgagacaaaaa
caggtacagatgtcttggggccctcaccttggagacaatcttgaagcctagcttggtcacagcccgcagaaaggttcgaa
catcctcaaagcggctgctgacctcagccactttcaggagacccctgagaaagacagaaagttctgtgtaagtgcacaga
ctcatgcatgcacacatacatacatgcatctgtgtcctgggggctcttaccctggcttcagtactctatttgcctcctct
aggaagtccctgatgttggttcccatcagtgaaaggcaaaacacagccacatccacagactcatcctccagaggaacctg
tggagagtgagagtgttgtataaggcacacagtgcagaagaagaaagccagcactgagataccaggatgggaaaggggaa
ggaagggttagagattagcatacggaggttggccctagagcacaagccagataacataggggtttacctgggccatgtca
cacacagtgaccctagggtccagagaagccaagtcaaagcaatgcacagggttccggatacttgaagccaagcggcaatc
cccacagccgaagtcagccaccactagggatgcaggcctgagagtggaaggcaagggtcacatattggtctgatctgagc
ctatgactgacccaccacatggcttctcacagtccctgacccccattcaccgctggcgaagatccctggcgatgcggtcc
actggctgcagtggccacttcttcacttggctctggaagccgcggtggtagagaagaaaagcctcagggtcttcctggaa
gagacgctgtgcagcactgctgggccctgagtacaactgttcattgaggtagcgaaatcgggccccatccagccgctgtg
ccatgcgggctcgcaaagcccctgcccgagcctcatggctgtctgtcctgggaacaggagacacctctgtcttctctgtg
ggggcctcagctggggcctggtctggcacctgaggtggctgaaacttgttcttacatcttctcttgttcttttgccggtt
ccgccactgcttgcggcttaatgtatgagggggtttaggggaagtggacccagggctttgctttggtggatcatttgtag
tactacccttccaggctttgggacctacagggagggagatgggaaggtgcacatgaggcaagatctcttacattcggagt
cacggcaagtcatcccagccatacctctgtctttgagatcgtgactgtggcctgcagagaagtacttcttattgcctgag
tacaccattagccccaatcctaatggcagtggataatcactcttgtatgtagaaccagctgaccccccgacacacacaca
ccaacacacacacatatacacatccaatggtacctgtttggtcaacattgtccaggtgctgggctgaatttataggggca
tgtttctggcatttcctctttcttttctcatcttcagcagagtcactgccaacaagagcctgtttgtggcatttcttctt
cctttctacttcttcctcagagtcactgcaaggtgggccctgtttttgacatttcttcttccctttcttccctacttcag
cagaggcactggcaaatgatgcctttttggggcatttcttcttcctttcctcctcctcctcctcagagtcacttatacat
aggctggggggatgctgggaaagagatgctgcctctagggcccgtaatgtggccaagagctggcggcgcttggagccctg
gaggaaaacaggggatgacagtgggcctaaagagaatggatgaggcctggagaacaagaagggagagatgtggacctgat
tcagactggcagaagcatctgaattcttcccagtcaagcctgccagaacccagaagaacttttatgtcaccaccccaact
tctgggaagctggagagcagagaaaccacctatcccactttcttcaatgtgtaaatgagctaatggaggtttccccaaag
gaaaatgcaaaggccacaagcaacaagaccaaggccagagaccaggaattccaacccttcaccttgagcttttgcctaga
gctgatacatttctgtaagaggtaaggaggcttctgaacacaggagacacatgatcacacacgtatattaaatatttaac
atgtctctagctgcagtgtagaaaacaaactgaaggggagaaattgcagacagagaggccagcggcttggacaatggtaa
tggggctaggggatgaaaaaggaggaaacaaagcaggccgattccatgttggaggcagactgaagggtaagaaaagcctg
aggaagcagggccctcacatctgcagaggctcaaaggagaagatgtattgtcgggaaggctgattctgtgttgcagtcct
accaggtaatcctaggccaggcacttaccctgattctaagtttcccacaccctcctttgaacaatgatactgacaactct
tactgtctccaatccatcctccacactgtaaccgacgaccctttcaaaatacaaatctgaagaaataattccattgctta
aaacctttcattggcttctattctcaatatacgcaaaacttctacctcttgaacttgaacagcatatatgcccctttcat
ttactatgtatttcaaccacaaggaccacttgtgtttgtgactctgacagaacatgctctcttgtcccagggcccttgta
cgtactttttcctgtctgaagaaccctcttcgcttcaccaacttctactcaacaactctctctgacccaacgtcagtttc
ttttggaagttctcggatcttcagatcaggactcgcccttaacggtgccacaggtgtccctccccgcaatacacacagcg
ctgggatccaccaatgtccgcttcgcggcctgaaacagctcccattgctcccgcgagtcactcaccttgttttgcgagga
ggccgcaggcggaggtcgtgagattacgggcccaaggcccgcggctactggggccgcctcggcccactcaggctcttcga
acatgagggtcgggagggcagggtcgccgagtccccgctcttctccacgtgcacagcgctcctctggaagtcggagcgct
cagacctgccagaaccgacccggaaaccaaagcgtgacagccaggggttgctagagcggccggcgcggcgcagcgaacca
tcgagtttagccaggcgcggctagaagggcagggaggcggtgggaggggagggacggaggcccgcgctgcccaagagcgc
cacgggcggggcggggccggcggcgggctgcgggcgcggccggacgggagttccccggagaaggatcctgcagcccgagt
cccggtgagtgcgagaggacccgcgccccctgtcacccctcacttctcctgagtcccaagtaaggaacggagccaaccct
ggggaggacccccggtcccctctcccagagtatacggagcctgaacctccccacttcccccaactctgttcgcggatagg
gtctagttgcctgctctcggacatccgttcagcagacactacctcttcgtcaccccctgcccaccctgacccgcctttac
ctcgcgtctagaggacacagccagggatcatcccgcagccccgaactccttcacagacccccactagccggggacgcagc
tcaggccccctacccccaacacaaacacttctctcctgtagaggataaagcttggggttcatcctccttccctggatcac
tccacagtcctcaggcttccccaatccaggggactcggcgccgggacgctgctatggacgacattttcactcagtgccgg
gagggcaacgcagtcgccgttcgcctgtggctggacaacacggagaacgacctcaaccaggggtgagctgaaacggttgg
tggatgagaggaaggctagagatctcctggctacgtggagtggagtgctcatgtctggtggtggcggctgcctttgctag
ccagtgtaatgagtgctaagcatagcctgtggggggcagagggttttcacagaggacgcagtttgagctgaatcttgact
gcagaataagagtttcacaggcagaggctacagagagctttccagcctcagtagactgcatggccaaaggctagggggca
aggcacagagcagagagaacaggaaattgtctggagttccatatggctggaggatagatgatctctgtgggtcggagcat
tgggtacaagaggaaaagaacaggacataagactgtagaggtctccaaggatcagccagatcatgcaagcatatttaggc
tataagaaggtctttattttaaaagcaaggttttaaagctg
