# Supplementary material for: Creating PWMs of transcription factors using 3D structure-based computation of protein-DNA free binding energies
Source: BMC Bioinformatics. 2010 May 3;11:225. doi: 10.1186/1471-2105-11-225 (PMC2879287; doi:10.1186/1471-2105-11-225)
Supplement: Additional file 4 — 124 NF-κB-regulated promoter sequences used for validation of the PWM model. The promoter windows span over [-10000, 1000] bp in respect to the TSS, the length of each promoter sequence is 11 kb. The genomic coordinates of the particular TSS are listed in Additional File 5. [file 1471-2105-11-225-S4.ZIP › nfkb_promoters/ccl5_1.fasta]

>PM000074508|chemokine (C-C motif) ligand 5|
catcaggaggaaatgactttgcctcaggcttctcttgggatcccagatttctagaggatggggggaatgtccctgctttg
ggcatgtttttaagagcactggaacagccagagctgctgcccacagtctgaagtcaggaggggaactccatgtcagataa
aagctttggaatccagatggagtaaggtttcattttctctgcctgcatttggtttcctaacatcacaatgtgagccttgg
ctagcagccagcttagctttggaaaagagtgaatgatggggaaaaaaaaaaaaaaagactgtgccaggaagggaggggag
gagaggggctacactaggctggaggggatatgggcctggctttagaggattatgctaggaaaaggggtgccagaggcgtg
aaagctgataggaacaagccctgtggatcaagaggcccatcagtgagcctgcagggtctatgaactccttacatgcaaaa
ttacatgtgtctgtctgtgtaggtctctacagattggtggaagtgttcacagctttcatgagattattattttttttttt
ttaagaaaggcacactgccgcatgcaacacctcatttggatgtgtctggagtcttggaagtttgactaccctacattctc
ctacaaatggaccttgagagcttgtttggaggttctagcaggggagcgcagctactcgtatacccttgaccaaagaacag
tcctcctctattggggaaggttgtcctcttctgaaactacctttgcaaaaattatagcagtgagaaaattatgacagtga
aagaaatctgacctaattgactccatcttgcttctaacctcccagctgcccttgttcattcctgggcatagggagcacta
actttgggaggatttagtttatagtttaactttgaaacaaagatgataacagcccctccctgagaccaacccactccttg
cctggggaccagaaagcctttgtaaaactaacacattggccacaagattagaaatgacggctcaggagtcatgcagccaa
aggcctcgagatcatgaacctccccaattgctcctgtagataatattattattgtaaaacctaacatgggtgtttgaggt
atttttcagaccctgccttctgatggatcagctggcaccacccagaccagtaaactggctcatctggtcttctggccccc
acccaggaaccaactcagtgcaagaggatagcttcaactccttatgatttcatccccgacccaaccaatcagcattcccg
cttcccgagccccctgcccgccaaactacctttaaaaaaccctagcctccaaattttcagggaggctgatttgagtaata
ataaaacccctgtctcctgtttagctggctctacttgtatcaaactctttgtctattgcaattcctgtgtcttgataaac
ttgctgtatctgggcagcgggcaagaagaacccgttgggtggttaaaccaagtgcgcagctttaggagggacgcacatgg
aacggtaaagagagaaggggacacaggcctagccagctagatcagccaaattgagacagactgggagtggggcttggctg
cagctcaccagcactgaactttctttcatgaattcccactgatcacaaaccccacaccaccatctcactgacaccatgtt
caaccatgtcttttacttaacaaattccaggaactggccttaggaaatccaagtatcaaaccaaggttgtggagtattcc
acctcaggaaggaatgctgaacaactgatttacagacttgttgccccagctagaccaccaggtagcccattactcaaggt
aaccattacaaccaaatagtgctaacctgcataccctacccctcacatgctttgcccagcccagcctgcataccccaccc
ctgatgtcaattctcatgctttgcctaattaaaaagccctaccggctctttgcacagagtcagtcagggaattctctctt
gtgctgcctcccttatgtccaggcaaaagctccaatgaagtcttgtctgggaaaagtctttcggcctcatgtcaatttct
attgcatggagaacgcaagaaactatggtcggtaacagaaccaaccctggtgatcaatagggtgacagatgttgcagcca
gatcaccctcacatcctcatcaggctttttttttttttttcttgagacagagtgtcgctctgtggcccaggctggagtgc
aatggcgtgacctctgctcaccgcaacctccacctcccaggatcaagccattcgcctgcctcggcctcccaagtagctgg
gactacaggcatgtgccaccacgcctggctaaatttttgtactttgagtagagacggggtttcaccatgttggccaggct
ggtctcaaactcgtgacctcaagtgatcctcctgcctcggctttccaaagtgctgggattacaggtgtgagccacagcac
tggctttttttttttttttttttttttgagacagagtcttgctctgtcgcccaggctggagtgcagtggcatgatctcgg
ctcactgcaacctccgtctcctgggttccagaaattatcctacctcagcctcccgagtagctgggattacagccacccgc
caccacgcccagctaatttttgcatttttagtagagacagggtttcaccacattggccagactggtatcgaactcctgac
ctcgggtgatccgcccgctttggcttcccaaagtgctgggattacaggcatgagccaccgcgcccggcccttttttcttt
tcttttcttttttttttttttgagacagggtctcactctgtcacccaggctagagtgcagtggctcaatcttggctcact
gcaacctttgcctcctgggctcaagcgatcctcctgcctccccactgagtagctgggactacaggcatgccaccatgccc
agctaatttttgtatttttagtagagatggggttcgccatgttgtccaggctgctcttcaactcctgagctcaagcaatc
cacccacctccaactcccaaagtgctgggattacaggcgtaagccacagtgcccagccctcatcagattctttaatggct
caattgccccagacaggttaggtccaatatcttactttacagacaaagaaatttaggcccagagaaagtaagcaacttgt
tgaaagtcatcattaatcacagcaaggcagacatagaaaggaaaatactacatgatcttacatgtggaatctaaaaaagt
caaatacatggaggcaaagaatagaactttggctaccagtggcagggctgtaagagaaattgggagattctggtcaaagg
gcaaaaagttgcagttatgtagaatcgaatgtgtagcatgaggactacagcagttcccatttatctgtggtggatgtccc
aagacccccagtggatgcctgaaaccatggatagtacctgttatatactattttattatgtgttttttcctatactacct
atgataaactttagtttataaattaggctcagtaagagattaacaacaataataacaaaatagaacaattataacaatat
actgtaataaaagttatgtaaatgtttatgtctggaattttccatttaatattttctgaccatggttgaccaagagtaac
tgaaacctcagtaagcaaaaccagaataaccaaaatacagataagggagggctactgtagagttaataatattgtattgg
ataccggaaattttcttttttttttttttttggagactgagtctttctctgttggccaggctggagtacagtggcacagt
ctcggctcactgcaacctccgtctccctggctcaagcaattctgcctcagcctcccgagtagctgggattacaggcgtgt
gccactaaccatgcccggacaatttttgtattttttgtagagaccgggtttcaccacgttggccaggctggtctcgaact
cctgacctcaggtgatccacccgcctcagcctcccaaagtgctgggattacaggcgtgagccaccgcgcccagccgaata
ctggaaattttctaagagaagagatttcaagtgctctcaccacatacacaaaaatagcggtaactgtatgaggagatgga
tatattaatttgtttaactggaataatcatttcactatgtatatgtatatcaaaacgtcatgttgtaaatatgatgttta
ttaaaaatagtttttattaaaaataaataaataataagtcatgaagctggattttgaacctagaagtctgactccagaga
gcccatttaattaagatgctacaagaagttagtatgacttaatctgcattgatatagcagcttatctaagacatttattg
gaaagtaggcagagaatacaaataaatagaaaacacataggacactgtcgctgtgttcatggagttaagacaagaccagt
gaaaggatgattcacaataaaagagtgtaaatttacttgtttattgtttatctcccttctccccgtccccctaccctata
tccaaacaagctccagatggcaggtctttgcctgtcttactagccatggtgtctgcagagcgtagaagggtgcccagctc
acagcaattcttagtaaaatctgtagagtgggtaaggaatgactgagtggtatggaccatgcacactgaagggacaggga
gagcagagacagctccatgatggtgtatctcaccttacgtctcctaagcacatccatgatcattatttcccttgatcctc
tccaccactgcagtgggtcagacaggaagcagttcctggttttcaggaacataatgtgctgggtgaataataatgatagt
tgccattcattgaacacccaccctgtaccaggcaccatactgtttacatgggctctctaatttgcttatggaatcagttc
attagcaccagagaaaaaattgaagatagcccatcaagcccaaaccttgattttgcacaggagaaaatgaatggtagaca
tgaaataaaaattagattctcctccctcctgtgctcctcacaatccattagaatcactgaaagggaagaaaaatactccc
atggctgggtgtggcggttcatgcctacaaccccagcactttgggaggccaaggtgggaggattgcttgaagccaggagt
tcgagaccagcctgggcaacatagcaagatcccatctatacgacaaatttaaaaattagcccagcatggtgcagtggctc
acgcctgtaatcccagcactttgggaggccgaggtgggcagatcatgaggtcaggagatcgagaccatcctggctaacac
agtgaaaccccatctctactacaaatacaaaaaattagccgggcatggtggtgggagactgtagtcccagctatttggga
agctgagacaggagaatggcgtgaacccgggaggcgaagcttgcagtgagccgagatcgcgccactgcactccagcctgg
gtgacagagccagactccatctcaaaaaaaaaaaaaaaaaaattagcccagcatggtggtgcacacctgtagtccttagc
tgctcaggaggctgaagtaggaggatcgcttgaaccctggagttcaagcctgcaggtgatcagttaactgcattccagcc
tggggaacagagtgagatcctgtttcaaacaacaacaacaaaaatacttttgacattcccactgcctattcccactcagc
aatcccaacatcccaccatcctacccacccaacctctgtcccaccaccacttatacacagatatacgtacacacacacac
agtggaaaggttcgctgggactcaaagatgaggagcatgtcgctgttgtctgcgggtttcctcacctctatccttagctc
ctgtcccaactcagcatatctagtatccaggaaaacactttcctttcttccttaaagagggaaactgaaatcaaggaaag
aaaacagaaattgagctcacagaagaaaactgagccttggtaatagttttatgattttctctagaaacaatgaagtgtgg
tagaaagcccatgaacccagactataagtcacttaaccactctaagcctcaactacccatctgttttaaaaaagactttt
tgtggccgggcgcggtggctcacgcctgtaatcccagcactttgggaggccaaggcgggcagattacgaggtcaggagat
tgagaacatcctggctaacatggtgaaaccctgtctctactaaaaacagaaaaatctagctgggcgaggtggtgggcgcc
tgtagttccagctacgcgggcggctgaggcaggagaatggcgtgaacccgggaggcagagcttgcagtgagccgagattg
tgccactgcactccagcctgggcgaaagtgagagactccgtcttaaaaaaaaaaaaaaaaaggctttttgtaataaataa
atatttttttgtaacaaatacgaatacatattgactgggggtttagtttagactgttgaaaagcataaattacagaatat
ccttaaaggcactgacatcttactcttaatgataacatgataataataggcaatgttattaagtacttaacatgcgtcag
acgttgcactaagagctttgcaagcatgagaacatttatagggacttaattgtctcgatagttgtgtgaggaactattat
tattattatcactgatttataggtaaggaaactgagaccagagagattattaataatttacctgaggccacctggacaat
aaacaggagaaactgccgagtccctgctcttaacccaccgccttttccagaacctctcacatgtttggtaacttacctta
gacctaacggggctttgtgaaggaaacaattggtagaacatttttgtgtggttggatgaatgtttctaaagtgcttgcaa
tttgtttctttaaatgagatggccatactttccaaaattacgtttccattgttaattgattgagctgtaaggagggtatg
agaggattgttgtaaagagcttggaacaaggccaggcgcagtggctcgcatctgtaatcccagcactttgggaggccgag
gtgggcggatcgcctgaggtcaggagttcgagaccagcctggccaacatggcgaaatcctgtctctactaaaaatacaaa
aattagccaggcatggtggcggacgcttgtaatcccagctactcaggaggcagaagaattgcttgaacctgggaggtgga
gggtacagtgagccgagatcgtgccactgcacttcagcctgatcaaaaaagtgacactctgtctcaaaaaaaaaaaaaaa
aaaaaagcttggaatggcacctgtaacctagaaaggtcttttttttttttttttttttttttgagacggagtcttgctct
ttcgcccaggctggagtgcagtggcgcgatctcagctcactgcaagctccgcctcctgggttcacgccattctcctgcct
caacctctcgagtagctgggactacaggcgcccgccaccacgcccggctaattttttctatttttagtagagacggggtt
tcaccgtgttagctaggatggtctcgatctcctgacctcgtgatccgcccgcctcggcctctcaaagtcctgggattaca
ggtgtgagccaccgcgcctggccgaaaggtcttgataactgttaactgacttactgatgtgattcactggacagagcttg
agcatggtcatcagaaacacctgccttcaaatcccacttatcagctgcgtgatcttgaagatgttaattatctgttctga
ggcttactttcctctttggtcaaatgagaagaacaaccactctgcctcaaagtcatcgtgaggaagaaatgtggcaaagt
cttcccattctgggtgatttagtcaccgtcaaccaccatgttacaagtgtgagagtagctaacagaaaatgatctcagta
gggggttacattttgtttattttgcttttgtcactctctttttttttttttttttttttgagacggagtttcgctctgtc
gcccaggctggagtgcagtggcgcgatctcggctcactgcaagctccacctcccgggttcacgccattctcctgcctcag
cctcctgagtagctgggactacaggcgcccgccaccacgcccggctaattttttgtatttttagtagaggcggggtttca
ctgtgttagccaggatggcctcgatctcctgacctcatgatccgcccgcctcggcctcccaaagtgctgggattacaggc
gtgaaccaccgcgcccggccgcttttgtcactctcaataaacacttttctcttaaataattcagatgccggccgggtacg
gcctgtaatcccagcattttgggaagccaaggcgggcggatcacgagggcaggagatagagaccatcctggctaacatgg
tgaaactccatttctactaaaaatacaaaaaaattagccaggcattctggccagctcctgtagtcccagctacttgggag
gctgaggcaggagaatggcgtgaacctgggaggcacagcttgcaatgagccgagattgtgccactgcagtccaacctggg
cgacacagcaagactgtctcaataataataataataataataatattattattattattcagatgccaatttcagcctag
cccggaccaaattgttgctaattctgaactactaaaataggaattgatgaagacttactgtatccagttctttggaatgc
agtaaggaccctagctctaatccagaagttccacatgggttcagttttgaggatactcctaaccacgaaccctttaatgt
tgggcagtacttaatggacagagcactgaagtgggagtgagggcaactgggttctgatcccaactctgtcattcatttgc
tgtgtgttcttagcaagtcactcctgctcactgggccttggtttcctcttgtgcaactgaagaacatggaaaaaatgatc
cctaaagtcctttgaagctttcatattctgtaacttttgtgcccaagaaggccttacagtgagatgggatcccagtattt
attgagtttcctcattcataaaatggggataataatagtaaatgagttgacacgcgctaggacagtggaatagtggctgg
cacagataagccctcggtaaatggtagccaataatgatagagtatgctgtaagatatctttctctccctctgcttctcaa
caagtctctaatcaattattccactttataaacaaggaaatagaactcaaagacattaagcacttttcccaaaggtcgct
tagcaagtaaatgggagagaccctatgaccaggatgaaagcaagaaattcccacaagaggactcattccaactcatatct
tgtgaaaaggttcccaatgcccagctcagatcaactgcctcaatttacagtgtgagtgtgctcacctcctttggggactg
tatatccagaggaccctcctcaataaaacactttataaataacatccttccatggatgagggaaaggaggtaagatctgt
aatgaataagcaggaactttgaagactcagtgactcagtgagtaataaagactcagtgacttctgatcctgtcctaactg
ccactccttgttgtccccaagaaagcggcttcctgctctctgaggaggaccccttccctggaaggtaaaactaaggatgt
cagcagagaaatttttccaccattggtgcttggtcaaagaggaaactgatgagctcactctagatgagagagcagtgagg
gagagacagagactcgaatttccggaggctatttcagttttcttttccgttttgtgcaatttcacttatgataccggcca
atgcttggttgctattttggaaactccccttaggggatgcccctcaactggccctataaagggccagcctgagctgcaga
ggattcctgcagaggatcaagacagcacgtggacctcgcacagcctctcccacaggtaccatgaaggtctccgcggcagc
cctcgctgtcatcctcattgctactgccctctgcgctcctgcatctgcctccccatgtaagtcctggtcttgaccaccac
agcccctggagtcagactctgcctagaatgcctaccccatcccaatgactgtcccacaccttgccctcttttcaactgta
gcatgaatactgtctgaaccccattatttacattcttatgaattgtcttacccatatgtcctgttgtccttgagagatct
ctatgctgcttcatggcagggatctcctgatcagtttttctgtctttaaggtctacaccctcaaggcctacaggtgttca
ctgagtgtggactcatgttggggagattagtagtcatgagtagctcacactgactttgaaacacgtctgactcatgcctg
tcagcagcagggtttctaagaaatttaactaaactaaaacttcctgagaccctgagacagccatattctctctcatttca
taaatgtaaaaaaaattggcttatgagagggtatgtggctttattagagtgaatacatttaaaaaacaaataaaaacaag
gagaggataataaaagctaattaaatggttactatggatcaggcattgtgctgattttggcacatctttttttttttttt
ttttttttttgagatggagtcttcgctctgtcgcccaggctggagtgcagcggcacgatctcggcttactgcaagctccg
tctcccgggttcatgccattctcctgcctcagcctccggagtagcggggactacaggcacccgccaccacaccctgctaa
tgttttgtattttttagtagagacggggtttcaccatgttagccaggatggtctcgatctcttgacctcgtgatccgccc
gcctcggcctcccaaagtgctgggattacaggcgtgagcca
