# Supplementary material for: Creating PWMs of transcription factors using 3D structure-based computation of protein-DNA free binding energies
Source: BMC Bioinformatics. 2010 May 3;11:225. doi: 10.1186/1471-2105-11-225 (PMC2879287; doi:10.1186/1471-2105-11-225)
Supplement: Additional file 4 — 124 NF-κB-regulated promoter sequences used for validation of the PWM model. The promoter windows span over [-10000, 1000] bp in respect to the TSS, the length of each promoter sequence is 11 kb. The genomic coordinates of the particular TSS are listed in Additional File 5. [file 1471-2105-11-225-S4.ZIP › nfkb_promoters/ccl5_2.fasta]

>PM000074509|chemokine (C-C motif) ligand 5|
ttggccaggctggagtacagtggcacagtctcggctcactgcaacctccgtctccctggctcaagcaattctgcctcagc
ctcccgagtagctgggattacaggcgtgtgccactaaccatgcccggacaatttttgtattttttgtagagaccgggttt
caccacgttggccaggctggtctcgaactcctgacctcaggtgatccacccgcctcagcctcccaaagtgctgggattac
aggcgtgagccaccgcgcccagccgaatactggaaattttctaagagaagagatttcaagtgctctcaccacatacacaa
aaatagcggtaactgtatgaggagatggatatattaatttgtttaactggaataatcatttcactatgtatatgtatatc
aaaacgtcatgttgtaaatatgatgtttattaaaaatagtttttattaaaaataaataaataataagtcatgaagctgga
ttttgaacctagaagtctgactccagagagcccatttaattaagatgctacaagaagttagtatgacttaatctgcattg
atatagcagcttatctaagacatttattggaaagtaggcagagaatacaaataaatagaaaacacataggacactgtcgc
tgtgttcatggagttaagacaagaccagtgaaaggatgattcacaataaaagagtgtaaatttacttgtttattgtttat
ctcccttctccccgtccccctaccctatatccaaacaagctccagatggcaggtctttgcctgtcttactagccatggtg
tctgcagagcgtagaagggtgcccagctcacagcaattcttagtaaaatctgtagagtgggtaaggaatgactgagtggt
atggaccatgcacactgaagggacagggagagcagagacagctccatgatggtgtatctcaccttacgtctcctaagcac
atccatgatcattatttcccttgatcctctccaccactgcagtgggtcagacaggaagcagttcctggttttcaggaaca
taatgtgctgggtgaataataatgatagttgccattcattgaacacccaccctgtaccaggcaccatactgtttacatgg
gctctctaatttgcttatggaatcagttcattagcaccagagaaaaaattgaagatagcccatcaagcccaaaccttgat
tttgcacaggagaaaatgaatggtagacatgaaataaaaattagattctcctccctcctgtgctcctcacaatccattag
aatcactgaaagggaagaaaaatactcccatggctgggtgtggcggttcatgcctacaaccccagcactttgggaggcca
aggtgggaggattgcttgaagccaggagttcgagaccagcctgggcaacatagcaagatcccatctatacgacaaattta
aaaattagcccagcatggtgcagtggctcacgcctgtaatcccagcactttgggaggccgaggtgggcagatcatgaggt
caggagatcgagaccatcctggctaacacagtgaaaccccatctctactacaaatacaaaaaattagccgggcatggtgg
tgggagactgtagtcccagctatttgggaagctgagacaggagaatggcgtgaacccgggaggcgaagcttgcagtgagc
cgagatcgcgccactgcactccagcctgggtgacagagccagactccatctcaaaaaaaaaaaaaaaaaaattagcccag
catggtggtgcacacctgtagtccttagctgctcaggaggctgaagtaggaggatcgcttgaaccctggagttcaagcct
gcaggtgatcagttaactgcattccagcctggggaacagagtgagatcctgtttcaaacaacaacaacaaaaatactttt
gacattcccactgcctattcccactcagcaatcccaacatcccaccatcctacccacccaacctctgtcccaccaccact
tatacacagatatacgtacacacacacacagtggaaaggttcgctgggactcaaagatgaggagcatgtcgctgttgtct
gcgggtttcctcacctctatccttagctcctgtcccaactcagcatatctagtatccaggaaaacactttcctttcttcc
ttaaagagggaaactgaaatcaaggaaagaaaacagaaattgagctcacagaagaaaactgagccttggtaatagtttta
tgattttctctagaaacaatgaagtgtggtagaaagcccatgaacccagactataagtcacttaaccactctaagcctca
actacccatctgttttaaaaaagactttttgtggccgggcgcggtggctcacgcctgtaatcccagcactttgggaggcc
aaggcgggcagattacgaggtcaggagattgagaacatcctggctaacatggtgaaaccctgtctctactaaaaacagaa
aaatctagctgggcgaggtggtgggcgcctgtagttccagctacgcgggcggctgaggcaggagaatggcgtgaacccgg
gaggcagagcttgcagtgagccgagattgtgccactgcactccagcctgggcgaaagtgagagactccgtcttaaaaaaa
aaaaaaaaaaggctttttgtaataaataaatatttttttgtaacaaatacgaatacatattgactgggggtttagtttag
actgttgaaaagcataaattacagaatatccttaaaggcactgacatcttactcttaatgataacatgataataataggc
aatgttattaagtacttaacatgcgtcagacgttgcactaagagctttgcaagcatgagaacatttatagggacttaatt
gtctcgatagttgtgtgaggaactattattattattatcactgatttataggtaaggaaactgagaccagagagattatt
aataatttacctgaggccacctggacaataaacaggagaaactgccgagtccctgctcttaacccaccgccttttccaga
acctctcacatgtttggtaacttaccttagacctaacggggctttgtgaaggaaacaattggtagaacatttttgtgtgg
ttggatgaatgtttctaaagtgcttgcaatttgtttctttaaatgagatggccatactttccaaaattacgtttccattg
ttaattgattgagctgtaaggagggtatgagaggattgttgtaaagagcttggaacaaggccaggcgcagtggctcgcat
ctgtaatcccagcactttgggaggccgaggtgggcggatcgcctgaggtcaggagttcgagaccagcctggccaacatgg
cgaaatcctgtctctactaaaaatacaaaaattagccaggcatggtggcggacgcttgtaatcccagctactcaggaggc
agaagaattgcttgaacctgggaggtggagggtacagtgagccgagatcgtgccactgcacttcagcctgatcaaaaaag
tgacactctgtctcaaaaaaaaaaaaaaaaaaaaagcttggaatggcacctgtaacctagaaaggtcttttttttttttt
tttttttttttgagacggagtcttgctctttcgcccaggctggagtgcagtggcgcgatctcagctcactgcaagctccg
cctcctgggttcacgccattctcctgcctcaacctctcgagtagctgggactacaggcgcccgccaccacgcccggctaa
ttttttctatttttagtagagacggggtttcaccgtgttagctaggatggtctcgatctcctgacctcgtgatccgcccg
cctcggcctctcaaagtcctgggattacaggtgtgagccaccgcgcctggccgaaaggtcttgataactgttaactgact
tactgatgtgattcactggacagagcttgagcatggtcatcagaaacacctgccttcaaatcccacttatcagctgcgtg
atcttgaagatgttaattatctgttctgaggcttactttcctctttggtcaaatgagaagaacaaccactctgcctcaaa
gtcatcgtgaggaagaaatgtggcaaagtcttcccattctgggtgatttagtcaccgtcaaccaccatgttacaagtgtg
agagtagctaacagaaaatgatctcagtagggggttacattttgtttattttgcttttgtcactctcttttttttttttt
ttttttttgagacggagtttcgctctgtcgcccaggctggagtgcagtggcgcgatctcggctcactgcaagctccacct
cccgggttcacgccattctcctgcctcagcctcctgagtagctgggactacaggcgcccgccaccacgcccggctaattt
tttgtatttttagtagaggcggggtttcactgtgttagccaggatggcctcgatctcctgacctcatgatccgcccgcct
cggcctcccaaagtgctgggattacaggcgtgaaccaccgcgcccggccgcttttgtcactctcaataaacacttttctc
ttaaataattcagatgccggccgggtacggcctgtaatcccagcattttgggaagccaaggcgggcggatcacgagggca
ggagatagagaccatcctggctaacatggtgaaactccatttctactaaaaatacaaaaaaattagccaggcattctggc
cagctcctgtagtcccagctacttgggaggctgaggcaggagaatggcgtgaacctgggaggcacagcttgcaatgagcc
gagattgtgccactgcagtccaacctgggcgacacagcaagactgtctcaataataataataataataataatattatta
ttattattcagatgccaatttcagcctagcccggaccaaattgttgctaattctgaactactaaaataggaattgatgaa
gacttactgtatccagttctttggaatgcagtaaggaccctagctctaatccagaagttccacatgggttcagttttgag
gatactcctaaccacgaaccctttaatgttgggcagtacttaatggacagagcactgaagtgggagtgagggcaactggg
ttctgatcccaactctgtcattcatttgctgtgtgttcttagcaagtcactcctgctcactgggccttggtttcctcttg
tgcaactgaagaacatggaaaaaatgatccctaaagtcctttgaagctttcatattctgtaacttttgtgcccaagaagg
ccttacagtgagatgggatcccagtatttattgagtttcctcattcataaaatggggataataatagtaaatgagttgac
acgcgctaggacagtggaatagtggctggcacagataagccctcggtaaatggtagccaataatgatagagtatgctgta
agatatctttctctccctctgcttctcaacaagtctctaatcaattattccactttataaacaaggaaatagaactcaaa
gacattaagcacttttcccaaaggtcgcttagcaagtaaatgggagagaccctatgaccaggatgaaagcaagaaattcc
cacaagaggactcattccaactcatatcttgtgaaaaggttcccaatgcccagctcagatcaactgcctcaatttacagt
gtgagtgtgctcacctcctttggggactgtatatccagaggaccctcctcaataaaacactttataaataacatccttcc
atggatgagggaaaggaggtaagatctgtaatgaataagcaggaactttgaagactcagtgactcagtgagtaataaaga
ctcagtgacttctgatcctgtcctaactgccactccttgttgtccccaagaaagcggcttcctgctctctgaggaggacc
ccttccctggaaggtaaaactaaggatgtcagcagagaaatttttccaccattggtgcttggtcaaagaggaaactgatg
agctcactctagatgagagagcagtgagggagagacagagactcgaatttccggaggctatttcagttttcttttccgtt
ttgtgcaatttcacttatgataccggccaatgcttggttgctattttggaaactccccttaggggatgcccctcaactgg
ccctataaagggccagcctgagctgcagaggattcctgcagaggatcaagacagcacgtggacctcgcacagcctctccc
acaggtaccatgaaggtctccgcggcagccctcgctgtcatcctcattgctactgccctctgcgctcctgcatctgcctc
cccatgtaagtcctggtcttgaccaccacagcccctggagtcagactctgcctagaatgcctaccccatcccaatgactg
tcccacaccttgccctcttttcaactgtagcatgaatactgtctgaaccccattatttacattcttatgaattgtcttac
ccatatgtcctgttgtccttgagagatctctatgctgcttcatggcagggatctcctgatcagtttttctgtctttaagg
tctacaccctcaaggcctacaggtgttcactgagtgtggactcatgttggggagattagtagtcatgagtagctcacact
gactttgaaacacgtctgactcatgcctgtcagcagcagggtttctaagaaatttaactaaactaaaacttcctgagacc
ctgagacagccatattctctctcatttcataaatgtaaaaaaaattggcttatgagagggtatgtggctttattagagtg
aatacatttaaaaaacaaataaaaacaaggagaggataataaaagctaattaaatggttactatggatcaggcattgtgc
tgattttggcacatcttttttttttttttttttttttttgagatggagtcttcgctctgtcgcccaggctggagtgcagc
ggcacgatctcggcttactgcaagctccgtctcccgggttcatgccattctcctgcctcagcctccggagtagcggggac
tacaggcacccgccaccacaccctgctaatgttttgtattttttagtagagacggggtttcaccatgttagccaggatgg
tctcgatctcttgacctcgtgatccgcccgcctcggcctcccaaagtgctgggattacaggcgtgagccaccgtgcccag
ccgatttttgtacatcttatttaatacccacaacccttctttgagtagctgtccttgatgtacagatgggaaaacagaga
ggttaagtaacttgtccatggaggcacacagctaggaaatggggagactggtattcaaacctggttccatcttgctggga
aaataaaaactactcctctgctgggaagtggcaactgatgcttcccaacgtcatcttgaattaactgaccaacaagaagt
tctctgttgagagcccttctcactgaagctcaaccagagctcccaagatacaatatgcatctccaggcccttcttaggat
cctggctgagtcatggagcctgagctttggaagcctccccacaacctgccctaggtctcaaagaaaccaagttccaaatc
cattgaggatgctggaagggcaagaatgaagccagaggacccaggacaagccaggaggaggccctgaaagcccagggcag
aaggttatggtgtagagggatggatacaagcttggctcaaggattagatgaggcattggaatccccactctgccactgtt
tatccatggccaagtgactttacctctctgagcctcagtttctgtcaaggaagataacagttctttctaaataaatcata
taaagtgtccagcacaatgtcaagtgtgcagtagcaatgaataaaagggtctccctccttcctttcctcttccagattcc
tcggacaccacaccctgctgctttgcctacattgcccgcccactgccccgtgcccacatcaaggagtatttctacaccag
tggcaagtgctccaacccagcagtcgtgtgagtctcagccccatggagccctcccagagcctgttccctgaggagtcctc
tgagaggatgccctacccacttccacctatcctccagctgcaagcagccacagctcctccatctctagcctcagagtccc
ctgctatcatgtaaaaagactagacaagctgtccttagagaatcgtgcccactccaatggactatgttcccaggactcca
atctttttttttttttttttttttttttttttgagacagagtctcactctgtcgcccaggctggagtgcaccggcacgat
ctcggctcactgcaagctccacctcctgggttcatgccattctcctgcctcagcctcccgagtagctgggactacaggtg
cccacaccatgcctggctaattttttgtatttttagtagagacggggtttcaccgtgttagccaggatggtctcgatctc
ctgccctcgtgatctacccgcctcagcctcccaaagtgctgggattataggcatgagccactgtgcctggcctaggactc
caatctttactagtgtggcctttacttgaaacatggtctggaatgctcctatgtggggaagatcaagtcagtcatcccct
tcagtgaagaaccccatatttcacacagtcccccatatttcacacccaatcaaatccacctaaacctcagaggaactagg
gagaagaggtcagaggtcagggatctataactgtagtcaaataaaaaaacaaaaagccatccatcagagaagaaataagg
aaatgagattcacctttaaatatgcaagctagtatatttggaaaaatataataaaccctactatataggaaatgcctact
atgtgtcaaatgtcttatgtgcctgatctttaaattacacttagctctgacaagtatgcataattctctccatgtttcag
gtattgaaactaagattcagagaggtttattgatttagccaaggctgcacagtaaatgagggatgaagtccatctctaga
gcctcctctttctactatagcaaagtcattagtgacaattgcttaagaaatttatggtagagacttaaaaaatgaaaatg
gtgcaattctgaagtttcttatataagagtgaagtttttgtttttgtttttgttttgagacagagtctcactcactctgt
tgcccaggctggagtacaatggtgcaatctcagctcactgcatcctttgcctcccgggttcaagcaattctcttgcctca
gcctcctaaagtgctgggattacaggtgtgagctactgtacccagccagggtgaagttttttaatccaaaaatttatgac
actggcaaagttagaggtactcaaagacagactttggatctgatgaatccttttaagtataatggtaatatttaacaatt
actaattttatttctgaaaacaaatatttttcaaaagaagaaaatccttccctgagcacatactattggcagacacagat
tactaaagccactgtcccagcccaaccttatgggactcatagtctaataagaggggcaagacagacacagcaatgactag
agtacacagcaaaaaaaaacatgacaagggaaagagagaggaaacacattcagcttcagggatttacaggtttgctgcaa
atggtgctgtctgaggagagatttggcctggcagagaaaagcctagggaatgggatatatcaggaaaagggactgtcccc
caggattctactttggtttatgtacagtctccatgtaggaaagcacggagtgtcaggaaaatgcagcaaaagtgctaaat
gcagctgtcaagtgtaaaatgagctagaacagggaaagctgagaaaacaggagtccagtttagcggctactgttgttatc
cacgtgagtagtattggaggctgaacagtgcctgaaggaaaggagagacaggaggtttcaaagacagacacttttgaaac
cttcaaaggtggaatttgcaagccctagcaggtgatttgagctcaagagcaagggagaaaaatgggggttaaggatgaca
ctgaggtttccacctctggctggagaagtgtagaaccatcttaagccttgtgaaagagctgtttaaagaggaaagagcta
aggtgccagcaagataaccctgtggatatgtccagtggtgatggtgaaatgaagggttggtagctgaggaaagggtgtta
gggctgaaaatatgacattcttttgtgggaaaaaggggtatcccaattttaaaaaggcaatgcagcctgccttggtgagt
actggctctagagctagtttgctttgttaggactccagctatgacacttggtgagtgtaggcccttcaattaacctctcg
taaccccaattacctcctctacaaaatagggtaatagaagtacttcccccactgggtcacagtaagatgaaaatacttag
aatatgctctggtacacagtaggtgcataaatgttagcttattattatcattatcatctaaatgcattattgcgtacaca
aaaataacaggtgaaacttaaggaatgaatgagtgaattgcattcattcacttaatcattcaataaacatccattaagca
tcaactatgtgccaggcccagggccagagacttaggaaaaaacgcaaagaagagaaaagggcagcagctttgagaacatc
cgctcttaaggggtaggcagaaggaggaagtcaggcaagcagagggtgccaaaaatggaggtaaggagggaagacttggc
aaggaggggctgttctttggtatcacagtctgcggggaggttgggggcaggaaatggaggcctgagctaccctcatctca
ggtattgttttcctggccttttgacttcctagccacaggtcaaggatgccaaagagagagggacagcaagtctggcagga
tttcctgtatgactcccggctgaacaagggcaaggtctgtg
