# Supplementary material for: Creating PWMs of transcription factors using 3D structure-based computation of protein-DNA free binding energies
Source: BMC Bioinformatics. 2010 May 3;11:225. doi: 10.1186/1471-2105-11-225 (PMC2879287; doi:10.1186/1471-2105-11-225)
Supplement: Additional file 4 — 124 NF-κB-regulated promoter sequences used for validation of the PWM model. The promoter windows span over [-10000, 1000] bp in respect to the TSS, the length of each promoter sequence is 11 kb. The genomic coordinates of the particular TSS are listed in Additional File 5. [file 1471-2105-11-225-S4.ZIP › nfkb_promoters/crmp1_2.fasta]

>PM000001908|collapsin response mediator protein 1|
ggacagggtacctacctctcttaacctcaaagtcctccatggaaacagtgggtaaggtgtgaagattaaagaaatagcac
gcttcttaaagcactcagcatgtcagtggatgttgggagccttccctcacccctttgaaaatgggctctgcacaaacaca
ttttggtgggaggctggggtctatcctaccaacctgagttgggggaataagatgatctcttccacagttcgggtttgcac
aaccagcttttgcaggtgaggcagggaagaggcatgagtgtcattggcagagtgataagcgaggctggcaagttcacttt
ggtagaacctctgtggactccttagttcttccaggttgaatcctgggcagaaatcacatgaaagctgtgaagcacagaca
tcagtttagaaattgtgtactttcccgctgaatcccaaatgcacaataactgtacaccttgcggttgcatgaatctacaa
ggtctcctatgcgccctcattcataaactcaaggctgagaatgttggcaggccaagtcctgcccctccccggagtgagct
gccttggttcacacgggagtggtccagcgacaggacccgacacctcccctccggaagctcttcagcaggacctgcctcgg
gtcctggggcagctatcctccggggcctgcctgcagtgaaaccatcagtccgtggagatgttcactggattcctgaccag
ttgtgggtcgggctcaaccctccctctgggttttcaggatttgtaatgatcgctccatttgtgtaaaataggccggcatt
ttctcttgttactgagatgtatttttctatgtgagttaaatgtataatttgtgtaattttgtacattaaaatgtatgctt
tttcacaattaaagggtttttttcccttctgaatgttttatttattgatggtttgttacaaagtgttgtcgaccctgacg
taacagaaaaaggcaatggagctaggattcccttgatttttggtggggaataaatgcttttcttggtactcaaatccact
ttgcacaaataattaaatgatttcctttataatcatgtagtgatttctgattgctgctttgacagatgaccatgaaccca
ttgccttagaacaactcacattcattatcttgtagttctgaaagtcagagtccctgggctacaaccgagatgttggcagg
gctgccttccttctggaggctccagggagaaagtgtttccttgccttttctggctcctggagttgcccacattctttggc
ttgtggccccttccttcctcttcaaatctctctcactctgacctctgcttctgttctctgatctcccgttctcagactcc
gactttcctgcctctctctcacttaaaaggactcttgtgatgacactggctccaccaggtgatccaggatcatctccaca
tcttaagatctgtaagcagagccacagagtcccatttgccatgtggagtaacatgggcagtagttctagggattcaggtg
tgggcatctttgagcatcattattctgcccaccacagtcccatatgtactaatttggaggccacagaaaaaagcagacat
ttaaaaatcaaatgagcctggatttgaactgcatctctgtcacttgctggccatgtaaccgaacatgtttacttgtttaa
cttctctgaacatcttttcttatatctgagatgaggacaataatccattactatatacctgatgataaactacaatcccc
tttccttcattttttgaaaacattctttttgcaatgaatgaacgaattttttttttttttttggtttgccgaaacaaaat
ccacatcggacctgaactggcctcttgtcctctcccatctgacgtgtccctttctgttctctgccatcacccaggaagaa
ggtttcatgtctgacatgatgagctcaaggtttgtccttcaccaaatgtagtgctgtaattcacttataagaactccttc
ccaggaggactaggagcagttggaggatgggttgggggatgggggaggtcacagctgtcgtcaggatgggggcagttatc
tcaggcttcccctgctgcctctgttggtccctggcaaatattgctcctttctgtctccgtgcaagctggagggtgcattt
ccaactttataccctgggttttgtttccttcctccctttctctgttgcgcttgggttactgaccttgagatgagatggtg
tggaaaaaactcagacaaacctgagttgaaatcccaggttagtcacttcccggtggttaacctgagcaatgggcttaagg
tttgtcatcctcagcgctccagcctgaagatggaagtggcctggttcgccacgtggggctgcctgagggagccagcagtg
tataaggcagagcatgatgcacggaaatgaactgtgtgtgcaaggacccttatacacagtatgcagtttcaggagggtcc
gatcgcctcctctgcatggggagaaaagagtgagaggaagtgatataaagtcagtgacacgcagtgggcgccacaaaggt
gtgttagatgaatgtcgaatgattagttgcccaagactgcatgcaaaacaggattctaactcaaccacctagactcttct
gcctaaactaggtccctttatctcttatctcccagtgggaccacctcagtcaggctcttggggagaggaaagggtagttg
tttcgatgtggactctggcaccagactactctgtttaaacctcgaagtcttacttgccagctgtgaccctggacaggtta
tttatgtctctgaacctcagttttctcatctgtaaaatgaggctaaaatggcagtttcaaggttgctgcgaggcataaaa
gagttactatctgttaggtgcttaccatggtccgggcacgtagtaaactttctataagcagaagctatgaagatcctttc
ctgcttctgcataaagacagcactttctcagctccttccttgcgtcactccctctagtcttggcaactgcccagcccttt
ctcacaatggaaagggttttctttagaagcagtaagatttccatcaccaccaacaaagcctgagagactgtgtcctcaag
atgttgagagcagattcaagcatgcagtaggaggcctggcctccaaagttccacctaactcagacttttgagttttctga
tatttctctgggttatgtcaccctgaacatttgtggggttttagaagaaatttctatgtggttttcgacatgaattgttc
ttgcctggaatgggctgggaatagtatttcacaggacagagaaaaattttcattgaaaaatcgaaaacacttgcaagata
gcctggaggctgatgggcctcaagaggagtgtctgtggcaaatctgcacagtggacccagggacacaaggagagaggagc
caggatgcagctgcggtgggtggaaggtagatggaggctgtgtgtggaactttctgttctcgcattcagcactctctccc
ccatgagagtaaacacttgttgaagacagagacttagaaatactcatctgtgtccccacactagcctctctctcaagcac
agaaaaataacttgctaaatgcccaccgagtggatgagcccacgctctaggcctggctgaacctccttgagattgaggcc
ctgagggagccatttcacatctcccctcctgtttcctcttccaagagggggccggtaaaaatacctacctgctgcacaga
ccccttgttgcagggttgaaagacagtagcttcagggaggtgtcagctgaggccacggatccgacggccccaggatcctc
agtccatggggcccaagagtcataaaacaagaacatgaatccatctgtctgtctggtattcctggagcttggtcacgctg
cgggagctctggcttgcagctggcagggcccggggttgaagggacagctcccagcatggaaggctatgggtggggggaca
ttgcaagaagcactgatgctcccctctgcagtccccacccagtcctgactttgcttgtctagactggctcgaggaggggg
tcggcagctggcgattctgcctctccaggaagtgcagctgggactgtagggtccccagggacttgcaggatcctctgcct
gataatcgtggagaaataagggaaggtgtctataggaggcaggtggtgcctggccttagaggagagccccagcagagcga
cctccacgacagagaaaccccagaacgcccagactgcaagctccaggagcaacaaaagtggactgtgcccctcgaatgag
ggaatatctgtctgtctggttgactgccagctgtgtgtgtgtggtcatctctgtctctgtgtgtctttctctggagcgtt
tttatttaagcttttgacttcctttattactggtgtggacttgtgtgtgggcatcctgttgccagtttatgatgcacatg
tgtggaatcgccctgagcttgcctttgatattggtgtgttgtgtggtgtcattggcgtgcacgtgtatgtgtgtgtcgct
gattctcatgcaagaatgtgcttctcttatgtgtctgtcggagtgtgcctctagcatgtccctcttggctgctgcaccac
ctttcctggcccttaccacctcttggcccaccatatgggtgcttttgtatccaattcccctccttagcaggtcagctcct
ggagggcaggcacttggtctcttttgtccatggctctgttcccagctcctacaacagtgctaggcactagtgggcgctca
gcaaaataaaactgacggaatgaacggtgtgtccaacgcatgtgcctctccagttgtgcaattaatcttggtgtgatact
gtgtgtgagtggggttgtgagacaatgaggatttctgttgtgtgtttgtaatgaactcggaatgtgcacaagcatatatg
tgtatgtgtgtgcaacattgagtatggtgtgcatgatcgagcccctgtgtatctctggagagcatgtgtgattgactctc
gtgtgtgtgccagcatgtctgtgcatctctcatgtgtttggcgtaattgtctggtgtgcaggtatgaacccgcgtgtgcc
tccagagcgtgtgggcgcgcgagtgtacgcacacggctcctgccccgcgctctcctcgcgccctgcgctccgcctggggg
cggagagtggggggtgcggcgagggcactgcggtgccgcggcccgccctccgcgctgcggctcgggagcgtcaccgtccc
tccccgccccagccgcgatccccgcctcctggtcctttgtagctggccgcgccgctagcccgcagccgcccagaggcccc
gccccggccccgccccggcgcgcgccacgccccgcccctcccctccctgggccgcagtcgcgcccgggccgccgcaggcc
cgcaccgaggcgcggagcgcggcgcacggcggtgcccagggccgcgggcgggcaggcgggagcgcggtgggtggccggcc
ttggacgggtatggcggaccggcggcgcgcgtggaacaccgaggacgacctgcccgtgtacctggcgcggccgggcagcg
cggcgcagaccccgcgccagaagtacggcggcatgttcgccgcggtggagggcgcctacgagaacaagaccatcgacttc
gacgcctacagtgtgggccgccgcggctcggcgcgcacgccgcgcagcgctggccggcccgacgcggtcgggctgccagg
gccgggaggcagcgaggacacggccagcgacgtgagcgagccctcgggctccgcggtcagctctcccggagagcgcgacg
agcggccgccgacgctgcgcatccgccgccccgcgccccgcgacctgcccctcggccgggacaatggccaggtaccctcg
gggcgcgcgcgggccagacgaggggggcgggccccgggaggacccagggcatggggcgcccgagggccatgcccgggccc
cggtgttggggcagcggccgccaggctggggagagccacggcgcggcccctcccccacctcatcatgcaagaggttccca
gagctggggcgactcggtcggggctggccggcgtggtccgtgagactcggaagggatcgcccgggtccagtcccggctcc
tcttctacagaaagggagagaggttctgagaggggaagttggctaaagctaccgcatggacgcttaaacgcgaaggaacc
tctgggatgaatctaacccaggcccctcattctgttttgtgaaaagaactggagctccgttccgtgttggtccattcatc
catccactcagtcggtagtaattatagagcacctactgtgtgccgggccccgggagaggttccgcgagtcgcctgcggcc
acacagcttaaagctggaaggagctttttttccgagcgctcccctcatgcttgctggggggaaggatttggttaaggatt
tagttcgtcgggcagttggagccgtaaacccctaccctcaagcgccagtagattcaaggggcactcctgagctccacagc
acacaccgatgtgcctgcttcacagagcaaggtggaggtagagctgggatttgaactggggtctctggcctcccggacct
gagcatggggccgggaggatcagggagagggaacgctagggcttgggccctgcgggtattctctcttgagctgggggtca
ccaggaaactgggggaagaagggcggatggacggcgtagcctttggatggaccgacgagagccagggtcaggtgccagaa
aaacggaagttggagcatccgagggctggggagctttcgaattggtccagacctggatgccggagaactgctaggtgcca
ggcccagggtaggcgctaggtccctggctcagcaacctggccccaccctccagaagttcccaggctagggtgagcgacgg
attcattgtgagaattaaatcagttaatgccggtcggtagtgagcattcaataaatgtttgttgttgacttttattacaa
tcattatcattttaattaaaccttcccctcttaaatgctatgagtgacccaaagtgagcctggagggaagcagagcttga
tcggggcagatatctgggagggcttcctggaggaataggagcagggaactggtaaacacggtggtgggcctcttcgggcc
ccatcccttcgcgggcgggctgttgctccagagctctccgtggtcctgaagccggagcctcgcgagggagaggtccaaca
gcaagggtgtgtgtgtgtgtgtgtgtgtgtgtgtgtgtgtgtgtatgtgtgtgtggtggtggggtgatcagaaagggaga
tggtgcgagagtccagcttcctcttcccccaccccttctgtatctccccctgtccactaccttccctggtggtccgacct
ctcttgggatccaaactcccgagcccgatggggaggcttctgggccgcgggccgagaagcgggaccagcaccagggaatc
cgggtttccagccaaggcgctttgctctcttgggcctcagcttctccatctgtcagatgggggtggccgtcttcttccgg
ccttcctcaaagcgtggtggagtactagggaggcgagggcgctttgtgcacggcccgtagctgtcccaaggagagttcct
ctggaactgcggtcaatgtcaccaacgccagcatctcccccagggcgcagcctgggccagccccgcagctgcgccctgac
ccttggggacgctggtcgcttcacctctcccgttcctctcccctactccttcctcttctccctgtggtcccctctgcctt
tctccatggcttctcaggcaccggacaaaaggcagcgcctctggcgctcccggggctccgaaagcactcgagcttcgcga
ctgtggaactcaggggctcgcgatctccacggagggagggttttactttctgccggcagagcggccttgaggcttgggtt
acagtgggctcgggttccggggcgggcctcaccgctccagggcttcgcaacgggtgccccggcccttccccccccgccca
ccaggcttctccctgggctgcaggaggggtttctgcggcgcaggcgcaaggattgccgctgccggaggctgagcggctgc
ggcgctttgtaccggcgaaatctgcttgggagcagcgatctgtttggccagtggcaggcggatgctcctccccctgatac
gcacgtggtcttgtcccttgctgtaggggctttctgctcagatctccagactgaccccagggaacgccctggtacgggga
acctaggacttaacaactccaaggaagggagtgtaggagttggggagggacagtgtccccatctgcaatttccggtcatt
gacagggattttaggccccgctgagagccagggatgcatgaatgcgtggagggaaatgagttgtaaacagagtgtagggg
aacctggcatctccatgctgctttgctgcagctaatatgttttgcacccggggtacatcattttacctctgtaagcctca
atttcctgtctgtaaaatgggaaaattatgcctagtgttcctgggatactgagctggcttctctgtgaagctaaaacctc
acctctattttaaggcccaggtgtctctggcctcctgccctggattaggggactggcccctggggtggtgaaggtcaggg
ccccagcccccaaccacagtgctgggggagctgtaccaagcctaggccaccctcgctctggatggcaacttgaaagcaga
aaagatgagtagtttcataggacctgtggggttggatttcgcatgcagaaaatgaacaacgaagtggtggacaaggttgg
tgttttattctgcctgggaacttggggcacctgtccagtgaggttggggcttgctggggctcccccttttcctccatctt
ctttcatcttttcccctctgctgttacggaccttgtcaagctgtgacctggcttcctgcccacctccctctggagcaaca
tctggatcatggactccggggctggtgtccacagtgctgggaggcaggagcaccctagtcctcctcctgacccccagctt
gtccccagggctgtggagaccttggtgccagtggcccagccctccaaacacctgctgtcttggaggcaattctgtggggt
gacctggtggccccagtgtcaggctgctgtgtgatgagggagctgctgttggagtagaacaggtcagcattaattaaggc
cgtacccttctgtccctgctgttccctctgccagttagggggctccaccttagaggcccccagggagggctggttcaatg
ctaggatggagagggtggcagggagaggcttcgtggtggggaaggcattggagatgggtctaggggagtggacaggcttt
tgtctggggtagactattcagggagagggtacagcgtgaataaaggcttggggtccgagatggaaaaagtgcttggtgca
ttcagggagaggcactcgggaaggataaacggaggctatggaaggagaggcaagaggggagcggtccttgggcgcgatcc
tggagggacaagaacgttcccagcagcttgggccgatccttggcccccgtcccacactccctccccccacacccccgcag
atgttccggggaggcctccagacgcgcggccacacacctgtggcgccgcccgcgggccctgaccgcgccgtctttttctt
ttaaaggagccctgaaaaccatactctctggatcgcgagagcgaggccagggcccgccaagggcgtgtgcgcagggcggg
ggtcggcggggctgggcgggtggggggcggggggcggggtgggagatcggaagggaagcgcttcctggttcgagccgaga
ggggcgaatccggcttcgctccgcgccgccgggaggagctgtctgcagccccctcctcccgccctcgcctctccctcctc
cttctcccgccctcctcgccgatccgggcggtgctggcagccggagcggcggcgggcgggccgagcagccggggcagccg
cgcgtgggcatccacgggcgccgagcctccgtccgtgtctctatccctcccgggcctttgtcagcgcgcccgctgggagc
ggggccgagagcgccggttccagtcagacagccccgcaggtcagcggccgggccgagggcgccagagggggccatgtcgt
accagggcaagaagagcatcccgcacatcacggtaagcggcccccgcccccgccgccccgcgctggcctttgtgggctgg
gagtgggcgcccggcagggtccagatccacggggcgccggcaggggcgccccccgaggcctcctgcgtcgccgcgggtgg
ggcggggccggtctcgggatttcagccccctcccccagcctctggggacaatgggggtgggggagccccgcatggcgggg
cggggctggagccgggagtccctctccccgcgggcttgccgccccctccccccacgggatgtgccagaggatggcgtgga
cagggaggatgcggagccgaacaaaagagggaggggcaggggtccgaaccccctccccgcaggcctcgcgcgggggtggg
agggtgagctgagcctccttggctcggcccccgcaccgtccggcccatgcaccccacagcccggtacctcccccgctgga
ggagggaaaaagatcatccagcgctccccactccccgcctttactgatggagtggaagtccggacctagggacagcgcca
tgatggaagctcggtccacccctccccgcagctaaaaataacctaatggggcgacgctggcggctgcggcccgggaaggg
ttaatgttcccgacgctgggccgcgagagggtggggacggtggtggaggcagaacagccgggctgcgtccctgggtgtgg
ccggaaacaaaggaatccccgtctttacgctttgtctcggg
