# Supplementary material for: Creating PWMs of transcription factors using 3D structure-based computation of protein-DNA free binding energies
Source: BMC Bioinformatics. 2010 May 3;11:225. doi: 10.1186/1471-2105-11-225 (PMC2879287; doi:10.1186/1471-2105-11-225)
Supplement: Additional file 4 — 124 NF-κB-regulated promoter sequences used for validation of the PWM model. The promoter windows span over [-10000, 1000] bp in respect to the TSS, the length of each promoter sequence is 11 kb. The genomic coordinates of the particular TSS are listed in Additional File 5. [file 1471-2105-11-225-S4.ZIP › nfkb_promoters/hif1a_1.fasta]

>PM000006743|hypoxia inducible factor 1, alpha subunit (basic helix-loop-helix transcription factor)|
agcaggagccaccatgcctatccttttctgtttattaatataccaacttacagctagctacgctatttactcttcagcta
ttgaaactgatcattttaacaatttaaaattaattttatgagtgaagaaatatattgaaatcctgtaagtgtctgaatca
ggggagactattaccattaattttcaaaaatgcaactctgttctttgttatgtcttctttttctagaaatgtaatatctt
atggaactgtggcttttaagaatcttccaattgactttgatgttggagaaataccaaatatcattttcctttctagtcag
aatatagtgaatgggatgttttattaaggtttattcttacacatcaacccttttgcttcattcagaaagataggaaaacg
tgactttggttaagaaaaaaagggggatattcattttgaaagtggccttggattaattttaaaaaaggtattcaggccag
gagcagtggctcagtggctgacgcctgtgatcccagcattttgggaggccaaggcgggtggatcaccaggtcaagagata
gagagcatcctggccaacaagagatagagaccattctggccaacatggtgaaaccccgtctctactaatacaaaaaaatt
agctgggcatggtggcacgcacctgtagtcccagctatttgggaggctgaggcaggagaatcgcttgaacccgggaggtg
gaggttgcagtgagccgagatcgcaccactgcactccagcctggtgacggagcgagactccatctcaaaaaaaaaaaaaa
agtattagtttttttccttttaattaatagactttatttcttagagcagttttaggtttaaagaaaaattgaacagaagg
tacagagaattcccatatactctccctttcctcaccacccccagactcatggttttccgtattattgacatcttgcatca
gtttgggacacttgttacaacttatgaaccaatattgatacatgattattaactaaagtctatagtttgtattaaggttc
tcccttaatgttgtatagttatatgggttttgcctaatgcataatgtcacgtatctaccatttgagtaccatacagaata
gtttcactgtcctaaaaaatcccctatgttccacctatgcatccctcccctcttcctgttaatctctagcagccactgat
ctttttactagctccatagttttgccttttccagaacgctgtagagttggagtcatacaatatataggctttttggattg
gcttctttcacttagcaataagcatctaaatttcctccaagtcttttggtggcttgatagctcatttctgtttattgctg
aataatatttcatcatatagatacagcacaatttgttatccattcacctattagcaattcttgattgtctacaatttttg
gcaattatgaataaagttgctataacatttgttaggtaacatatgagttttcaactcatgcaggcaaataacaaggagtg
caattgctggattgtatggtaagactatgtttagtgttgtaatacactaacaaactgtctttcaaagtggctataccatt
ttgcatttcaccagcaataaaagagagttccagttgctccacatgctcaccagcatatggtattatcagtgttttggatt
ttagtagtttaagagtgtagtggtatctcattgttatttaaaatttgcaattccctaatgacatatgatgtagagcatct
ttacatatgcttgtctgtcatctgtatgtctttagtaaggtttgttcagatcttatgcccactttttaacttggttattt
attttccttttgttgagttttaagagttgtttgtatatttttgatacaagtcctttatcagacatgtgttttgcaaatat
tttctcccaatgtgtggcttgtcttttcattctcttagcattgtcttttgcagagaaaaggttttctaaatttaatgaag
tccaacttagcaattttttctttcatgaattatacttttggtgttgtatctaaaaattcattgccaaacctaaggtcaac
ctagaatttttcctatgtcattttccagaaactttatagttttccattttccatttaggtctagaatccattctgagtta
atttttgtgataggtgtaataaggtgagagtctaaagttaattttctttgcgtgtgaatatctagttgttccatcagtat
ttgctaaaaaaaattattctttctttattgaattgcctttgctcctctgtcaaaaacgaatggctatttttggtggctat
tgttgtgtgggcttatttctgggctctaaattctgttccactgatctatttgtctgtacttttgccagtactacactgtc
ttgattactgtatgtttatattatagccttgaagtagtagtagtgtcagtcctgtaaatttgttcttcttcaataccata
ctggctatttggttttgcctttccatgtaaacattagaatcagctggttgatatccacaaactaagttgctggggttttg
atttggattgtattaaatctatagatcaactggaaaaagaactgacctgttaatattgaattttcctttccatgaacatg
aactatttctccatttatttagattcctttgttttctttcattcgagttttgtagtttccctcatatagatcttatacat
attttcttagatttatacctaagtatttcaatattttagtgctaatgtaaatggtaattttttttttttttgagacagag
tcttgctcttgtcgtccagggtggagtgcagtgatgcgattgcggctcagtgaaacctccgcctcccacgttcaagcaat
tcttctgcctcagcctcccgagtagctggaattacaggtgcccgccaccatacccggctgatttttgtatttgtttttag
tagagacggggtttcaccacgttggccaggctggtttcaaactcctaacgtcaggtgatccacccgtctcggcctcccaa
agtgctgagattacaggcgtgagccaccatgcccggctggtattgtgtttttaactcaaattccaactgttccttgctgt
atacaggaaagaaatagactcttgtacattaaccttgtatcctgcaactttgctataatagcttatttgtttcaggagat
tttttgtttggttttgttatgtcaattctgtggaattctcttttttgctcttgtcctttgtttctgtgttgtcttccact
cattttctgtcttctttggttttaattgagcagtctacataattccattctttctcctctcttagcatatcaattatact
ttagagaaaaaaattttactggttgtcctagagtttgcaaatacacatatatgactaatccaagtccactttcaaataat
attatactgcttcactggtagtacaagtatcttataacagtattcttaattcctccatcccatcccttttaacattgctg
tcattcatttcccttttccataaaataatccagaatacatttttactattctttttctgaacaaactattatgtgttaga
tcaattaagaaaaagaaaatactttattttacctttattccttttataacgttcttcctttatgtggattcaattttctg
atctatattatttttcttctttctgaggaacttctttttaacatttcttgcaaggcagttcaactggcaacaaatttcct
ccattttatacgtctgagaaagtcagactttcttttgaagaaaggacaatttactcctttaatttttactccaacatttt
tgaaggttaatttcactgagtacagaattttagatgggtgagttttttcttttaacactttaagtatttcatctcacact
tttcttgcttgcatggtttttgaaaagaagtttgatgtaactcttattgttccacctctataagtaaggtgttttctccc
actcccatactcccttgccccttctttcaagattttctctgtgtctttgattttccacagttttgaaaatactatgccta
ggtgtagattttgaagattttgtttatttgtttctttaagagacagggttaggccaggcgcggtggctcacgcctgtaat
gccagcactttgggattccaaggcgggcggatcacctgaggtcaggagttcgagaccagcctggcgaacatggtgaaacc
cgtctctactaaaaatacaaaaattggctgggcatggtggcaggcgcctgtaatcccagctactcgggaggctgaggcag
aagaatcccttgaaactgggaggcagaggttgcagtgggctgaaattgtgccactgcactccagcccgggcgacagagtg
agactgtcacactcacacacacaaatgacagggtcccactctgctgcccaggctggagcacagtggtgccatcatagctt
actgcagccttgaactcctgggctcaagcaatcctcccacctcagccacccaagtaactgggactacaggcacatgccac
ccactcaggctaattttttattttttatagagacagagtatccctgtgttgcccagcctggtctctaactctctaactcc
tgggcttgagtgatccttccattttggccttgaaaagagctgggattacaggcacgagtcaccatccctggccagtccag
gtgtagatttttttgtgtttatcctgtcagtgctctctgagatgcctggatcagtggtttggtatttgtcattaattttg
gaagattctcggtcattacttaactatttcttctttccttacctctctcttctcttttggtactttcattacagttaggt
tataacttttgtaattgtctcacacccacagtacgtgggtattctgttccatatttttcattttttttttttttttgctt
tgcatttcagttttagaagtttgtactgacgtatcttcaagcttacttattcttgccttggctgtatccagtctattgat
gagcccattaaaggcattttttcatttgttctattgttttttatttctagcatttcctttctattctttcttagagcttc
catatctctgcgtacattacccatgtgttcttgcatgttgtccactgtttccttagaatccttggcatattaatcatatt
tatttaaaatttttggtctcaaattcaaaaatctctgccatatgtgagtctgattctgatgtttggtttgtctcttcaga
ctgtgttttctgtcttttagcatattttgtaatttttctatcattgttgtcattgttgaaagccagacatgctgtatcag
ttaaaaagaacttaggtagatgcgcctttaagtgtgaggtttcatgtttatctggcaaagaggtaggctttgttactgtt
cgtggtgtcagaggctaaaatttcctactgtgtccttgtttttgcttcctatgttgtctttggctgtccccagagactct
taaaatagggtctgaggtttgagttcttttagctgtaatgccccgttattacacaggagctcttctgatgtggtgataag
gtgagggggagaggaggactttctgcagtcctatgattagggctcaagtcttttagtgagcttgagttgagtatttccct
tctcccctgtggaaggctagagctgaccagagttggtaatttcccttcctccagattggttagcctttggtagattcatc
tggttaggctctgatagagagtttcccttgaggccaggtcttgttaagaagaacagagagccctgagagtatttcacgat
ggttacttaccccttctccctggcaaaagcaaagcagatttttctcagatctttacagtgagaatctgacaggattcaca
gaggtaaaactgaggtaagtattgaggcccctctcagactgagcctccttggagttttttaactctcaagctagtctgca
ctgagcctccagcaattccccaattacagtttagtgttcctactgatgttggctccagctgtgaaactagcttcagcttc
tggcttctgtgcctgggctctgctcctggtaaactgtgattctctgaaaagctgtgattctctgtatctatctgtctgtc
tctctagtttttagggcagtggtttttcctgtgacctcaattctctggtggatctaagaagagttactgatttcagtttg
cttagcttttttttttcttgttgtgaggatgggagtgacaacttccaagctctttacatgttgaacaggaaactgaaagc
cccttggtgttcctttgtaaattcatcttaaaaatatttatcataattgaaaagtgctaatatcaaattttcagtctgtt
tatattccccctaaactcagataaatatacattttattttgtgtgtctgtgtgtgtgggttttgttgttgtttgtttttt
gtgtttttttttaagatatagggtcttgctctgtcaaggctggagtgcagtggcacaatcgtacatctctgcagcctcga
actcctgggagaaagtgatcctcccgctttagccttcagagtagctacgactacaggcactaaccaccaagcccagctaa
tttttaaaattttttgtagagatgggagtttcactttgttgcccaggctggtctcaaactcttggcctcaagtgatcctc
ctgcctcagcctcccaaaatgttggaatcacagatactttgtgtcttgattcttgaaaggaaaaaacaaagatttttaat
gcctcttatcttgtacgcactttccttccaaacaatacccttttgctgccattgttctcgttatgaatagcttaaagaaa
aagaaacaactaagggtagtaataggccaggaatcacttactgaatactaggtcttcttgtatagtttgataccctataa
attgtgtgcatctgatgcatttcaccttcaaaaggctcaatgctctgtattatttagtagtaatcaaaatttcaagtttt
acttaacctcctgattcactgcccaatttcctaataaatacgggctaagggtcaatggggtcatttgcaagtaatcttgt
agtctactcagaaagttctgcaaagttagaaagtgattaaatgactgtttgttaagatatacttacatagtaataaccta
aatgcatttgttaagtggttgtagagagagggatttaaaattttatcctatatgaaattttcctttttggtgtctgttat
ttaataggattgtttgaattaggggatactatttggtgcctttgtaactatatgaaaattagttggttgaatattactgc
tttccatgttcatatttatatttgtatagacatatatatatatacacatatactactttcctttccattttcatatttat
atttgtgtatacacatatacataaacatatattttatacatttttgaaaaggaaaattaacttaagggcatatttaatga
atattcaaaaatttttttgctgatcaaattatcattctgctttaaacttttgaaatgatccaaaaaaattttaaatgact
tagatttactgttacaaaatgcttgtcttttgatgtcacaaacattatatactataatcactggccagagataattgcta
taagtataatgaaaagggaaatgatggaagatctctgcagctatcctcataaatgagggtgggaacacgatgggcagttc
caaagttgaaaatagagaatatatgtggatttatattaacataattggtattcttggatagttaaaaatggctaaactgt
aggagaagcccgagtaattactgttaacagaggaataaatttgagggcaataataatgatgataggccaggcactgtggc
tcatgcctgtaatcccagcactttgggaacccgaggcgagcggaccacctgaggtcaggagttcgagagcagcctggcca
acatggtgaaacctcgtctctactaaaaatagaaaaattatccgagtgtggtggtgcgtgcctgtaatcccagctacttg
ggaggctgaggcaggagaatcacttgtacctgggaggcggagttgcagtgagccgaaatcgcgccactgcgctccagcct
gtgggccagagcgagactccgcctcagaataataataatgataataataataacgccaccaacaatactaagagctaaca
tttactgagtgcttactatgcaccagatattgttctaagtatacatttattatctcatttaaccatccataatactgtgg
tatagacacttttatatccattttataaataagtaaactgagttatggagagattaaacgacttgccagtaagattcaaa
gcctgtgtacaagctcacgcttgattctggagccagtgttcttaacacagtatcttgagaatgttaaactaaaaagtttt
taatttacagtattctttccacaattaaaaaagaaattatgagtaattatttttagttctttcttctcttcaggcatttc
ccatggttcttttcaagacataatacatatcatttagtgttgtagatctgaaaaaacaaaagtagcgtgaagatcaaaaa
ttttctaaagagacggagtctcgctacgttccctaggctggaacacccaggcttctccagcctcacacctctgagtagct
ggaaccaccctgtccgctaaggtcaatgtttaatcgtatctttgtaggtctactgaccagttaaaaagaggtgctgtata
cattggttgttgtcttgtcagagtttgatgcttctatatagaccattgtttttacatgctaatacaattgaaagccacta
cagatatttatatttacaacccaaagctaggttttaacaagaaactcataaggcaaaggtgagaagtaaaataatttagc
gccaagtggagatatatgtgcaatgctactttgttgggctcaaaacatatttttcttttagaagactgacaggcttgaag
tttatgcctccaaagacaaaagtgattatgttttgtttagtagcttgcaaagttgccaaaggccattttttctactcttt
ccctgaaattggtttatatgcttattaaagtcatttatacctatttgcaaatgcttaacatagtttcagattttaagatt
tccctgcaactttatttcccttgaagtttacagcaacaggagttcatttttatttttaattgcatttattcagtaagtaa
actccgccacagaaaaacttagtagacaaggtgagttcccctgtgctccgtggcaaagagtgcggtgggtgacattgacc
catggttaggtaatctggtaaggaaagaccccgttgtaacacatctgagcaacgagaccaaaggaagggcttgctgccac
gaggcgaagtctgcttttttgaacagagagcccagcagagttgggcggcaatcgtgcccagcactgaggccgaggagaaa
gagagcaggagcattacattactgcaccaagagtaggaaaatatgatgcatgtttgggaccaggcaaccgaaatcccttc
tcagcagcgcctcccaaagccgggcaccgccttccttcggagaaggcgcagagtccccagactcgggctgagccgcaccc
ccatctcctttctctttcctccgccgctaaacacagacgagcacgtgagcgtcgcagcccgtcccagctgtgcctcagct
gaccgcctcctgattggctgagagcggcgtgggctggggtggggacttgccgcctgcgtcgctcgccattggatctcgag
gaacccgcctccacctcaggtgaggcgggcttgcgggagcgcgcgccggcctgggcaggcgagcgggcgcgctcccgccc
cctctcccctccccgcgcgcccgagcgcgcctccgcccttgcccgccccctgacgctgcctcagctcctcagtgcacagt
gctgcctcgtctgaggggacaggaggatcaccctcttcgtcgcttcggccagtgtgtcgggctgggccctgacaagccac
ctgaggagaggctcggagccgggcccggaccccggcgattgccgcccgcttctctctagtctcacgaggggtttcccgcc
tcgcacccccacctctggacttgcctttccttctcttctccgcgtgtggagggagccagcgcttaggccggagcgagcct
gggggccgcccgccgtgaagacatcgcggggaccgattcaccatggagggcgccggcggcgcgaacgacaagaaaaagta
agcccattccctcggcccgccgccttctcccccggcgaccccgcccgcctgcccgccctgggctcctgggccggcctcgg
cgttaatgggattggggggggcagcctttttgtttctgctgctgctcccctcccctctcttcccccaacctcgccggccg
ggctcccccgctgtccacgtcgccatcttgtcgtggggggtgggagacgcctcgaaagtgctttcaggggccggggtctg
agccctgcttgccctccccgccggccgtgggggcctcgcgccgcccacctacccgcctcaaaaacccagcctgctctgtg
gccccatccggaggggactttacccagcctgaaaaccccgggaagagaaatgagctgcagctcggtagccgcggtttgca
cccggagcttccgctccttcccgcccccatcctctccagttccattgaaaactcggccctggggcggaccctgcacgctg
gtcctggctttccagtggacttggggccttgagttcccgactgagggactcgcgtggtcggatgcgatcttgtcctgtag
ttgtccagccgtcgcgggtgtctttgcctttgtgcattagggatttgccgcgatggccttaagatgcgaactttttagtt
tgcacgtgcaggttttgtttcgttttaatcgccttgaaaaa
