# Supplementary material for: Creating PWMs of transcription factors using 3D structure-based computation of protein-DNA free binding energies
Source: BMC Bioinformatics. 2010 May 3;11:225. doi: 10.1186/1471-2105-11-225 (PMC2879287; doi:10.1186/1471-2105-11-225)
Supplement: Additional file 4 — 124 NF-κB-regulated promoter sequences used for validation of the PWM model. The promoter windows span over [-10000, 1000] bp in respect to the TSS, the length of each promoter sequence is 11 kb. The genomic coordinates of the particular TSS are listed in Additional File 5. [file 1471-2105-11-225-S4.ZIP › nfkb_promoters/il2ra_1.fasta]

>PM000079024|interleukin 2 receptor, alpha|
tgtgcctaggctggagtgcagtggcacaatcggtagctcactgcagcctcaaccttccaggctcaaggatcctgccacct
cagcctgctgagtagccgggactactggcacgcaccaacacacccagctaatttttaatttttttctagagaatctggtc
tcactatgttgcctaggctggtctcaaattcctggtcccaagcaatcctcctgccttagcttcccaaagtgctgggatta
caggtgtgagcccccacacccagcccacttccgctcttagggagaggcgagtgcatttcagagagcactcgatgctccca
aaagaagaagttgacagagcccacgtcccctcagcccttcacacagcctccccttgtcttcctctcctactcagcactgt
ggctgcactaggacccctcatgatgaccaagatcctcataaagaggacaagaagttcatccagtaccagtcaggccaata
tcccaaaattagcataactggcagaaatgcagaggcatcaacaactcctcttgacaacagggttggtagaagaatcaagg
gcctaattttgatgcctggcacaggttatgggagcagcagagtacatgctgcccagcggcttccagaagctcctggtcca
ccccgtcaagaagccggaggtcctgctgaggtgcaacacatctcagtgtgctgagactgccctcaatgttgcccccaaga
actgcaaagccatcctggaaacagtggcccagctgcccattggagtcaccaatcccagtgccaagctgtgcagcaaagaa
aaggattagactgctcatgtgcacgttttatttgtttttaaattaaaaaacaaaaaaaagaaagaaggaggaagtggagg
aagaggaaggaggagggaggaggaggaggaatttacatcagcaggccgatcacatactagtccttgaattcatggttgaa
tgtactgaccattctccctacggacacttgaaggtttccatcaaacccttcataacatattgcataattgtggactctag
acttgggccacaactgagtgattttttttttctcaaacccaattccacaaagtaaaagcctgatgaaatacagtgaaggc
tgatgccttattaactgtgtttcccaaatccagagctctaaaaaggttctgcatacagtcattcattcaatgcttaacga
ctgagcattaattccatgctaagtactgaactcagcactaggaataagaaggcgacctagaggcatatcctctctctaaa
gatgcatagagcctcattggaatgatcagccgtgtctccagagagctacaaggcagttttcaattggtaaatgccctgag
agtgatgggcttgtggcatgtgtaagggttagacagacctgggacctagacatgacaccactcctgacgaattatgtgag
tgtgggtgtttcacaaccacaatgagatgcaatgcctgcacttgtaacatggaaatagtgatggcatgccggccccgcca
gattgctgtgagaagtcagcggcagagacatgcaacattctcagcacagtgcttgccatgtagtaagggcctagtcagtg
ctagtgattcctttcaatattcctaagatgcagataagggaacagcccagaggagggggagcacttccagagggagggat
gcggtgagacttccttcagcagggtagcactggagctgggtgttaaggagtgagtgagctttgggcttatggatttaaca
gaggaaaccaagaaaagaggaggcggtgttgcaggaacagtgagcagttgatgatttttattttgttctctggtctgctt
gggaacatttttgtggcaaagacagcatgaaggatagcgaagaattaatactgaagagataggccagggcaggttatgaa
ggattttgaataccgggctaagaaatgtgggcttaatttcaaagacattatggacactcctaaaatgttacgttgtagat
aagggaaaagtattcttccagaagattaaattggggctgggcacggtggctcacgcctgtgatcccagcactttgggagg
cgaagtgggcagatcacctgaggtcaggagtttgagatcagcctggccaacgtggtgaagccccatctctactgaaaaaa
aaaattagccgggcatggtggtgggtgcctgtaatctcagctacttgggaggctgaagcaggagaatcacatgaacctgg
gaggcagaggttgcagtgagccaagattgcaccactgcattccagtgggcgacagagcaagactcagtcaaaaaaaaaaa
agattaaactggaagcaatgggtaagaatggtggagtggagagacacatttgagtgagggaagccagctgaaaagctgta
cagacgtctagacaaaatgtgacacaagcatgccttcacctccctgcaaagaccacagaccactgagctccaaagggggt
ttggaatccttgtcctgggccgccattggtaactcatcagtgctggcttgagagataaactctattatccatccctgaac
taaaatcatgacagaagtggccagggagctttgctgctatccccccaggaaacacgtcctccactcaaatggaaagagga
ccctctgacaacatctgtgggacccaacagcactggtcaccacaagccacaaaatgttaacaaagtcagttttcaattgt
tagggacggaggactcagttcatgattcatacaaaccaactgttctctcccagtgttttctgggtggcacaacccacaag
tcaacagtggcttgggaactagacatttgagtagagttgggttatttgattcatagtggattttggttttccacgggacc
cctgtgcccttgtctagtagaatctggtggaaattacaaactgcagaaattcaactcagtgccgcaataacaggatgcac
ctgtagatttcgtagaattagcagcagcattctttcaataccagtttgagagaaataaccctgtttgcatagtgccaact
ggggcagaatctgaagtgtcttgcctgcctctcggccatgggaggcaccgatctcagcaacatctatccaaccgccatcc
acttaacaagcaaagatggaaggccctcgtgctccaggctatcctgcaatggttcatttgcttttgatgggattatcact
ttgacagatgtgcttgcaattaactgggggctttctgcttccaatccaaattcccacaggtggatcactggctcttgggg
agcaaaaacccttctttgtttgtttttgcttctcccagagcctgggcagagctccccattcctggatcctacgttgatat
gcactgaattgaattatactaaagggtgcacccaagagtgcatgagcgaagtaaaatgtaatttgtgggacctcatgtgg
acatttcaggtccgtgtgtacaagataaaggagagaaaatcctgggggacaccacaggcctgggaaaatgacctcctact
aagcctaacaagaacatccagtacataaacagcaggctctctgcaaccgcttcagtccttccactgccacgctcccagaa
agcaaagggttatctcctgttcggattttggctctgagaccacagctcagcacatcactcctctagagaaaagaaagtct
aagatgagagagtgaggctgctttcatgtggtgccagcgtatagtgcagggcaggcctgattgctgaacggatccctgca
gacgtgagcggtcacttccccttttgagggcccatttcttttcctctttgaggagactgtgagcgtcctcagtgcagggc
tatgttttagcttcttggctctcctcacaggttctagcataattctttgattaattgcagtcaacgtttattgatggatt
atgtgacagaggtgaaattctttgatctgggtttcagcttttcctttcccccactccctcctttttcttttttttttttt
tttttttagaggcgaggtcttgctctgtggccctggctggagtgcagtggtgcaatcatagctcattgcagccttgacct
cctggggtcaagcgaacctcaacgtcttggcctcctgagtagctgggactataggcatgcgccaccacgctcagcttcac
cttttcctttccttgtgctcccctggcagatatgctggtaaacaatgaaccagtcaagaggacagcaacaggaggaaaat
gggagaaaccccattattcgtggactaaacaggcttcccactagtcctggctcacagaggaagtcatgctccatgtttca
aatgtcctcaaagctcgttcaactccaaaatgcatgaagacaaaatgggaattttactcaagatttttgtgggctgttgg
ggagaagagttaacattgcaaagcatattgcaaactcttatcttcaaatgattttaaaattttcttccaagctctttatt
atttctccagagctgccctgctcttcccactctgggtcctttctctgccactctcctcagcatgacttctccctaatcgg
ccagcatttcttttattctatagagcaagttttcttgccctgggcacctctcatttgcatgttataccaccacaccaagt
gagcctcagagcaccagtgttttaatccctgaaaacagtccttacgggattcagcacagaggtcctcttggcagcctgta
gtctccagagtgacacgtcctcaacagtcaaagtgagcaagctatggtgcccatcaccaagtggggctcaccatttccct
ctgcgttcacttctctcctaccttcttccttatcccatccttcctccttcctttttttttctgcattcaattattcatgg
ttattcatttcatacgggcatctgtgccacttggttctacaggcattttttttttttgagacagacttttgcccttgtcc
cccaggctggcgtgcagcggtgtgatcttggctcactgcaatctccacctcctaggttcaagcaagtctcctgccttagc
ctcccaagtagctggaattacaggcatgtgccaccaagcccggcaaatttttgtatttttagtagagacagggtttcacc
atgttggccaggctggtctcaaactcctgacctcaggtgatctgcctgcctcggcctcccaaagtgctgggataacaggc
gtgagccatcgtgctcggccggttctatgggcattgtggaagtgaccgttaacaagccccaagggtaagtaaaggaaaat
gaaaggtgattgattcctcaccacctctccccttttttcctctactctttgcccctgctccccaatctagactctaataa
acagaaatgatttttgttgcaagctgaaaactcgttcttgtggttggggctaggggggtggcaagtcaagctttagagtt
gtctggataataaatgctgtcttcaaggactgtccaacattgtaggaacaagagaacaacccaagtgaacaactaactcc
tgttcacaaatgctactgcctctctgccatcccctaacctcagcctcacacacttgaatttcgccaatccatttgatgag
ctcaaatcagtgaattttctcctcgccaaagctcacaaattctgttccccgcttcttgccccacatccaggcattaccaa
ctgcattttccctttgcctgatattctggcatcaagcctccttgccattccaatttatttcaccttcctccagtccttat
gatttccttcctgaagagtatttcagcatctctatgcctcaatcttccctgcacaccacaccagctcggcctcatcatca
catcacttggctatgtcccgcctgggttagacagcttcagtggctgaagtccatagatcttattctgtttttcgaggtcc
acctgactctgaatccagctgatatttctgcccttagcttctacccctctctacttctggttaactatggaccacactct
gcttcctcaggaaccacctaccaaggccgtatccatccttcaaggacaatacgtgggcctttcctgatcacatcagctca
acaacttttccctcctacatttcaattgctcttcttaccataatcattagtattcaccccactgtacgtctagaaagaaa
gtggtcttaaacctaagggaaggcagtctaggtcagaaatttgttgtccgctgttctgagcagtttcttctaggaagtac
caaacatttctgataatagaattgagcaatttcctgatgaagtgagactcagcttgcactgttgaccggctgtccctgga
tgaacctagttacttttaaccaaatgttcctttcttgaacttgttcctttcttgaacttaatctaccaatgttatctaga
taactttcctcaaaaaaaaaaaaaaaaaaaaaaaccctctactaggaaagaaatctttgaaccggacttattggaaatta
cctccttgcagcaggtttgaaacaaaactttgaatttgcctcacaaagaatttgtctgaaactgctttagtatatgctag
ttatatttgtatgcacatgtggcttcatacatagtggttggacacccatatgtgttatgcactttgttaggtgacgtaag
ttcacagataaactggacatagggctatcctctagaggcccacagtttgacaccttaacctgagatccttggacctttga
agttcagagtgcccacaaccgctgggtgtggtggctcacacttgtaatcccagtactctgcagggctgaggtgggaggat
cgcttgagtccaggagtctgagaccagcctgggcaacatgacaaaaccccatctctacaaaaattacaaaaaaaattagc
caggcctggtggtgcatgcctgtggtcccagttacttgagaggctgaagtgggaggatcacttgagtcaaggaggtagag
gctgcagtgagttgagatggcaacactgcactccagaaaccccatctcaaacaaaacagagcaaaacaaaacaaactgcc
cataatgctcctgaaacttcctacggatttatccagagtatgtgctgatgtgcattttttccaaggagggaaaccaaagg
ttctatcaaattaagaaaagagtttttaccattgtggaagacagtatggcgattcctcaagcatctaaaatcagaaatac
catttgacccagcaatcctattactgggtatatacccaaaggaatagaaatcattctactataaagtcacatgcacccgt
atgtttattgcagcactatttacaatagcaaaatggaaccaactgaaatgcccatcaatgagactagataaagaaaatgt
gatacatatacaccatggaatactatgcagccatgaaaaggaatgagatcatgtccttggcagggacatggatgaagctg
gaagccattatcctcagcaaactaacacaggaacagaaaaccaaatgccgcatgttctcactcataagtgggagttgaac
aatgacagcacatagacatagggaggggaacatcacacgccagggcctgctgcagggtggggggtggggtgtgaggggag
ggaacttagaagacaggtgagtaggtgcagcagaccaccatggcgcacttatacctatgtaaccaacctgcacgttctac
acatgtatcctggaacttaaattaaaaacaaaaaagagtttttaatccaaaaaagattaacagcaactagaagaaagaaa
gagatataaacagtgaattgcaatgcagcacggcaggtgttatgatggagtagaaaggactggaaaaggcctcctggagg
aagggacactcaagtgtctttccatttcacctgtaaactcattaagggcaaaagctttgctacagcttcagtatgagatc
ctgggcaatccgtgacaaaatgggtctgcttttgcacccccaacttcttctcacatccctgcatcgtgccatgcagcatc
aactggaaacctcagcatcagcaaacgacgacagagcgttcatccgtaaggtgaaccagaaaagccagttcaatgacttg
tttaaccatggtccatctcagaaccaagagttgggcctcttatttaccagaaaaattgtgggggctttgtgatatggctt
taaaaaaatcttgtaattgccaggcgtggtggctcacacctgtaatcccagcactttgggaggccgaggtgggtgaatcg
cctaaggtcaggagttcgagaccagcctgaccaacatggtgaaactccgtctctactaaaaatacaaaaactagctggat
gtggtgacgcgtgcctgtaatcctagctactcaggaggctgacgcaggagaatcacttgaacctgggaggcagaggttgc
agtgagccaagattgtgccattgcgctccaaaaaaaaaaaaaaaaagacattaacataaatttaaatattttataatgac
aatccacattaactacttaaagcataagctattttccaggagaggcagcaagtgcattctactcccatgcccaagaagaa
aggagcgtgactttggtgggagtactaggagtttctactggagcacttgcccgcagagtgagaaacgttcctagagagga
agttatacctgctgtggaatttaagagaatcttgtcatattttgacaagttttttgagatggaagtctcactctgtcgcc
caggctggagtgcagtggcgcaatctcagctcactgcagcctgcacctcctcggttccagctattctcttgtctcagcct
cctgagtaactgggattacaggcgcccgccactacgcctggctaatttttgtatttttagtagaaatggggttttaccat
gttggccagactggtctcaaactcccgacctcaggtgatctgcctgcctcagcctcccaaagtgctggaattacaggcgt
gtgccactgcgcctggctaatttttttttttttttttttttttttttttttttagtagagacggtggtttcaccatgtca
tccaggctggtctcaaactcctgacctcaggtgatccacccaccttggtctaccaaagtgctcggattacaggcatgagc
caccaggcccagtcaacgtgatgtgttttggaaccctgaattccttggcttgcccggagggttttctttttgttaatatc
tttgcttgctttctagtatttaaaaaattgtgttttgctctaactatgcaatggctttaagtcttagacaaatttccagg
gagcaaaacacactcaaccatttcataataatcagaagagagctctgatcaataaataagcaagactgaattttacaaaa
taatccaaagtttaaaaccaaagcccactttttgcatgatcctttaagagaaagaaatctggaagcaaaacaccttataa
aatgacaatgcactttcaggagcccagggcactgtggtgaaatgatgatggctagtacaggttataagccttggggaatt
atttatgaattctcaggatccttcagttcgccgcatccttctccattatttgaatattggaggctgcctgaccagaatct
tgtcaggactttgctccttcatcccaggtggtcccggctgactcctgaggacgttacagccctgaggggaggactcagct
tatgaagtgctgggtgagaccactgccaagaagtgcttgctcaccctaccttcaacggcaggggaatctccctctccttt
tatgggcgtagctgaagaaaggattcataaatgaagttcaatccttctcatcaaccccagcccacacctccagcaattga
acttgaaaaaaaaaacctggtttgaaaaattaccgcaaactatattgtcatcaaaaaaaaaaaaaaaaaaaaacacttcc
tatatttgagatgagagaagagagtgctaggcagtttcctggctgaacacgccagcccaatacttaaagagagcaactcc
tgactccgatagagactggatggacccacaagggtgacagcccaggcggaccgatcttcccatcccacatcctccggcgc
gatgccaaaaagaggctgacggcaactgggccttctgcagagaaagacctccgcttcactgccccggctggtcccaaggg
tcaggaagatggattcatacctgctgatgtggggactgctcacgttcatcatggtgcctggctgccaggcaggtaagggc
ctgtgggtgcccccggaattccgggaaggctgatgggcatccctcttcccagccacagaaccagagggagtccccaggta
gatggttccaagaagggagttgaatcttgggttccacctcttgcctgtgacccacggggaccccagtttatgcctcactg
ttccttggtctgtcaagagagcctgaaatagcattaggttctcctgtccttctcagtccttgacaattaattctgggaag
aatagtgtggcatgatatttgggatatttggatgttaacagggtcccgatgagcaggtttctcaagaaattatcttttat
tcttcaatgaatttccttttattctctgcactcccaccccccaactaagaagctatcaggaagctctttaagttcaggtt
aatttgctggagacatgagtactcatatatcaaacactgggagaatttaagatctcagaaaagtttagcttcaaggatgt
atacactgcttttacgtcttaggaaataacacctaggaatttccttacaagtgcaactttacagaaatttttaaaaatat
gcatactcacttttagaacattactacttctcataatcctatgtatatacatgatatgtatatgtatacgtgtttatata
tgcaaattttaaatttcattccttgtttcaaatggattttctcgaagattttttttttttgacactgtctctgtcagcca
gactggagtgcagtggcgcgatattggcttactgcaacctt
