# Supplementary material for: Creating PWMs of transcription factors using 3D structure-based computation of protein-DNA free binding energies
Source: BMC Bioinformatics. 2010 May 3;11:225. doi: 10.1186/1471-2105-11-225 (PMC2879287; doi:10.1186/1471-2105-11-225)
Supplement: Additional file 4 — 124 NF-κB-regulated promoter sequences used for validation of the PWM model. The promoter windows span over [-10000, 1000] bp in respect to the TSS, the length of each promoter sequence is 11 kb. The genomic coordinates of the particular TSS are listed in Additional File 5. [file 1471-2105-11-225-S4.ZIP › nfkb_promoters/hlag.fasta]

>PM000181690|major histocompatibility complex, class I, G|
ctctatggtgctgtgttctcaatggaagaacatgtaggtccagaaatcaaaaggtggaagcaggtatggctccatgtcca
atctcttagattcatccactaaggtattttgccttttttatctcccaacaatgggctgtgcgggttaggaggtcctggtt
tccaaaggagggtacccttaaaagtagacaaaagagagcccattgaactacacattactttagtcaccagagaagtttgg
agagcatgttcccagagaccacatcgtgagaagaggagtgtccttctctccaggcccaggtaataggccctcatccccag
gaggaggcatggctgctttcacacaatgagggcagaagtgtgtgtggaaaccagacatccacctgggaaccttctgggtc
cccttgccccattgtaagtgtgagcagaatcatccagcaatttagcctgagaggatttgatttccaagaacccagaccca
tctgggcagcaggtttgagtcacactcctgggtaatctcccaaggccctgctcctgtgctctgacatcctcagtagcatt
ggtatggaggccctgcttcccatgggctgttcccagtcagtgatggctcacaccagtgacactaaggcaggacattcctg
ggagacaggggactcctctgatggccaatggtggctccgggtctcctccatggccttgctcaactctccttagattgcct
gtggtctaggaaacatccagtaaaccttctctccttctgtccatcactgggggtcacacttgcatctcggcctgttgcct
ttcccagggtaacctgactccctcacaatatcgtctgacaggtatgtcccctaataaaatgctgtaactttaaccccatg
atggcacttgctttttggaggatttggactacaaaatcattttcatctacacaccagtgtcctcttattccaatttgtaa
aatccttttgtttattcaacttcttctacttgcgttggctccattttgctggtatttgtattatgtttttgagttcgtca
atgtttgttgatttaatcactaaatttgggggtagtttgttatgcagcaatggataactaatgaagccctcttacatttc
cattattctatacaggttacgtacatctgctttatttccttccattttcataatattggccatacgtagggtttctagtt
tctcaacgtgtattcttttctttattttagtttcttttcttttttgttccttccctttctccttccttctgtccctccct
ccctctctttcttctctatttccattcaacctctcgccttccctcctttttactctgctttccttcccttttcttcccct
tccccttccttcttttcttctttcactccttcttctcttcctccttctttccctcccttcctccattttttcctttttat
tatgaaaatttcctaacatataaaataaccctatgtgattgtgctataagtaagcattttctgaatctgtatgccaaaag
tacaatgccacggtatatgagaaacaagtaaacaacagaaagttattgacagaatctaaataaaaatgcctgctataatt
ctgcagccaagacagcggctttcaactcaattccttcaactcagtgttttcagaacacatcatcaacatcaagtattacg
cacttatttcaaaagtttaagccaggcgtggtggttcacgcctgtaatcccagcactttgggaggctgaggtgggtggac
cacctgaggtcaggagttcaagaccagtctggctaacatggtaaaaccccattgtcgcaatcggttactatgggatataa
tgaagggggatgaacacagaaataaagacaaagacaaaaagatctgttctaaaagaaggggtcgggggcttcttgcttct
agtgattccttctggcagcaaactcagtttgtcagtttgccaacatcctgctttcatgagaacagtttgctgtttgctca
tatagcctccagtggtatactgagttgatcacgaccctcattctttcggcctccaataccccgactctactaaaaataca
aaaattagctgggcgtggtggtgcatgcctgtaatcccaactactcgggaggctgaggcaggagaattgcttgaactggg
aggtggaagttgcaatcagccaagatagcaccactgcagttcagcctgggcaacagagcaagacttcgtctcaaaaataa
ataaataaataaataaataaataaataaataaataaataagtttaagttggcacaatcactttggaaatcatattattat
tatctagtatggttaaaggccatataacatatcatccaatcatcccactcctaatcatacactctgcgggctttcttgcc
tatgtgcccaggagacatgcacactaatgtttatggcaagaactggaatcagctacatatatatcaatagaaaactagtg
caattatggtataaccataaaatgtaaaccttcagcagtaaaaacgaatgaatgacagcctcccacaccacagataactc
ctatatgtaatgtgcatcatgggaaaataaatgcagtaggaatttgctgtactggaagcttaaaaaccatcaaaactaac
taatatttggattggggatatatctatacttattacacaaatccttaaagaaactctataatttctttatagatattatg
aaaacagcaaggtactggtacaaaaacaggcacatagaccaatggaacagaacagagaactcagaaataagaccacacat
ctaaataaaggaataataatcacaagactcaggatggagtctccttttgggggatgtgaatgggcagcagcccagggtag
tttacaggttctgtgttttacaacagtgctggctaaagtccaaacaacatatcatccattcccttttaaaatggaacttt
taaaataaatgtgtaatacttgatgttgatgatgtgttctgaaaacattgagttgaaagaattgacttaaattcctaatt
ccttaaacagattttttcaaagtaaaatatgcttggtttttataaaaatgaaagagaaaagaataccaaagttcattgca
agcatccttaacaagaactacttacattggaacaaaaccacacagaattgtaaggagccatgtgacagagaggaccacga
ggccatgaaaacggctttggctacaaataggtcatttgatccttggctcactggcatctctgtagattttcatgtataca
atcttcaatctgatgtgcaaggtaattccatcttgcaaaggatttgatgttacattctaccacacataccactgaattaa
acttttacagaattggaaatgcacatcattgatcaaaataaatgaaacaagaaaagagtagaaaggaataaccagtgacg
gaatagcaatatgaatagaaaacacaataggactgcgaaaacaaagaaacaaacaaaaccacttcagaagcacctgatgg
catgctatttagaatcatagtggtgtccaaatcacttctatcacatatcattcaatatcacaacaaaagatgttaagtgt
attatagaatgctgatcgaatagccagttattgaaaaaactagtttctcaattcgagctaacaatttcgtgatactgcat
caaaccgaagttattggcatgctagatgtgttgactgaagtatgagattcacatctttgtaaatgaaaagcaatctgatt
aagcaatatttttctaagtgaaagcaagttaattagagaaagaaacaaaggatggctactccagagacagagcagtactt
ctttttttaagtgtaggcaaatgttttttggaagacgatatttcaataagaaaactggcactaggggcatacttccccta
aatttgagacattttagacaaaacaaagacttattttcaaggcattatttttatagcactaaagtcttggaactatttga
tctagttattctatgttctcaactgtgttaactcattgaagagaacattgctgttattaaagatattggcaagaaaaact
cagagatactgttgtatctcctttctctgcctcaaactgttttcccctcaacacctaaggctctgtgatgtctcaaactt
ttagtcattaatttaaaaagtgaagcttatcatagaattagaaaaaaactattttaaaattcatatggatccaaaaaaga
gctcctatagccagaagaatcctaagcaaaaagaacaaagctggaggcatgaggctacctgacttaaaactatactacaa
ggctacagtaactgaaacagcaaggtactggtacaaaaacaggcacatagaccaatggaacagaatagagaactcagaaa
taagaccacacatctaaaaccctgtgatcttcaatgagcccgacaaaaataagcaatgggcaaaggattccctatttaac
aaatggtgctgggagaactggctagcaatctgcagaaaattgaaactggactccttccttacaccttgcccaaaaattaa
cttaagatggattaaagacttaaatgtaaatcccaaaactataaaaaccctggaagaaaatctaggcaataccaatcagg
acatagggatgggcaaagattttatgatgaaaatgccaaaagcaactgccacaaaagcaaaaattgacaaatgggatcta
attaaacaaaagagcttctgtagagtgaaagaaactattatcagagtgaacagacatcctacagaatgggagaaaatttt
tgcagtctgtccacctgacaaaggtctcatattcagaagctacaaagaacttaagcaaatttacaccaaaaaaaaagctt
cattaaaaagtggacaaaggacctaaacagacacttctcaaaagaagacatacatgtggccaataaacataagaaaaaaa
gctaaacatcactgatcattagaaaaatgcaaatcaatactacaatgagataccatctcatgccagtcagaatggcaatt
attaaaagtcaagaaacaacagatgctggcaaggttgcagagaaataggaaggcttttacactgttggtggaaatgtaaa
ttggttcaaccattgtggaagacagtgtggcaattcctcaaagatttagaaccagaaataccatttgacccagcaatccc
attaaaggttatatacccaaaggaatataaatcattctattataaaggtatatgcatgtgtatgttcattgcagcactat
tcacaatagcaaagacatggaatcaacccaaatgcccacaaatgaggaactggataaagaaaatatggtacatatacacc
acggaatattatgcaaccataaaaaggaatgagatcaagtcctttgcagagatacgaatgaagctggaagccattatcct
cagcaaactcacacaggaacagaaaaccaaacaccgcatgttctcacttataattgggaactgagcaatgagaatacatg
gaaccagggagaggaaaaacacacaatggggcctgttcggggagggcagtgatggggggatcattaggaaaaatagctaa
tgaatgccagggttaacacctaggtgatgggttgataggtacagccaaccaccatggcacacgattacctatgtaacaaa
cctgcacatcctgcacacgtaccctggaacttaaaattaaattaaattaaattaaattaaaagataagcttaaagcatta
aagaaaaataattagataaaagaagtctttgatttacaaaatcctgaaacaatagttttaattttgcttttaacatatac
gtaagtcctttagtacagctctctttcagaggtgcagcttaattccctctcttaagtgtggcttggacttaatgatgcac
ttctgatatggcctgtctctgtgttcccacccaaatctcattttgaattgtcatgcgaattctaatccccacatattggc
ggagggacttcatgggaggtgatcgaatcatggggatgattcccccaagctgtggaagtcagcggttgaacctatttttc
ctaatgctcccctcagcactgccctcccataataggctccagtgtgtgatgttcctctccctgtgtccatgtgttctcat
tgctcagctcccagttacaagtgagaacatgtggtgtttggtttcctgttcctgtgttagcttgctgaggataatggctt
ccagcttcatccatatccctgcaaaggacttgatctcattcctttttatggctgcataatattccatggtgtatatgtac
catataaggggattttccccacttcactctgcatttttctctcctgccaccatgtgaagaatgacatgtttgcttcccct
tctgccatgattgtaagtttcctggggcagcctcctcagccatgcacaactgtgagtcaactaaacctcttgcctttata
aattacccagtctcaggtatttctttatagcagtgtgagaacagactaatacaacttctaactgatagagtaatgttgac
ataacagtttgtgactctgggtgtagaatgtgaaactcactatggcttccaccttctctctctctgtctctgggatcatg
agctcttggggacccagctgctgtgccataagcagccctgcaggaaggtccatgtggctaagaactgaggccccctggga
ccagacagcaaggaactaggcttttccaacagccatgtgactaagccatgtttcacatgaatccctagccccagtgaagc
cctcagacgatgcagccctaggctgacaactggactgcaaccttgtgagaggccctgagccagaagcactcaggaaaacc
gctcctggattcctgaccattagaaactgtgggagatgatgaatatttgttgttttgagctgctaagttttacataattt
gttacacaatagtaaataactaatacattttcacaagagaggatgtattattacacattaatttgcatttgctctaaatt
tatcatcatcatattactatttttgagacagggtcttgctctgtcacccaggctggagtgcagtggcatgatcaccatgc
actgcagtgtcgacctcctgggctcaagggatcctctgatctcagcctcttgagtagctgggactataggcatgaattaa
catgcctggctaattttctaatttttttgtagagatgggggtttcaccatgttgcccaggctgatcttgaacttctggag
tcaaatctgccttcctctgccttcaacagtgctaggattgcaggcgtgagccaccacacctggtctaaattaactataag
atattaaacatgtaacttagttttaaaaggaaaggagaatttccacggctgaagaggatgtattttattactattcacaa
tgatcactttacttgaacttcaatttccaactgtgtccaaattaaacacaaaaggaagatccagcccttcctgggctgat
tctatcatggctcccaacaaccagctcctggtcattcaccttcccccagttattcaaccaactctaatgtaggtgctgct
gtgaagggatttagcagatataattaagggcctcaattagttgactttaggctgagtttatcctgcttggactgtcctaa
taaggagagtccttgaaaggactgggttcttcctgagcatagagattcacagtgtgagagggattcagcataaggggttt
cctccactgtgggctttgaaaatgaaggggctgtgtaggaaaggacgctggtgggcaccatgcattgagtgcagccctcc
ctgttctctacagtgacagccagtgaggaacagggacctcagtcttacaactgccagaaactgcattctgccacctctgt
ataagcctgaaggaggattcaaaatgaaaacacaggtttaggaagaccggaacagagattccatccacatcatgcccaga
tttctgattaagaaactataaacaacaaatgagtgttatttggccaggcgtggtagtgcacacctgtatcctaacatttg
aggagctgacacaggaggaacacttgcagccaggactttgagaccagctaggataatatagtgagacactcgtctctaca
tttctttttaattagctgggcatggtggcacttgcctgcagtcctagctactctgaagactgaggtaggagggtcccttg
agcccaggaatttgaggctgcagtgagccatgatcatgtgactgcacttcatcctggatgacagagggagactctgtctc
taaaaataaatcaatgaatacaataaatgggtgctgtttaaagccaatgtttgtgacaatttgttacccagtcttataaa
attcatacacagactcaaaagactcctggaatgaactgatgaattgatacgcacactagttacataaaataaaatctttt
ttaacttttttagtgttttacattttataattttctgtgatgcaatttaatacactcataattcattcattcagccaaga
aaaaataatttagtccctacaatgaaccaggtatgccctcatatgctcaagtgcctgacattctagaagcttcacaagaa
tgaggtggagccactggagtgttttaggtggagaaatgacacactctgactcatagtagcaggaccactatagagagaac
actcatgtagcaggtcatggaacagtgctagagccacagttcaggagtgagagggtggtggggattaaggggagaagagg
gcctgagggatgagagggacggagggaagggctggaggagcaggaggtgaggaaaaggagcagaggaaagaattccaaag
cagcagaactcttaggtttaaacacattgttttatagattttaatacatccatctacagagcttcgctgggtgttctttg
cagttggcctttaatatcttatgtgggtctgcctagaaactaattgttttttatgttaatcaggtttaaaaaatactaag
tattcctaaaaaatatacactccactcacatgtggatacttcctaaaaacaggcagtgcgtgagcactagtgaggggcat
tgtgactgcactgaacacttacaactgtgaggtgaataaagtttgtgctggctcctggttgcaacatatagtaacatagt
gtggtactttgtcttgaggagatgtcctggactcacacggaaacttagggctacggaatgaaggtaaatttaaaataaaa
caagcgggagtcacagatacactgtctgggaaagtgaaacttaagagctttgtgagtcgtgttgtaatgcttttagatgc
atttatataccaacaggccaaagtcacattttttaccgattagattcctgatcattcaggggttaccaaggttatgctac
ccactatagttaataaacaaaaagcaaactggtctctattctatctcatgcactcaggcacaacttttccagatttaagg
gggaaaaaaaaccctgtctttacacctacaatcccagggcgagctcactctctggcaacaagctccctggggtgattttt
cttctagaagagtacaggaggacaggcaaggagtgggaggcagggagtccagttcagggacagggattccgggatgaaaa
gtgaagggagagggccagggaccttgccgagggtttctccctggtttctcagacagctcctgggccaagactcagggaga
cactgagacagaacgcttggcacaagagtagcggggtcagggcgaagtcccagggcctcaagcgtggctctcagggtctc
aggccccacaggcggtgtatgggttggggaggccccgcgttggggattctctcctccttctcctaacctgtgtcgggtcc
ttcttcctggatactcaccgggcggccccagttctcactcccattaggtgacaggtttttagagaagccaatcagcgtcg
ccgcggtcctggttctaaagtcctcgctcacccacccggactcattctccccagacgccaaggatggtggtcatggcgcc
ccgaaccctcttcctgctgctctcgggggccctgaccctgaccgagacctgggcgggtgagtgcggggtcaggagggaaa
cagcccctgcgcggaggagggaggggccggcccggcgggggcgcaggactcggcagccgcgccgggaggagggtcgggcg
ggtctcaacccctcctcgcccccaggctcccactccatgaggtatttcagcgccgccgtgtcccggcccggccgcgggga
gccccgcttcatcgccatgggctacgtggacgacacgcagttcgtgcggttcgacagcgactcggcgtgtccgaggatgg
agccgcgggcgccgtgggtggagcaggaggggccggagtattgggaagaggagacacggaacaccaaggcccacgcacag
actgacagaatgaacctgcagaccctgcgcggctactacaaccagagcgaggccagtgagtaactccggcccagggagca
gatcacgacccccacctccatgccccacggacggcccgggtactcccgagtctccgggtctgggatccaccccgaggccg
cgggacccgcccagaccctctacctgggagaaccccaaggcgcctttaccaaaatccccgcgggtgggtccgggcgaggg
cgaggctcggtgggcggggctgaccgagggggtggggccaggttctcacaccctccagtggatgattggctgcgacctgg
ggtccgacggacgcctcctccgcgggtatgaacagtatgcctacgatggcaaggattacctcgccctgaacgaggacctg
cgctcctggaccgcagcggacactgcggctcagatctccaagcgcaagtgtgaggcggccaatgtggctgaacaaaggag
agcctacctggagggcacgtgcgtggagtggctccacagat
