# Supplementary material for: Creating PWMs of transcription factors using 3D structure-based computation of protein-DNA free binding energies
Source: BMC Bioinformatics. 2010 May 3;11:225. doi: 10.1186/1471-2105-11-225 (PMC2879287; doi:10.1186/1471-2105-11-225)
Supplement: Additional file 4 — 124 NF-κB-regulated promoter sequences used for validation of the PWM model. The promoter windows span over [-10000, 1000] bp in respect to the TSS, the length of each promoter sequence is 11 kb. The genomic coordinates of the particular TSS are listed in Additional File 5. [file 1471-2105-11-225-S4.ZIP › nfkb_promoters/ccnd1_2.fasta]

>PM000003461|cyclin D1|
cccagggggaagggggggccccggagtttgaattcctggggctccccccggagcctgtaacgaactcccaacccccggcc
tgggtaaagggtcgcccgagggtcattttcagggtttttttatgcacttagttatttttttaatatttttaaatattttt
tgaaaagatgacgtctggggaaatgcggcgcggcggcctgggacgccacctttgtgtctcgcaggcgcggcgcccaaccc
cgcggcccgttccgcggccccgcaccccagttggtgtcgacccccagtcagagggaccacggagctccagggcgggccag
ggtcccgggggccggcagcccgcgccgccgcgcacgccgcccagctgtgcccgctcccgcccccaccgtgccagcctcgc
ggggactttccctttcagtttcggggagggtgggtactggggacgcgcgggggagggggcgcatcacgggaagctcctgc
cgcccccagccccgacccctcggcgccctccagacctggcggccctgccaagcgcgatggggggtgcgggggcgtgcggg
ggggcggcgcgacctggcggcggcggtcacgggccccgtgcctccgtaggtctgcgaggaacagaagtgcgaggaggagg
tcttcccgctggccatgaactacctggaccgcttcctgtcgctggagcccgtgaaaaagagccgcctgcagctgctgggg
gccacttgcatgttcgtggcctctaagatgaaggagaccatccccctgacggccgagaagctgtgcatctacaccgacaa
ctccatccggcccgaggagctgctggtaaccactggaccccgccgccccccgccccccgcgagccgcacgcaggaccacg
gggccggggaaggtgcaggcggtggcggccggcccgcctctgacatatctgctcctccgagggagggcggccccgccgcc
gggcgtccctgtccggggagcgggcgggatcctagccgccctcgtcccgccgccctgtgtgcgcttgcctgcgactccca
ccgcgttcgcgccccgcggtgtggccgaaaagtgggcggcgcgcgccctccagcggctgcacgaggagcgccgcgctcgg
cgctgagcctccagttccaggtggtgggaggtctttttgtttccacttgcagagtcttttcacgcggcgggcgccttttc
tgttttgatctgggattgcgtgttgccccagctcccttgagtccccagcattcgccagccctcccctccaacatccagga
ccgcacgagacgcaggggccagtgctctgagccggaggtgcggcgtggcccggcccccgtgctgccggcttccccgcgcc
cccgggctggcccgcacctcccctgatggccgctcaccctgtgttcgcagcaaatggagctgctcctggtgaacaagctc
aagtggaacctggccgcaatgaccccgcacgatttcattgaacacttcctctccaaaatgccagaggcggaggagaacaa
acagatcatccgcaaacacgcgcagaccttcgttgccctctgtgccacaggtagggcaggcccggcagcccccggcctcc
ccttgagagccggctccttaggtgaccctggccggcttcttgctctccacctgggtgctgtctgggaagatgtccccaga
ccccctcctgcgctggagagcgctcttccagctctggtgagcagaggccctggattgtttgtcgcgctggatggagggag
atttgctccctcacggccaccatgcagtaccttgggcattggtgtggacggctcagcctgcctgtgtcccgttactctgg
cctcgtccttcaggccaggcagcctgtggccactccatgctgaaaggggtttaccttggccacagggccgcctcctttct
ccacccacctccagcccttcttgtgtccttaaggagcctgagctgcagaggccccctcctggcctctcccaggctgggcc
acctgccagaggcgcctccaggggcggggagagctgtcggcctgcctgcaccacgtgctctgggcagccgagtgcagggg
tgtccagcagaggagctcggctgcctgaggccctgccaggggtgccggcagccagccgggctcagctgagccctgagggg
gcgcttcagagcactctcagcttgggccgccaccgtgggcagcagaagcacccagtcctcacttcccctggcatggcccc
agaggcccctccctgacatggccttggccccagaacccagtggggacagactcgcacatacacagggtgccgcctcctgc
tgtccccagccctgcctctgacccccctgtgaccgcctccttccctggcccaggaggcctggttaccttcatgggggagc
atggccccatcccacccagctctgctgtggcccacctttggtcaagcctcagttgtcacatctgtttgggggctcactct
gggtgacctaggccacaaggcccacggggcatcaaagaggcagtagcatcttctcccctccccagagggcagagcccccc
aagcctacttcagagctcccttctgacaccggtagcccgcagccggtattccagaatgggttctggtttaggcgtgaggc
ctcccccacctcctccacctgcttggggcatgaacccctcccccacgtttccaagcgagtccccaaggtgggcagatgaa
gatgccaaggatgtcgaccagtctggatgggtctggggtgggggggcatgcggcagacagggaggcattctctggctggt
gctcctcagaggagagaggcctccggagactccagacagccttttatggagctgaaagtggcttcagagaaatgcaaagt
ttcctggagagaacgtggggcgtggttcttgcacagcctccctacagggtggctccagcagtggagctcccctcccagga
cccctgggtgctagtgggaggcagtgggcaggtgcagattctcgtccttcccactactgcacaccctttgtctgcgaagg
cgcccccagcggtgggtgaaggaggagggacacttggggacccagctgtgcacgtgctctcagtgactgtggagtccact
ccagggtgggtcccgagggaggggcaggagaccaggggacccacccctgcaaagtgctccgggtcctgacccgtggccac
cccatggaacgtaactgagcagccagtgccttgttcctgctggacatctgtggagacaagagtgacttacggctgcttaa
agtcagaaacaggttgaaggaggtggaggcgtgggaaagagtctaggaaggtgtttttgccctccacgtggcaaaggtta
catttaaaggtgatgctgggtgttctccctgcactaggcattcctggccccaggtccccagcaggtgtgcacatgctgca
tacactcacgcatgggggtttcagggcaggtgcgcccttggctccgtgggaggccaggtgaggaacgtccagtgccaagg
agcttccgggacagctgtcacttccctttacaaccaggcagcggatagggtcaaatcctggagctttggtgtctaattct
gggtggctcctaatctaagcacagacagcaccacacactggggtgggggcacgagcttctgaaacaacgtggccccagtg
actccacgctgtgtgtgcccctggagacgggggggtgcacaaggtgcggagccagctagaacctgtcgctccctgcagaa
gcggtttctgtgtgcggttctgatttgcctcaatgagaaggttttcattcatggctcccggctctcagactgggtggaac
tgctcccatttaaaggggaaaagaggtggctcggctcgttaaggatttctttttctaagttgttacggcgcccagcagcc
ggctttgtctccccttcagggtggctgcctttcttcccggcccctcgccggcggccctctctttaacaaggccgaagttg
tttattctctcgggatgaagtctcggatgggccgccacacccctggcggcccgtgggggcccctctccctttgtgcctgg
gtcggctcccattcagctcccccgaccccccttgttcccgggcgctcagtggcgcgagatgaggcgatggggccgacaaa
gatgccacactcatccctgccgacgtccggctcccagcccagggcccctggttcctgtgcagaattcctcgtgggtgtga
caaaaggctgcccccaggctccgctggggtgggggccaggccaagaggcacatcccacactggcccacctgtccacggta
ggcgcatgactgccctgaggaggggaggccggcattccccgccacaaaccaggacgtaattggtggcagggctctctgtg
gaaagagccagtctgctgtttgtctaggaggtcagtcacagaggccccgagacgcccactactgcagcctggcaggcgga
tgagcccagtatctggcagtgaccagagggagttttgtgcagaccacaaaggctgatgggccgccctagattggtgtccc
tcttggaagtgggcccagatgtgcgggacagtccccaggaagccccaggtgagggcactggtgccctcttgggaaagctg
ctccctcctggggcccggctcccggcccagtcctccaggggtgtcccatggtgactggtgctaggaaccccacacctctt
cccttacttgggaagtcactggaattgttgggctacatcagacggcccagaaaagtgtttttgtcatcggccagaaatag
gagagttgtgagtagagggcccgggtggagttggggtgtacttggtctgtgctctgaaggtcactgtgacagtcatggtc
ccatggtaaggggcatgggttgctggaagagctcttccttcccgagtgagccaagccgggctctcctggcgccagggcct
gagccgcagccacaccacagccgccctgaaggctgccggccagggcttacccctcaagggacacggaatggcttcatcag
taccctgcagccccgtggcctggcccgggtggaggcctaggcttcagccatgcgatgtcccttcagaatatgacttgtct
gcaatccctgctgctggggggtggcaggtacttggggtgagggttagggtcatagaagcgacatctctacgtcctcatat
ttgcgtcatctaattttgtttttgtgaatacgtgataacattcacaaggctcaagatgctaaaaggatgagaaggcagtg
atgtccccatcacctgtcctgtgtcttcccgtggctttctctttccttggttatgtttgagtcaacagtggggctgacgt
tccaggagggtccgtgggccaggctcttgctctccgagtgcccagggatggctggaggctgaggagggcctggatgtgga
gcctcagataccgagtgcttcccttcaggccgggccgcttgctcagagccagcacacagggatgcccggatcacgggggc
cctgagagggtcccctgctcacagcctccttccctctctccttctgcctcagatgtgaagttcatttccaatccgccctc
catggtggcagcggggagcgtggtggccgcagtgcaaggcctgaacctgaggagccccaacaacttcctgtcctactacc
gcctcacacgcttcctctccagagtgatcaagtgtgacccggtaagtgagggtgatgtcccaggcagccttgccggggct
tacagggggagacacctagtgccacggaaatgccgaggctggtgccaaggcccccaagggtgacaaggttggggctgggg
ctgggcccctcggaccccaggccacagactgacagggcaccggcttcttccactgctcctagaacttactgactggctgg
gaggtcctcacagccttctcacgtcccctggggcttccaggagccgtagagtttctgggcgaagcgtccgggacggaggc
cccaggcggccccagccaatggtctgtgtggtgatggtgtgtggggttaggcccaggcgagctttgtttgggccacaatg
tgcgtggccaataaatagatgcttgaaaagggctcctgtgaggtccgagacaccggacaacgggcggatagagacagcct
tgttgtttacggcctctttgagaggctgctgctgttaaaccctgggatgactgtgtctttcttcttaaaaatgccattgt
tttattcccgagtcttttcttaaagaaagaattaaaatgacaatcaaaagggtttgtggcatttaccaaattagaccaga
gaggtggccgggtcagccgccggccccgcggtgtgtgagggagtgaccgcctgaccccagcttggggctgggtgggcctg
caagacccgttttggctctggcctgggccgcctcttggtggtctgccctcgagcctcccggggactccgcacgggtctca
gcagatgctatctagggtccacctgcctgtcccctgcctagtggtgcctctgtcccggggacactgggagtagcggctgc
ccagcccatgtgtgtctcggaagaggaagaagcttttttgccgtgggacaccgaagttggcaggggcctcccttctgtgt
tctcggccatggcctcccttgcaccctgccccgtgttatcctttgggggtggtgaggtgtcctcacccgctgtagggtgg
aggccagcagcccgcagctctctcaggaaaatggctcagaaacaccatcgaggcctccagaagcccagcaaagagaaagc
ccctccatcaaaatgaaactcgcgtctgcacttttcatttcgaactccacgccctgagtgaaaaccgcttccccgccagg
ggtgactgccctgggatgttgctgtcttcgggcagttgtgggaagttgggcgctggcccttatttgagtagagaccatct
taactagattggaggcacacgtctcacagctgacagacacacggggtgaagttacccgaggcggagtccactctgcctga
tcagctagtgaccaacgtagctgagcccagactcagaaaaaccgtccacagcagaggcccctgcattttctagggcgtgt
tctagaattttctttggtgggtggaatgtccatctgtgcaaatcgggtgcgcagtgccacacaccagtgacttttcgcgg
aggagcgtgctgcctttttggagcttctggctgtgggagaacagctttgtccaccggggtagccttgcaggcagctgtgg
ggccagaggaatgaaggaaggtcctggagtctagctgcatgtgtgaccctggagtgggtcatgggcgagggacgggccgc
aggtgaagaatccctggatggagctgccaggcccctggggctgagaattgaagctggctggtgttttaggttgaacgtca
ggagtcttgtatctcaccccaggcctctggcctcagtttccccatctgtacagtgggactgtttgtgcagccagcccggc
cagcttcatttgccatgatgagaatttatctgaggggcgggagaggaaagccctccctataaaggtacaggcgctaaaat
gtcgtgacctcagtggtccacctaaaagtcgttctggcctgggtcatcgcctgtcgtgctatgcctttgtccagcccctt
ctggttgggagttaagtggcacctgtgcggcacgtggtggggctgtggcccagccctgctccttgtggaaggtctgtttc
ctgggctgcctagagacttggcttgaagccctagcgtggcttcctggcagttgggacacacacagccccaacacatggag
ccggttctccatccagaagcccccgggcagtaagcagccacttcaggctgcgtgggacttgcccgtggtggagcctagga
gaggcccctggctgggcgtggcgttccagatttcacggctgctctttcccactgacagtgtggtgtggacgctgccaagg
gagtctggagccccagagggtggaggtgcaggacttccaggagcgtccgtcgcactccacccgagggcgagcacctcagt
ggccgcagtgggtggatgcatgctgtgccaggctgatggctggccccggggcacaggcctgagcgggagaggatggaggg
gagggatcaatggtccaggtccccctggccacccagcattcatcctcagtcatgcacggcccaaggcttcgacagccatt
gatcatggaaggccaggttcacctcaagggctgccacatggagaggttaagtctgaaaaggctgaaaaggcagggttcaa
agggcctcctgtccagatcagatggcactgaattccccagggagctggcacggccagtgggaacaggcggtgaaggcgct
gttggacatggggacgggcagggggtgtgcagggtgggcgggcaagcatctggtgtcttgtggctccagagaccaggtgg
gaggtggaggcatttggtcctgagtgtcctgacaggtgatggcagctcccacatctcgctcaggttcagaggaggcagca
tgggccgagggacagtttttggcttagtcttgctcttataaaggcttccgggtcatggcacctgggaaggggccctcgct
gcaggccccttctaaggaccccctcttcccacctctccccaccctctctctctcaggactgcctccgggcctgccaggag
cagatcgaagccctgctggagtcaagcctgcgccaggcccagcagaacatggaccccaaggccgccgaggaggaggaaga
ggaggaggaggaggtggacctggcttgcacacccaccgacgtgcgggacgtggacatctgagggcgccaggcaggcgggc
gccaccgccacccgcagcgagggcggagccggccccaggtgctcccctgacagtccctcctctccggagcattttgatac
cagaagggaaagcttcattctccttgttgttggttgttttttcctttgctctttcccccttccatctctgacttaagcaa
aagaaaaagattacccaaaaactgtctttaaaagagagagagagaaaaaaaaaatagtatttgcataaccctgagcggtg
ggggaggagggttgtgctacagatgatagaggattttataccccaataatcaactcgtttttatattaatgtacttgttt
ctctgttgtaagaataggcattaacacaaaggaggcgtctcgggagaggattaggttccatcctttacgtgtttaaaaaa
aagcataaaaacattttaaaaacatagaaaaattcagcaaaccatttttaaagtagaagagggttttaggtagaaaaaca
tattcttgtgcttttcctgataaagcacagctgtagtggggttctaggcatctctgtactttgcttgctcatatgcatgt
agtcactttataagtcattgtatgttattatattccgtaggtagatgtgtaacctcttcaccttattcatggctgaagtc
acctcttggttacagtagcgtagcgtgcccgtgtgcatgtcctttgcgcctgtgaccaccaccccaacaaaccatccagt
gacaaaccatccagtggaggtttgtcgggcaccagccagcgtagcagggtcgggaaaggccacctgtcccactcctacga
tacgctactataaagagaagacgaaatagtgacataatatattctatttttatactcttcctatttttgtagtgacctgt
ttatgagatgctggttttctacccaacggccctgcagccagctcacgtccaggttcaacccacagctacttggtttgtgt
tcttcttcatattctaaaaccattccatttccaagcactttcagtccaataggtgtaggaaatagcgctgtttttgttgt
gtgtgcagggagggcagttttctaatggaatggtttgggaatatccatgtacttgtttgcaagcaggactttgaggcaag
tgtgggccactgtggtggcagtggaggtggggtgtttgggaggctgcgtgccagtcaagaagaaaaaggtttgcattctc
acattgccaggatgataagttcctttccttttctttaaagaagttgaagtttaggaatcctttggtgccaactggtgttt
gaaagtagggacctcagaggtttacctagagaacaggtggtttttaagggttatcttagatgtttcacaccggaaggttt
ttaaacactaaaatatataatttatagttaaggctaaaaagtatatttattgcagaggatgttcataaggccagtatgat
ttataaatgcaatctccccttgatttaaacacacagatacacacacacacacacacacacacaaaccttctgcctttgat
gttacagatttaatacagtttatttttaaagatagatccttttataggtgagaaaaaaacaatctggaagaaaaaaacca
cacaaagacattgattcagcctgtttggcgtttcccagagtcatctgattggacaggcatgggtgcaaggaaaattaggg
tactcaacctaagttcggttccgatgaattcttatcccctgccccttcctttaaaaaacttagtgacaaaatagacaatt
tgcacatcttggctatgtaattcttgtaatttttatttaggaagtgttgaagggaggtggcaagagtgtggaggctgacg
tgtgagggaggacaggcgggaggaggtgtgaggaggaggctcccgaggggaaggggcggtgcccacaccggggacaggcc
gcagctccattttcttattgcgctgctaccgttgacttccaggcacggtttggaaatattcacatcgcttctgtgtatct
ctttcacattgtttgctgctattggaggatcagttttttgttttacaatgtcatatactgccatgtactagttttagttt
tctcttagaacattgtattacagatgccttttttgtagttt
