# Supplementary material for: Creating PWMs of transcription factors using 3D structure-based computation of protein-DNA free binding energies
Source: BMC Bioinformatics. 2010 May 3;11:225. doi: 10.1186/1471-2105-11-225 (PMC2879287; doi:10.1186/1471-2105-11-225)
Supplement: Additional file 4 — 124 NF-κB-regulated promoter sequences used for validation of the PWM model. The promoter windows span over [-10000, 1000] bp in respect to the TSS, the length of each promoter sequence is 11 kb. The genomic coordinates of the particular TSS are listed in Additional File 5. [file 1471-2105-11-225-S4.ZIP › nfkb_promoters/ccl2.fasta]

>PM000004316|chemokine (C-C motif) ligand 2|
gtcaggagttccagaccagcctggccaacatggtgaaaccctgcctctactaaaaatacaaacattagctgggtgtggcg
gcacgtgcctgtaatcccagctactcgggaggctgaggtaggagaatcacttgaacctgggaggcagaggttgcagtgag
ccaagactgtgccattacactccagcctgggcaacaagagcaagcctttatctcaaaacgaaaacaaaaacaaacagaaa
gtatgaatccttagagaagaccagcatttaggaataaacaggaagagaaaccagagaaagtagcatagaaagaagaggca
gaaagtaatttgaggagaaagcagagcacagacatagaagggggagaaacagtggtaacttggcagtgttttcaagttgg
atctgagctacgaagaatccttcatattaggtaatgaggaaatcattcgtgaaaccataagaatttcagttgaatgatag
gagtggaggataaatggcaacaggttaaggagttaattggaggtggaaatggagagccccacaggtagagattgatcatt
caaaaatgtttctcaagaaaggaaagagagagaagggaactggttgaaggaagatgaggtttaggaaaatcccctaagac
ttgagtgtgtcagttggaagaagggaagggaagagtggaaagaagatggaaatggcatgaagataaaggaaagttccagt
ttctggaagatacaggaggaaatcaaggatctagattgagccatgaccctcaacaggagcgacccgctcttctgagccag
gaaggaagagctgtaatcacgtgaagatggagttaagttttgatatgagcacgggatgggcatggagagaattcttatct
cacagcctctgccttcactggggaggaggctgtctcctgagaatgttgaagcctgagacaggagcccaagatgctagggg
aagggtgaaggtgtggaatgccactgtggagtatggcagcgccaaagaactaggggcacattgcggaacagcagcagcac
tgaggagtctgtcgcatctgtggacctcttgtccttaaagatatccaggccttccagcaagcccaacagcctgggagtgg
tcaggaatcagggggaagatgatccgatgacctgggtttgggcactggcaggtgtggagatagaattgtagaaatgagag
catctgtatgctggtaggagagtggtcaacactgggctggactggggaggaaaggaagccaggtaggggctaagggacct
ggaggagctgatgcagtagattcagagttgctgaaggggaaggaaatagaaggctgtggtcaaaggactggattactaag
tggaacattacaaaatggagaagttcagggagatgacgaagtccaaagggtggccatgcagcaaggctgatatgaagtgg
tgataagttcacttgaagagggacccagaggaaactagagaacttacattccctaaatatttccttcccttaaccttctg
ctccttaccaagccttccatttacagcatgggtgcaggtgaccttgaaaggggagccttagaatgaaaggaaaagaaaat
aagcaggagaagaaaaggcacggatttcaaggaaaaaaacacttggatggtagatcatacagaagattgggcttggagtg
agaacacgtgaatttaaatcccaacccctccagtccccagctcccttgtccttgggcaagtcaacctcgaaggcttcatt
tctctgtctataaaacaaggaaatgacaccagtgtcacctacatagcaatggctttgtgggaatcccatgatttaatgaa
tcatagaggacacataaggggttgtggtttttggcatctcatgacccacaattttaaaatctttccttgttaactgcaca
ggtgttctagaagatattcagtaagtatttaaaattaatgtttattgtcatgaaatcagaattgcataatgacaaggcta
atgccataattttggaatgtaaatacatcctaactgcattgggagcagaacatgggacaaatgtgggctaaggacatgct
agagcagcgaactagccataataaataaatatttgtgtgtcacttgcatagtcctttttgtcacctcggggtacaaatag
ttcacatctctctcattatgttcatttaattcccaggcctccaggttgtccatattaggaggaagtctagtaattcatgg
ttaagccccctcccaacatccttacagtgtccccagaaccttgaggacctattcagtcaagctgagaaagctttgctgct
aagtttcaagcaaagtggaagctgggtaacctgaccctcttaccagtggccaggactcctgactgccattgcttctgtca
ctgtccccagggtacctatggatccctggcctcacaccacctaaagattttcctgttccttgctctcatggtacctcctc
cagccttggccacagtgtcatccttgggccccctaggtttcagcctcttgagtttgcacttgcaggtttggctgttgctc
tcaaagcaggactattgcatcaacatggcaggtgcagaggtcttcccgcctcaatcgtcacccactgatttctctgccat
ggccttgaactcaggcgaccaatccagttggaacctccccacactctccgtggctaataattttggactcagaagaaaaa
gcctcaatttctctcctctcaggaggtctcttggtccttgagcaaatgtatccatttcttctcctatctccagtctttgg
gcccccaaaggtttttttctccctttctccaggacaatgagtgcctatttacaagtgcctgtttctacttgaataaggtt
tctataaactaagaagtgttccttagggacacaagtaactggcactcctgttggaaaatgctaagatctaggtcacgcgc
acttcccccaacagacacatacacacattcacacacacacacacacacacacacacacacacacatacagcttgtctgca
ctctagcactggcactgacgctaacgctataatcctgggcaactttatttccccatcttacattaagcagtggtgcaggg
attttcaactctgggatctctatcacacctcccagctctgattgcttcctaatttacatatttattgagcatctgatgct
aggtcctcatgctggtgatgcaggagtaaactagacagacaaaagtccgtgccccacattgtctgacacctacacacctg
ctgttcggactccattacaaacagctccaaggggaacagtgcacttgtaaagtttctctcattaccatggccacatccgt
gagcaataaataagttgcatagttgaattatttgataatgctttgtttttaactccctgcacttaagtcagagatgtgtg
tgctttggaaaactatttttcctgactcattagacaaatactatttgcatttttattcagcttccttcctcagactctaa
tttacagtaaaggcaagaggatttttgaatggagccagtgctttgcaatgtggggctccaccagctagccgactgaaatc
attaataaagaagcctttttaagtggctgaagtttcccctttttggcatgcaacattttgcaaccaagcggaagaaacat
catccgcaaagaagaatccatgtggcccctgaaaatcactctctctgctacaggctccccactccccagtgctcccctta
gccctgccactatctctcctccagatggaaaaagtgaggaactcagggaaccaaaagtcttgcttctttactaatttccc
tgtctgacattaaatcatcctacagttcagatatctgggggaagtgactagagattcttgaactgttaataattaattta
aatgatatttgttaagaacctacgacatggaagatactgtaccaggtgctggggtccagcatgggcaaaggcctcaaggt
ggaatggagctatggtgtgttctggaagcagagagtggggctgagggtgacatgaggtgaggagacaggagagggcctgg
cagggtgggaccttctggtgagagctggctgctgtgtgaggagctgaggccctggcttgattctggggttacttctttga
ccttcagctttttgtcatgggcagacagaatggggatgaaaaaaagcttaggaaatggaaacctccctatgcattatata
ataaaaatggccaacacattttcatagcaagatatcacagcagaagcttgtactgggcatcaggactgtaggcatccaat
gcccagaaactggcatgtgccctgggacatcccctgagaaggcatgccacgagccctcagactgacacagctctttacaa
gttgcttacagagcactcttggtttattaattcatacaagtctcatgacaatgtcagaagcagctgtcttactaatcccc
tttgacagaagaggcccagagaggtcaagggacttgctcaaggccacacagctagaaagaggcagagccaggcctttggc
cctggtgttctgacaccacctggggctccttctgttattccatgctacctcttctttctcttccgtattcccttctcgtt
cccttccttcttgtgtcttgcttcttatctgcctgtacttattcctgttggtgcctcccagctcagccagcatagctctg
tcttcaaataccccatgcttcattctggggtcccatacacagtctgacaatcatctgagggggctgtgggaggacataga
aaaaatacagctttacatagaaaaaaatgcaaattgtagccaggcgcagtggctcatgcctgtaaccccagcactttggg
aggccgaggcaggtggatcacctgaggtcaggagtctgagaccagcctggccaatgtagtaaaactccttctctactaaa
aatataaaaattagccaggcgtgatgtcatgtgcctgtagtcccagctactcgggaggctgaggcaggagaacctcttga
atccaggaggcgcaggttgcagtgagcagagatagtgccactgcactccagcctgggtgacagagtgagactctgtctca
aaaaaataaaataaaataaaaaatgcagactgtgattcagcaggtctgggttgaagcccagaactctctgataaattcaa
tggcacttaactacttggaggtcatggatgcctttgctaatctaatagaagctactgaccctctctccagaaaaatgcac
aaaaacataaatgtggaagacaactcctgatggatctgggagcctatccaagggccacagacaagagtcctggtctggac
aaaatgagctgctcagtattttcccacctggccagcatttcctatccaaagacaaatgttaaagttgttctagcagagcc
atgcaccagcagcagtatcatcacctgggaaccggttagcaatgcagaaccgcaggcccaccccaaacctacagtcagaa
tctctactttagcaagatcctaaggagatgggtaagcacattacaatttgcaacctttgtaagtttgcccaaaatgtgac
ccctccttcacccaccgatcgccaaggttcaaaaatctgcccaacccttgagcccatcttaaatgtaccatcacgagcct
tccctgggcccctcagctgggactctcaccgctctgtatctttctggttaatgcaattattctgttcccttagatgaccc
cagcacaggtgctaaaggagtcaacaaaaggctattgtcaaaaaagtgtttctgtctccactccatctgatctctgtttc
cctaagacctgcccatccccctctcccagttcggcaccttgaccccctcatcacactgctcaggccaccttgtacaatgc
aagccccaaatgaggaaagcattttctcccccaatgtgtaacacgaaagtgctgtagagtggctcacgctgcctttagcc
taagaatttatttaactcttacccccaacccacatcagtctcctccctctagggctcaggtgctaatctgtgagggctgg
ctcagaagacaatctaaagaacaagcctcttgcttcctcaggcatcactactcctcaccaccatcacccccacccaccaa
ctcaggccactactctttctgttctcatatgctatgcccatcgccacccctattcccatgctcaggagtattcttggcta
ctgcatgcaattagacctggggcagatccaatccagaaagcaagaaatcttagatgctggaagcttggggtaagtactga
tcagatttattcctaaattcagtcctactttccatggattcttactttagcatctcttctgaaaaggaagcatcatgtct
aattcacttctccctccctgtgcagtcctctacctggtgctctgcacagggtatgtgctaattgtatgaatgttataata
aagagatagtgcagtagatgacaaagggcactacattgagagcccagaaataagcaaaccagcacaaatgtagccattcg
tcttctatctcaccttgagcctgtcactaacctgttcatggcctcagtctccccatcagagaaacaggtagatggtctct
aaggtctcgttcattttctgacattctgtgaaaaattaaggaaagattttcatccttgacaggaaagggattgcagagta
gcggccctgggaaaatgggctctattctacctggagctagcctggaggagaggccttgagtgggggttgtctagaaagga
catggtgagtgcagagctacggtgcatctctcttgaaggctgagtgaagggagcaccagcaagggagcctgcactaggtg
gggagggacaagtgaaccgcagaagttggtgggagcccaggcagtggcttcagatctttccagagagctcacttttactt
cctctttttttcacccctgacactgagtgggagtctgcagcgatgaccaaggttcatgcagaggatcttagtggtggggt
cagaccccgggaggaatgaagaaagcattattcaccaagaggagcttttccattctttatctatgagttgatagagagga
ggccccggggtaactgaggattctggacagcatcagagcattgaccctcattttccccatagcccctctgggggcctttc
ccttgtgtgtccccaagcgagagtccaacccaggtttgtgccagagcctaacccaggcttgtgccgagatgttcccagca
cagccccatgtgagagctccctggctccgggcccagtatctggaatgcaggctccagccaaatgcattctcttctacggg
atctgggaacttccaaagctgcctcctcagagtgggaatttccactcacttctctcacgccagcactgacctcccagcgg
gggagggcatcttttcttgacagagcagaagtgggaggcagacagctatcactttccagaagactttcttttctgattca
tacccttcaccttccctgtgtttactgtctgatatatgcaaaggccaagtcactttccagagatgacaactccttcctga
agtagagacatgcttccaacactcagaagcctatgtgaacactcagccagcaaagctgggaagtttttctctgtgaccat
gggctaattggtctccttctctggattgtggctttatcagataaaaacaagtggtcatgccacaggatgtctataagccc
attgattctgggattctatgagtgatgctgatatgactaagccaggagagacttatttaaagatctcagcatctttcagc
ttgttaacctagagaaaacccgaagcatgactggattataaagggaaattgaatgcggtccaccaagttcatggtaaagg
atgcactaactgattagagagaggtttcccctgatatgaggaaaacttcttggaagatgaggtgagatggcctaggaaga
aattcctacacaaagttgcacagtctctagtcctggaaacattttattcattggataagaatggattgaggcatgagcag
aggactgagacaaacacagagaagtttcaacactggttggggagaaaaggagtaactagtgagattcaggcagaacaaga
ataaggctcctcaagaggcacaagcaaagcagggctcgagttgatttgttctctcttcatcctgctttttgtaattccac
cagagtctgaaatggccactccatagagtctctgctctgggattctccaggaaaccaatatccatcatgagacatcaagt
ctagtcccaggaagaagagattctggaatggaaacatcctgggtgggagtctcagcacatctactattctgtctgagtta
ctggacaaataacttcagttttaacctaacgaaagctgggttggttggaggactgggcaggcagcgctggaaagtatgtc
agcaccatacctgactccctgaatgcactcaacaatgccattactgaccacttactagaaataaaacagtcatttgttga
atacaacccgtttctttttacaagtgtagtgaaaagtgttttctttcaagaaaccccatgcatttatagacattgcctca
gtgaccctttatgaaagaagtcactagtctttgtatgcccattgggcaagggcaccgcaaggctcagaaggaggaggcag
tgggctaggagaatcgagagatcagaattttaaactcagcccagccattaacatgcctcaagtactcctatcatatttgt
aagagacaacagttcactgaaatgaattctaaggtctttgggtttttatcagtgtgcttctgtagtttctgaggaaatct
aaggcacaactgaggaatgaagtcaggctttccaattcccgaaatactcctccactgcttactcatgtcccttggaaatt
aagaaggaagccaggagaatagctgccataaccagggatgaacttcttgtccactgctgcctgctatgctagcaacagcc
tcctaactcataatgacttagccatgaggaatgtttctagattctcctttagctgtctgcccatttggaagatgctgagg
acagagagaggacccaagcaggcaactagttggaggacttgtacacgtttccttccagcagtatgtcagagaggtggcag
cccactggggacagggctgcctgggttctgtgctcgaggggaccttgagcaggctatttaacccttctgtgcctcagttg
cctgatctataacatgaaaattagcaatccctactagataaagttggggaatttacagagttaatatttgtaaaggtctg
agaatattcctggcagagtaagcactctgtgagtatgacactggcatttcttctgcagcactacatgctgtctatgcctt
tgtccaagtctgaaaccctagaactcttagaattcagttcaatgtttacacaatcctacagttctgctaggcttctatga
tgctactattctgcatttgaatgagcaaatggatttaatgcattgtcagggagccggccaaagcttgagagctccttcct
ggctgggaggccccttggaatgtggcctgaaggtaagctggcagcgagcctgacatgctttcatctagtttcctcgcttc
cttccttttctgcagttttcgcttcagagaaagcagaatccttaaaaataaccctcttagttcacatctgtggtcagtct
gggcttaatggcaccccatcctccccatttgctcatttggtctcagcagtgaatggaaaaagtgtctcgtcctgaccccc
tgcttccctttcctacttcctggaaatccacaggatgctgcatttgctcagcagatttaacagcccacttatcactcatg
gaagatccctcctcctgcttgactccgccctctctccctctgcccgctttcaataagaggcagagacagcagccagagga
accgagaggctgagactaacccagaaacatccaattctcaaactgaagctcgcactctcgcctccagcatgaaagtctct
gccgcccttctgtgcctgctgctcatagcagccaccttcattccccaagggctcgctcagccaggtaaggccccctcttc
ttctccttgaaccacattgtcttctctctgagttatcatggaccatccaagcagacgtggtacccacagtcttgctttaa
cgctacttttccaagataaggtgactcagaaaaggacaaggggtgagcccaaccacacagctgctgctcggcagagcctg
aactagaattccagctgtgaaccccaaatccagctccttccaggattccagctctgggaacacactcagcgcagttactc
ccccagctgcttccagcagagtttggggatcagggtaatcaaagagagggtgggtgtgtaggctgtttccagacacgctg
gagacccagaatctggtctgtgcttcattcaccttagcttccagagacggtgactctgcagaggtaatgagtatcaggga
aactcatgaccaggcatagcctattcagagtctaaaaggaggctcatagtggggctccccagctgatcttccctggtgct
gatcatctggattattggtccgtcttaatgacacttgtaggcattatctagctttaacagctcctccttctctctgtcca
ttatcaatgttatatacccattttacagcataggaaactgagtcattgggtcaaagatcacattctagctctgaggtata
ggcagaagcactgggatttaatgagctctttgtcttctcctgcctgccttttgctttttcctcatgactcttttctgctc
ttaagatcagaataatccagttcatcctaaaatgctttttctttgtggtttattttccagatgcaatcaatgccccagtc
acctgctgttataacttcaccaataggaagatctcagtgca
