# Supplementary material for: Creating PWMs of transcription factors using 3D structure-based computation of protein-DNA free binding energies
Source: BMC Bioinformatics. 2010 May 3;11:225. doi: 10.1186/1471-2105-11-225 (PMC2879287; doi:10.1186/1471-2105-11-225)
Supplement: Additional file 4 — 124 NF-κB-regulated promoter sequences used for validation of the PWM model. The promoter windows span over [-10000, 1000] bp in respect to the TSS, the length of each promoter sequence is 11 kb. The genomic coordinates of the particular TSS are listed in Additional File 5. [file 1471-2105-11-225-S4.ZIP › nfkb_promoters/il12B1_1.fasta]

>PM000077071|interleukin 12B (natural killer cell stimulatory factor 2, cytotoxic lymphocyte maturation factor 2, p40)|
ccacctcatagctttgttgtgagtacgagatgagaaaactcacatgaaacacacaccacagtaactggtccacaggaagc
acacccaaaaagtctactactgtggttgctgaggtcaaccccccatttggtagatctcagcttagacatcatctattctg
gaaaaccttccctcaccgccaccccgaagatgtgtgtgcatctaaagcacccttgctgtgattgtcattgcaaggcgtgt
cacactgccatgtcattgcctcttagcttttttttcttttgccccctagaatactgtgagcacattactggtgggggcag
tgttccttctactggggcagagcacctagcacaaagtacgtgctcaggacatattctatcatattaaaaatagctattta
ggccgggcacggtggctcacgcctgtaatcccagcactttgggaggccgaggcgggcggatcataaggtcaggagatcga
gaccatcctggctaacatggtgaaaccccgtctctattaaaaatacaaaaaaattagccgggcgtgatggcgggcacctg
tagtcccagctacttgggaggctgaggcaggagaatggtgtgaacccgggaggcggagcttgcagtgagccaagatcgag
ccactgcactccagcctgggctacacagagagactccgtctcaaaaaaaaaaaatctacttaaacaagcaatctaataaa
gatgaaattttgctgtgttatacacttattattgctacattggaagactagactcccttggcaaccaaacacattctttt
ttatattatttaattttaataagagttaccatatattgatccatcttctatgccaaatgtaacttaatccttctatcagt
tctctgaggtagatattatcagtagtcccatcttataaggaaaatgaggctcagagaattgaggtactttgcccaagatc
attcagctagtagaacagagctgggacccaaacccaagaccattcatctccagtgtctgtttgctttgctgcctccaata
agactgaggatgccactttcctttttgttaaattttctggcctcccaaataccgtagagtggcatttcattattattggc
acctacataacaaacatggtaatgcctttgatgtaaattcctttggtgactaatcaaccccaccttgccatatttttgtc
tttggcactatttaactttcatgcttcgtcaagtctccttaactggagtgtaactggctggtgacagtgccaaggtctta
agattctttctgtctccccaggtctaaaaggaacatctctcacctactaaaacacataaatgaaattgggtttctgtcta
tttggctgttccatgttcaagtaaaatgactagaagatcatcaccaagtctgaagggtatttgggacagcttgatttgga
tctgtggtatacacagctttcacactgggggaccagggaggcacctcaagaagatagacacacttagtaacctttgtact
atttgactttttttttttttttttttttttttttgagacagagtctctctctgtgacccaggctggagtgcaatggtcca
atcacagctcactgtaacctcagccatctgggctcaagtgatactcctgcctcagcctcctaagcagctgggaccacagg
catgtgccaccacacctggctaattttttaaatttttttgtagaggtggactttcgccatgttgcccaggctgatctcaa
actcctggcctcaaacaatcctccctcctcagcctcccaaagctctgggattacaggtgtgagccaccatgcccagcata
gtttattttaaactagaggcatgagttacttttttaaagtaccatcaagaataaagatagatagatagatagatagatag
atagatagatagatagatagatagacagatagacagataaattttcaaagccaaaaattagagagaaaatgacagggcag
aagaccaggggtcatagttattttccagagcagatttccagaacaagatacaataaaagcctgatgaatattaatataaa
ttttctgtgaatggagaaacaaatgcgccttaaatgtgagtcccaaatcaactgtcacaaaggaagatgctccaaattgc
aggccccgatttttggtcaatctatttctctccaggagaattctatgtgctctagggtgagtagcagcagtaatgtactt
tattggatggtgctttaacaattcatcctataaatgcaggggatgctggttaatattcaataattgttggttggaggtga
tgttgataggggaccctcagacaatagatgccaggacttcaccacaaacatctgcccactccatgttgttcccaccttgt
cttgttctatctgtctctactaacagcaagaccagaccaactgttctcatacctttctagcataagcatttctacatctc
agcaatcctacaacctaggacacacccacttccttccagttgcccacacacccatttctttcactgggattaccaaagag
ttgaatttagaaaggaaaaaaaaaaaaaaggtttccatatgcaaatggcaaaatcaaggtcaaggtggaacacttgctct
gcagtcagtccagttgagcaggccaaaaatgcccactgggataatgaaattcagtagtgactgcatctaccaccctctgc
ccttatcatgggccaagggtggaaggacgatattgaaaacatgtgatcacagtcatctttgaaggggaagaaattaatga
ggacattgtaggccctttgaaagtgaagctgattctaaccacccagcgggttctccttgaaccactgctcagacagagct
gaattatccagacaggggagttgcaacagagaaaaagtttaattcatgcagagctggctgtacaggaggctggagtttta
ttatcactcaaatcagtctcactgaaggctcagaggttagtggtttttcaaagatagcttggtgagtagggagccaggga
gtaaggaatgctggttggttgggttggagatgaaatcatagggagtggaaactgtcttcttgtgttgagtcagttcctgg
gtggggcccatccggttgtcagaaatgcaaaaacctgaaaagacatctccaaaggccagtcttagattctaaaatagtga
tgttatctgctggagtaattggggaagttgcaaatctttattcctcctaagtaatggctggctaggcatacttcctaaca
gaattcaggcccctctcatcctcctaacttggtggcctttcattagttttacaagggcaatttagtatctgggaagggcc
attataatttaactaaatttctcccaaagttagcttggcccacacccaggaatgagcaaagatacccagaagcaagatgg
ggacagttagggcagatccctttcactgtcataattttctcactgttataatttttgcaaaggcaatttccactctagga
atcttttgcaaagcattaaaacaaaacaaaacatgcattagaaaggccactgaaaaactgaatgagctaactcaagcagt
tttctgcctccaggaaataccacacctaaaacagatgcttcctcatcaccatccataaaagtacaacatttcagcagtga
cctggtgaaatgcatccatcccaggagaaggttctcagctatgagcacatgtaattatatttgaaatatggactatggtc
taactaggtctgtcagattataaaacacacattcttgatgcactatatattctgccttttgtgtgtgcttcacttatctc
ttcttcggtaacttttttctttttttctgattagaaaagtaatacaaggtcattgtagacattctggaaaatttaagaga
tcattaaaaagaaaacaaaaataattcgccctcataccactcatatatacactgttaaattttgtgctctagaaccttct
gttaccactagggaatgtatctaagtcacgtggcaccaaaatcacgtggcaccaaagtatgttagtggtggtgaactaac
ctcagttcttgcctcctcatgaaacatgaggttttccttgaccccttcagagtcctcctgacaggaatgcctcacttact
cagtccacagctctcaacccctcatgggcgggggggcagcacacaggtgagcaggtgcaagagccagagcaaatgctttt
gggcaccggcaggaccaaaactctgtgcaggccccacagcagcatctagggtggagtacccatgacccctgcagccccac
aggacatatgttacagtgcacttttttagctttgctatccatggttggattaagtgtttaacaactcagtgaaccctctg
cctttttgcaagggcagagggtcagtgtgacagcctttagcatcctcacccatggcacctgagatctcgtttggtgtcca
ggaaaaatcaggttgcatgaacgaattgaagggcggtgaatgtggaggattttattgccagtggaagtggctctccacag
gaaggggaggtggaaaggggagggaccgggaaggtattcttcccctgaagtcctgctgtcaagtcatccctctgaagtca
aactgcttctctccagcattcagctgcttcttctctcctccccttctctgctctctgccagtggagcctggggtttttat
gggtgcagaatgtgggggcagggtgggccatgggtggtttgggaaacggcaacattggagtgggaaaacaggactacatg
ttctcactttgggccacagcaccaggcttgagggtgggtctttgccaaaaacccccactcttttctgcctagaatttctc
tgtctcctgtccctattactcagaagaaagaatttgaccaaagggcttaagacagagtgagagacccaggcaagttttag
agcaggagggaaagtttatttaaaaagttttagagcaggaggccagacacagtggctcatgcctgtaatcccagcacttt
gggaggccgaggcgggtgaatcacttgaggtcaggagttcgagaacatcctggccaacctggtgagaccccatctctact
aaaaatacaaaaattagccgggcgtggtagctgtaatctcagctactcaggaggctgaggcacgagaatggcttgaaccc
aggaggtggaggttgcagtgagccgagattgcgccactgcactccagcctgggagacagagcacgattccatctcaaaaa
aaaagttaaaaaaaaagagaaagttttagagcaggaacaaaaggaagtacacttggaagagggagggtgacttgagagat
tcaagtgtatggtttaacctttgatttggggttgcatatgctggcatgcttctggggggttgcctcccttctcccctgat
tcttctcttggggtggcctgccagcacttgggaggggccacatacacagtatgtttactgaaattgtacgcatgttcact
tgaggcattcttcccttactagttgagtgttcttagaagaagctcatacaccagttaaattcgaccattttccctcctag
tgctcatgcttaagcccattcgcccagctcctaagatcttatccggaagctgctaatcaccagcttcaggtgttctatct
attgggagactgcctttccctggtaccagctgtgaccaattattattttagagaaacagtttaataaccatctgaccctc
acctgatggttgcctgacattcctagtggtggtgggcggggagtggcgggggaaccctcttctgccctgctcatgtctga
ctagctatctgccgtgacacttccactcttcttttggtaagagcatgtatgtatgaggcaggaggtagaagctacttccc
atactcctaggctagaagtatcccttcaaaagcaactgaccatttgggggaagaagccttagttttcattatccacacaa
ttgccctatttctgcacttcactggccgcacaaatcacttggactcatgtaacagacacatgtgactgtatccataatag
gttcattgcccattgcacacagcaagtcaatacgccgagaggccaggttgcagcagagaaagaggtttaatcgtagggtc
accaaatgaggagacaggaagaaaccttaaatctatctccttgtggcatttggggctagggtttttaagagtttgggagt
gggctgatgtgttggagatggttgactggttgaagagtgcatggtgaagtcatgggacagggtgaagctgtattttcaac
ctgatcccctttctttgtgggggttttcaaactgaaatatggtagaattggggacctgaaaaacaacttaagtgattctt
aaacaaaagcgttctgattgtaatgtcagagatcccatctaaaggaacaatagggatacaaatcaattcctacacaatct
tatgaccctaatgtcagaaatcctatctacaggaataatgcagatgcaaatggtcaggatctagtgctacgtgactttga
gcaacaaggaagtgggccaacgtgcaacctaatcaatgcttaattataactatattcctgtccagaacccagcatgcaat
tcttgtcaaccctgtgagggtggtttcatgactctcaatggcctaccactttccatctagtagggcaaacctgccttgtc
tatcactttccttgtaataagcccattctccttgtcagggagtggtatacaggtgataagtgagacttcatgaaaaggct
atggagcttgtagggcaaattatttgctcctaagagacatcaacaggacaagatagtcttttcttatcccaggtgttatc
agtccttagtggattgatgcctggaactgcagagctccttagaaaactaagcccagggcaacctaattgatgcagacgtg
aaatctgttcaagtgacctctagcaagtcactgcaagtgactgaatacaaaatagactgttgcaagaaaagagcaacttg
cagaacaatatgtatagtatgattccatttatatagccagatagatataaatacatagagaagcattcagaagctctgca
ggaatgctggcactggtaacctctggaagccacaggaatcagggcctcaacattgtattctatgtatatttgtattgttt
gaagtttttacaatagcatgcatgcatgtattgcttatgtaattttctaagattttaatttttataagtacacatggctt
ctcctttatttgaaatgtgtactagatgatcaaagcattcttctaggagaaaataagtttttgtggccaaaaaaattctt
taagttatttttggtttttagggggttgcctccatgtcacagcttaatcatcagacacattaaccttgcagctcagcacg
ccctctgtttgtcagcagaccttcctcgcccatagggtaagcaatagaaagcttataggtatcagtttattttgcctggg
atcagggtctggattgtgaagtgggacatgttgataaacctcttctccaaaattaggtcaatgggcatttggctcatatt
accagaatgctggctggccatgtacagcctgtctccgagagaggctctaatgtggcccccacattagaacaacctgccaa
tgaccacattagaacctccattgttaaaatgcaggttcctgagccccatcccagatctgaatcacaatctccaagcatca
gccccaagaacctgaattttgttgttacatgcagataaagtacgagaaccacttcctccatgggtgaactgaacttacca
aaatagtcagtcccgaggggcagagatggcgtaggtgccagttcttctttctcatcctagatgctcagagtcaaattctt
ggctcagcaatagacaagtgatttcactgtgggaagacaattcagagccctgttccaggctcctcacattgattctctct
gtcttcttccactcctctttgtcatctttgatgtccccttgtgagctacgaaaagactttctgggacacgacaggataaa
aaaataaataagtgcaagcagccattcattaaacgtttagccaggatgctgctttaactgcatcccatcatatctcatta
atcttcacaccagtcctgagatcaggtactattattaacccgattttacagatgtgaggaactgaggcttaacgaaggta
agtaacttgcaggtgcgggtatccagctctctaactccagagcccatgctcttaaaaccctattacttgtccctggtgga
ggtgaacactgggggccctttcatataggactagccctcgggctgcaatctgagcggaaaagggaggatgagggcatact
tcgaagcttcttttgcataactggcgctggatttttactgagactttacgttacagttttttttttttaattttcaaggt
gcttttacgaacacatgaataaaatatttgtgtcattttgaaccttacttgtcttattttatgcatgtatttatttatgg
gggggcacaaggactcatctgtggtggtgcagccactgtaaataaattagtgaaactacttcacgtcaatttctgttcag
tacactttagtgatggatcggaggaaattaatacatgtttacaaaaagcccctcccccagttgttacatatgcctcagag
ataccagttgtgaaaagtgcaggtgcacttacacacatacgcacacacaccccacaaatggtatcatacgaaaaaacata
cctgcaatctgctttgtccacttaattgtatatcttggatacagaacttgtttcactggaaggctaaaaggcaaagtctg
gggaggcctagaggacacaggggatgggaggaggcgctctgagctggatgtaaggtctccacccacggccagagcacaag
gtcggataaccagtgggcctgccggcttggctgcctgggccctcccctgccgagacaaacggctggagggaggaagtgtg
cggctgggaagctccgctgctctggcccgggtttcccatttcccccttcccgcgctgagacggcgaggaaagttagcccg
gaaatctgcgcccgcctaaaacccggcctggtcccagccaccgccccaggaacttcccccaccgcaggggcggaggtcga
gagcagggatggagaagtggacctgcgcgggtggactccggggcgcgggtggactccggggcgcggggggactccgagga
gcgggtggactgtggggcgcgggtaccgtctcgcagcgacctctgtcggcggctctggggatggcccgcatctgtctgcg
tgtacctggtatacgtgcaggtacatgttcctgttcacgtgcagactgggcgggggatgggggggtccacaccggtgtac
acctttgcatacctcttagcaacttgaaattccaccacgagagatatctttattccgctattcctgtgcatctgcacgga
gcccctagggccatagatttgtgtgcaaatgaaatgaggatgtagtctgggtgcccaagggggggtgccttgagtgtggt
tgtctgtatgcctccctgagggtatttcactttctgctcccatccgcccctatgagcgagtacctatgagcacaggatgt
gcacatatttgagtcttattagtggtacacgcagttttatcatctccccaggtctgtgtctgtatgaaatgtgcatgggt
gtgtgtgtgcacgcgtgtgttcccactcggggaatgtggggagaggtgcatggagccaagatgggtggtaaatagtatgt
ttctgaaattaaaggactaatgtggaggaaggcgccccagatgtactaaaccctttgcccttcatctcatcctctctgac
ttgggaagaaccaggattttgtttttaagcccttgggcatacagttgttccatcccgacatgaactcagcctcccgtctg
accgccccttggccttccttcttcctcgatctgtggaacccagggaatctgcctagtgctgtctccaagcaccttggcca
tgatgtaaacccagagaaattagcatctccatctccttccttattccccacccaaaagtcatttcctcttagttcattac
ctgggattttgatgtctatgttccctcctcgttattgatacacacacagagagagacaaacaaaaaaggaacttcttgaa
attcccccagaaggttttgagagttgttttcaatgttgcaacaagtcagtttctagtttaagtttccatcagaaaggagt
agagtatataagttccagtaccagcaacagcagcagaagaaacaacatctgtttcagggccattggactctccgtcctgc
ccagagcaaggtaagcacttcccaagcccctacctccctcccctccctgtgggcctgcagctgtccaggtgtagaaaccg
ttagtgtgctaccccagcagctggcaggagggagttggtggattcctggaagcatccctggtgagtcatctgctggaaca
ttagtgaaaacttagtactctagggaccgatgtacagtgtccattttaaaagccacctaataataactgtatagcaagat
ctgtgtgtatgcatagtttgtggaaatgtttgttttatcttattttgaagtggtgtgtattgatgtataaaagtatattc
ctaaatgttaatgcccatcagttaaaggattgtatagagctaaagtgagtggtgcctgccttactattgaaatttttaaa
aagcctttcgtgcattccttaaagtaattggattcataattataataatgttacaaatcagacttgctcccatatttgtg
atggtcttggtcgtcagttgtgatatcaaccaaaatgacagctgggatccccattcttgtggattaactaactttggccc
cagttaaaaaatgaaaagctattattgcttcctaaagagtt
