# Supplementary material for: Creating PWMs of transcription factors using 3D structure-based computation of protein-DNA free binding energies
Source: BMC Bioinformatics. 2010 May 3;11:225. doi: 10.1186/1471-2105-11-225 (PMC2879287; doi:10.1186/1471-2105-11-225)
Supplement: Additional file 4 — 124 NF-κB-regulated promoter sequences used for validation of the PWM model. The promoter windows span over [-10000, 1000] bp in respect to the TSS, the length of each promoter sequence is 11 kb. The genomic coordinates of the particular TSS are listed in Additional File 5. [file 1471-2105-11-225-S4.ZIP › nfkb_promoters/f8_4.fasta]

>PM000072116|coagulation factor VIII, procoagulant component|
gtgaactgcaaatgctgctgcctgatcattcctctggaagttttgtctcagaggagtagctggccatgtgaggtgtcagt
ctgcccctactggggggtgcctcccagttaggctactcaggattcagggacccacttgaggaggcagtctgcccgttctc
agatctcaagctgcgtgctgggagaaccactactctcttcaaagctgtcagacagggacatttaagtctgcagaggttat
tgctgtcttttgtttgtctgtgccctgcccgcagaggtggagcctacagaggcaggcaggcctccttgagctgtgggggg
ctccacccagttcgagcttcccggccgctttgtttacctactcaagcctgagcaatggcgggcacccatcccccagcctt
gctgccaccttgcagtttgatctcagactgctgtgctagcaatgagcaaggctccatgggcgtaggaccctctgagccag
gtgcaggatataatctcctggtgtgccgtttgttaagcccgttggaagagcgcagtattagggtgggagtgacccgattt
tccaggtgccatctgtcacccctttctttgactaggaaagggaattccctgaccccttgtgcttcctgggtgaggcgatg
cctcgccctgcttcggctcacgcacagtgcactgcacccactgtcctgcacccactgtccggcactccccagtaagatga
acccggtacctcagttggaaatgcagaaatcacccgtcttctgcatcacttatgctgggagctgtagactggagctgttc
ctattcggccatcttggctcccaatgcaaagaccttcaaacaacgtgacttcattttctcactcctaccttttgtgctct
tgtcatttatttgaattctacatatattttaaaccccataagacattattattgttttatataatcaatatcatttatat
atatatatatatttacacctttcatttctttcattcttttctgcatttcttgcttccatctatgatcattttctttttgt
ctgaagaaacttctttggaacttccttcagtgtgtgttggctagtaaaaagttctctgtcagtttttggtcagaatgggt
ctttattttgcctagatacaagtccttggttggatttacatattgtgaatgttttctcccagtctgtggtttgtcttttc
actcctttaagggtgcattatggttaatagaagttcttacatttaattaattcttatttttcagttttttatggttaatg
ccttttgtattctgtttcagaaatttttgcctatcctaagaacatgatgccatccttctatattttctttctacatattt
taaatattttcttctagaagtctgattgctgtgttgttcacaattaagtttatgattcatttttaattaattttgatgga
gtgatgcagataaaagttcatttttccatatggatatttaattgctctagcaccaattgttggaaaaaaataatttcctc
actgaattgcactgttgtctttgccatgaatctgatgactgtatcactgtagctttgtttctgtactctatttcaggggt
aggttatgatccacaagccaaatttgcagcttgtttttatatggcattgagctaagaatttttttacatttttaaagaat
tgtcacacaaaacaaaaaaaaagcaaaaaaacaaataaggatatgtatcatggaccatatgtgtctacaaacctaaaata
tttactatgttgctttttacagaaaaagtttgccaacccctgatctcttatattccattgacttattggtctatctttgt
accagtaacatactatcttatagtaagttttaatatttgttagtataattcctccaactttgctctctttgatttttata
taaattttagaatcatcttgtcaattttatcaataaaaatatcttctgaggttttgatagggattacattgattctgcag
atcaatttgggggagcatacctcttgacaatattgagtattcctgtccatgagcatggtttagttatttatttacatctt
ttaaattttctcttggcaatgtttttgtaaaattttagtgtacaggtcttgcacatttttgtaaagtgtattctttggta
tttaatgctattataatattttttatggtatcagtttttgtcaattgtgtttttctagaaatatgtccctttcatctaag
ttgtttaatttacttgaagtaagttatttgtaatgttcttttatcatccttataatgtctgtactgatgtctccgttttc
atacctgatattgttatttatattttatctattttaagtttatcgcctgcacccactaactcgtcatctagcattaggta
tatctcccaatgatatccctcgcccctccccctagtgcacatgtaccctaaaacttaaagtataataaaaaaaaaaagtt
tgtcgcctttgttataggttcatcaaatttactaatcctaccataggatcaaatttttgctttgttcatcaggtcatgga
attaaaaaaatttttttgttttgtttattttctatgttgaatttttatttttattttgctttgcatttcatttatttctg
gtcttttgttattattccaatactttctctggattcagttttctttttcttcttgacttcttgagattaaaacttggttc
attgattttcaacatttcttactttttaaaagttcatacaaagcataaatttccctttatatactgctttaaccccatat
cacaaattttgatgagtcatatttttattatcattgagtttaaaatattttataaattttacgttatttcttgttttatt
catagttattttacagtgttttacttaatttcccaatatatggcgattttctggctctctctctgttgctgatttatttg
ttttactgtgatcacataacatactctatattatttcaatcatttgaaatttgttgagacttgctatatgcccagtgaat
aatttaatttgattaatggcccactgcatttgaaacaaatatgtctttgctgttattgggtagagtgtcatatatttgcc
tattatgtcaagttgctttatcatgtttttaaaatccttataaacttcctgatattttatctgtttcttacagacatgga
ggaaactgtgacatctctgtgattgttgagtttgttattttgatttttgtatttgttagtaagaatgtttcaaaataaat
gaggcaatataaaatcaggtgcttacaactttaaggttgtattcttattaaatcaattctttcatctttgtgaaatgtcc
tttttgtctgaagtagtacttgttgccttaaacgtctgcattgtctaaaatttatacacctgcactatcatatttatttt
gcttaatgtttgtgtggtatatatttcccattcttttcttttcaacctatctctatccttatatttacagtgtgtctttt
ttaacattttctgtagtgcaagtctgttggttaattaattttgtcagtttttgcttctctgaaaagtctttatttctgtt
tttgaattatatcttcactgtgtatagaattctgggtttgtggttgttgtttttgttttattacattttgttttattggt
ttttccctcagcactttaaaaatgccgctccattgtttctacttgcatagtttttcacaataagtttgttgtaattccca
tttgcattcaactgtacataatgtatctttttaaaaaaatctggatggcttcaagctctttactttgatttttgtgtgtg
tgtgtgtgtgtgtgtgtgtgtgtgtgtgtgtgtgttactttggcattctctaggcttattcaatctgtaatttggtatca
ttaattttgaaaaatatttatcatctgtgtcttcaaatattgcttctaattctttctcttcttctggtattgcatttaca
tatattatactgttcaattttgtcacacagctcttgaatatgctgttctagtttgttttctaactatttttccttctagt
tgttcagttttgttgacatttattgacctatttttacttcagtaattgtttcctgggttgttgagttaattgatgaactc
atagatgacatacaatttatctttttattcttgtgtcacttgtgcttttgatgtcacatctaggaaggctttgtctagcc
caaggccacatttacttccatattttcttctaagagtttgatagttgtagctgttacatatatgtctatgatctagtttg
aataaatttttgtgtatggtgtgaagaagaggtctaacctcttttttattttttgcatgtaaacatccagttgtcccggc
accatttgttgaaaatatgattcttttcccattaagtcatcttgacacccttgttgaaaatcaattgaccataaatgtga
gagtttatttctgaactctccattctgttccattgacccatacgtcttctataaattcttatagctaattctacattaga
ctttggtttttcagatgtggtcatctcattagattatggtgatatgtttggttacaagttttatcttctccttggcaaca
ttttttttattactgctcttcttttattcgtttttgttgttcctttctctttttgtgagacagggtctcactctgttgcc
cagggtggagtaagtggtgtgatcatggctcactgcagcctcaacctcctgggctcaagcaatcctcccacctcagcctc
ccaagtagtgggactacaggcatgcaccatcatgccaggctaacttttttattttttgtagagacagggtcttgctttgt
tgcccaggctggtcttgaactccaagctcaagcaatcctccaacctcagcttcccaaagtgctgggattaccagtatgag
ccactgcacctggccttgttgttcctttcttccttttatcttgtagtatcttgatcctttttgcttattatttatcattg
aggtgagtttgttctaaataaacttttcgcagaaagtttatgtagatatattaatatcaatgaggcattaggagtgagtt
ttagattagcaggaattctcttatgaaaggtattgattgtatgtgtgagttttcagcctttacttctctccagcccatca
agatcaaagctgcagagttgtttacatttcagaatttctttcctcccctccccaccttgcaaaacagacttacagtgcaa
aaatgacttgtcaatgtgattctttcttctggtcccatctttcctaccttttgagacttgtgttgaaaggagtccagtaa
aaccaccgatgctagcttgtataccctgatcccattgttataatgaatgactgactgtttttcatatcaaagtataatac
ttgcaccttgatagaagaaagaaacaaggccaggcacagtggttcatgcctgtaatcccagcactttgggaggctgaagt
aggaggaataattagactttgatattaaaaatggggaagatatggcggtataagatatgaggaagtatgtcttcttggac
ttttctgaaatctgccagccatgagcatccactctttttatcttttgatacctgttttatattaactatacttctatttt
gtggtttcatggcttcagatatcttccagcttaattgtactctgtctttaattatttgcagcaatttctgaaaggagcaa
gaagaaaggccagccctttcttcactaccttaaaaactggtcatcttttgaaaccccatgaaaggcacagtgggtgacca
tctacatcaggagtgggcaaactatggcccttgggtagtctggtctctgtccgtttttgtaaggttttattggaacccat
acacacacaaactgatcatctcttgttatgtgttaagttttcttataattattcttttctatttcatccagctgaattac
catttcaccttgtgtatgccctttccagtcttaaattatagaagctatgtctttgtggttttaaattatggaagctgtgc
cttcttgtgttttagtatggcaagatatttgttcttacttttcctctagaatctgcagtggattactttcagaagtaggt
attgcctctaagtttcctgacttctgtttccttctccctgttctgtagtatatttatagattgcatgttttctcgtcctt
aaacaaggtacaaatatgttctgatcaaggtttgctagccgagaggataagtggcttgctcttagcctaactctctgtct
acttaatggatgtcgaattcccttctcaactcaacagctagtaactagttccaagatcggataatagcttacagaattaa
ttagttcagtgaaagccctggtttgatcacagaggcaggagactgatctatatatttgtagtgctgactagaccccaact
tggccagatagcttatacctatgtcagaagttggaggaggagattgacagctgaggtgtctccaagggaattacaattat
tttcattttctttgtgtctgtaattatgtctcttttcttacttcaaattttgtatatgtgaaatttcttaatttttattt
ggttatttattttattgactttttcatcaaacaaccaactctaagttcttggattgaaatttatgaattaattataatgt
tttaaatttaccattagtcacacatacaatacaaaaagatattttcattacaaaattttaacccaagccattaaaactaa
actccagcttggtcaccattcctaataccaggcccctctcagaggggagggtaaataaaagtccattttggtaactagtt
tgacgagaatctctaattgtttccctgtttttcttataatgtctgcctttgaattatcctctttttttcaagagttccat
catataatgtattcctttttgcttacagattgacctcctagaggcatgcatccccctgctccagtctgagctggttctct
ctaggcctgaggctcagttatcaacttgggacttttatttaccctccctcaggataggtacctggttcttggataccagg
tcttactcttgtttgagatactcctttattttggtggcaaacattccataatcacttcctgataatggtgacatttgagg
tagattttctgagtctttatatgttagaatatgtttttattctcctttgccacttgattgataatttggctgcacataga
atgtaagcattcacagggcttttgggagcagcttcccttgagaagaaggtggatgcagttaagatcttccctgaaaagac
tgtgtgaaatgacaaggctattgaggtacccaacgggtagcttggtaaaggtgtatcttgtctcttatgtttatgcatct
actttaccaccatgtaattagcctattataacttgttgcattccttcactcagctaatcttgttcatggtagaaattaat
attgctagtaccatggtagaattttatattagctggatcctagacctaaatgctccttccttgtgcttacatattctgca
agtgggtgacagtggatgctaggtattgtgttatgtgatttcaatgtattatatgatggggtagatactattagcctcat
ttgaaaattagaaacctattgttcagaaagtttaagtgactttctcaaagtcacacagctggtaaatggtagaactggga
tttgaatccaggcaatctgatggatttaagaggaacctgtgccactatgtgatatagcaataacatctagccaatataaa
tactttcctgaattaaatcactgtcatattcagagagttctgtgtcactattaagaccctccattattgtgtatattaat
tacatttccctattttaatcccaatatctattcatttttatcacagtcctttcttatggtcacaaacaggcatagtacaa
cagcagcaatgcaaaaaccacttttatattacatgttccagggatttaacccaatgacctgtgatataatgatactgact
agtattttttcatttatctgggaatgggagagaacctctaacagaacgttttagaatctgtgttatgagtaaccagagtc
ttattcttcctcatctccaggtctatggattctggggtgccacaactcagactttcggaacagaggcatgaccgccttac
tgaaggtttctagttgtgacaagaacactggtgattattacgaggacagttatgaagatatttcagcatacttgctgagt
aaaaacaatgccattgaaccaagaagcttctcccagaattcaagacaccctagcactaggcaaaagcaatttaatgccac
cacaattccagaaaatgacatagagaagactgacccttggtttgcacacagaacacctatgcctaaaatacaaaatgtct
cctctagtgatttgttgatgctcttgcgacagagtcctactccacatgggctatccttatctgatctccaagaagccaaa
tatgagactttttctgatgatccatcacctggagcaatagacagtaataacagcctgtctgaaatgacacacttcaggcc
acagctccatcacagtggggacatggtatttacccctgagtcaggcctccaattaagattaaatgagaaactggggacaa
ctgcagcaacagagttgaagaaacttgatttcaaagtttctagtacatcaaataatctgatttcaacaattccatcagac
aatttggcagcaggtactgataatacaagttccttaggacccccaagtatgccagttcattatgatagtcaattagatac
cactctatttggcaaaaagtcatctccccttactgagtctggtggacctctgagcttgagtgaagaaaataatgattcaa
agttgttagaatcaggtttaatgaatagccaagaaagttcatggggaaaaaatgtatcgtcaacagagagtggtaggtta
tttaaagggaaaagagctcatggacctgctttgttgactaaagataatgccttattcaaagttagcatctctttgttaaa
gacaaacaaaacttccaataattcagcaactaatagaaagactcacattgatggcccatcattattaattgagaatagtc
catcagtctggcaaaatatattagaaagtgacactgagtttaaaaaagtgacacctttgattcatgacagaatgcttatg
gacaaaaatgctacagctttgaggctaaatcatatgtcaaataaaactacttcatcaaaaaacatggaaatggtccaaca
gaaaaaagagggccccattccaccagatgcacaaaatccagatatgtcgttctttaagatgctattcttgccagaatcag
caaggtggatacaaaggactcatggaaagaactctctgaactctgggcaaggccccagtccaaagcaattagtatcctta
ggaccagaaaaatctgtggaaggtcagaatttcttgtctgagaaaaacaaagtggtagtaggaaagggtgaatttacaaa
ggacgtaggactcaaagagatggtttttccaagcagcagaaacctatttcttactaacttggataatttacatgaaaata
atacacacaatcaagaaaaaaaaattcaggaagaaatagaaaagaaggaaacattaatccaagagaatgtagttttgcct
cagatacatacagtgactggcactaagaatttcatgaagaaccttttcttactgagcactaggcaaaatgtagaaggttc
atatgacggggcatatgctccagtacttcaagattttaggtcattaaatgattcaacaaatagaacaaagaaacacacag
ctcatttctcaaaaaaaggggaggaagaaaacttggaaggcttgggaaatcaaaccaagcaaattgtagagaaatatgca
tgcaccacaaggatatctcctaatacaagccagcagaattttgtcacgcaacgtagtaagagagctttgaaacaattcag
actcccactagaagaaacagaacttgaaaaaaggataattgtggatgacacctcaacccagtggtccaaaaacatgaaac
atttgaccccgagcaccctcacacagatagactacaatgagaaggagaaaggggccattactcagtctcccttatcagat
tgccttacgaggagtcatagcatccctcaagcaaatagatctccattacccattgcaaaggtatcatcatttccatctat
tagacctatatatctgaccagggtcctattccaagacaactcttctcatcttccagcagcatcttatagaaagaaagatt
ctggggtccaagaaagcagtcatttcttacaaggagccaaaaaaaataacctttctttagccattctaaccttggagatg
actggtgatcaaagagaggttggctccctggggacaagtgccacaaattcagtcacatacaagaaagttgagaacactgt
tctcccgaaaccagacttgcccaaaacatctggcaaagttgaattgcttccaaaagttcacatttatcagaaggacctat
tccctacggaaactagcaatgggtctcctggccatctggatctcgtggaagggagccttcttcagggaacagagggagcg
attaagtggaatgaagcaaacagacctggaaaagttccctttctgagagtagcaacagaaagctctgcaaagactccctc
caagctattggatcctcttgcttgggataaccactatggtactcagataccaaaagaagagtggaaatcccaagagaagt
caccagaaaaaacagcttttaagaaaaaggataccattttgtccctgaacgcttgtgaaagcaatcatgcaatagcagca
ataaatgagggacaaaataagcccgaaatagaagtcacctg
