# Supplementary material for: Creating PWMs of transcription factors using 3D structure-based computation of protein-DNA free binding energies
Source: BMC Bioinformatics. 2010 May 3;11:225. doi: 10.1186/1471-2105-11-225 (PMC2879287; doi:10.1186/1471-2105-11-225)
Supplement: Additional file 4 — 124 NF-κB-regulated promoter sequences used for validation of the PWM model. The promoter windows span over [-10000, 1000] bp in respect to the TSS, the length of each promoter sequence is 11 kb. The genomic coordinates of the particular TSS are listed in Additional File 5. [file 1471-2105-11-225-S4.ZIP › nfkb_promoters/f8_3.fasta]

>PM000072115|coagulation factor VIII, procoagulant component|
cgggtggatcacctgaagtcagaagttcgagaccagcctggccaaatggcgaaactccatctctactaaaaatacaaaaa
ttaaccaagcatggtggcaggcgcctgtagtcccagctactcgggaggctgaggcaggagaatggcatgaacccgggagg
cggagcttgcagtgagccgacattgcaccgctgcactccagcctgggcacacagcgagaatctgtcaaaaaaaaattgac
aaacaaggccattatataatagtaaagaagttaatacaacaggagaatgtaacaagcataaatatatatacacccaacat
tggagcacctaaatatattaatgtttgatctttgtattttctagtctcattaaaagtaagggcaaaaactacaattactt
ttgcaccaacctaatataaagcaaacattaatagaccaagggggaaatgaagacagcaatgaaataatagtagaaaactt
taacaccccactttcaccaatggacagatcatccagacaaaatatcaacaaagaaacactggacttgaactgcactgtag
accaaatagagcaaacagacatttacggaacattccatccaacagctacacagttcacattcttctcaactgcacatgga
acattctccaggagattatacattaggccacaaagcaagtcttaactaacttttttaaaatgaagtatttttttcctgcc
aataatggaataaaactataaatcaacaacaggaggaacaactgtacaaatacatggaaattaaagaacatgcccctaaa
caaacaatgggtcaatgaagaaattaaaggagaagttaaaaaatttcttgaaacaaatgaaaatggaaacataacatgcc
aaaacttatgggatacagcaaaagtagtccttaaagaaaagtttatagcaataaatgcctacatcaaaaaaaaatctcaa
ataaacaacctaatgatgcatctcatggaactagaaaaacaagaacaaacaaaaccccaaattattagaagaaatgaatg
aatacagatgagagcacaaataatcaaaatagaaactaaaaaatacaaaagatcagtataatgagttagttagttctttg
aaaagataaaaaaaagtcaataaacttttagccagactaagtgataataaagaagaaaaacagaaataaatcagacatga
aaaaggagacattacaactgataacacagaaatacaaagaattataagaaactactatgaacaactataagccaacaaat
tgaaaagcctagaagaaatggataaattcctggacacatacaacctaccaaggttgaatcaagaaaaaatggaaattttg
aacaaatcaacaatgagcaacaagattgaagcaaaaatacaaagtctcccatcaaagaaaagttcagtacccaatggctt
cactgctgaattctaccaaacatctaaagaactaataccaattcttcacaaactattcaaaaaattgaaaaggaagaaac
tcttccaaaattattttaggaggataatgatcattatcctgatcccaaaaccagacaaaagcacaataacaacaaacaac
tacaggccaatatcctcaacaaaatactagaaatagaattcaacagcacattaaaagatcatttaccatgatcaggtggg
atttatcccagtgatgtaaggatggtttaacatatgcaaattaagaatgaaggacaaaaattatattatcattttaatag
acacagtaaaggcatttgacaaaattcaatatcccttcatgataaaaactctcaacaaagtatagaaggagcatacctat
atgataaacctacaaacaagatgaaactgagtggggaaaagttgaaagcttttcctttaagaactggaataagacaagca
tatccaccctcaccacttctattcaacacagtactggaagtcctagccagagcaattaggcaagacatccaaattggaaa
gaaggaagtcaaattgtccctgtttggccaggctcaatggcttatgcctgtaatcccagaactttgggaggccaaggcgg
gcagatcacttgatgtccagagttcgagaccagcctggcaatatggtgaaaccccatctctactaaaaatacacacacac
acacacacacacacacatgctagccagacatggtggtgcgctcctgtagtcccagctactcgagaggctgaagcaggaga
atcactagaaccccagaggcggagcttgtggtgagccaagatcgcaccactgcactgcagcctgggcaacagagtgaaac
actgtctcgaaacaaaaacaaaaacaaacaaaacaaattgtccctgtttgcagaagacatgatcttatatatagaaaact
gccaaaactacaccaaaaaactgttagagctagtaaatgaatgtagtaaacttgtagtctacaaaatcaacatacaataa
ttgatagcatgtctatatgccaacagtgaacaatctgaaaaagcaatcaagaaagcaatcacgtttacaatagctacaaa
aaatgtccagaaataaattaaccaaggaagtgaaagatctctataatgaaaactataaaatattgatgaaagaaattgaa
taagacacaaataaatggaaagatatttcatgttcatggattgaagaattaatattattaaagccaaagcaatctacaga
ttcaatgcaattcctatcaaaattccaatgtcattcttcacagaaatagaaaaacaatcctaagatttgtgtggaaccac
aaaaaatcccaaagagccaaagaagtcttgagcaaaaagaataaacctggaggcatcacactacctgatttcaaattata
ctacaaagttatagtaaccaaaacagcattgtgttgacataaaaacagacatatagaccaatagaacaaaatagagagcc
cagaaatacacccaaacatttaaagccaactgattttctacgaagttggcaagaatacatgatgggtaaagaacagtctt
ttcaataaatggtgctgggaaaactggatatccatatgcaaaagaatgaacctagaccccctatctctcaccacgtatga
aagtcaaataggccaggcacagtggctcatgcctgtaatcccagcactttgggaggccaaggcaggcagatcacttgggg
tcaggagtttgagaccggcctggccaacatggtgaaaccccgtctttactaaaaatacaaaattagccaggtgtggtggc
acacctgtagtcccagcaacttgggaggctgaggcaggagaatcacttgaaccccagaggtggaggctgcagtgagccta
gatcgtgctattgcactccagcctgggcaacagagtgagactctgtctcaaaaaaaaaaaaaaaaaaaaaaaaaagaaag
acagaaagaaaagaaaagaacaatagattaaggaattaaatttaagacctgaaactctgaaattattagaagaaaacata
gtgtaagcatttcatgacatcaatttgggcaagaatttgttagacaagacctcaaaatcatgagtaacaaaagcaaaaat
aaagaaattggattacatcaaactagaaagcttctgcacagcaaaggaaacaatcaacagagtgaagagacaacctatag
aatgggagaaaatatttgcagattatacatctgacaagggattgatatctagaatatataaggaactcaaacaactcaat
agcaaaagtccaaataatcctattaaaaatgaacaaaagacctgaatagacatttctccaaaagagacctacaaatggcc
aacaggtatatgaaaaatgctcaacatcactaaccatcaggaaaattaaaatcaaaactacaatgagatatcacttaccc
ctgttagaatgactattataaaaaagacaaaataacaagtgctagcaaggatgtggagacaaagaaacccttatacactg
ttggtgggaatataaattagttaagccattagagataatggtatagagatgcctcaaaaattaaaaatagatctatcata
ttttctagcaatcccactactgggtatataccaaaaagaaatgaaatcagcatgttgaagaaacatctgcatccccatgt
ttatgacagcattattcacaatagtcaagatataaaatcaacttaaatgcccatcaatggatgaatggataaagaaactg
tgatatagatacacaatggaatactattcatccatttaaaaaagatgaaatcctgtcattttcaacaacgtggatgagcc
tggaggacattatgttaagtgaaataagccaggcagagaaagacaaatactccatgatctcagtcctatgtacaatcttt
aaaatttgatctcatagtagttgagattagtgattctaggaagataagggggaagtgggagatggggagagattggtcaa
tgggtacaatgttacaggtagatagaaggaataagttctggtactctattgcacagtagggtgacaatagccaacaataa
tatattgtatatttcaaatagaagagaggattttgaatggtctcacaacaaagaaatgacaaacatttaaggtgatggat
atgataattaccctgatttgaataattacacaatgtatacatgtattgaaacatcacattgtacccataaatttgtagaa
ttatttatgtgtcaataaaaagtaatacagttaaaaaaataaaattgcccattaggataaataaaaagacccacacacaa
aattatcattgtggcatttcagagcacagagagaagatacttaaagcttcttctgagaggaacaggacgcatacaaaaga
atgggaattagactggcgatataattaagcaatattgtaaaagatctaagggaaaaattatttggaacctagaattttta
gtcaaactatgaatcaattttgggggaagaaaaaagacattttcatatatagagggccttaatagtcactgaatgtgtac
tatagtaaaaccagaaactacataaaagaggaatttgggagattcagcaacccaagagaataatgaagtatgagggggat
gttttctccttagttcttttccgtatttttcaataatttgataataaacatgcataattttataattaaaaaggaaatta
attttgacaacatgcaagttcctgttctcacataccttatagtggagggacagattgtagtcaaataagcataataatac
atgcaaaattacaaactgagcattactctgaaggaaaattacataattctatgtaagcctataatacaggaatctgacct
agactggggaatcagagaaggcttccctaagcaagtaccccttgaacttagctttgaaactgggaaaatgaggcaatgtg
agatgaagctgttagaggtattaggaatcaaacctattggggccttctagtccttagtagagagtctggactttattcta
tgtggaatgacagcctccagtgggttttaggctggcggatactacaatcagatctggaatgcagaaatagtacaccagtt
tctttgtgggtaaaagtcttagaggggagaatatgaccaactgtagggagacctgtaaaaaaagtttatcagtagctcag
acgagataatggtaacttggattaagatagtggtagtagtaacagtgaaaaactagatacatttgaaagcttttagagcc
aaaataggaggcagctgtgcccttgttgttaccagtgtgggatctgaacacatgactacttgggttcaaatactgagcaa
attaattaacctctctgggcatccgtttcctctcctgcaagacatggatgataatggtttctacattcatagggttgtta
tgaggaatgaatgaattaaaacttgtaaaatactttggacagtgcttgacataaaacaagtgctcaatacatattagcta
ttattgattatattgccctggtcagtgtcaaactgcatatgggagatgagaatggtaacaaggataactctcacttgcat
attcaaatgcaggatgctgccattcactgttataaaaaactctggaagagaatgaagtgatgaaaattgtaaatttggtt
ttgaacatgtgggttttttgagatatctaggtggagatgttgagaaagtgattggctgtatgagcctggagttccagaag
aggtcagcaggggagacagaagaaggagcagtctgagaagtaggagaaaaaaacccacagagatgttggcacagaggcca
agggaagagagagttttaaaaacgaatgaatggtcaacaggtgcaaataaagactgaaaaatgtccattggatttagcag
catgatggtgattggtgaccttggcaagagctgttggtttgatagtagcccaatgttcttgataaatttgtttacaagtc
aaggtagcaataaagtgtctaaagtcaatttgtccattctgtcctagcaagtgttttccatttcagattctctacttcat
agccataggtgtcttattcctactttacaggtctgattggatgccacaggaaatcagtctattggcatgtgattggaatg
ggcaccactcctgaagtgcactcaatattcctcgaaggtcacacatttcttgtgaggaaccatcgccaggcgtccttgga
aatctcgccaataactttccttactgctcaaacactcttgatggaccttggacagtttctactgttttgtcatatctctt
cccaccaacatggtaatatcttggatctttaaaatgaatattataaatatccagtcctacttttaataaaatttactgga
caatgtacaggaatatagtgtgttgctgaaggggacattatagagttactgtattagacctcagccaagatcccctagtt
tccagcttccagtgtaaagtttttaccttgactataaaagggcttgagtattagtaggactcatggatttttagttaaat
gtctgtgatggagaaaagatggcttatggatgattgaggtgggaaaatgaggagaatagtatgcccttggtttctcagcc
ttatcccattaattacgctccaatattatggagagaggaactgcaagttgtagctgaagagattttttttttttttggag
aaatctagggaaatgggaaaaaaaggcattgtccagattgcaactgtaagggctccactatatcattagtaatgcccaga
gcagtaaatagcaaatatgacaggctattgtagagcttgacttcagacaccagacagccagaggcactctgtagatacct
ggcagtagatgagagacacctgtgaaactgagggcaggtcaggagctagtgaattttagaagtaacatgggattgaaagg
actatttggtgggaactttggaaagggtcaaaggttctgtgtaagcaaattaggacgatggtaactacagttttaaatta
ttgttaatgtaactttatttgtaactgctagttgtgcaaattcagattgcatcatcatttcaccccaattttccttactt
ttgtatttattctgctaactcttaatcttggatcaacctaataaccctctttctctacccctctcgtggccattgaaggc
tcttagtcagtttgtgctgcaataacagtataccacagaatgggtaatttataatggacagaaatttattggctcacatt
tctgggggctgggaggtccaatatcaagttgcctttttctgcgtcttaacatggtggaaggcattatatgacaaaagggc
aaagaaagggtgagagagagcaagaggagggtgagctcactcctgtgataacaaatccactcccatgaacactttcccca
gataactgcattagtccattcatgagggtggaacgcttatgacctaaacaccttttatatgttcacctctcaataccatc
acgatgataattaaatttcaatatgagtttcggaggggacagacattcaaaccatagcaagagttattggagaaaaatgt
cggagaggcctaatcttttatatttaatagcatttctttcttcctattactctcatattaaccttctcctcaggttcctt
ggttgacttagaaaagagaattgatcttgccatgcatccaccattttcctccttatgttctattagtgaccttgtttatt
gtcttctgtagtgattaagaatagaaatctctcttccccatgtgtcacataatatttatggaattttgacaagaccttag
tggacaaaatgtgtcatactgaatgagtaacaggaagttgatgcacaaacaacattcttgcaggcacagaggaataggtc
atttacttgtatatgatcattgtcaatcaatcattgtccagttggaccccgattcagtttattttttgttttgtttttct
ccttttcacagattctatccactaattttaatctttatttttcagaaaaaaatgctttatcttattgaacctcagaccaa
acactttgtttttcgatgcagactgagttatgtttaaggctacatgaaccccagactagttgtttgctgctcctaaaacc
ttccctgttcctcataatcaagtaaacaggtctcccttcttagaagtatttgatcttcaaaattgccctgtggtataaat
agggcaggaattattattatccattttacaaagcatgaagatgagactgagaatgttgaatacatttgccatagggttta
caactagtcacaggcagacatgctcttaaaatatatatctccttgattttaagttgtatcttgtcatggttttatgaact
tggaacatgtcttaaagtttatatctacactaacatttttcccaataagctgttattaaatcaatgatttgtggcaagaa
gggatagtgatgtggaaagggggggtacttaggggagagcctggaaggcctaataagagagaaagaagtcataaaagtta
aggcaagtgatatggtttggatatttatcttcactgaaatctcatgttgaattgtaatttccaatgctggaggtggggtc
tggtggcagatgtttggatcatgggggtgaatccctcatggcttgatgctgtcttcatgatatttggtcattcagaagtg
tgtggcaacttgcactctctgtcttgctcctgctttcaccatgtgacatgtctcctcccccttcacctacccccatgatt
gtaagcttcctgagacctccctgaagccaagcagatgccagcaccatgcttcccatatagcctgcagaaacatgagccaa
ttcaatctcttttctttataaattacctagtctctggtatagaacagcctaatatagcaagacactctgacattgtttgg
tttgtctgactccagatggcatggaagcttatgtcaaagtagacagctgtccagaggaaccccaactacgaatgaaaaat
aatgaagaagcggaagactatgatgatgatcttactgattctgaaatggatgtggtcaggtttgatgatgacaactctcc
ttcctttatccaaattcgctcagttgccaagaagcatcctaaaacttgggtacattacattgctgctgaagaggaggact
gggactatgctcccttagtcctcgcccccgatgacaggtaagcactttttgactattggtactctctcttccccatactc
aaaaagttcttaccagttattcaaaccaacaaatcctgaagccatgtttaaggttaggtacaggtatggaatcaaatggc
aagggtattaacatttggaaactaacatagctgagcatcagagaagcttgtatttttctcactccttgccttgattgaat
catataagctgttttagagttggatttgagcctacctagaatttttcttcccaacctctcatctttttttctcttataca
gaagttataaaagtcaatatttgaacaatggccctcagcggattggtaggaagtacaaaaaagtccgatttatggcatac
acagatgaaacctttaagactcgtgaagctattcagcatgaatcaggaatcttgggacctttactttatggggaagttgg
agacacactgttggtaagttgaagaaaagatttaaggtcaggtaagaagaaaaagtctggagagttttgagtttctaaaa
tacctcataattcagccttgtctccaatggacatgatcttttaaaagctataaatgttacacaaataatagctgattgta
tgtatttaaagtttgagtatatagaataaaaatttaatgtcacccactaaactcgacactcctttgaaatactgcttaga
ctttgatacatatccttccagatctttctccattaattatgtcatataggagtcagcagactatggcctgtgaaccaaat
ttggcttgtggcctgcttttgaacagtccatgagcttagatgagattttacatttttaaaatattgcaaagaaaagaaag
gaggatgggaggaaggggaggagaaggcggaggagcaagagaatatgtgacagaggctagatagggctcacaaattttag
agtacttactatccagccttttccaaaaaatgcttgcttgctcctgatctaggatattaagaatgagtatggtgtaagta
acagaatactcaatggacagtggtttaaataaataagggtttattttcttcacaagaaatttgaagattggtcgttggtt
ccataaattcagccgctgaagaatgtcatgaagaacactggtttttagatatggagttttgttagatactgccaaactga
ctttcagcaattttgtaccaatttatatcccctaccataagtatatgactgcccttttccccacaccattgccaacaaca
tatattataaaccttcagaaaattttccaatttgatgagca
