# Supplementary material for: Creating PWMs of transcription factors using 3D structure-based computation of protein-DNA free binding energies
Source: BMC Bioinformatics. 2010 May 3;11:225. doi: 10.1186/1471-2105-11-225 (PMC2879287; doi:10.1186/1471-2105-11-225)
Supplement: Additional file 4 — 124 NF-κB-regulated promoter sequences used for validation of the PWM model. The promoter windows span over [-10000, 1000] bp in respect to the TSS, the length of each promoter sequence is 11 kb. The genomic coordinates of the particular TSS are listed in Additional File 5. [file 1471-2105-11-225-S4.ZIP › nfkb_promoters/faslg.fasta]

>PM000014250|Fas ligand (TNF superfamily, member 6)|
gaaagtgaccgaagtgttatttgaaacagcagactgacatgattaggtttacatttgcatcagcggcatctgaagcagtg
acacgacccacctcagtgaaaggtggggaacacacagtgttgtcatgcttcttctacagtaaagtcagcaacaggccaat
aagggcttcacagtgccatcagggcctggagcacatggcatcactgaatgagggtgcagaattcccagcaagaaatcctg
ttccagaactgggacccttctgcattcattaattcaatcaacatatatttctgagtttttaccagtgatgatgaacaaat
agacacagtgcaccacgtataatttgttagtactcagtaccatctctgttattctatacttttccctgtccccaggagca
tagtctagaaattacaattacaatttctatcctccattgcaaatgggatcccaactggattccaccaataagaggaagtt
gcatgagatttagagggtagaagagaaggggaagccattgttcttcatagcagctactgagagagtagaggcagtgtgga
attttctcactgcttttgggtatcctcctaagaatcatcaggtcagtgctcccggcaactgaaatgattggttgtagcac
aagcacacactttaaagtttcttaaaagtggccttcctgatctttacttgcctagcttttaattcctatattaaaccatt
tcttactctatatacttagagtggcttctgtttttctgaccagaccccgactgatataaatgggacagggaaagaaaggg
catagtcctgagatcacagtattacagttttgtggggtgtcagagttgaatgataattttgactccattgctactgtcat
gcacagcctctggattctccccttcaacctcctgtaacttggcgaaaaaagagttatgtgtgatagcttatcgctcaact
catcctttcacagtagaaaaggacaataaagttctttttctcttagagactaatcttatcaaattgaagcatacagcaag
ttttggccatcgacttactaaagtacaataagcaatctttaatatcttgcagaatttcctgagcctatcagatcttgtga
ggtgggagtagaaaaggccatatacataaaggataatacaggttgagcagtcctaatcccaaaatctcaaatccaaaatg
ctcccaaatccaaaactttctgagagccaatctgatacaacaggtggaaaattccacatgtgatctcacgtggatcacag
taagaacaaaatcaaaattttgtttcatgcgcagaattattgaaaatatcctataatattatcttcagctatgtgtacaa
ggtgcgtgcaaaatatagatgaattttgtgttaagaattgggtcccacctccaagatatctcattatgtatgtggaaata
ttctaaaatcttaaaattaagttcaaaatccaaaacacttctggtcccaagcatttgagataagggatacttaactgcag
aaagagcagacaccttttggagatgacaggtggaggtgtgagtgaatcctggttacactcgtcaccagggttacttttct
tctctgagtccaattactcatctatgaaaataatatacatactaatttttatgggaccatagtgcatattattaatgatg
attgtgataaataataattacagctaacagttgtagagcatttactatatgctggacactcttctaagtgcctcacatga
attagtcatttcattaatccccacaataatgttagaagtaacagagataaggattgtagcagggctgagaagatgacata
ctaacatgggtttctgactccatcctctgacagactcaatccccagaaacaagaattgtcttgatgggcctgagaaactg
acatagacctgagaaactcttgaggggagaagggtggtgcttgggtctgggtgtgcatgtgggtagatgcatacaacagc
tcagagtggaagagtgtcagatacccttggtgccagagctatggttctgcacatttctgtttcccacattgccataatta
gttacataatcataattgcataatcattctcataacaaattacaccaataattacattattacactaataatttcattag
tgtaattaattatagaaagagaacattctgaaagcttctggagaaaaatggcaaatcacctgaaaaggaatgagagttag
attgaccaccaacttctcaataacagccctggatacaagaagacaaaaagttatgtttgccattttttgggaaaaaagta
tgtcatatttggaaatgtatattcaagtaaaccatcatttaagtatgaagacaaaggaaacataaaaatacaacacaatc
cagaatttaaattttaggtgctatcgacatggcactccaccaacatgatggaggtagtggctgggaatggagtggttata
ctaaagtgctaatgctgttcagagaactatatagatatttataaatttaagagattggtggaaaaatagacaagagccca
tttttttgataaattaaaagtaaccaccagaagaataaaaataagaatattcaaattttctaccagcagaaaaacaattt
ggtctagctagtaaaaggaaggaagagggcaggaggaacctgataaataaccatgaaataagatggtattaatatataag
ccctagtataaccacagtagcaattttagtatcaggcagaacagaatccaaggtaaggaaatattctaaggctaaaaatt
gggcaaaatacactcataggagtgaaagtaaaataattaggaacatatatgtatctaacaagatagctcaaaacaaggga
tcaaatgacaaatatataaagaaataaatatattattaattgcacttggaaattttaatatattcattttagagactgaa
atgtcaagcaaagatacagcacacttgaatgatataattaaaaagcctcaactgatatatatatgtaaattataccaaat
acatggatttatagcaaattgaaaatagattttttttcaaataagagacactctcacaaaaatagagtattagctgcaag
aaaagtctcaataagtttcaaatggtcaacattatacagactacattttgctctctctcctgagaacttaacctgtatgg
accatgtcagtgggtttccttgctgtctggacttcagtagagtttgcccaatgtggagtaccagcagaagagaaggaggt
ggtggaacagggtactgattgtggctcctccttgtgtggtcaccttagacaggctggcaattcttaactggaagtcaaca
accctggtcctacaagctctagagcatcataggatcccttttggtttcccacctttgtgtttgtaaacaatcccttttat
taagtccttcttaagttattctaatttgagtgtttcagctgtttgcagatgagatcctattgatacaatagggaaattct
cttagtgacagaggcaacagacaaaaatccaaatacctttggaaaatatactcacacttattatgagaaactttagatgc
agactcttcaagagtaggatgaagacaaacaggtccaaaatcacgggtactgttctaaagagttcttgaggtctgggaca
atatgaaaagaaaaagaatgaggtataaggattgaaaaaaagataaaaaatggtcaccttttccactgataatatagatc
tctattaaaaaacagaatcaacagacacactatcaaaagtaaaaagagagatccacaagtttgcaagaatcaatattatt
tattacaaaataaagagtatttatctaaaccaacaataaccgtctgttattaggtgtctattgctgcataaaaatttacc
ccaaagcataatgatttgaaataaaaaatatttattatctcacaatttctgtgggtcaggaatccaagcttggttttgct
gggtgacttgggctaacctatgagagaggttgggctgcaatcatctccaggctcaactggagcagaatccactcatgtga
ctcactcacgttgctgttggaggcttcaggtccttgctggatgttcgccagaaaaattacttctttgcgacatgggcctc
tctattggtctacgcacaatctggaagtttgcttcccctagaataggggaggggaggaagagatgaaaactgtagttctt
tttgcagtttaatcttagaggagaaatcccatcatttctgctgtattctattagctagaattgagtcagttaagtctagg
ccactctcaaggagagggtataatagaagtgcataaataccaggaagtgggcaattattggcatcatcttagagactacc
taccacagcatctgaaaataccacagaaaataagaccccatttgtaaccacaacaaaattacaaagcatcaagcaattca
tctaagaaagggtgtatgagactactctggagaaaaattttaaaggtcataaaaatatgaaaaactgttacggatagggt
aaaaataacagttcctccaaattattgcaattacatttaatggttcagtaggatgttttaggaacatgatagttttttca
tatacatatacatatatacacatatatatttttccatatatatttcatatatatacatatacatatgaaaaaatgaaatt
aaatatgcccaaagttgagtcgattttaaaaagagaaaaacaaaaaggaggggattttgccataccatctctcaagacat
tccacaaagctgcaattacagaaacaatgtgaccctggtatcagaatagataaacagatcaatgaaatagaaataagagt
tcagaaaaagactcgactatatgtggaaacttgatatgtgataaatatgccaattcagtggaagaaaagatgggatgtgt
ggaaaaattagatcatacatggagaaaaatagactcctgtctcatctcacaaaggtggactccagatggattaaagtcta
aatacaaaacctgtgcaactatggattatatctataatattaagtacaaggagatcctgcaaatcagcacaaaaaaaggt
aagaaacccagtttaaaaatgggcatggcatgtgaacaggaaatatatacaaaaaggaaaacttgaatgccaacaagcat
atgatcagatgtttaacctcacaagagatcagaaaaaggaagatcaatagacaatgatatataactttatagtcataatg
cttggcaaaaattaaaagatggataataccaagtagagctgaggacatgggataaaatagttcttcataattggtggtgg
tgtcaaggcattcagccactcagatgagcatccagaaatcacttagtgaaattaaatatataggtgcatgtctgtgaata
aacaagtttcagccaggagtgtactggggtctttgctcacctctggggaaaatcagatttggttttcttactaacttggc
agatgcccttggaagtctcctctaggtttgtgaaggttcatagcagctactttccttatgcatcactctctgcgactgct
gagtcacctctggagctctgagttacaatccactgagtccacttccctggtagaacactggatggaagaaagaaatagga
actttgttctctttatgcccctgtccttttaacctccatgtgactaacatcctaggtgtagcagcatacttaaatccttt
ttctagatggttaagacaatttctgaaggaaattacaatgccggagggaccacaattgaagataacttgaattttcatct
aatgagaagatactttaaaaaatcataacaactagtataaggtggtttctcctattttgtcctccatataaatttgctcc
caagtgtcacccaggtccctttgaatctctatggctcgtaagcccccccctcctcctcaaagagattgtcagctctgaat
atttctcctttgtctatcctcaaggaacctctggttccagaatcagagattctgcaggtgtaattggggagggtagagca
agacttagcaaagctcttccatttaaattcccagcctgtgggagccaccagcctttgatttatttattaagttcatctct
caaaggcaaatattattttctttagcattcacagaactaagatctacttgtaacaattatttctccttattaataaggtt
tggaaataccccaaaacataatgggtccctgttattgtacatagggttgttttatttttccatgactttgccaacctgtg
atgtttggtggcattactgaagatcaatatgagtgtttaaagatgctctctttgactctatttcagttcagattctctct
atgcctggaggatagcaggagagttgggggcaggtatggtcttctaatttcttctgttgcagaatgaatcaacagaagca
gcagggaagaaggagatgtaaaaatacagcataattcttattggacagtgctggaagttcctgtgggagtttgagataga
aaaatcgagaggtactagtctgaaatggagaggctcatcagttcagggtaggatctcagagagatactggatgtcaaacg
tggactttgcactttcccctgcaacctctctccctctctccactttgtttgtccttaatggaagaaggtcgattatatta
agtctacagatgaattatttggggaaagattcactaaatttacaacatcttttgagtgcctaccttggtgctagggacta
ttctaagtgtatcaaatgctttgactcatttaatcctcccaacccccgtaaagcaagtactattatgatcatgcttattt
ttataaatgagaaaactgtggcaccgaggagggaaggtgacctgtccagttcacacagttaatgagcagaagagctggga
ttggaagtcacatagtttaactccagaaccacccactcccaaccatcatgcaacaccacctccccatccaggatatggtg
tatttttcccacttatttgaatctttgacattttcagtagaatttttataatttaaaagatatgggccatgcacggtggc
tcacgcctgtaatcccagcactttgggaggctgaggcgggcagatcacgaggtcaagagatcgagaccatcctggccaac
atggtgaaaccccatctctactaaaaatacaaaaattagctgtgtgtggtggcatgtgcctgtagtcccagctactcggg
aggctaaggcaggagaatcacttgaacccaggaggcagatgttgcagtgagctgagatcacgccattgcgtgccagcctg
gcgacagagtaagactcaatctcaaaaaaataaaaaatacatatatatggttctggacaatttttcttacagttattttg
ggattttcaaatagtttttttgttgtctatatggtagaattcttaaaattacaatttctgattatgaaatttaaagttag
ttgaattcataacgatgaataaagtcacatgtgagttcaaaagctcgttaactcgtgcactgtcttgctagtctcatccc
ttgcactgtttaagagtggagagtgggatgtgagcaggagtgcctggtaaggaggcagtaggagctgacgctaaagagcc
ttgggtaacggtaagaagcttgccttgctcctgaatcaaaccttccaacagaaggcagggaagtgagatcattaggtttg
ttttttaaaaagcatttttcttatagcattttactgggtgatttgggcttgggaaaggtcggtggcagggcacctgttag
ggcattattgcagtatttcaagtgagagataaagtctgaccccaggcaacagcagtaagaaaaatgggagtagcgaggat
ggggcaggggggcagtacactgaggggagggtaaggaacaggtctcaggtaaaagcgacagtcctgggtgaccagttaaa
cgttgggggagaggaaaagaaaggagatgaagttgccaccagaaagagtggcctcaggagaaaggggttgtacagggttg
gggatggggtgggatgggcagaatgtatcagagaaatagtacccttggggttggtgtggtacaggtgagtgggcctgaat
gatagtaatggaaatcccaaagcatgatataaaaactaacgaaatttgaaaagtaataaacatgaaaaaaatgaaaaatt
ttgatttatgggggatttatttggcttctattggagaatgattaggactgaagctaactacttggaagttattggcatat
aaatggtatgtgaggccagaggaaatggtgagatgagcccaagtagagaggccagctttaaacaacaacaacaactacca
aaaaaaaaaaaaaaaaaaaaaaagcaaaacaaagaaataggacacagagttagatttgaatgtcagatatatgatgaata
attgtttagtatattccatgtttggacatgtttaagacctacttgtcctaaaaataatgtattatttatctgaaattcaa
atttaactgggcaccatgtatttcatctggcaaccataacaggggcagcacacagaaatgttggcagggaccaggcaggc
ctttcagatagtgaggtggtgtgtgagacacaggccagtggtggaggctgggtgacccagaactcctgtctctcattctc
aggggcagctgctacatacttcccactgattgggtttgcagagatggcctcgagggtgtctgatattctgatatttcaaa
acagaatagaaatatgtattttaatgtgtatttaatatatatattttaaaatatttttaatgttgatattaaaagtggtc
agttgggctcagtgcagtggctcatgcctgtaattccagcactttgggaaactgaggcaggaggatgtcttgaagctagg
agtttgagacaagcctgggcaacatagcaagtccccatctgtacaaaaaaaaaaaagaataaattagtcaggtgtagtga
cttatgcctataatcccagctactcaggaggccaaggcaagaggattgcttgagcccaggagtttgaggctgcagttaac
tacgatagcaccactgcactccagcctgggtgacagagtgagactctgtctctatttaaataaataagtaaataaataaa
ctgggcaaacaatgaaaatgaaaacattgcgaaatacaaagcagctctgtgggttccactggtttgcagcctctgatcta
atttctaaagtgggtgtagcaggtttttaacctgtaaattatggtgatcggcaggtcagggtaaatggtagttgtgtgtg
gggaagagatgatggcaacagatgttttcctcctgcaaaaactaaaatgtgggagtgacttctctggccatgactccatg
gtctctcccctcagagccattttcagtaaaatttttatagtttaaaaaatacggttctgaacaatttttgttagagttat
tttgggatttttaaatagttttttggttgtgtatatggtagaattcttaaaattatacaattataatgtataaaaaagca
tgcaattataattcataaaattatagccccactgaccattctcctgtagctgggagcagttcacactaacagggctatac
ccccatgctgacctgctctgcaggatcccaggaaggtgagcatagcctactaacctgtttgggtagcacagcgacagcaa
ctgaggccttgaaggctgttatcagaaaattgtgggcggaaacttccaggggtttgctctgagcttcttgaggcttctca
gcttcagctgcaaagtgagtgggtgtttctttgagaagcagaatcagagagagagagatagagaaagagaaagacagagg
tgtttcccttagctatggaaactctataagagagatccagcttgcctcctcttgagcagtcagcaacagggtcccgtcct
tgacacctcagcctctacaggactgagaagaagtaaaaccgtttgctggggctggcctgactcaccagctgccatgcagc
agcccttcaattacccatatccccagatctactgggtggacagcagtgccagctctccctgggcccctccaggcacagtt
cttccctgtccaacctctgtgcccagaaggcctggtcaaaggaggccaccaccaccaccgccaccgccaccactaccacc
tccgccgccgccgccaccactgcctccactaccgctgccacccctgaagaagagagggaaccacagcacaggcctgtgtc
tccttgtgatgtttttcatggttctggttgccttggtaggattgggcctggggatgtttcagctcttccacctacagaag
gagctggcagaactccgagaggtaagcctgccggcagactgctgtgccctggaggcaccaggcataaggggatggagggc
ccactgcctggcttgcaaagtgcttttcaatcctttttttttttttcttagaaatgggttgttctagttattctattcta
tagacagagaaatggaggctcataggggtgaagggaatattttttactttgtaaagaatcagagcccaacagtttgtctt
tcctcagttgtcaactcagtctgttgaaccacttactgcctcatacctattgatttaaggagtaaaaaacaaacaaacaa
aacttttaagttttgcttggaagtaaatttgttcagatgaccaaactaaatcttgaaaattggtacgattccaaatcaca
aaactgagggacagtgaggcaaaattgcttggccaaagcccaagttagcagaacttctgaggtatttggattctctttcc
agggcttggtttatttgacgattctgcctcttttgcttaaagaattttatttttattatacatcttttctctttctgttt
tactagtctaccagccagatgcacacagcatcatctttgga
