# Supplementary material for: Creating PWMs of transcription factors using 3D structure-based computation of protein-DNA free binding energies
Source: BMC Bioinformatics. 2010 May 3;11:225. doi: 10.1186/1471-2105-11-225 (PMC2879287; doi:10.1186/1471-2105-11-225)
Supplement: Additional file 4 — 124 NF-κB-regulated promoter sequences used for validation of the PWM model. The promoter windows span over [-10000, 1000] bp in respect to the TSS, the length of each promoter sequence is 11 kb. The genomic coordinates of the particular TSS are listed in Additional File 5. [file 1471-2105-11-225-S4.ZIP › nfkb_promoters/cxcl1.fasta]

>PM000075856|chemokine (C-X-C motif) ligand 1 (melanoma growth stimulating activity, alpha)|
agtttgggttgtatctcagctttgactctgtgtgaccctgggtctcctcagttcccttattccaaaacaaggacaataaa
gcccaccacacagggtactgaaaaggattaaatcacacttacaataggatccagtatgggttcttactcagaattgaaac
ctagtaaataaatgtttcctttcctcttcttggagttctactctcagggaacataacatttccagcagaagccacaatcc
ctgagctagcaaccaactctttaagaatacagccaataagccagtacttcccttgctcagaaccacaacccaaagcttgg
gtgcagacagctagttaagaaaaaatttagcatgacagacacaagtagtattttcctgataacaactaaaagaaaattaa
ataacaaaaccacaatgtttgtcagccagcatatctgtaagattataaaatatacaggacatctagtgaactgtatattt
atacaggaggctggcttagctatttttccaggaaagaaaacaagaaaaaataaactttagacttaaatttgccaagtatt
tacttcttcactgaagcaggcacaacatgaggattatgtcactattcagcatttgtggtgagaggcaatccaacttgaaa
cagagcagtcaaaacagagttggaacagccagctcttacttatcagctgtgttggagaatcagttttcttttctcagtaa
ttctagggatagctatagggaatgttaggaaataagcaataaagcaatttacacacgcctccatcagaataactattaag
cttcactgtaattattcctttatctattttcctactttaaatcagagaataaggattaagcctattccatctcttcattc
tggatttcagaaaaatgcctgatagagtaggtgttaagtaaatgtgtgtcaaatattaactacttggagaagaataaatc
tgcagttagtgctgtgaagtaatggtgcagttgggtgctaaggataagctactcagccaacagaaagttagttgaaaatt
aaagaaagacaccgttttcccagctctcgatcttgttaggctcactgatctcatcaagttattcatagacattataacac
acccatactatctgcctcatcagtgatttgtttgatgttttaattagagtcgcattcgtaactattagggactctgttaa
gagttcccctcgtctgtctattcacgtgctctcatcatacacagatgctatgatatagacatattaaacattattttatt
atagatgtttgcttcaatgtacaacatacagatggtaaattacacacaaccaagcccttgttcctcctctttcactataa
tacccaccatatctaattagatcttgtatttctttagtgtccttaattaactacttacttaattaactagaaatgtcaat
caaggaactagctcagtcacacaccagtagagcaacctctttgaaatcagtattgttcaggaaaatctgtttcaaagatt
acctaagtaaatggactgatcaagaaggtaaaaaggaaaacacaaatatttcttaccaaaaaattgaaggataatgaatg
ttggaaaatactatggacaagatgttaacataagttctcatgatgattcaaacttttctttgctgaaatctgcgttttta
tgctatgtatgctattttcatttgtggtttatatgttcatccttcaatttcctaaattttgttttcggaatgacaaagtc
ataataacgttttcttctccaaaacaaatttcttgcataattatttccaagagaaacttttcatttccttatcctttgca
atcctgtaattctttttttttttttttaaatatatgctcatgatgtcattacttggtgaataccacttccagataggtca
gaaaacaatcttaaagaaaacagagatgcaaaaagatttataaaaacctttttaaaaaacaataaccagccgggcatggt
ggctcacgcctataatcccagaactttgggaggctgcggcgggcggatcacctgaggttgggagttcgagaacagcctga
ccactatggagaaatcccgtctctcctaaaaatataaaaaaattagccatgtgtggtggtacatgcctgtaatcctagct
actcgggaggctgaggtaggagaatcacttgaacctgggaggcggaggttgcagtagccgagatcatgccattgcattcc
agcctgggcaacaagagtgaaactctgtctcaaaacaaacaaacaaacaaacaaaaaaaaaaaaaaaaaaaaaaatataa
aaacaataaccacccctccaaaaaaaaatctggcaaagctaatatatcaaatgattctcagtgttacctgaatgatttta
agtatctgtagactaatcataacatcagattatcatgccaggaacagaaaaacaaataatatagcattgcaagagaaagt
agtcaggctaaacaaagaattttacattagaattcatattttatccaacttttcctcttctactaaacttatcactgtgc
cttttacacgcagatgaattttaaaatgtgtgggaagaatagctattatctactcacttactgcctagatcatgaacctg
taatgacctggattgttctatcagccctaaggcaaatgacctataaaccaaacacagatattccagctccatctgtgaca
aggacctccctggccttattcctaacattgttccccttctgttccacacctgggagagctcaagccctctggctttggat
gcaggtcccatctgtctctttaaatgtattggcagacctgggcatcagagctttctaaggactttggttcagactcatta
ctctggctttcccaggtaggggatccccttttctagctcttactatagaattcaaactgtggctctgacccaactgtcat
atctggtttcattaaatgtccactggcatcttttattctggtcctgaaaagtcaaaataggcaaaagaaactaaggaaat
tccacactccatcaagggaagcttccacatatcctgacttaaggatattttagttttaaaacagtgacctgaaaccattg
actcatgcattatgtcagcaaacatttgttgagtgcttagcatgaaccagactcattttagagactttttcttctagctc
cttctaactccctgtttgaaaacttatcttcatgtttacatcttctttttccagagtcctggcacaaagcttcccgtgaa
ctttcaggaccagatattcatagtttttgatgggtccctaggaaaaccactggtgtgagagaattttagagtctggtgga
tgcaaacaggaatgagatatatgatggctttccttacagaatacacaatccagtatgggagtatgtaaatcaatgctccc
cacaatgtgatttgtatccaaaggccaagataaccctttggaaggaaagatgggattttaatggaagtgacatttgaaat
ggtccttgattgataaataggagccttcagtgactgggccctgcctatccttctgctggatcaatctaaatgttaaattc
tgtgttaaaaaaataaacggctgatttttgttttcaggtcacactacactgttgccagtttccattcctttgcttgtttg
gtctgcctcttctgaagtgggtcccttcccaactcaccttaggtagcaccctctaccagaaagttttctctggaagctcc
caccctcccaagaaaaagggtcaggtgttcacctcctgtgagtgcccacaaaactctgcacacagctgagtgtcttggac
ctccacacaatgccatatctttctgtgccactctgtagatgtgagttcagttgaagcaaagtcttcttttccctctttgt
aatccgatttagagccaaatttagttcctggattatgagtggtagataaattttgaatggatgaatggacagatgcatta
acaataaagtaactagagcaactatgtaggaaagttgtctgtagcagaagtgtggaagatgggtggtattaggcaagact
atttcactggcaagagacagacatctaatttataccatctcaaaaaaaagaaaagaaagaaaatctgctggcctacatga
ctgagaagttcataaataaatcagagccagctggaggacctaggtgtccatacatatacttagatggtccccttcatgtc
ttacctttgcttttctctgggccaaattcgctctcaggtaggttctctccaagcattacaaaattccaggccctcatttt
accagttttgcaatcccagtgagaattcagaacctccttttcattcgttccagcaaaaattctaggaactatttctaata
tagccaggctttggtcacttgtccacatctgaattaatcagcagggttagggctgggggtggcatacaggaaggaactga
gagatgggttatcttacctgaaatctacagactaagagctggtaatcgagggggtgttccgagaagggggtgccagacaa
gcagtctttggaagactgaatagagaggctgaacctaactctagcacccactatgcccttgtactttggggggtgaactg
atccagaaatctaacatcatattcacacatctttattattctctgctcagagccagagtcattacattggaagagatgag
tatagagaaataggtacagcaggtgtgagggacaagagttcctaaggcaagtaggggcagaggagagctgccccgccggt
tcctgcctgccttgagcatggtcacttctcaggatggagcagtgcctctatttaggctcccctaaaatacagagcttgag
tcatgggcttgccatgcatgtaattgatttggggaaatgttcccaacacagaggactcaagaacaggaaagagtaaaata
ggaaaagaggacatgggcaactggggttcaatcctactggatatcctctgagaaatgatgtagaatgtctgcccaaagca
tgaaaaatgggaaaacatgtatcttttgcctctggtttctcctgcgaaagggatgttacatggcagcaacagagaaactt
tgggctagtgagtgaaaaatacctgatgcagctgaggcagggagctgccaggtgacatctgcaggcagcagagtgctaca
gcaatgacagataaacaggtctagaaaacatgagctcccagatttgactgctaattatgaaagtttcaatagtgattcca
ggcaaaatggaatttagctaccaaagcttccatttttaaaggttcctccatttctttaagaattgttgcttgcatacgtt
taaagactgcgtaaaatcccgtcattcaactcttgaaaaaaattagcttggaggaacatttgttccaacaagacaatgaa
tttgtttatttttccaggctacagcattcctgtgcttataaattttgaattttggtttatgcggatttcattgatacaag
tggcatattaaggaggaaataacaacaaaaaattctttccattccaattcatttacacaaaatgtgattttgatgaaaat
tttcctgagtcaagttctgtctaatctgcggatgcccactgcttcttgacatgcttaattcgcttcattctcttggcagc
tcctgtggagctctgctccccctgagcgctctcattgcgtcagttttgggttgggtcctgagatgattacagcagaaaca
cttgtgtttttctccagttaccagaactagatgagagatttgggcagcgtgattaatgatgaaggcaaactatttaatcc
tatgaaacatgatgaagtgtccaaactcggcagtagatattttggattttcatatttgaacaaacaggcactaaacgaaa
attcagtttcctctctaaaagctagcagatgaaacacgcatggccatttaattttggtggcattctaaatgaattcagaa
agagaaactttttaaaaaataaactattttaaaaaaagaaactaaaaaataaaaaaattattttgaaataattttaagtt
tataaaagttgcaaagtcaatacagtatctgtgtatctttcacccactttcctttaaagtgaacattttacaatatcatg
gtatagtcgtcaaagctaagaaaccaccgctgacacattacttttaactgaactgcagattttatttgggttttgccagt
ttttccgttaacatcctctttctgtttcagaatgcaaaccaaagtaccacactgcagtggattgtcatatctccataatt
tcctctggactgtgatggttcttcaatctgcccttatttttcatgacattgacaattttgaagagtaccactcagccatt
taagattctttgatttaggtttgaagcatgcttttctcatgattagacttgggctattaatttttgaaagagcaccaaag
aggtatgctgttcttgtgacatcatatcaagggggtacatgatatgcacatgacatcacactgatgacgtaaatcttcct
catttggtatagggcgagtttaccaggttttctcatggcaaagttactattttatttttcagaattgtgtacttcaggaa
aatataacaagctatttcaatgccacaggaaagatatgctgttagtgaaacaaaattatagagatgtgtgaccattttgc
tgtgttttcatttaagaatatgtaaatttgaaccattcaactagggcaataacagattttttaaaatcattctactcttg
aaagtattaattatatatcacagagtgtttttatcatagtataatagttaaatgccattttatctgactttgatttccag
gctcaaggatgtatgaccttaggcaagtgacttaacctctctgcaccacagtttctttatttgcaacttaaaatctcata
gacacaacaatatctactgatactgtagttatcagtacaagcacaggcttgtttggaagactgaatgagttaatatttgt
aaactgcttagaagagcagaaaataaatgctctgccctttgcctcgggtgtagaggtttagcaatttgcccttggtatgc
agcagcataatcaaggaagcagcatattttttatttaccagaattctgtaagctcttataatttagctcctttgttgaag
aaaaaaaagcaaattttcagcgacctgtgaatgtttgtttcatagacaaagtgaagagacattagagaagaaaaatctct
tcttgcctttttggtttgtataaactttataaaatgagcatatattacaactacaattagaaaacaaaacaatacatttt
tcaagttttaaagaatcatttccatgtttctggaaatttcagtttcccatcaaatcccagaaaaagagtgataataagag
gtgtaatcactcaaactttcaattatgcatgagctagtcacacacttaataaactttagattatatgtcatttcctattc
cttactactaatttgaaccttcctctaattttcttgatttttcccttagagtcatattgataaatactagagttttttta
aaaaatagtcattcctttagtacatcttttcaataaataagatgaagactattacattcaaagtccctttttatatacat
gaagtgattgaaaggtggactacaaaataaaccaatgatctgtctgaacggtaacaaataaaatttcatctaagtgtacc
tcgtggtagagtacatatttgtcttcctttctgaaagcctgatacagaaaattttatttcaatttttgtaaattctcagc
tgagtttcttttttaaaaaatttagatttagaagtttgcagcattgattacagcttgaaactgatgaagatatttgggac
actgtatttggtctccattgggtcaatgctttttcatttattcttcctgttaagaaatataagtaatcaggaagatgtga
aaagagaaataattgaaaaagactggagtacatatactatctacagtgtctgttttaaagaaacaacattctagcacacc
tttctacccttgactaagattactgtaatgagagcaccagtacccctgagtaaccgaaagggcattttggaaactgagct
tttggtgtttatatgaacattctgtcttccaggacctgccttgatttattcaagactcatactgctgtatatggtgttgt
atacattaggggtagttgggtagcagtaactgatatagaaaattttaaatgtaaaaaacactggggagtgaacctttcca
ttatatatatatatatatatatatatatatatatatatataaatatataaatatatatataaattcacatcaggatgagt
ttctgtttaggcaatgttggaaaacgctatttccattttttttttaaacaaatatttaacaaacatttataaggcactta
aatccatgctggctcttacaaatgttgactcatttctcataaccaccttggggtagaaacggagaggctaaacaatctgc
aggcgatgcttcactactaaatgcaggtggcagccttgcctgtgttctctgcttggctaggaacacaggtcttacctatt
gagctgggctgtgtagaactctgttgtggagacatctgcccctggggcagaagcctctgctttttccccctcctcccatc
ttactccatgtctcagagagctctgaatcccacttggagaatcacacttaaaccctctaaaaacctaatgatgaataaaa
ataagttctctagaacttctggagaaaaaagtaataaagctaccaggttaaatgactgaaattcctgagagaaaacaaca
tgtgtgtgtttctctagaaagggggcccaatactgaataccaggaagtcctatagtaaatggaatgtgactctatgtggg
atccggcgttcctatttcatccgaatgcatgtctgctgcttcagtgggaagggtgcttgcacaccaggtacccactccct
ggtgtcatgtgctatgcagtccaaagacagaaccaggaatggtgagcccatgagcctgctggacccagcccctccgaggt
ccggagtgacaaccagtgccgtatttctagatcaaacctgaacccctcctacagggaaaagatttccaggggattttgaa
agttccaacattttacagggaagaaggaagataagcaggatatgaaagaagagttcatgttatacagccctggcttccac
tgacgctaacactggattcagcttttgacactgataatctgttgccaccaaatggaaaacgtaaacaagatattctaagt
gtggttagagaatatgcaacacaaggaacaagcagaacattcttctctggaatctgacataatggactgtactttcacag
acagcactgatgttagatgtacgtgaaataggctaaactgaaaataagaaaggctgaggcagagaggataatatagctcc
agcctatctcccagcaccttgttaatttctctcaatctccagccacaaatccgagacacaacgctcttcctccaaagagg
tcgcgccttctctgtggtggttctcagggatccgccccagctccttctccgttcccagccccacacactgggatcaccag
gcacccaagatcccacctctcaggtggtatcttcagcgcaggctgccactcagcccccctccagggatctggggcagaag
gcgaatatcccagagtctcagagtccacaggagttactctgaagggcgaggcgcgggctgcatcagtggacccccacacc
ccacccgcaccccaagcgctccaccctgggggcggggccgtcgccttccttccggactcgggatcgatctggaactccgg
gaatttccctggcccgggggctccgggctttccagccccaaccatgcataaaaggggttcgcggatctcggagagccaca
gagcccgggccgcaggcacctcctcgccagctcttccgctcctctcacagccgccagacccgcctgctgagccccatggc
ccgcgctgctctctccgccgcccccagcaatccccggctcctgcgagtggcactgctgctcctgctcctggtagccgctg
gccggcgcgcagcaggtgggtaccggcgccctggggtccccgggccggacgcggctggggtaggcacccagcgccgacag
cctcgctcagtcagtgagtctcttcttccctaggagcgtccgtggccactgaactgcgctgccagtgcttgcagaccctg
cagggaattcaccccaagaacatccaaagtgtgaacgtgaagtcccccggaccccactgcgcccaaaccgaagtcatgta
agtcccgccccgcgctgcctctgccaccgccggggtcccagaccctcctgctgccccaaccctgtccccagcccgacctc
ctgcctcacgagattcccttccctctgcagagccacactcaagaatgggcggaaagcttgcctcaatcctgcatccccca
tagttaagaaaatcatcgaaaagatgctgaacaggtgagttatggtttccatgtacacaggcgactggagccgttggtca
gaaatactggcatgtgccccctaaaaataaaatcaggaaaacccaggggttagttgaaggactagaaattgggattattg
ttttcacaattaaggtttcctttacgataattactgctctggtgccagaggatattcccaatgcctggcgtccccaccct
ggttcttccttcgttccaatgaatgtaggtaaaactgccttcatttgaggcccagtaggacaaacagcaacaggttctgg
ctgtttttaatccaatagtacagtggagaccaccgccccaccccacccccattcctaaaagagcatcccaagcttagagg
tccctgccacacagcacagctgtcataggcagtagccactt
