# Supplementary material for: Creating PWMs of transcription factors using 3D structure-based computation of protein-DNA free binding energies
Source: BMC Bioinformatics. 2010 May 3;11:225. doi: 10.1186/1471-2105-11-225 (PMC2879287; doi:10.1186/1471-2105-11-225)
Supplement: Additional file 4 — 124 NF-κB-regulated promoter sequences used for validation of the PWM model. The promoter windows span over [-10000, 1000] bp in respect to the TSS, the length of each promoter sequence is 11 kb. The genomic coordinates of the particular TSS are listed in Additional File 5. [file 1471-2105-11-225-S4.ZIP › nfkb_promoters/tacr1_1.fasta]

>PM000084925|tachykinin receptor 1|
actgcaggaacacaccaggaaatccaagagaatccacagacctctttgaaagaggcagcttaccactgcaggccccatgg
gacagctgaaaaactgcgagtgtctgtagagtgtaagggaaaacatccacccccaaacatacatcctcacagggaaaact
gaaagtccagatcatagcaggagtatttgaccttacctggggctgaaccagaatttgaaagctgagcaaaaaatgcaggg
agaggaagcagtgggaagagccctgtgggcactctcggtccccagggaagcagtttctgagtttgtctcccaggtctttg
gggagggctgccagtgtaattgaggaaacaccacagagagaagaaaacttccaggtgaactttgtaataattttgactga
acatgaagtttcctggacggaatctggggaagggggtaaacgcggaatgcagatacaagcacagaagccgcagcaggtgg
ggaggtgcaaaacctgaaagccctgtttgctttttcagagggaaaccttgcggcctggggcaacatctcagccctgcttc
tgactgcctagaaataaactcagtgctgttgcaggggcatgatgggagtgagaatggccttgcaggctgtgtgggaattg
tgtgagacctgtcacttgtctgactgccctggccagaacttccaatactatgttgaatagaaacacatcccatgctcgtg
ggtgggtagaatcaattgtgaaaatgaccatactgccaaaagcaatcttcagattcaatgcaattctcatcaaaatatca
ccatcattcttcacagaactagaaaaaacaatcctcaaattaatacgaaaccaaaaaagagcctgcattgctaaagcaag
actaagcaaaaagaacgaatctggagacatcacattaccagacttcaaactatgctattaagtccatagtcatcaaaaca
gcattgtacttgtaaaaaaaataggcccatcgaccaatggaacagaataaagaacccagaagtaaacccaaatacttaga
gccaactgatatttgacaaaacaaacaaaaacataaagtggggaaaggataccctattcaacaaatgatgctgggatcac
tggcaagccatatgtagaagaatgaaactgcatcctaatctctcacattatacaaaaatcaactcaagattgactaaaga
cttaaatctaagacttaaaaccataaaaattctagaagatatcattggaaaaaactgttctagacatgggcttaggcaaa
gacttcatgaccaagaacacaaaagcaaatgcaacaaaaacaaagataaatagggggacttaattaaactaaaaagcttc
tgcacagagaaagaaataatcagcagagtaaaaagacaacccatagagtgggagaaaatcttcgcaaactatgcatcaaa
caaaggactagtatctagaatctacatgtaactcaaacaaatcagcaagaaaaaaataataataatctcatcaacaagtg
cgttaagaacatgaatagacaattctcaatagaagatatacaaatggccaacgaacatgaaaaaatgctcaacatcacta
attatcagggaaatgcaaatcaaaaccacaatgtaatatcaccttactcccgcaagaatgtccataataaaaaaaaatag
atgttgggccaggcgcagtggctcacacctgtaatcccaaccctttgggagcccaaggcaggcggatcaccagaggtcag
gagttcgagaccagcctggccacatggtgaaactctatctcttctaaaaatacataaactacccaggtgtggtggcacgt
gtctgtagtcccagctacttgggaggctgaggcaggagaatcgcttgaactcaggaggcggaggttgcagtgagctgaga
tcatgccactgcactccagcctgggcaacagagcaagactctgtctccaaaaataataataagagatgttggcatggatg
gggcagaaagggaacacttttacactgctggtgggaatgtaaaccactgtggaaaacagtgtggacattccttaaagaac
taaaagtagatttaccatttgatccagcaatcccattactgggtatctacccagaggaaaagaagttaatatacgaaaaa
cttttgcaaatgaaaaaatatgaaaccagaacaaatgcccatcaatcaatgagtgaataaagaaactgtggtatatatat
atgagatggaatgctactcatatatatatgagatggaatactgcattcacagtaacccggatgagattggagaccattat
tgtaagtgaagtaactcaggaatggaaaaccaacatctactagaggcccatctcacatgcaatgacacccacaggctcaa
agtgaagggatggagaaaaatctaccaagcaaaggaaaacagaaaaaaagcaaggattgctatcctaaattcagacaaaa
tactttaaagcaacaacaatcaaaaagacaaagaagggcattacataatggcaaagggagttcaatggaacaagaagacc
taactatcctacatatagatagatatagatatatatctcaccttatatgtcctatatatatataaataatctcttaaaac
ataaatatataggatagttagatcttcttgttcatatatacatatatatatatatatgaacacccagattcataaatcaa
gttcttagaaacctatgaaagatttagataatcacacaataatagtgggagacttcaacaccccactgtcagtattagac
agatcatcaaggatgaaaactaacgaagatattcaggacctgaactcaacacttgatcaataggaactaacagaactctc
catcccaaaacagcagaatttacattcttcttaactgtacatggcacatactctaaaactgatcacacaatcagcaataa
aacaaccctcagcaaattaaaaaacaaaaactaaattataccaaccacattcttggaccacagctcaataaaaatagaaa
tcaatactttaaaaattgctcaaaaccatacagttacatggaaattaaacaacctccttctgaatgactttgggtacaac
aaaaatgacaatgtacaattgtcatttggtataatgacaatgaaattaaggcagcaatcaagaaattctttaaaaccaga
aagaataaagatacaacataccagaatctccgggcacagctaaagcagtgttaaaagggaagtttatactactaaacact
cacatgaaaaagttagaaagatctcaaattaccaacctaacaccacacctagagaaactagcaaaccaacctccagacta
gcggaagacaagatatagccaaaaccagagctgaactgaaggaaattgagatgtgaaaagtcatacaaaagattgagtcc
agcagttggttctttgaaagaatgagtaacatgggtagaatagtatctagactaacaaagaaaaaaagagagaagatcca
aaaaaaaacaccccacacaatcagaaatgacaaaggagatgtagggttatttctaaccctacagaaataaaaattttaaa
aaacctttagagactactatgaacacctctatgcatacaaactagaaaacctagacaaaatgaataaattcctggaaaca
tgcagccttccaagattgaaccaggaagaaattgaatcactaaacagaccaatgagttctgaaactgaatcagcaataaa
aagcctatcaatctgaaaaagcctaggaccagatggattcacagccaaattctgccagatgtataaagaagaactggtac
cattcctcctgaaactattctcaaaaattgaggaggaaggacttcctaattcattccttgaggccagcatcattcacata
ctaaaacctggcagagacacaacaaagaagaaaacttcagactaatatccttgatgaacattgatgcaaaaatcctcaac
aaaataccagcaaacccaatccagcagcaaaactaatccaccataatcaagtaggctttacccctgggatgtaaagttgg
ttcaactatgcaatcaataaatgtgattcatcacataaagaaaactaaaaacaaaaaccacatgatcgtctcaatagatg
aagaaaaggcttttgataaaattcaacatcccttcatgttaaaacccctcagtaaactaggtattgaaggaacatacctc
aaaacaataagaggcatctatgacaaacccacagccaatatcattctgaatggggaaaaactggaaacattccactagag
aaccggaacaaggcaaagatgcccaatgttaccactcctattcaacatagcactgaatgtcctagccagagctaccaggc
aggagaaataaatagaagacattcacataggaaaagaggaaatgaaactatctctgtttgcagatgatacctataaaacc
ccatagtctctgcccaaaagcacctagatctgataaattcagcaaagtatcgggatacaaaaccaatgtacaaaatcagt
agcatttctacataccaaccacatcgaagctgagagccaaaccaagaattcaatctcatcaagaatagccaaaaaatgaa
taaaatacctaggaatacaactaacaagggaagcgaaagatctctacaacaaaaatctctacaacaaaacactactcaaa
aaaatcagagatgacacaaactaatgaaacagcattccatgctcttagatacgaagaatcagtattgctaaaatggccaa
actacccaaagcaatttacagattcaatgttattcctaacaaccaatgacattcttcacaaaattagaaaaacaatttta
aaattcctatgcaatcaaaaaagagcctgaatagccaaggcaattctaaacaaaatgaacaaagctagagacatcacata
tccaacttcaaactatactacaaggttacagtaaccaaaacagcatactactggtacaaaaacagacacatggaccatta
gaacagcacctattcaataaatggcgctgggataactggctagccatatgcagaatactgaaactgaaccacttccttac
accatatccaaaaattaactcaagatgtattaaagacttaaatgtaaaactataaaaaccctggaagataacctaggata
tatcattctgcacataggccctggcaaagatttcatgataaagatgccaaaagcaattgcaacacaaacaaaaattgaca
aataggacctaattaaactaaagagcttctgcacagcaaaagaaattatcaacaaagcaaatggacaacatatagaatgg
gaaaaaaatacttgcaaactctgcatctaacaaaggtctaatatccagaatctgtgaagaacttaaattaacaagcaaaa
aataaacagcctcattaaaaagtaagcgaaggacatgaacacttttcaaaagaagacatacccatggccaagaagcatat
gaaaaattgctcactatcattaattattagagaaatgcatatcaaaacttcaatgagataccatcccatatcagtcagaa
ttgctattattaaaaagtcaaaaagtaacagatgctggtaaggtttcaaagaaaagggaacacttgtatactgctggtgg
gaatgtaaattagttcagccattgtagaaagcagtgtggcaatttctcaaagaacttaaaacagaattaccatttgaccc
agcaatctcattatagggtatatacccaaagggatacaaattgttctaccataaagatacatgcactgatatgtttattg
cagcaactattcacaatagaaaagacatggactcaacctaaatgcccatgaatggtagtacactgcataaagaaaatgtg
gtacatatttgtatatataccacatatataaatgtggtatatatatacacgtgtaaatggaatactacacagccataaaa
aagaacaagatcatgtcctttgcagcaatatggatggatctggaggccattattctaagcaaactgaagcaggaacagaa
aacaaaatactgcatattctcacttataagtgagagctaaacgctgagtacgtatggacacatagaaaggacaacagaca
ctgggccctacttgtggctggagggtgggaggagggtgaggatcaaaaaactacctatcagatactaagtttattacctg
ggtgacaaaataatctgtccaccaaacccctgtgacacaaaatttatctatataacaaacctgcacgttactcctgaacc
caaaataaaagttttttaaaaaccatgctggtgtctgtgtatgtgcaaatatatgggcaaattgcaaataattcatgttt
tcgctttaaaaagtaatacatgaagttggtatagactcttagttatttgtataaaatataggaaataattcaaagaaaca
aaactttatttaaaacttttaaaaataaacaaatatgaatagaaactcacaacatatatatgcatatgcataggaatata
aatataatctacttcccagcaattccactttgaatctacccccatagaaagaaaacaccaggatgtagagaatgtttatt
gttaattgcctttagtgacaaaaactggaaacaaagttaattttcatgaatagagaattgaatgtataaattacggtgta
tccataacatagaaataatatttaaccactgaaaaatgagttaaatctatacctgttgactctgaaacagctgggcaaag
tttagagtgggaaaaacaaaatacagacaacaatgaaagtcctatatttgcatttacatgtgtgaatattatgtatgttt
gtatttccatctagatagtatcaaagagtctggacaaataaggaaggatttatactacattgttaacagcgtttacttta
agatgtgtgatcctgtgttgagtgtcaaggaagatgttcagtgaaaagaggaacgaagggggaaaaaggataagaaaaca
agaatatcagctcttggagggaaatagcatgtatagaattttatctatatatttgtgcaaagctgtagggggaaaattca
ttactttatagatgggtgatgctagataaagtgtctcctcatatcataggtatgaaccaaaaacaacttctgctactgta
tagctgaggcttttttttttcctcaatggtgaacccatcatgaatatgctttttctttttaagaagagaaactagcttta
gcaagtcataaggattcctaagatatggctaccagccatgaaaatcccggagtagaaagaaaaacaaccccaagtcagac
tcatcaacacatcagagttgaaggccagggtaaggaacgtaggtgtcccagtgcctggcaccagttccaccatttgaggt
ggctttggactggcatacaaagcctcaaagttagccgagggctaggcaggatggaggcagggagagaaggcgggctgacc
tgcgctccagtccctatgcaaacctggaaggtgagcagggagaagaacccctgatgccacccagggccccgctctgacct
gcaggctcataggtgggcagtcattatgggactttaagcagagtgacaaggtttgatttataaaacttcagcctgaaata
ttcgccttttttccaccctcaacctcttcccatcctaactcattcttcaggcttcttcatggatgagattttcttccatc
tgtacggatacccctcattgtttaggttaggtggcctccctcttctctcctcactcagggcttagtacctttggtcatca
taataccgcccattttgtatggttcattgcttcttgtttgtcttcctccatactgtaagtgcttgttcaccccccagccc
cagtgcccagcacagtacctgcttcaaaatatcaacttgctgtactaatggaggataaatggattaatgtttacttttta
gctatttcatatttattttatatttagctcttattacatatttagattttattcgattagctttctttttctcccttaac
cactgaataaagttccttttgaaaacgtcagcctggctctaatggacagggagaaaaaagaaaagataactttaaacagc
ttggaaggaaaattaaagatagagaagtttcccctcccccctcccccaccctccgcatccccttccctctcccttttcct
ccctctctctgtcagctctttgagatggtggaagcctcaagcagagatccaaggtggaggaggcattcccttccacaaag
aagacctcttgtgcagccgctctaaataaagggacgctgttctcttgaaagcatctctagagttttctatgcagtgtgtt
tacgggtgcctaggagaacctggcaaagcaatgtgcggttcctatatacgctaaaatcccaggctccgaaaaaatacaga
gtgaaacagcagattctcctccccggcgtgggatccaatttttgcccggcataagtgtatagtaaatttcccagccttaa
agcacttcccgagagatgctttgagcgctcgcggtaccagtgcgtaaacgccgctccccggctggcgcgggtgtgcgcca
actccaacctgcgcgcaagtctgccggtgcgcgctccagtcccacagctccgagtccccgcagtgaaaggagggggcggt
gcaccggggtagatgggcccctgaggactcccggggttcagttttccgcggaactctgcctgcagcagtctggcgggaac
gtgctgcggagctcatcccatcttggcttctccaaaagggtttatacggactggcgagtctttgccctgcctcctccaag
tgtctggcaccagttctaccgtttgaaatggtcttggactgggatacgaggcctcaaagtcagaagacggcagggcagga
tggaggcgggcagagaaggctggctgacctgtcctccagcccctatgcaaacctggaaggggaacagggagaaggaccac
cgatgccaccccgagcccggctctggcctgcaggcttggcaggcgcggaggcggaggctgccaggtccccgggaggcaaa
cgcagcgccgcagtgattgctggcggagagcccagagccgcgcgtctgagcgacaagctgcctatgagtgtggctcctgc
gctcaccaagattcgcagggagctcagccctgtccccagtgattgagcagaggctcatccagaggggtcaggtggagggc
tcaaatggagcttctcctggaacgaggggccaagtcaccagggtggctgaggaaagtgtcctcaaagcttagagactgtc
acttcccaggtgaatcagctagccaggtaactgagctagatattttgtgggggtgtttcctaaacacagcctcaggaaag
ttgttttcgggacacctggaccagggagtcgtcgcctctggcttctcggtagctggagcgcggcccggagcgcggcgctg
gcacatcgcccccacacatgaccgtttcccattgccacaggcaagccgcctctgcagagctgtctcagggctctgggctt
cattccctggaagttgattgtcctccactccagctgtttcccaaatccttccttcctcccagcacccctcgtgcaacgac
gattccagctgcggaccgcatctgtgtcagttacttccaagccacctactgccccctcgcggagtgcgtggggctcccgg
ctcgcagactcccacggcaagtagcaagcagcaaaaggcgtggtagctgcggcggtggaatgagacagttgtcaacagct
ggcgcagctgccgcgctgcgcaccgggactggcgagtacgcagcccaggtactgccccttcccagtgacgtctctgcagg
gggttataaaagcctcgtgcgcagctaactcgcgagctgagcaacccgaaccgagaggtgcccgcgaaactgcaggcggc
ggcagcggcagcaaaagagaaggaaaaatctccagctggatacgaagctccagaatcctggccataggctcagaactttt
acaggtcgcgctgcaatgggcccccacttcgctcctaagtcctcacgcagcacagggctttgcctttccctgcggaggaa
ggagaaataggagttgcaggcagcagcaggtgcataaatgcgggggatctcttgcttcctagaactgtgaccggtggaat
ttctttccctttttcagtttaccgcaagagagatgctgtctccagacttctgaactcaaacgtctcctgaagcttgaaag
tggaggaattcagagccaccgcgggcaggcgggcagtgcatccagaagcgtttatattctgagcgccagttcagctttca
aaaagagtgctgcccagaaaaagccttccaccctcctgtctggctttagaaggaccctgagccccaggcgccagccacag
gactctgctgcagaggggggttgtgtacagatagtagggctttaccgcctagcttcgaaatggataacgtcctcccggtg
gactcagacctctccccaaacatctccactaacacctcggaacccaatcagttcgtgcaaccagcctggcaaattgtcct
ttgggcagctgcctacacggtcattgtggtgacctctgtggtgggcaacgtggtagtgatgtggatcatcttagcccaca
aaagaatgaggacagtgacgaactattttctggtgaacctggccttcgcggaggcctccatggctgcattcaatacagtg
gtgaacttcacctatgctgtccacaacgaatggtactacggcctgttctactgcaagttccacaacttctttcccatcgc
cgctgtcttcgccagtatctactccatgacggctgtggcctttgataggtgagattagcctttgtgaaaaggcgagaaag
tgctcatagaggaccacggcattgctgtgaggtttggaact
