# Supplementary material for: Creating PWMs of transcription factors using 3D structure-based computation of protein-DNA free binding energies
Source: BMC Bioinformatics. 2010 May 3;11:225. doi: 10.1186/1471-2105-11-225 (PMC2879287; doi:10.1186/1471-2105-11-225)
Supplement: Additional file 4 — 124 NF-κB-regulated promoter sequences used for validation of the PWM model. The promoter windows span over [-10000, 1000] bp in respect to the TSS, the length of each promoter sequence is 11 kb. The genomic coordinates of the particular TSS are listed in Additional File 5. [file 1471-2105-11-225-S4.ZIP › nfkb_promoters/cd38_2.fasta]

>PM000004502|CD38 molecule|
tccaggaaaattgtgtaccccaattcagtagtaaaactactaccgggaacatcgggaactgtgctgggctcttggccttc
actatctttttgcagacattgtcaacaatgtactgtagtggttgaaagcaggtactggcggtcattacatatcatctgtg
tgacctcaggcagggcagtcaacctctgtgagcccctgaatatgtaccaaagagttgatggtgatgggaagattaactga
gacaacagatgaaaaatgctgagctctgtgcctgacaacagagaaagtgctcaatgagaatcagctattattctcatttg
ctgatccttgccactgaatctggccacacctgtgccttccttggctgatctccttctatatttacagtttttactatgtt
gattaccttttcggcctttgttctctaatttttgttctctaatcccacataaggctgactgaaaggaggaagcatatatt
aatttgccttataaactctaggtgccccaaattaatttttcttctctcctgttttaatatttaattctacaaggaagcat
ttgtcctttcgtcttctgatcccaatttttttgggtaaaagcattaacatttcagaattttatgatctaatattatggtt
caagcacttgaaacaggagtgtcagttgtcagagactaacagggaagagtttaggaatgggattagggcaggcaaccata
gtctttcaaagcattgcctctcaaacttcactgagcatgtgaatcacgtggggattgttcaactgcagatcatttcagca
ggttatagtggttgaaattctacatttcttttttttttttttttttttttttttgagatggcgtctcgctctgttgccca
ggctggagtgcagtgacacggtctccgctcactgcaagctcagcctcccaggttcacgccattctcctccctcagcctcc
tgaataactgggactacaggcacccaccaccacgcccagctaattttttgtatttttagtagagacggggtttcatagtg
ttagccaggatggtctcgatcccctggcatcatgatctgcctgcctcggcctcccaaattgctgggattacaggcatgag
ccaccatgcctggctgaaattctacatttctaatgagttcccaggtgatgttcattaggttggtctaaggaccactcttc
aaatagcaaatatttaaagaatcaacattaatgcacaaattaagaattttattttgagaatcttgttaaccgagggtcat
gctgaataagaaaaggttattgactgatttgcaatttgatgtgtcaactctaaaggataggtcctagccagtgcctttct
gcctgctggttgttgaggggggtgtggatgctttcgtttggggttgatgtttggggttctttgtttcttctattttagca
cttttgggagtgtggaagtccataatttgcaaccagagaaggttcagacactagaggcctgggtgatacatggtggaaga
gaagattccaggtatatcttactactttgtacccaagtgttattttatgaatcagtccacaaaagaatccacagtcacaa
gcacgcactgggaacaaattgactcaggaaatgaaactacatgaatgtgcatgaatcccaacagcctcttaactttatct
ccacaaaggatatttaactgcttgacacttcagctctcctgctgacccaggagctcttagaggatttacctctactttac
ctctttatccaagggccttgtccagggcgtgctacaaaaacaaagagactccaaaaatgtttgtgagatcttgtaatttt
aatactttcttctttcttccccagagacttatgccaggatcccaccataaaagagctggaatcgattataagcaaaagga
atattcaattttcctgcaagaatatctacaggtaattaatttcttcttgaagaaaaaaatgactgtcttgtcacctgtag
aatttccttttttccttagcctcctctgagcttggagggctgtgtgaatctttcttgggccttgatgatgatcacagatg
gcaacctctggtgatctctgtccctccttccaagccgagtccagaaggtatccaagctagtggccttcacttggctgcct
ttcctcatccgtctctattgatcccaagtaggacttgcctctaaagctgacacaacctttgatggcatattttttcattc
ccagtgtgagtggcccagtccagggttcactggcctactaggtttcaggggagcaagggaatgttttgctaagccctttc
tcccaagttgtaaaatccttgtgacttgacatcattttgcaagtgaagcttccttagttggatctgagtacagatgccta
acacatgacaaggcgtcacacggcagtctaccaaaatctatattttttaaattaaaaaaaaaagtatttacaaaattttt
ctgataatttgtgtttattagaaaacagtttaaaattacagatagatatatattttttaaagtcacatataattctagtt
tcaaaactgagacccctcactcatttttaagcagttgtgaccaatggtgtaggtaggtactcattggtagaagcatcttt
ggagatttttccacgtataatagcttggaacaagattgatgcagagaggaaaagctgttcaaaggaggtagaagctgaga
tgctagaatattgttcctgtttccatgtcactaccttctctcactaaccacatcagaaaagcagaaggatagattctgga
gactctactgatggcttttgtttcccaaatgacctgaattccccatgagtcaccttgcttctatctggaaacagccagaa
aaggccatgagcattctacagcagttagacaggaaaacagaaagaatgaatgaaggagcaactgtaaaagcaatcttgcg
gcggaggagccaagatggccgaataggaacagctccggtctacagctcccagcgtgagcgacgcagaagacgggtgattt
ctgcatttccatctgaggtaccgggttcatctcactagggagtgccagacagtgggcgcaggccagtgtgtgtgcacacc
gtgcgcgagccgaagcagggcgaggcattgcctcacctgggaagcgcaaggggtcagggagttccctttccgagtcaaag
aaaggggtgacggacgcacctggaaaatcgggtcactcccacccgaatattgcgcttttcagaccggcttaagaaacggc
gcaccgcgagactatatcccacacctggctcagagggtcctacgcccacggaatctcgctgattgctagcacagcagtct
gagatcaaactgcaaggcggcaacgaggctgggggaggggcgcccgccattgcccaggcttgattaggtaaacaaagcag
ccaggaagctcgaactgggtggagcccaccacagctcaaggaggcctgcctgcctctgtaggctccacctctgggggcag
ggcacagacaaacaaaaagacagcagtaacctctgcagacttaagtgtccctgtctgacagctttgaagagagcagtggt
tctcccagcacgcagctggagatctgagaacgggcagactgcctcttcaagtgggtccctgacccctgacccccgagcag
cctaactgggaggcaccccccagcaggggcacactgacacctcacatggcagagtattccaacagacctgcagctgaggg
tcctgtctgttagaaggaaaactaacaaccagaaaggacatctacaccgaaaacccatctgtacatcaccatcatcaaag
accaaaagtagataaaaccacaaagatggggaaaaaacagaacagaaaaactggaaactctaaaacgcagagcgcctctc
ctcctccaaaggaacgcagttcctcaccagcaacagaacaaagctggatggagaatgattttgacgagctgagagaagaa
ggcttcagacgatcaaattactctgagctacgggaggacattcaaaccaaaggcaaagaagttgaaaactttgaaaaaaa
tttagaagaatgtataactagaataaccaatacagagaagtgcttaaaggagctgatggagctgaaaaccaaggctcgag
aactacatgaagaatgcagaagcctcaggagccgatgcgatcaactggaagaaagggtatcagcaatggaagatgaaatg
aatgaaatgaagcgagaagggaagtttagagaaaaaagaataaaaagaaatgagcaaagcctccaagaaatatgggacta
tgtgaaaagaccaaatctacgtctgattggtgtacctgaaagtgatgtggagaatggaaccaagttggaaaacactctgc
aggatattatccaggagaacttccccaatctagcaaggcaggccaacgttcagattcaggaaatacagagaacgccacaa
agatactcctcgagaagagcaactccaagacacataattgtcagattcaccaaagttgaaatgaaggaaaaaatgttaag
ggcagccagagagaaaggtcaggttaccctcaaaggaaagcccatcagactaacagcggatctctcggcagaaaccctac
aagccagaagagagtgggggccaatattcaacattcttaaagaaaagaattttcaacccaaaatttcatatccagccaaa
ctaagcttcataagtgaaggagaaataaaatactttatagacaagcaaatgctgagagattttgtcaccaccaggcctgc
cctaaaagagctcctgaaggaagagctaaacatggaaaggaacaaccggtaccagccgctgcaaaatcatgccaaaatgt
aaagaccatcgagactaggaagaaactgcatcaactaatgagcaaaatcaccagctaacatcataatgacaggatcaaat
tcacacataacaatattaactttaaatataaatggactaaattctgcaattaaaagacacagactggcaagttggataaa
gagtcaagacccatcagtgtgctgtattcaggaaacccatctcacgtgcagagacacacataggctcaaaataaaaggat
ggaggaagatctaccaagccaatggaaaacaaaaaaaggcaggggttgcaatcctagtctctgataaaacagactttaaa
ccaacaaagatcaaaagagacaaagaaggccattacataatggtaaagggatcaattcaacaagaggagctaactatcct
aaatatttatgcacccaatacaggagcacccagattcataaagcaagtcctcagtgacctacaaagagacttagactccc
acacattaataatgggagactttaacaccccactgtcaacattagacagatcaacgagacagaaagtcaacaaggatacc
caggaattgaactcagctctgcaccaagcagacctaatagacatctacagaactctccaccccaaatcaacagaatatac
atttttttcagcaccacaccacacctattccaaaattgaccacatagttggaagtaaagctctcctcagcaaatgtaaaa
gaacagaaattataacaaactatctctcagaccacagtgcaatcaaactagaactcaggattaagaatctcactcaaagc
cgctcaactacatggaaactgaacaacctgctcctgaatgactactgggtacataacgaaatgaaggcagaaataaagat
gttctttgaaaccaacgagaacaaagacaccacataccagaatctctgggacgcattcaaagcagtgtgtagagggaaat
ttatagcactaaatgcctacaagagaaagcaggaaagatccaaaattgacaccctaacatcacaattaaaagaactagaa
aagcaagagcaaacacattcaaaagctagcagaaggcaagaaataactaaaatcagagcagaactgaaggaaatagagac
acaaaaaacccttcaaaaaatcaatgaatccaggagctggttttttgaaaggatcaacaaaattgatagaccgctagcaa
gactaataaagaaaaaaagagagatgaatcaaatagacacaataaaaaatgataaaggggatatcaccaccgatcccaca
gaaatacaaactaccatcagagaatactacaaacacctctacgcaaataaactagaaaatctagaagaaatggatacatt
cctcgacacatacactctcccaagactaaaccaggaagaagttgaatctctgaatagaccaataacaggctctgaaattg
tggcaataatcaatagtttaccaaccaaaaagagtccaggaccagatggattcacagccgaattctaccagaggtacaag
gaggaactggtaccattccttctgaaactattccaatcaatagaaaaagagggaatcctccctaactcattttatgaggc
cagcatcattctgataccaaagccgggcagagacacaaccaaaaaagagaattttagaccaatatccttgatgaacattg
atgcaaaaatcctcaataaaatactggcaaaccgaatccagcagcacatcaaaaagcttatccaccatgatcaagtgggc
ttcatccctgggatgcaaggctggttcaatatacgcaaatcaataaatgtaatccagcatataaacagagccaaagacaa
aaaccacatgattatctcaatagatgcagaaaaagcctttgacaaaattcaacaacgcttcatgctaaaaactctcaata
aattaggtattgatgggacgtatttcaaaataataagagctatctatgacaaacccacagccaatatcatactgaatggg
caaaaactggaagcattccctttgaaaactggcacaagacagggatgccctctctcaccgctcctattcaacatagtgtt
ggaagttctggccagggcaatcaggcaggagaaggaaataaagggtattcaattaggaaaagaggaagtcaaattgtccc
tgtttgcagacgacatgattgtttatctagaaaaccccatcgtctcagcccaaaatctccttaagctgataagcaacttc
agcaaagtctcaggatacaaaatcaatgtacaaaaatcacaagcattcttatacaccaacaacagacaaacagagagcca
aatcatgggtgaactcccattcacaattgcttcaaagagaataaaatacctaggaatccaacttacaagggatgtgaagg
acctcttcaaggagaactacaaaccactgctcaaggaaataaaagaggacacaaacaaatggaagaactgctcatgggta
ggaagaatcaatatcgtgaaaatggccatactgcccaaggtaatttacagattcaatgccatccccatcaagctaccaat
gactttcttcacagaattggaaaaaactactttaaagttcatatggaaccaaaaaagagcccgcattgccaagtcaatcc
taagccaaaagaacaaagctggaggcatcacactacctgacttcaaactatactacaaggctccagtaaccaaaacagca
tggtactggtaccaaaacagagatatagatcaatggaacagaacagagccctcagaaataatgccgcatatctacaacta
tctgatctttgacaaacctgagaaaaacaagcaatggggaaaggattccctatttaataaatggtgctgggaaaactggc
tagccatatgtagaaagctgaaactggatcccttccttacaccttatacaaaaatcaattcaagatggattaaagattta
aacgttaaacctaaaaccataaaaaccctagaagaaaacctaggcattaccattcaggacataggcgtgggcaaggactt
catgtccaaaacaccaaaagcaatggcaacaaaagacaaaattgacaaatgggatctaattaaactaaagagcttctgca
cagcaaaagaaactaccatcagagtgaacaggcaacctacaacatgggagaaaattttcgcaacctactcatctgacaaa
gggctaatatccagaatctacaatgaactcaaacaaatttacaagaaaaaaacaaacaaccccatcaaaaagtgggcgaa
ggacatgaacagacacttctcaaaagaagacatttatgcagccaaaaaacacatgaagaaatgctcatcatcactggcca
tcagagaaatgcaaatcaaaaccactatgagatatcatctcacaccagttagaatggcaatcattaaaaagtcaggaaac
aacaggtgctggagaggatgcggagaaataggaacacttttacactgttggtgggactgtaaactagttcaaccattgtg
gaagtcagtgtggcgattcctcagggatctagaactagaaataccatttgacccagccatcccattactgggtatataac
caaatgagtataaatcatgctgctataaagacacatgcacacgtatgtttattgcggcactattcacaatagcaaagact
tggaaccaacccaaatgtccaacaatgatagactggattaagaaaatgtggcacatatacaccatggaatactatgcagc
cataaaaaatgatgagttcatatcctttgtagggacatggatgaaattggaaaccatcattctcagtaaactatcgcaag
aacaaaaaaccaaacaccgcatattctcactcataggtgggaattgaacaatgagatcacatggacacaggaaggggaat
atcacactctggggactgtggtggggtcgggggaggggggagggatagcattgggagatatacctaatgctagatgacac
attagtgggtgcagcgcaccagcatggcacatgtatacatatgtaactaacctgcacaatgtgcacatgtaccctaaaac
ttagagtataataaaaaaaataaaaaataaaaaacaactctcagaagcaaaaaaaaaaaaaaaaaaaaaaaaaaaagcaa
tcttgcagatatctgacgagtctaagctgttcaaagatatgttgcatggagaaaatagaatagtagaaacctagacaaag
actgggaaataaagatggtcttatccccaatactcttttaccttttttgtcttatgaaacattaacctttttctcataaa
tgaccagaagacctttatattataattcgtcaactcccctcatttgtgtctgctttaggctccaagtgagctcactcatt
ctccatctggaaagaaaatatgggcatggcttccatttggacttgtacagacagtggcccataatgggaaccaggtgaca
catcacaagggcaggttctgacacctcttccttccagaagcccaggggtgctggcagctgcttctgaggatctctctctt
ccttggctcatatttagcaaaatcaaatttaaagaaccccattcctcgctatccaccatccccctattcatgtgccagcc
actcctattggatcctgttgctttagctaatttttatgaaaataatagtcattcacctgttaggtacttatctaaggttt
gtttcaaagcaagtttggtccccttgctgagggtctccagctttttcccagactctgcctctgaccctggattcaacatt
ccctcaggaagcttcggaagagaggaaagcaaattagccacagaagctgtgggggtccgtggccttggttgctgctcctg
ctgtttttttgaccagcaggtggcatggatagctcccctcccgacatgtcactgcaggagaggagtttatatggatgcta
agtggtctgtgcaccttgtcgtcgctaaaaaaggggcttcctccattagcgaattggacgacagatgtatcctacggtct
cttgatttccttttttgctttcttgtcatagacctgacaagtttcttcagtgtgtgaaaaatcctgaggattcatcttgc
acatctgagatctgagccagtcgctgtggttgttttagctccttgactccttgtggtttatgtcatcatacatgactcag
catacctgctggtgcagagctgaagattttggagggtcctccacaataaggtcaatgccagagacggaagcctttttccc
caaagtcttaaaataacttatatcatcagcatacctttattgtgatctatcaatagtcaagaaaaattattgtataagat
tagaatgaaaattgtatgttaagttacttcactttaattctcatgtgatccttttatgttatttatatattggtaacatc
ctttctattgaaaaatcaccacaccaaacctctcttattagaacaggcaagtgaagaaaagtgaatgctcaagtttttca
gaaagcattacatttccaaatgaatgaccttgttgcatgatgtatttttgtacccttcctacagatagtcaaaccataaa
cttcatggtcatgggtcatgttggtgaaaattattctgtaggatataagctacccacgtacttggtgctttaccccaacc
cttccaacagtgctgtgaggttggtattatttcattttttagatgagaaaatgggagctcagagaggttatatatttaag
ttggtgcaaaagtaattgcaagttttgccaccgaaaggaatggcaaaaccacaattatttttgaaccaacctaataattt
accgtaagtcctacatttagtatcaagctagagactgaatttgaactcaactctgtccaactccaaaattcatgtgcttt
ttccttctaggcctttcataccaaactaatagtagtttatattctcttccaacaaatgcatattggattaaattgactag
aatggaatctggaatatagttcttctggatggctccaaaacacatgtttttcttcccccgtcttcctcctcctcttcatg
ctcagtgttttatatatgtagtatacagttaaaatatactt
