# Supplementary material for: Creating PWMs of transcription factors using 3D structure-based computation of protein-DNA free binding energies
Source: BMC Bioinformatics. 2010 May 3;11:225. doi: 10.1186/1471-2105-11-225 (PMC2879287; doi:10.1186/1471-2105-11-225)
Supplement: Additional file 4 — 124 NF-κB-regulated promoter sequences used for validation of the PWM model. The promoter windows span over [-10000, 1000] bp in respect to the TSS, the length of each promoter sequence is 11 kb. The genomic coordinates of the particular TSS are listed in Additional File 5. [file 1471-2105-11-225-S4.ZIP › nfkb_promoters/ccl19.fasta]

>PM000004110|chemokine (C-C motif) ligand 19|
tgactcccctgccccaatggctagtacgcgcgcattcaggatctcctacccctggggcggggatttggccagacctggag
cacgaaagttgggcaggctccttgaaaaaaggatgaggctaggctgggctgaatgggttgatcgccctgagctggaacaa
gattcccaggactcaggctgaaccaagaaccctgtataaacgacttggctgggaagagggtgaacaaggcgaagcacgta
gcgctgatgcctctgtacctgtggtcagaaactgtttcaaacacctccctgacctccagtcccccacccccattggatta
tctaaaccaacagctgtgggtaggtgccttaaacacttcacacaccgggcctgtgtcctttccctttttgccatgatagt
gggtaccttcggaacaccctgactgccacctccttccctgattcctgtttctcttcctgatctgttcatgttggagaggt
ccaggacttagaacttggacctcttctatctacactcactctcttggtgacctcattgtctcatacctttaagtaccatc
catttactcccaaatgtgtgtcttcagctagaatctcttccctgaactccagactcatcccagctacctacttaacattt
ccattaatatgcccaacatgcagcttcaacttaagtctataccagggtcctgatctccccacaaacccactcctcttcaa
tcatcctcatcttgttaactaaaattatatccaagtttctcaagtcaaaaattttgcagtattctctcctcttctttctc
tcatatcctatgctgaacccctcagcaaagtctattggctctactttgtttccagaatctgagcacttctcaccaactcc
atgcaccatcatctcctccctggattgttgcaacggcctccaccctggtctccctgcttccattcttgcaccagtttgat
ctactctccattcaacagctagagcgagtttatgtcacatcatacttgttcaataccttccaatagctccccatctcact
ccgcggaatataacagtggcctacaaaaccctgtgttatctggcccctgttattatctgactgtatatctcctaccaccc
tccccttttggcctccttgctattcctcagatacactcttgactctttgcccttgctgttttctctacccagaacatctt
cccacagacctctgcatggatttctccctcaccttcatcaggtcagctctctgctcaaatgttattagtaaaggttttcc
tgactgccttatttaaaataaccccctccctcaatactccctatccctcttgccttctttatttttcttcatagcactta
ttgccatctgagatagtatagatttttcttgtttgcttattgtttgtctctttcattagcataacaactctgcaagagca
ggaacgcgtatctgttgtgcttactgctgtatctcagtgccaagaacggtgtctggcacataggaggccctcaataaata
tttattgaatgaatgtgtaacagatgccttctttattattatttcattatttcaccctttcctgctgattctcagggtcc
ttcccaacaggcactccaggcagatggtattgaaattgaattaaaacctctccgccagctttgcactatacgattgtgtc
atttaggatcttggcaggaaacaaatggcatgctcaaaaagggttaatggaaaataatttagtgaagggaccacttacag
aggtgagagcagggttgttgcaggcagccactgcacatgaattagtatagctccaaacctcagaccatctcttcttctag
gcaaagtgtacactaaatgtactgccccaaattctgcccactgagaggacttcccttaaccactgtatttcaggaccatc
cctggttggggctgtaatcagctgtctcttccagctaatgccagcataccttacagatcctctgttaactgtttgtagag
aacatctccatgaagctgtaagtgtgatcagaagaagaagcagaaaacaacacaagtaggagtccaagccatctggccat
gctttattcataccttctgaaacttctaaggtctggtctcatatatacaattcatttcataatgaatgctgctgtgcaca
tccaactatatgatttgcttagatagcacccttaggtcacgttgtcactggatgaactataatctgagttttagaccagg
gccccaaggcctatcaagagctgcttttcaaatagaaaagaactgttagcagaagaagcatggccttactccactacact
aagattctttgctttaactctcctactagggctcctacagcacacccttatctgccacagatgacatgaagttcactgga
tttgtgggtcattcagccagagcagcagggcaactttccccggagcctggagctcattcaaaactatcagctttggctgg
gcacggtggctcacacctgtaatcccagcactttgggaggccgaggcaggtggatcaccggaggtcaggagttcaagacc
agcctaaccaacatgaagaaaccccatctctactaaaaagacaaaattagccaggtgtggtggtgcatgcccgcagtcct
agctactcaggaggctgaggcaggagaaccacttgaacctgggagccgagatcgcgcgattgcactccagccttggcaaa
caagagtgaaactccgtcccaaaaaagaacaacaaaaacaaactgtcatctttatgagcctttatgcaataatccagcca
ttttgcagtagtacattttgcagtacattttgcagtagtacatataaatacagtatatattgcctctaaaacccaaaatg
ctctggaacgttatgccctagatgactatttttcagcttgtccccatctccatagcctggaaatttcaccacatcttgaa
aaacactgactaggaggaagatttatagaatccgcctgtgaaagagatccaggatcccccagccccccacccaatcaaga
ggattcagttctgggaaactggcttaagtcaaaaactgggtaagactgtaaatccttaatataatctgaaaatcaagttt
ctgtttacaaggtctagaatttttccacttgtatgggtcgagtagaacattagtaagctgtccatctatttcattactag
gaacaccatgattaattagctaccaccacatattcctatggggcaaagcacatgattaccactcatccctacagatttca
tagtaatttcactcaccttatcactcatggttaggtggtaacatctgtcctctaccacgcaagaattccatcattcacct
tgaaataagcctgcccagtcccaagagagcatctcacaacctcatgtctagcctattaaagaagccacacagtgcttttc
aaagagttggtgttcccctcactaatgtgttcttgtgccttgaagaagaatctttctgggcccttcggaggtgtacaaaa
taggtaatttcaacatttatttctaacctttgaacctcttcctctactttactattcaaggtatagtccaaggaccacag
catcagcatcatttaaaagtttgtgaaacgtgaaggctgggtgcggtggctcaggcctgtaatcccagtactttgggagg
ccgaggcaggtggatcggctgaggtcaggagttcaagaccagcctggccaacatgatgaaaccccatctctactaaaaat
acaaaagtcagccgggcatgatggtatgtgcctgtaatcccagctacttgggaggctgaggcaagagaatcgcttgaacc
caggaggtggaggttgcagtgagcagagatcgtgccattgcactccagcctgggtgacagagcaagactccacctcaaaa
aaaaaaatttgtgaatgtgaaacatgaaacatcctgggcttcactacagacctactgaatagaatctacagtttaataag
attctcctaggtgaatcatgcacacattaaagtttgaggagttctacaacaggccagcgaggttctagcacctcagcctc
actgatcacaggccactgtcaaatccaggcttccaggaatcaacccaacagaatattaacacaactcccaggtgctcagc
taatattaacacaatgatacccaaatcctacatgagaacacctatatcaataaatttgtcctcactggttcctgggattc
tcccaggacaagttgacaagttcctgcaaatttcccagcacctacgctcttgctcttggagcatatcctgtactttcctg
tccagacaatgttaggattaaacttgctacgggcctggagactctgagggctggtcagggtgggtcctgagggaaaaagg
catgccttttgccagagagttattatctaacggaagggaaggttggatccttcatggtttacaggggaagggggaattat
cctctgccaccaaggaagattcagggggatttgaaggtccaaagttctcagctttgttcatctctgctcaaatgtcacca
ttccaagtttcagagtcctatgccttcccaacagtgcctttattccaggataagggcatcatcactcatacatgaatcca
agacactcgggtcttggatctgatcctcagccatatctgtcatgtggccacatacaataaacattccttaagacttccat
ttgagttagaagttcctggtctaaactttttttttttttttttttttgagatggagtcttgctctgtcgccagcctggag
tgcaatggcatgatctctgcacaccgcaacttctgtctcccgggttaaagcgattctcctgcctcagccccctgagtagc
tgggattacaggcactcgccagcgtgcctggctaatttttgtatttttagtagagacagggtttcgccatgttggtcaag
ctggtctcaaactcctgacctcaagtgatctgccccccacagcctcccaaaatgttgggattacaggcgtgagccactgt
gcctggcctaaccttatcttttttattggaattttactagcacaatcagaaatggccagtgaggttctggcctcaatata
gtactatagtaacaatatagtaatcaccatttgcaatcatcatttgtgaccatagtaagtaagtgcctcaggtactttat
ctcctaatgtcttgacttccaacatttcatccatgcctcacgagtgatagtctaagtgactgtgatgcttctacgtgctc
cagattacttgtgtcttctttttccaaccacagagaccatccatgccctcatcaagggcaagccaatcctagaatcccat
tttgggaatctatgtcctggtactgccaattatatcagtgaggaccctggcaggaaacagatagcacactccaaggatac
agggaaaaccatgtttccctactctctactccctctcaccactcaatacttctgtgacctctgggtacccataagtgtgt
ggggatttctccccaccaagaaattatctggcagacagttcctcagtggacaccagatgggtgtcccctaattcagttca
attctgacatcatttacctggaggtagcatcagatcccacaagttgagggttcagttccacaagactgcccccctacttc
agataccaattgcaagcacagagtgtggcctatgcttctgactgaccagctataaataagggtttccacaacccacctgg
ggttcaattaatttgctacagcggctcacagaagtcagagaaacacttacttatgcttacccatttattataaaggatat
tacaaagaacagataaacagccagatgaaagggatgcatagagtgaggtatggggaaaaaaaggtgtggagctttcatgc
cctctctgggcaccctcctccagaacctccatgttttcagctatccagaagcccccaccccaacttagtcctttcgggtt
tttaatggaagtatcagtacctaggtataattgattacatcatcagccattggtttatcaactcaagtttcaacccctct
tcccctacccagaggtggggagtgggtgggactccccaccactacagaatgttagagaatgttccaactctctaaccatg
tggctggttcttctgctgactagctcccatccagaggctgtctagaggcccccagccaccagttatctcattagcataca
aaagacacaatctctcccaagattccaaggattttaggagctatatgtcagaaaaggaagatgaagaccagatatatatt
tcacaatatcacatacactcaaaaaaaatttaactggaaagattttaataaagggacaatttaagagattaggtcaggat
taaggaactaacatgggatgataggcagttggggtctagcaatggtgagaaaccattatcatacaaaggcttgaaggggc
aagaggagggaacagtgtttccaaagcctgtcatcccagcactttgggaggccgaggcgggtggatcacctgaggtcagg
aatttgagaccagactggccaacatggtgaaatctcatctgtattaaaagtacaaaaattaggccgggcatggtggctca
cgcctgtaatccctgcactttgggaggccaaagcaggtggatcacctgaggtcaggagttcaagaccagcctggccaaca
tgatgaaaccccatctctactaaaaatacaaaaaacttagctgggtgtggtggcgggtccctgtaatcccagctactcag
gaggctgaggcagcagaatcgcttgaacccaggaggcggaggttgcagtgagctgagattgtgccattgcactccagcct
gggtgacaagggtgaaactccatctcaaaaaaaaaaattagccaagcgtggtggtgcgtgcctctaatcccagctactcg
ggtggctgaggcaagagaattacttgaacataggaggcagaggctgcagttagctgagactgtgccactgcactagagcc
tgggtgacatattgagactctgtatcaaaaaaaaaaaaaaaaaaaaaaaaaaaagaatagagatagacccgtggaaggga
ggcaacccaaaaggatcactgtagatcagtgggcctcaatctgtagaccactttgggaggccaaggtgagccttgggatt
ctcctgcctcagcctcctgagtagctgagtagtcaggagttgagatggggtttcaccatgttggccaggcttgtctcaaa
ctcctgttctggataaacaaaacttaggaagttcattaatagtacatctgcccataagaaaagctaaagggagaaagaaa
aaacaaaaaacaaacaaagaaatgctaaagggagaccttcagaatgaaacaaaaggacaaaaagtaataacttacagcca
cacaaagaaacaaagatctctgataaacataacaacatagcaggccaggcgtaatgaacttcttggatatgtatatacat
acttttcatcagatttcagatgttttgtcattatttcttcaatttttttaatgccctgttctctctattctcctcctgag
actcctgtgatgaggtatatttgatggtatccctgaggctcgtttggatctcaaactttagcacatatcagagtcacttg
gagggtatgtgaaaatgcagtttgctggaccccatcctcagagtctcagatgtggtaagtgggaagtaaaatctaagaat
tcgtgtttctaacaagctcccaagtgatgctgctgctgctgcccaaaggctactctttgagaacaactgccacaggggaa
attattcactgccagaactgcagcaagatgaaggatttggggaattaatacccctctctccttccaccactgatcagttg
ctgcttcccatgggccagccccaaacagaagccagaaagcaggtgaccctaagtaatgctatctgcagaggtcagccttc
cagggagcagagcagggccgtgaagagtggagaatggataggctggggcaaacagaataaccagaaccatcatggacaga
agaatggatagatcaatggaaagaggggtggatggatgaattaatgaacagatacctgaataaaaggatagaaggccagg
cacggtggctcacgcctgtaatcccaacactttgggaagcggaggcaagcagatcatttgaagtcaggagttcgaaacca
ggagttcgaaaccagcctagccaacaaggtgaaacctcacctctactaaaaataccaaatttagccgggcatgatggtgg
gtgcctgtaatcccagctactcaggaggctgaggcaggagaatcccttgagcccaggaggtggaggttgctctgagccaa
gatcgtgccattgtactccagcctgggtgacagagtgagactctgtctcaaaaaaaaaaaaaaaaaaaggacaaaagaag
aacaatggctaacagagcttattgtgcgtcagcctctaagctaagggctttactcagggttcctcacttaatcctaagaa
gtagatcttctaccattcccattttacaaataaggacactaagacacagaaactggagaattttcaccttgtcgcagtta
gtaagtggtggaatctgaatcccaagctaggcgctctgtctgcagagtctccctcctctgcaccgtgactacccgtgctg
tgccatgaccaagtggcagacaggcggtgtggagtggaggtaaagactgcaaaccctagagcacacctgggtccaaatca
tgctccagtacttactagctgtgtggctttgtgctctgagcctcatgttccttatgtgtaaaataagaataataatgtga
aaataagaaaaactacatcaatggtattgttttgggaaagttaagcaaggtaatagtggtaaagtccttgacatagagcc
tagcacatagtaaacaatcaaaaataccattactattattatgattaatgaatggaaagaagctaagtcagaaatttaag
agggaaatgttccccctccctctctccatccaaaagagggtctagggtttgggtgacgacgggtgactgggcgtttcaca
tttagtttctctttcaaggccttctcttctgacctttctcataaggatgggaagtcacttgtcccctcccccatcggccg
attccttgaaattttaagatttgtctgaatatgagctggccagcccctctccttagaaatcccctcttggttcccaggac
tgagaaaagggggaaaatgaagggggctattccaagccagtctccctccagctgttcctttgacccaggtgttggacata
ggaaaacagtaaatagaggaaggggagggtttgctgagccccagaggcctgagatgtgggatgggggtcctgggcctcct
cccaaggtacctggcctttcagctctgcttgccccaagggaaggactggttcccacatagtgggcaggcacagtgatgac
cttggaggccaccccaggatctcatggttgtcctgagggtgccagggagccttcttcaccaccagcccaagaaagaagca
ccagtgaggacaagggataaacctaaggaagggagcacagttcctcactgtgggccccacctttgaccatcacttctgaa
ccccagcttcatggttgatgatgcaaatgccatcaatgggatgacagggcaatccctctctctggagaaacagtgcacag
ccccctttactgggccagactgcagacttaagttctcagagcaggagccaaggaaagcagaaggaaagggcaaccgcagg
gggaagaaggggggcagggtgcgattctgccagaaagaggggggcaacaggggaatcacagaatgggacatgaaggggaa
tttcaggcagagaaagtgaagctctggccataaataggagtcagctgcagggctcacattcccagcctcacatcactcac
accttgcatttcacccctgcatcccagtcgccctgcagcctcacacagatcctgcacacacccagacagctggcgctcac
acattcaccgttggcctgcctctgttcaccctccatggccctgctactggccctcagcctgctggttctctggacttccc
caggtaaggctgaagggagagtcagggtcagaggcagtggggggctggcagtgggtaatgtctagatctcagattgcttg
gcactggacgtaagggacatggtgagttcaggcaaatgcttaggtctgtatatttcggtgagcctggcaggtccctgcat
gtgtgcctgtaagtgtgggtgtccctgtgcccctgaatcccaatgcgggtgtgtcttttagcacatcctggggcctatgg
ctgtgactgtctctgcaagctctatttcctgctgcctccgtttcccaggcagaaggagatttgcttaaggtagggagaat
ggcagacactaagccaaggctgatattcaaaaattttagcaattaataaggctcctaacaccagcctaccctaccccacg
cccctcccacactgtgacctgcattaactctttacttgctggattgtcctgggagagaggttggggtgatcagggcagca
ggaagtcatttgtggggctcagggcagtggttatttacaaaacagtttagaagtatgacaatatatttagcaaccagtag
agccagagccatattggtgcataatggctgaataccaggtctaactcctccccgaccccaccagacacacacacacacac
acacacacacacacacacacacacacacaggtgtcctcaatccgagctagggccatggccatgccaccctcaagggtccc
tgtgtcctgtcaccttctttccccatcccagccccaactctgagtggcaccaatgatgctgaagactgctgcctgtctgt
gacccagaaacccatccctgggtacatcgtgaggaacttcc
