# Supplementary material for: Creating PWMs of transcription factors using 3D structure-based computation of protein-DNA free binding energies
Source: BMC Bioinformatics. 2010 May 3;11:225. doi: 10.1186/1471-2105-11-225 (PMC2879287; doi:10.1186/1471-2105-11-225)
Supplement: Additional file 4 — 124 NF-κB-regulated promoter sequences used for validation of the PWM model. The promoter windows span over [-10000, 1000] bp in respect to the TSS, the length of each promoter sequence is 11 kb. The genomic coordinates of the particular TSS are listed in Additional File 5. [file 1471-2105-11-225-S4.ZIP › nfkb_promoters/mylk_2.fasta]

>PM000076702|myosin light chain kinase|
tgggctgtgcctcaattccctcatctgtaaaacaaagttataagaattacttgcatcatagggcagtgttaagattaagt
gagttcacttgttttaggcacttgacccagtgcctggcacatagaaaaacctcaatgaatgtctgctgccatcatgatga
tgatgaggatgaagaagtgaccaccctatagttaaatggcagcttctccattttagaggagaaaactgacacagatcagg
gaattgtccaaggccatacagcaagcggagaggctgcactctgtcctctgccatggcacctcatagggaagttttctagt
ttggcataaatgcctcaagttccccgaacctacattgctgattcaaagtccatctatccattgggcacacacttcacttg
ctgagcctctcttatttgccgggccctcttcttggagctgaaggtgtgtggagagaggtgggaaggaggggacagaaggg
tgcagtggtgatcactaccatgtgcccagtccacagagagggggcaggagcacgggaggaaggggcttggagaaggctct
agcctgggctttggggaataatagaaaaccaggacagagggacttatcagccctgccgcgtaccctgcagaagcccgtaa
tctaaagccaacctgctgcacctcagcctcacaggtaggtggtgtcaagaggcaggtgaccaagaaaagacagggctgtg
aaccacaccctcttttctttccacaagtggaagaaaggcaggtgcaaggcccacagagcatgagtttgggggtggggagg
ctggccgaccctcgcctttgacctcagttaccactcacctggtcgtcgcgccctctcctagccacacctgctgtcctgct
cttgtctctccagagtcagtggcctttcccccttcatgggagacaacgataacgaaaccttggccaacgttacctcagcc
acctgggacttcgacgacgaggcattcgatgagatctccgacgatgccaaggatttcatcagcaatctgctgaagaaaga
tatgaagtaatgagttgggatttcagtctttgcttccctactccctgccctgtgttgggaagcaaagggggattcctttg
cctgttggggtgccctccttgccaccccgccttgggtcgttcctagcattccctgaggaagggagggtgggcatggtaag
agacccgaatgcatgtgggttggggaggcgacttcctaggccctgccccctggagctagacatgggattcaccttcagag
gctcagacacctgacttgaaaagcgacacttgaccacgttacagagcaaggggcagctgttctgtgtgaataatgaccac
ccttcttattttctgggtacagttgtggccagccacagccctcttcaggggctgcaggggaaggaccctctcaacaagca
agagcagaggacacgggcatcttagaacttctctgtgggtcccgatcatatccccagattattattattattctggctta
gtgtttttttatatctcagttatttaataactgcctgcttgaatacagccaggtacgttctaacatctggccaaagggag
gctatgatcccagaccactgggcttagccctctcccagctcctcctctgttgaggttccccacctgtgcctgctgcagct
gtgaacataggaaagtgaacagtgggaggtcagcatgcatgggctgtggggaaaggtcaggcactcaagccctctgggtt
tcagtagaagattggagcttggagttgtagaggagaccagagtgggaggttggctgaaggtgggcagtgggtgtgcctag
acagaatctcctggaaggaactgtcctgggctctgcatgtgtagggagagctgcccagggaaagggagcagtgggactca
ggtgagaacagctggcctattgggcagctcacccactctgcaaataggtgactagatgaggcagggcctgactgtagggg
tgccgaggagcttggagctatacttggcaatcccagggagcagttgtagccttgccaagaagggtggtgttgacatgggt
ggcgtgctagagagaaggggaggggcctggctccagggcgggcaggaggctctgcactcccaggtgactttgcagccttg
cggggctgccgatggctcccctgaggaagaatggctgttcggggcaggaaggcacagttagttgctgaaggagcaatatt
ggagtgtctcagatggctctgtcaggctttcctgtgatgcaccccactctcagtcctttttagccagttcagggccaaac
tcccccagaggccacattctacactccttgacaatgagatctttttagccttttgctgtcacagtctgtatcagaaatgg
gcatgacccaaggagaactgagatactgtgggaagtctaaattctcttccaatatgagggacccccacacccaaggtgcc
tcaggagatggaaacctcctcagtaactctggtacaaggatggcttttgtcatccaagctttattcactgaagatttggt
aaacaaggtattgtgtgtgtatatatcttattttctcatctgaccttgaattaagtcagtaacaggctgtactggatccc
tctgtgctcataaaatggattcaccaaagaactgatcttattcaaatagatcaagacactaaattcccataaactcttat
acccagcctctcttcaaccagaaatcaccacctatcagcacttaaaaaaaaaattccttcctactataaaaataatgcat
gaaaattatagaggatttgaagaatataataaaatttaaatcatctataatccctttatctaaagttcactacattttgc
tatacttctttccagtcatttttctatgtatgttagcatttggttctttaggctttcctagtcctgttacagttaaggca
atggctctaaaatgtttctagatccccagagctttcagaaagatgaagtgagtttcagcgcagttctaaagtagtcataa
ttcataggttataggcaggacctacttctttgagttgtaatggaaaaacctgatattcaacaacaccgtaagacattaaa
catgaaagttcagtgattgtcggagattttatcctaggatttaactctcccctcctccagacagggtggcaggaggatta
ggctttgtgggccccagccctcatgagaggagcagaatgacgccaccctggaatagggtgccagccaatcccagaaacgt
ctgccctgcagcacttactcttcctcgatcccaagagcaggccatggagcccagtcacttccttggtgcttgggctttca
ttaacaccaacccatgctggttctggttagtgtgacccagaccaagtgaggagaaaggtgaagagcacagtgatcctgat
cacggtggatggtccgggagcaggggccctgggctctgccctcatgaccagggacaggtggcctcccatttctgaactaa
ccagtggtctctgaggtctcctcctgctcaaaaatctcctgatctctgcctctgtcagaaaccgcctggactgcacgcag
tgccttcagcatccatggctaatgaaagataccaagaacatggaggccaagaaactctccaaggaccggatgaagaagta
catggcaagaaggaaatggcaggtaatgagagggtcactttggactgggatgttgcccctcatatttgtgttgttcaagc
cactttcattcccagcttgccctggcctcacaccaagaaagtttaaatttatttctgaagtagtctgggaccaatttagg
cagctgattaaggtacagtggtttgcttagtcctgagtgcagagtccctttctcaaggagatgggatggattcttagctt
agctgtctctctgttcctgctcacctttgccccaggggaccgtaaacccttattcagattaagccaatgacattttgtgt
cttcatggcttgggatgagcaacatcactttaaggtccatttgtcaaccctgagaatggggtggtagtatggtggtttca
catttctttatgatgaaggagggcacatgatctaaagagagagacatggtcccaccatctaggaaggttgtatgttaata
gccatgtgtccttagcaaatgatgtaaccttgctgtggatttttctcatctataaagcggggataatagtggtaccaact
tcacagcattgttgtgataattatgagaattacacgagatcatcctcatgtggcctttagtagtacaatgcctggcacat
ggtgagtgtccagaagcgatcccagtcgctaataggtatgaaggtaggccatctgtcagggaccatttaaagcactatct
atgcactaaatcttttaaccctaggaggcaggtactattattatccccactttacagacaaaattgaggcagagaaaagg
ttaggaaagccatccaggatcacacagctaataagcagaagggtcaggattcaaacccagagcttgactgcaaaacacat
agtcttaaccccaagactgcctctgataaaaggcatgggtggataaaattattatccaaaaccacaggatgtttttcagt
ttatcaccatcatcacctattttatcatttttattaccacaattagaattacaattcttttttttttttttttgagatgg
agtctcgctctgttgcccaggctggagtacagtggcacgatctcggctcactgcaagctccacctcccgggtcacaccat
tctcctgcctcagcctcccaagtagctgggattacaggcgcccaccaccacgcctggctaattttttgtatttttagtgg
agacagggtttcaccgtgttagccaggatggtctcaatctcctgacctcgtgatccacccgcctcggcctcccaaagtgt
tggaattacaggcgtgagccaccactcccgacctagaattacaattcttaggctgctggagaagacatggtttctttttt
ttttttttcctcgagacaaagtctcactccattacccaggctggagtgcagtggcacgatctcggctcactgcagcctct
gcttcccaggttcaagcaattgagaggacatggtttccttactcagggactacgtagtgcaatggggaactgaagcaact
agacatgaaaggatgtaacacgcaccaagatgtataaactatccggatagttctccatagccatgggtgtgtatggatag
aacggacctggtcgcaaccagagttggatgtgattatgaggaaatgctcccaggtgcaggagtttgaattaggtgtggaa
cctcagtcagaatacagagaagaggactgcacaggtggaggagaaggcacagaggtgggagccggacccattccggctgg
gcttggctggacaggagcagagtcttttagctggatactcaagggacccaggggcattgagactttgcctgggtggcaaa
gaaaagggaaatcactgtgttggaggcaactggaacactggtcatttaccacaccaggtgactaaatcacagttgcctca
gaaagtagagtgtcactcagaggttgaaagagggagcaaaggcgaatgggggccacaagtgtggagtttaagtgaccacc
atcctgagcacatatcagctgtgctcctccaccatggaagtcagttcctggctacacccctcatgggaaggtgggtctcc
aggcctccctcaagtgcaaggtgagttgaaacatctgtagctgcttaccttttggtgccactaggatctgagtagcaaat
attctttttaaaaatgtgggggaggatctacaaagtcaaagtcagctgtattaataatcctgtagccagcaggtctcaaa
gaaatatttctggaaaggatagggaagctgatgtcagggcggggcagtcctcagagcagtgagtctaagtggatattgct
tggctgaggctataggttaaggggcagccttatcacctgggaacatctgcagatgaactaaagccaggaggatgcctaaa
cccaggggctaggagcagagaagagatgaggaaacaggagaggaggcaaagggaatttttcagttaaatcagtcagggaa
tcatagtggtgctgatttttttttttttttttaaagagacagggtctcatgctgtcacccaggctggagggcaatggtac
aatcatagcttactgcagtctcaacctcgtgggctcaagcaatcttctcgactcggcctcctgagtagctgggactacag
gcatatgccaccagaccggctaatatttttttttctcctttggtagaaacagggtctcactatgttgcctagactagtct
tgaactcctggcctcaagcgatgctgctgcgttggctgcccgaagtgttgagtgcccagcctatgctgatattttaatca
atttttttttcttcttgtttacggcattattagccatagggttttctggaagggcgggggaagaaaagggtagaattcag
agaatgaaccttaattttatattttagtatagatggcgacatttggaaatgatttttccacaaaattgcacacaaaagtt
gtccacaaaaattccattcaacaagtagtttccctgaagagtagcttccctggtaacagctctaaccatttcatgttacg
ttgctccctcaggaaaacgttttctgcattttaactgcaatcaccagggccttagctccccttggaatatgagggttccc
tcttgcagcagccaaggttctgtgcagtggggtggagtgggctgtgggcgggggcagagggagaggggaagatcaggctc
aggtggcccagaactctctgcagctgtgccagagaaggcaccttcttgttattctggtgtggttttcataaaaagcccta
gaaggaatgaagtgacatgggaacaaatccctacaagcaaagctaggctgggtatagatgactaatcatattactcatct
tggaatcaagttattccgaaagaaggtatattttaaatttatattaaaagaattttacaaagatatgttggaaaggtgta
gcaatgggggcaggtaggttgagcagattaacagggtttccgcatgcacactggaagcaaaagactagacatcagaggcc
cttaggtagccatctttattttctgggaaccataaagaccccagcagtatggaccaagggcattaggggagaaaacactg
gactcagtatagcacggagtattcttggccatcccatttggatggtatgcactgctcaggggaaactgtagtcttggggc
tactggtatatatggggggctttgatgggtaaccagcttgctgtatgtatgtcagggaatgtcttagtattggtgccaaa
agaccctaatcctgggaaactccacaagcctgcctgggcaagccaggatggctggccccacaagctctccaaggggcagg
gaatttgtgctgcatgaaggaggctggtgcagatactgctcaccagcgacacaggaacccagcctgggcaattgccctca
agcaagaaaaagggagaaattacaaaatcaaaacttggcgatcttgatgttccaaaaatttccaaaggtctttggtcagt
aaagcaacaaccaattgtcagctcaaaggcataaaactggaagactagaacatactgatatattcatttctagttctgac
aaataacttcctcggcaattttttttcacaaatcaattcccaaatatttttctatgttttagaaattatatgctggatat
ctccatcttttagaaaagttctccctatgtgagacatatttatttgttaatatatttactacttcctctgaaatactata
actcttttgtttcctcattctgatagcttcattttagtcattttgttatgaaataaaatctggaagaaaaaagacatcgt
ctcgccacaccacacaggtgaagacagtcctcatcagtcccaatcctgatgtctggaattggggagcccatgggctcaag
gcgggtgttccttgctacacatttatggatataaaccagagtcgttctgtagaggtctggaactgcaggaagattagaat
cttctgctcccaggctactgaggcccagagaggggaactgacttgcacaaggtctcccagcaattagggttagagaacta
acctgtcccttgttgggaatgaaccctctgggtttagaggctcctagcccaggacaaaccaatctgtgttggataaaggg
aatggagagcagagaagggccgagtctgagaatcgggttgattaggaagcaggctggtctgacattgactacgtagggag
ggctgccatggctggtaccacctcttacctgttcctgagggcagggtaacctcccatgggaagagctgggtctctctctc
tctacactttgtctagcacaacaaacaggttgaaccagtaacatctcccagaagagcatgaaaggttgccacgtggcctg
agcctgcagaggcattctccgcagggccacacggtggttctgcgcacagttaagttgttcagttttcatctctcaccatc
ttcccctcctcatcacctccacctggggctgcgtggattctgttcagcgacccagcctcactgtggtggcagaggccaga
aacatacccacaccatacagtgtgatgtgtgtgagaagggatggccaggggacagagcaaggtgaaatgtctgtccaaag
tgcatgagagcagtctgcagcaaggatggcaggaggcatgacagtaaggtcatcccgctcactgcagtaggtctcctctt
taaccatacacacacgcacacaattttctgtatgtttccttagcacccagaagttattcactttcaaaatgatcagtctt
tttactgaagcttactggctttccaactagtcctaaattgtgaggctttactgaagtacttgagcatgtgaagtgaactg
aggaggaaaatggctttgccggcagagtttgagatgcaacgagtacaagccatttgcctatgaagaggctgtttcctccc
tctctcagggaggacaagtagccagtctgtggtgacatctgttgtctagatgcacagcttttcgatgcctaaaaaagatg
ctttgggtgcaggggtggaaagacttggttgtgccttagttttcttatcttagtcattcctgttaaccttagaaaaaagg
tgaaaaacttactgaaagataagaaacaataagacacaattgtacattattagggatcctatgcttggtagaattttcgc
aatgtaaataaattacatctcaagttctgatccttttcagcagaaattctttcctctcccaagtctagtcactgagaagc
aaagtgccgttgccttttatttcttcaatgcttctttttggtgcctgaatgcacaccaaggaagagctcctctccagagc
ttcactgcatcatagacttgtgcaggggccagccagagtgtttctcaaaatcttttaagtctctgaattataaacagagc
taaatgggaccttggagatcatcttgtccagccccctcctagagaaggagactgaagctcagagtggttaagtgacttgc
ccaaggtcaacaggatgctgtgttattattattatgattatttttgcatcaggacttgtgggatctgtagtaactattct
cttggccaattataatcacatcactggcattgttttacgagaaatagccccgctaggcccagtcagcaataagtctttgg
agctgtctcagcctgcagttgctttatataaaccatcccttttatgggagttgaagcactgtatgaaaagggtttttgtc
tcatgttgaccttgtttagtcacattaacgcacacatcagttccaggccccattccattctctgaacatcttctgacaca
ctgacagtgctgagcagagcaaggttgggttcgctcctctggcagaacctcggctctcaggaggtccttgttccagggaa
cagctgcttctctggggctgggctctactccctgcagcccctcgcactacccagctggaaccagggacaacgcctgagtc
caaccctcgtgtctattttccagaaaacgggcaatgctgtgagagccattggaagactgtcctctatggcaatgatctca
gggctcagtggcaggaaatcctcaacagggtcaccaaccagcccgctcaatgcagaaaaactagaatctgaaggtaagga
ggagtttctccagccagctggtgagaaagaaagggctggggaacaaaggggcattttgaggttttggttggttttgttct
ttttttttttattttaatattccctgcaaggataaattcagaagtaattttgggttgccctgacaattactaagtctaat
aattattcttaatcgtttaactttaagcttaaccattttcggagggaaagttgttatttgtctaatagaactagatgacc
tcagctatgctttttcatatattttgtgttaaaattaacaaagattgtattaaaatcttcttttgttcttatggcaaaag
tgatattctatattaataggcaaaaataacattaaaattacatgtagttgtgtaagatttataaaatattctattttcta
ccatctttgtggttttgttttaaataaaaattaactcatatggtccacattctttggcattgttcatgatgctgaatcgt
gtcatttgaactgggcagactgggactggcaggtctcctcctggagactaatagggtcagttacttgctcaccatcttag
atgctgtcccgtccatctcctcagtgaaaaccccagccttttcctgcttcaggtgcatgcagggccagacccttatctca
tttggccagagacaccctctgtccctccctgcctggtgctt
