# Supplementary material for: Creating PWMs of transcription factors using 3D structure-based computation of protein-DNA free binding energies
Source: BMC Bioinformatics. 2010 May 3;11:225. doi: 10.1186/1471-2105-11-225 (PMC2879287; doi:10.1186/1471-2105-11-225)
Supplement: Additional file 4 — 124 NF-κB-regulated promoter sequences used for validation of the PWM model. The promoter windows span over [-10000, 1000] bp in respect to the TSS, the length of each promoter sequence is 11 kb. The genomic coordinates of the particular TSS are listed in Additional File 5. [file 1471-2105-11-225-S4.ZIP › nfkb_promoters/il12B1_3.fasta]

>PM000077073|interleukin 12B (natural killer cell stimulatory factor 2, cytotoxic lymphocyte maturation factor 2, p40)|
gaagaaagatggtaaccagcctctcattattctctgtggaggccccacttctaagccaggactcttgggcagccactggt
gggaaatcaaactgaaatgggcaaccatgcactgggtcctctagagaaagccatcactctgggaaaatgcaatgccatat
ctctcttttctactttgatggtatctatattgtttggttttcacattggatgacattggtacactatggtggggaaagac
atatgatatatgatatggtggggaaagacatatgacatatgatattttccaatattactaaaaactgtttcacacaatta
aaattccaaagtagaggatttgcaaagtataacaactgtgttcgtttctcattccaccacatgatactgccccctcagtt
ggcactgtgatgacttacctctgaccaagcactttggaggaagcataggattcagactcacattgacttgggttcaagtc
ctaggtctgtcaatgactggttatgtgactttaagctgggtcacctctaatcctgaatttcctcaactgtaaactggatg
ttacaaagtggatgcctaccacgtgggttatttagtgggttaatgaatgcagaatacaactcgacagatagtaaagtgaa
agtaaatgtcagctagtattactattttggttgtttaaaatatctttcatgattcaagagatactttttattatcccaat
gatcagtaaaaattattagtagactaatagaatagttaatggtaaaataaggagttctgcccatccttctagtatctcac
actcagtaaatgtgcattctgaccgttggctgtacctgaaagaccctcagatttttatcactgaagccaacatcataatg
ttggcgattactatctttaattgtataataataatagttaatgtttattgagtgcactgtctcacttaattctcacaaga
gccatatgaagtagagactgtctgtatcccattttacagatgttggaaactgaggccagagagattaagtaacttgccca
atgtcacatacctggtaagggtggaacagggacttgatcccaattctgtcttgcttcaaagctggtgcacttaaatttgt
gaaaacgtttttacaaggacatgaagtaattttttcccaggtctttggagagctgaataagaggaaatggacataaatta
aggatgaaaatatttcagctgatgatcagaaataatcttttgatattctagaaagtaccatcttgaaatgggtacctgaa
agaaatctgggaccactcctctcttctcaagaattttaggaagacagaatccagccaccccttctccatgagaatttgag
agatttagacactctcttaagtaaaggcaaaggcctgagccaggggtatatggcagatcccttccaaccctgggattgtt
agcgagctcaggaaccttggtcctggcatatttgaccccttagtgacttctgatttggtaaaccacagaaattccagaaa
atcagtgtgagaaactctccgaggtgtgacttaggagggcagacgatgcagtgaggctaagtgccaggttcttgatgctc
ctcttcagctttcctcctgcagctgttttccctgctgttgagcaaacatcttctagggcttccgagcctcagttgggaca
ggaaagtaaccatgctcttcaggtgtcagggggacaaaaaaaaaaccaagaaaaagccaaaagtgccacatggttttaca
tcagcacagctaatcatttccccagagttggaccccaaatgcttttgacctcttatttttgttatccattcagtccttat
aatccaattgatgtaaagtgaaaactttatattctacaatgctttacatccagaggccaataacgagaaccaccatttat
aaagcatgtaagggcactgtgtatgagcttatataatccacatatccaccttctaaagcaagggctaatatttttctcat
tttaaagatgatgacactgaggcttacagtagttgaatgtcttgccaaaggccacaagactggagcaagggctagagctg
cttctaaatccaggcctctgccactccaaaatgcaggctctcaaccactgtgactcataaacttgagcaggcatcagcac
catctggagagcttaagaaccatataactaaatccatcccaaggtttctgattcagcagctgagaatttgcatttctgat
ctattccaaggtgatgctgctgatggtgtttcatcgatcatgctttgggaactactacattaaacaattctattcaatta
ataatttatgcatggattaaaaaaatgaatgaagctttgctatgacacactctgaaatactatactaagccattcctcaa
aggccagtttagacactagcattaggcatcccttgcaaagcccaagagacaaaaggtctgagctgtagcccttgtacttc
tgacttgctgtgaccatgcttagatcgttggcctcagtacgcttcttcattaaatgggaagactaagctctactggactg
cttcataagagtgtaagatagctaaaaataataataataataataataatgcagagagaatgaaaatctccactggtgat
ttaaaacagagggaacgaaatccttaaatatccatggaaaattgttaagagagtttctctgtacagttggctgactcctc
agtctataagtaacgataactaacaccgaatttactgtgtggcagacactgtgctaagtactttacgtgctttttttttt
tttcatttaatcctcagtcaaatgtaaggcagatactgttattattatcattttacagatgaggaaactgaggctcatga
taatgaaataccttgttccaaatcccccagctggttagtggagacaggatgacagtcttggttcgttgttctcgacaccc
tgagcttttaaccactatgttactctgctgaatattgtgccctgccgtattctctatgaaactgaaattgtgctggaagt
ttctctcccccagacctttggcaaagagtcttgtgctgtttgcagtttttggtatattaaggtgtttccaatctgctaaa
taatcaaaggttactattaaaggcagccttccagtcaatgagtcgatggcagctataaaactctttgtttctcttttcca
tgaccttgagcccaagcagggtctcatgccttgagatcatctcagcaagcatttgccaaatacttgttgtaaacaaggtt
gtgtttaggcaatggggatgcccgaagggttaataaaacacagtcccagagttcctggagcttacagcctggttctccac
tttatgtgcattccagtttatgtcgtagaattggattggtatccggatgcccctggagaaatggtggtcctcacctgtga
cacccctgaagaagatggtatcacctggaccttggaccagagcagtgaggtcttaggctctggcaaaaccctgaccatcc
aagtcaaagagtttggagatgctggccagtacacctgtcacaaaggaggcgaggttctaagccattcgctcctgctgctt
cacaaaaaggaagatggaatttggtccactgatattttaaaggaccagaaaggtaattctatacccttggatagtatcaa
ttttctctttcgctcataagagttaaaaacaacaacaacaacaaattgaaaagccaagtcatggtgagtgtaatgaatta
acatcaagtctcttattgatgttaattgatgttaacctccattttcctttgctttcctggaccctttgggttatcaacca
tcaaaatctcatattaagggagtttcatgatcagtctgaatgcttagcctcatgttttctttaaataatggtgatattat
ttaatggctaatggaaattaaccgatagtgtatcactctgcactggggtgatagccttcaaaaaatgaatgcctctgcca
ggcatgttaggtgtgtagtgtactctgcagaatcaacaccccactgggatactcccaatccttatggagctacccaagag
gcaacgcatggaagaacttcaccctgtaccatctggtgatctgtgattcatcacaatcaaaacctttctgcaaaaaactc
ctaaatattgaatttttgtttttttcaaatccagaacccaaaaataagacctttctaagatgcgaggccaagaattattc
tggacgtttcacctgctggtggctgacgacaatcagtactgatttgacattcagtgtcaaaagcagcagagggtgagtga
aactgctctggtttctcagcatttttctagaactatttcattaagaaattaagggcaacctctcagtgacctatcagtta
atgataatgggaaaagcaaagtcaaacccgtgttttttcaaccgcccttccttgtctacattgaagaaagaacatggaga
ttttagccgattgcttgaataaatgtatgtgttggggcaggatattattgggaactgagaatagtctctgctgtgtttga
acccactcatccaaattgcctggccatgcttcctgaagcctcatagcaccaaagaaagggataaacggagaattcaaagc
tacaaatgacttgctgaaattgcaccttgagtcaaaaataaaaacaagagctccagggcgtagatcttaggggccctgaa
gcagactccaaaactcgatgaggcctcccgaaattttcccagggccacctcaactccttttacttctgctgacaccacta
atctgaagttcgctgttggtccaatgcacctggactttccgtaagaaagcaacttccataaatacaagacctatgtgtta
acccccatgtggcttactttaatcatcaccgaagcaaaccccaggtgatcatcctgactttaccattatttcactgagta
aattaagcattggggtctcactttttcatctttaaaaggaaaatgcttactaaagaaatgtttctccaagtgcataaaga
cataatcagcagaggaatggttaaataaaacatggtacactatactcttgcttaatgtgcagtcattgaagtggataacc
caacccatatgttttgtcatggagagctccccataatatgttcagaggggaaaaggatggttacataatcatatgtatac
aatttgatcctagttcataaaaataaaatctatatgtataagtaaaatatatatagtggatatatataatgtagagatgt
atataacatggattatatatataatgtgtgtatacatatgtgtgtgtgtgtgtgtgtgtatatatatatatatatataaa
atgtgtatacaattatcttgaatattcattgaaaaagttctggccaggcacagtggctcacacctgaaatcctaactctt
tgggaggctgagacagaatgattgcttgaggccaggagttcaagaccagcctaggcaacacagtgagaccccatctcaga
aaatattaaaaataaaaaaattaggtgggtgtggtggcacacacctgtagtcccagctacttgggaggcagagggagggg
atcacttgagcctaggagtttgaggctacagtggggtctgattccaccacttcactccagcctgggtggcagagcaaaac
cctgtctcttaaaaaaaaaaagagagagagagagagaaagaaaaagaaaaaggaaggtctggaaggatacaacaagctat
tattagtacttaaacctgtggagagcagttaaggatgaaggagacatacacttctttcctttatatggatctttatcatc
tttacttttataattagtgtgtactgatttgtgtattgattttataattaaaatgggaaaaaatgaatttaagtttttaa
caagggggtttaataatcagagattctagatctaaaacaaacaaaaacttccatattcatttagtccagagacatgtaag
tgctcttgaatttaagctttttctcctggggagggcagtttcttaccctctgggtagaaatcagcccagttggagaaact
gtgtcctcagacaacagttgaggccttacctgccttactggctacaatcactaggaactctctccccaatgtgtaacaca
ggctaatttctgtctttgacttcagctcttctgacccccaaggggtgacgtgcggagctgctacactctctgcagagaga
gtcagaggggacaacaaggagtatgagtactcagtggagtgccaggaggacagtgcctgcccagctgctgaggagagtct
gcccattgaggtcatggtggatgccgttcacaagctcaagtatgaaaactacaccagcagcttcttcatcagggacatca
gtgagttttggatgattatatgtgctccataaggaaagatactatttgtcacgtgttcacaatgccccatgcactgtggg
gtaggtggttgacaagcatcatctcttttattctgcatccaaaaacaaaatacgatgtagatactgttatctgcatttta
aggaagaggaaattgagtcttagaaaagttaagcaacttgccccagatctcagatcttacagctagccgttcaaatccag
atccactccactacagctgctctttactgcactttgattcagctgccagatagtttccatgatgaatcccagagcctaat
caagcataatattcatattcagaaccagggcttccttactaatggcaattattcccaaccaatccttccttagcatttga
aaagggacttctttcttagaatataaacccttccaaaatggacatctttttttttaattggcagatagggatttcaccat
aagtcatttcctttactatttattcattgaccaggcagcatgataaagtgtaatagaaccagagaacttgcttcaaaact
tatggagggtttgtacttggtgggtggggtctagttcacatagggtggccaaggaaggcctctctgaggaggtgacattt
agctgacaccaaaaggaaagatgtcagttgtgttaagagcagagggaagcatatgtgcgaagcacctgctaggagccgtg
atctttgtgtggagcagtgccaggcctacagagcccaaccacacaccctagcatgtctctgcctcctcttatctagaaga
cctaattgaggaaggagtctttgtgaaactcactgctgtatccttcatgcacagtccagtggctggaacataatgggcgc
tcagtattcatggaataaacaagcaaattgagcatagagacaattgactgtaactgctccaagacatgtccgcaccaaaa
gctatgaaaagacaaaagaaagggcagtaaatagaaaatctatcatctcatccccagggagaggctcagcttagttccat
gttcagtgcaaagtgagggattagcacagacagggtggtccttcaatgcatggcccataaccattaaagcagaggtcttc
tcactgtgcggtcccatctgattgttcagtgatgaggattctgagcatctctcagatcctgcaatacatgtggatctgag
atgtggccattgataatgactgccttcccgaggcaccagcgtgagcacctgcggcagaggtgcctcacatttgccagcca
ggtgctcacagaagttaagtaactatccagtggactcacagctgatcaaaggtgcaagtgagatcataagccaaaaccac
tgaactccaaagccttattaggaaaataaagcatgtttatcctcttccacagtcaaacctgacccacccaagaacttgca
gctgaagccattaaagaattctcggcaggtggaggtcagctgggagtaccctgacacctggagtactccacattcctact
tctccctgacattctgcgttcaggtccagggcaagagcaagagagaaaaggtaagaagtgattcaggtgcagtatattcc
ttggtcagttttacggaggcccaccataaagtgagaagatgaatgatgataataacaatgacatccatgtatcacttaac
aacagggatacattctgagaaattcatctttaggcagctatatcattgtgcaaacatatatggtgtacccacacaaacct
agatggtatagcctactacgcttctaggctttatggtatagcctattgctcctaggctgcaaacctgtacagcatgttcc
tgtactgaatactgtaggcaattacaacacaatggtttgtatatctaaacagaaaagatatagcaaaaatacaatattat
aacaatataggaccactggtcatatatgtgatccttctttgactgaaatgttattatgtgatgcataattacttttctta
gcacttttctatgtgtctagagctgtgccaagggttttccatgtttatttcacttaatctacaaaattaacgcaacaaag
gtagctgatgttattcttgtttttttacccccttttttgtggaaaagaggctttccttttttccagaaactgtggcaagg
taaagtaaagctgtagctgatgcaggaattttgtgtaggtgttagcagcactgccctcactacgtgctcattggacagta
gcccaaccccaagaaaaggatggttggtagccagtagtattatcatcatttcacaagtgattgaagactcagagaggtta
agtgactttaccaaggtcacccagctaggaaatgacataaccaagacataaactcaatctgccagacagaaaggccatgc
acctaaccactccactacctctgatgttggtcattgatcttggcactcagaattagtcctgatagaggagacctgggctc
cagaagcctaaaattgttgtttcaactgagtgcatgtaatgaatgatagaacaggcaagagatatcgcccccaaaatgga
tagctcctggctgttccagatattataaaattattttactaaacagaatgtctacacttatagaggctaagatattggct
tcccagcttcctcaccttacagcagaattcctttgcctgttgcaaggttccagaggcccttttgtaccgccccagactcc
tttcaccccacttttaaaatcactggacaaagccctaattcagcatagcatttagcatgtggtagaaattcagtgagcta
gttactctctgggaaaataattaggtagggaggctatcctggaatagatatttacctaaatattattttacatcttggca
agtactttccctatttaagatctgtatgactaataggtgatattgagtgcttcctatgtgctaaagacttgctaagagtt
tgacgtgatttttaccttgaactataattctatgaagtaggcattattgttatccctatttataagtgaggaaacagaca
cagagaacctaagacattttcctgaagttacacagctattaagtagcagtgccagaatttgaaggcaagttttctgatga
aatgatcaggatatggtatttctcaatatctcagggatggctagagcaaatctgtctctctctcaccatcagctcaggac
tgggtgagtggccatggggtcttgaggcaaggcaattgtgctagaaagatgaaagctgggccaaacgatttctccctcaa
gggcttacaaagtacaaaagctgcacctacatgtggagtgtctgccagtaggtggtgcaagttctatgcacacccctgtg
aattgcaagcacagtgccctaagaccaagatgggcttgttttgggagagtatgcattgcagaaacaggctcagcttaccc
tgtgactatgttgccaaggggtcttcacagctttccttctcttttgcagaaagatagagtcttcacggacaagacctcag
ccacggtcatctgccgcaaaaatgccagcattagcgtgcgggcccaggaccgctactatagctcatcttggagcgaatgg
gcatctgtgccctgcagttaggtgagcaggccctcaaaggccagcccaggcctgcactctcagtgcacctggatgcaggg
atatgattgggggctgtgttggagaggaaagggggatggagtggccagcacccagttgccagaatcagaaacatacattt
attcactaacagatatttatttggtgcctttgttatgtaggacactgtgctggccacagggatattgcaggaaagaaaac
agaccggggttctggcctcctaaagagaaaggcaaagaaaagagagaggtagccaggaggcagagcatggaggacttgca
agcttgcaggactcagaatcttgttctgggggccccgggccctgaaacccactgaagggttttcagcaaggaagtaacac
aatcagatattattttaagaaaaccctcaagaaagcctctggcaagcatggtgccagccaaattccaggccacataagga
aggcctgggccttctggcatgaaatccctgaaacccagttgcccaggatcatatgttgtgagaaataagaagagacattg
ctgttacaatgtcaccccacatcaacttttggcattctcttccaggttctgatccaggatgaaaatttggaggaaaagtg
gaagatattaagcaaaatgtttaaagacacaacggaatagacccaaaaagataatttctatctgatttgctttaaaacgt
ttttttaggatcacaatgatatctttgctgtatttgtatagttagatgctaaatgctcattgaaacaatcagctaattta
tgtatagattttccagctctcaagttgccatgggccttcatgctatttaaatatttaagtaatttatgtatttattagta
tattactgttatttaacgtttgtctgccaggatgtatggaatgtttcatactcttatgacctgatccatcaggatcagtc
cctattatgcaaaatgtgaatttaattttatttgtactgac
