# Supplementary material for: Creating PWMs of transcription factors using 3D structure-based computation of protein-DNA free binding energies
Source: BMC Bioinformatics. 2010 May 3;11:225. doi: 10.1186/1471-2105-11-225 (PMC2879287; doi:10.1186/1471-2105-11-225)
Supplement: Additional file 4 — 124 NF-κB-regulated promoter sequences used for validation of the PWM model. The promoter windows span over [-10000, 1000] bp in respect to the TSS, the length of each promoter sequence is 11 kb. The genomic coordinates of the particular TSS are listed in Additional File 5. [file 1471-2105-11-225-S4.ZIP › nfkb_promoters/nod2_1.fasta]

>PM000181540|nucleotide-binding oligomerization domain containing 2|
tactctcttaatggagttttgtgacgaatagaagttgtcaactttaaagaaccatattagtcctttgatatggttgaatt
tcaactttcctaattgcaacatgaaatttaatgaagtcctcctagtgccaaaacattccgccttgagccagtgtcatcct
tggagggcatgaaggtttctcctgtatttgcttctgcaacaagctcataggcttgtgaacctcaagaggagttcagatga
gccaaacacttagaacaacactgttccgagctgtacaagtgctggcagttcttactattctaaaaccgttgctgcttgtc
tttttcattggaggctctataatgtccctgtttacctattgaccttgcttattgacatggccctgcaattccacctctct
gcagtgccgtcactgtcattaagaacctccacatctgcaaaggtctgtctctgggcagagctcacgaggagtgccatgag
tggtgtgcctctggcctgctagctggggcaccccgtaagtgcaggggccataggtcggtcatctccgcctccccctgccc
agcagagggcctggtggtgtggctccctgcatacagtgaggctggaatgccctctcctccctgggttgtgtcccgtaact
ttccagttttctcgcctactctctgcccaggcctggaatctgcaagacaccagggtggactctaagcctttctctgcagc
cctgtgagcctctcatgctgcagaaggcaaccacaggggaaaaatgtgtggttgccgccacttcctcttatggggaaagg
agacgtttcttggaaaccccctgatggagaggggcctggcctatgtcggtaggacccagctgagccagagtgaccggaag
atgccacgcatggccacctgttggatgttgctttttctctgcagccagagttctctgtggtggaggcagaaggcataggt
agtgtcttagcttgggctgctgtagcaacacaccgcagactgggcggcctaaacaacagacatctctttcccacagtttt
ggaggctgggaaggccaagatcaacgtgttaacagattcagtatatggggagggtttgattcctggtttgcagatggctg
ccttcttgttctatcctcccatggcagaatgagggctagagagtgctcagggatctctaacctcatggcctaattacctc
ttaaaggcctcacctttttcattaggaattcaatatatgaactatatgaacttggaggccacatactcagttcataacag
gcagacaaggtcccatcgtcatgcgggggacacaggagtgggcatcctccattgcagcgctgaagccagatggcgaggag
ggtcaccacgaggcaccaggagtgagaaaggggaaatactagtagtgtctcagaatctgatgcctctcctagaattcaaa
atcagagcacctctccatcttatttggacccttcagtggcctcccaccacattcagagtaaatccgaactctctgctgag
gcttccatgatctgccgcttaccgtttgtcactcggtccactcccagtgtcacctaccacacaccagccaacccagactg
ctctctgttgctcaaacgtgcctttgttttcgcagttccttcagctggaaataccctccgcttggtttttccatctctgg
cttatctcatctcatctcatctcatctcatctcatctcatctcatctcatctcatctcatcatctcatctcatctcatga
agcagcagcttcactttcgctcctccatgcagccttcttctgacccctctgtcgagatctgtccttgttttgcttatttg
tatacttgtgcagttcctgtctcaaatgccacaatggcagggactttgtctgtatcattatctgtgtctctagcacccag
cacagtgcctgccacatagtgggtgctcagtaagtcattgtgtgcatgaatgaatggcggggtgaatgcagagaagtggt
caccgaggctgtggctgcagctcagccctgactcattgtgtgattctgggcaggccaccaccctgtctgatttttggctt
ccctaattgcaacatgaaattaaatgatgtccttttaccaccaaagcattctacattgagcaaacaattgagtactagaa
gctacccctcactaccgctctggatgcctgacatgcttggaactgcaacactggtacgccttctttgagaaattcaacaa
gagtgtatcggtcccaggtgtgcctctcagcgctggtagagcaaaccacaactggccaggtgtttttcgcaggtgacaca
aaatttgatcttgtcaatcttgtttttctgcagctggatgtgcctgtatagctttttattaaatttcaaaggttcttaat
attgcaggatttaaaaactggggttgcagacagaatgcactgtggggcaccgctgtggttatattgagacatggcagggt
ggggctgggtacaggcccatttatttctacattgcaggccgcgggagcttcagtcaccattactgaacttcctggtcttt
gtcaacctcaggactgtcagaactgctgattgtgtaaagattcatggctaagattaggagaaaatccaacttttctgatc
aggagaacatacacctcccattcttgggacatctgtttgggcaaaggtgctgatgagcagtttgggtggggttaagggcc
atcaggtccattgtaaatcattttaaggtatgtgccttgcacagaggacctaaaaaagggcagcagtgggccgggcacgg
tggcggatcacgaggtcaggtgatcgagaccatcctggccaacatggtgaaacccggtctctactaaaaatgcaaaaatt
agctgggcatgatgatgcatgcctgtagtcccagctgctcaggaggctgagacaggagaattgcttgaacccaggaggta
gaggttgcagtgagctgagatcataccactgcactccagcctgggcgacagagtgagactctacctcaaaaaaaaaaaaa
aaaggcagcagtaatgctaaaaatccagccctggctcttctgttccaacccggcacttctgaccatgcagatgaagttgg
cacttgtgtccacacattggaaaagaagaatgatatggtcttctgtgagttaattaataatggaggagtgagaaactgat
tttcaaagacaacaccctcagccaatggaacattttattttgctgaagtggggtttgtaagcttggggctagaatggcag
ggtttgagaacagaggggtgattctagaaacaataaggcggaagggaaggagagagaggaggcacagcacggggtctcag
gaggaggcttaggcaggggagctggattgtgttttcaggtgtctgatcttcctgcccaatgtactgatgagcttggaatt
gggttaggacctgaggtggggaagtgacagaatgctgggtctggtcttgaggtaggaatggggcaacctcagaggctgcc
caagagatgcaggcacgtcaggttcccaggctggaggctgctctgtggagagctgcctgctccaatgtgtccttctttca
agcattgtccctctgtcagtaagtcacccatggatagggcgcagtggcttacgcctgtaatcctagcctgggaggctaag
gcaggcagatcacctgaggtcaagggtttgagaccaacctggctaacatgctgaaaccttgtctctactaaaaatacaaa
aattagctgggcatgatggcatatgcctgtagtcccagctacctgggaggctgagacaggacaatcgcttgagcccaggg
ggcggaggttgcagtgagctgagatggcgccactgcactccagcctaggcaacagagtgagactccacctcggaaaaaaa
aaaaaagtcactctgaaaacagacttggccaagcactgggccagaggctgaggtccagcaacaaggaagggacaaggaag
ggataccttgaaccctcagagactggtgatacacaggacggacacatggaacttgggccaacagtgttggaccgtctcgg
ctgatggccaacaggagaacaggcaggctgatctttgcagctgagaggactgggagagcccacagggactgtggggtctg
gagagcttccttgcaggaggtgggcatggaaggtccagataaaagcaggtagagaaggacgtggacttgactcatagtcc
caccattccatagctgggtcatcttaggaaattcatgatcctcttgaaacctccgtttcttcctgtcaaagatggggatg
aggaatggaacctattccatagaggtgttgtgagagtacacggcgtggcatatggcaagtgttcaataacatattcacac
tgtggtgtgctcactgtttaccaggcaccgagtcctagtgtatgcatccctcatgacaagatctaagtggactgtcatcc
tcacttaactgtgagggagactgaggtcaagagaaatgaaatgactggccaagagcatacagccgctaaggagcagggct
ggaattcaaatccaagttcgctggggccagagtccttgcagttgccacctgttgcctctgcctggggcacagagtgagca
gaagctcacaggtgggagtactgagagctgcgggaagttggtgaagctaggggtgcagagatgtggggagggaaagccat
tcctgtcttcatccatttgggccagcttgtggaagtgtttggactttggtgagtgggcgggctgcttggagcagaggacc
accagcgtggagactgcagcccactatgaggccgggttaccaccactgtcagcagcagcagccgccgtcggtcctgggct
gagctcctactatccaggcctgctgatgggggcagtcctcgctcctgggggaagtgctcaggcacaggcagcttcccggc
ctggaagaattttgaatgacacaatccaaggatttctctcctctgaggcccgggggattctggaagcattttccctccgc
ctcttctgagcacttcctgcacggtgcccatgtcagagcactcaaggacagaaatgtctccagggcatcccaattgcctg
tctcggcagagggccctgcacacagggagtttttaatcaatatcccttaactcattggaaagttttaaaaaattattatt
aaacaagtaaattatgcttattaggaaatacaggttaacacagaagaattttaaaagtccagttaaaatccgatcctaac
ttgtcttttagatgtttcaatgcatatattcacacatatctattacagaatttttgtataaagtatgaggtagtagtcca
aattcatttcttttgcacgtggatatctagttttcccagcaccatgtgttaaagagatcatttttcccctttgaattatc
ttggcatccttgttaaaaaacaacctactctttaaatttagccttatattctttctacacaaagcatttggcagcccaac
tgtttttcattgagatataattcacataccataaaactcacccttttaaggtgtgtaattcactggtttttagtccattc
acaaggttgtgtaaccatcaccatgatctaattccggaatattttcatcatgcaaaaacaaaacaaaacaaaacaaaaca
aaaaccaaacctcatgcccactagcagtcactcctcattcctccctcctctcagttcctggcaaccaacaaatctacttt
ctgtcttcatgggtttgcctattccggacattgcatgtaaacggacttacacaatagatgtcattttgtgactggcttct
ttcacttagcataatgttttcaaggttcatttatgttgtagcatttatcagtactttgtttttttcacagctgaataata
ttccattgcacagatagatcacattttctttatccattcatcagctgagggacatttagtttgcttccactttttcctct
tatgaataatgttgctatgaacatttgtgtacaagcatttgtgtgcatatatgcttcaattctgttgagtatacctagga
gtagaattgctggatcatatggtaacaccatgtttaactttatgaagaacccacaaactattttccacagtggcttcacc
actttacgctctaaccaccaatgtatgaggcttccagtttctccacattatttccagcacttgttttctgtcctttggac
taagggcacctttgtgagtgtaaagtggtatcttatggtggctttgattcacatttccctaacaattaatgatgttgagc
gtcttttcatgtgcttgttggctacttacatacgttctctgaacattttcaaatcctttgctcatttaaaaagttgtttg
ttattgagtttcaggagtcctttatatattctggatatgagtcgtgactattttctcccattccgttggttgtcttttta
ctttcttgatcatgtctttcaaagcacaaaagcttggaattttgataaagtccaacttatctatttttttctttggttgt
ttgtgctttaggtgtcaaatctgagaaatcattgcttcatccaaggtcacaaagattttcacctatgttttcttctaaga
tttttatattttaaatcttgcatttgggactttgatccattttgggttaatttttgtataaggcctgaaggaggaatcca
aattcagttcttttgcatgtggacatctagttttcccagcaccatttgttaaaaagaccacttttttccccctgaatcat
cttggcatcctcgttcaaaaaagagtctactttataaatttagccttatatattctaggcagctttctatctgataaaca
tacttatagcatctttaaaaaataaatatctattgaaatatgacaagcataaaggaaaatataaatatcatgtgtttaac
ttggtcagtttcacaatgtatttgcatcaatgcaaccactattcagagtaaaaataggagattactggcaccccagaagt
ccccttcactcctcccctagtcactacctccaactttctccccagtggtagcctctatcttggctcctacctgtaatgca
gttttgcctgcttttgaactttatagaaaggataccattccgtatgcacgctcttgcactcagcctgtttcacccaacat
tatgtctgtgaggctgcagttctcgtgggggtacagtgattcatttattttcattggttattagaaccacagcattattt
ttagtatattcactcaacaaagatttattgcatgccaggtcctgttctaggccttgggagaaggcaagggacaaagcaaa
aattccctgttcccttggagctcatgctgtcttgggtgagagaccaacaacaaagacaataaataagtagaatacataat
gtgttgtgtgcagataagcgctatggagaaaaatacaaaataaagcaggagagaagggattggagggtgttgcagctgta
caccgaatagttagggaaggccttgccgagaaagtcatatggaagcaaagacccaaaggagaggaaggagggagccaggt
agatttctaaagaaagagcattccaggcacagcaaaggcaaaggcctgagtgtaactgcaggtttggcatatttgaggaa
cagccaggaggccagtgtagctggagcagagtgagtaagatgagagtgtaagaggtgggcagagagggtgccagaggcca
aacagcaattgtaaggaccttggcttttactttgggatgggagccatcaacagaagagtttcagcagaggagtgatagaa
tttgacttaaaacagcaacaacgacaacaacagcaaaaccaacagactcactctggctgctggattgaagaagggctgta
gatggaggcgtggagaatggccaggaactcctgctatcacccaggtgagagatgatggagatgtggacccaggtggtaat
ggtgcatatggcaaaaatgggctgcagcttggaaatatttgaaggccaagctgaaaaatttgctcccagattggatagtg
gggctgagagaagatgggtcgggttaagtgttctaggttcagatgttctgtcagttttcttaattaattttctgttactg
ggcattagggaggtttctagcttctcactgctgtaggcaagatggtggtgaacatccttgtagatggttctgtgcgctgc
ccagaatgaattttctagggtagattcagtccttctaatgcagcattttccaaccttggctgactgtgcaccacctgcac
aggtatttacttgaaagcggtatggggtagtggttagagcattcatctgtgccagaggcctggggcaaatccccatctct
ggtgccagaggaaagggggcatctcgaggctggggaggcccctggcaggagtgagaagtcctgaggagcccgggcttcag
gtctcagagggggccactgttttttgagtaccttcctctctgtgggactcagtttccccatcttcaccatgccagtgagt
gggtgggtgtaagtgagcgagtctgcctggaggatcctactgctgctctctgcacctcttaggggaatctcctgcctcct
ccttctcccttggtgggcgtgagatcaaagttcaaatgtgtacctcagtttctgcatctataagttagaggcaataatag
tcaataccctagaggtggaagtaactgagttactgtctgtaaagactagcacatggtaaacactttctagatgccagtta
ttttcgttatttttaaaaattgacttcacattttttaaaacaaccaaatatgagtttcaaaaggaacatttacattaaca
tgttaaatggaaaaccggtgtcatttgctccggagaacagaagaatgtaaaataaaatatatttaatggaaacaaaaaca
atgctattaaagctaattagatagtttcagagccaagtaatctaggcagtgctagaaaggtactcaaaccctattagtac
taaactgagaaataaactccattcaacataaacggaaaaactgaaaggaaaatgaaaaaaaagaaccttaaatgaccagt
ccactcttacctaacatgtaacctgtcacactctggaaaagttttcctagttttggctgtgtgtgcgtgtgtgtgtgtgt
gtgtgttgggaagtgaggcgtgtgttgggaagcgatgtgtgtgttgggaagcgatgtgtgtgtgttgggaagtggggtgt
gtgtatattgggaagcatgtttgtgtgtgttgggaagcggtgtgtgtgttgggaagtggtgtgtgtggggtgtggtgtgt
gtgtgttgggaagtggtgtgtgtgtggggtgtgtgtatgtgcacgtgtgtgttgggaagcagtgtgtgtggggtgtgtgt
gtgttgggaaagcagggagtgtagtgtgtgtttgtgttggaaagtggtgtgtgtgtggggtgtgtgtgtgtgtgcacgtg
tgtgttgggaagcggtgtgtgtggggtgtatgtgttgggaaagcagggtgtgtgtgtgttgggaagtggtgtgtgtgtga
gtgttgggaagcagggtgtgtgtgttggaagtagggggtgtatgtgtatcgggaagcatgtttgtggtggggggaagcag
ggcgtgtgtgtgtgtgtatgtgagtgttgggaagcaaggtatgtgtgttgggggaagcgagggctgtgtgtgtattggga
agcatgtttgtgtgtggggggaagcgagggctgtgtgtgtgtattgggaaacatgtttgcgtgtgggggggaagcagggc
gtgtgtgtgtgttgcgaagcggtgtgtgtgtggtgtgtgtgtgtgcgcgtgtgtgctgggaagcggtgtgtgtggtgtgt
ggtgtgtgtgtgtgtgtatgtgtatgtgttgggaagcgggttgttccgaggactccccgattccctcctggttgaaacgt
ggcccagaaagagaggcacactggctagggcacacagccagggccgtccagccccgcaggaagccccggtcctgccctgt
cccaggtaagcctggccagccctggagccggcgctgcggggctgcggggctgcggggctgcggggccacgggacaggagc
gggtgctgcggtcccggcagagcaggggcggggtccgggcgggggcggagccgagcgcccgcgcacccggagccgcagcc
cgagccggagccggagccgggagtcgtggcccggagtgggccttggagtcggcgcgcaggcggctcgcggtgagtgctgt
gcccagcgcctgggggtgggctggggggagactgtgggcgccgagggtcccacccccgggacttgaacacttggcttctg
agccgtcctggccgcagggcttgggcaagggttgcctcggtttctcctgggggagtcccagaatgtagatgggaagtgag
acggaaagggggcatctcgaggttggggaggcccctgggccactcttttgatttccttcctctctgtgggactcagtttc
cccagcttcaccatgccagtgagtgggtgggtataagtgagagagtctgcctggaggatcctgctgctgctctctgtacc
tcttatgggaatctcctgcctcctccttctcccttgttgggtgtgagatctaagttcaaatccatcccttcccagacagc
ccacaccaggacctgcgaggccacatcccccagctgtttgctctcctatgcttctcaggttgatggagcagccatctggt
cctgctttcattccaacaaactgaaaagccctccaccccaatccccctggggaggacctcctgaagctgcatgagggctg
ggggctggacccctgcttctgagtttgctctttctgagcctctcctgccatggccttggtttccccatgggctgtgacct
agcctcctccagggtccttgttctacagaggggaaacacct
