# Supplementary material for: Creating PWMs of transcription factors using 3D structure-based computation of protein-DNA free binding energies
Source: BMC Bioinformatics. 2010 May 3;11:225. doi: 10.1186/1471-2105-11-225 (PMC2879287; doi:10.1186/1471-2105-11-225)
Supplement: Additional file 4 — 124 NF-κB-regulated promoter sequences used for validation of the PWM model. The promoter windows span over [-10000, 1000] bp in respect to the TSS, the length of each promoter sequence is 11 kb. The genomic coordinates of the particular TSS are listed in Additional File 5. [file 1471-2105-11-225-S4.ZIP › nfkb_promoters/nr4a2_2.fasta]

>PM000077588|nuclear receptor subfamily 4, group A, member 2|
aggagaaaatcttatacagaacacattaagatatacataagttatggcaatcttgtcttctggggctgttttttaaatct
tttaatggctgaggttttatttctctttgtagcaccagcactcgatgtgtcttaaatgtgatcagtagtgatggtgagct
tgtcaataatgactccatctccatgacttgtgaataggcggtgagtgtgtcctttaatcagtcacacagaacttgcttta
taaagctgttattgtcatgaacagatattgcagtcttgtcaggcccagtgattattaaagtgttccttcttcaaaagcca
ggccgaaagtcctgctgtgcttcatttcacaattgaagtccattagtaaataaaatcccaagccgcacgatttgctgttc
ctcaagttataggcttacatatatttcattaataatcttgggcccttttgtagacataagtaggtatatttttggtatat
atatatggcaacaaaaataaaatatgtatcttgcagcatgacttttattttaaatgaagatttgatggatgtccattgtt
actctaaatgaggtggctggctgccaagggaaaccctacagtcagaaagtactagaattgttactatctacagggaatca
ctttctattttttgagttctcaacttcacctcctcctttcaatagtgcccctccatattgctaatctgagaattagtctg
aatatgaaaacttttgaaaatatgtttgtgttgtccaagaaaaatttcaccagtgtttctggttgcctgctggttttcag
cctttatcttgagtgggcatgtttattctaactgaatgaagaatgactattgaattaggtatattccccatgccaaataa
ttttaactgtgatgtaatcctagccgctttcttatttttactcccgaataaatttaaaatatttaagattggccaggtgt
ctgtttttctcagggtaacatgggacagctatggataggcattaggcctctcatagaactcttcattcaagtgagtgtgg
ctgagaggaacaaccaggaaagagtatagtgccccattgcacttgccctgttggcttttcaaatgcaaaatccacgttgt
tgcatttggaaacttgtttctctgttttatggtatttcatttaagaattttttttaactgccagtctgtaaatatttaac
cagccaagcaggaaacagccttttattctcgactgtatacagcttttgtttttatctgggttagcatgggtgccatgtaa
ataccatataaaatttgactttggttgtccttactttgaagattgacaggggtttctttaattaatcttgtttcctttca
tgttctgtattgagatattgaaatacagtattttatacatttataggattgtgtttgcatttatttaatttatgtttctt
tttttgaagcatgtagccttgaatgtttgttctaccctttttttttttttcacatcattactctggtgctgcttgatgta
acttgattagctccctccccagtcatgattggtaattaaaataggcattaaaattagtcacttagcaattttgctgttca
attggcaattaaattacttaattgcaattaaagtcctaattttaattggcaaaatgatagatgtagatttaagataatat
gtataaatactttaataagtgtctatataaggattacttaattactcaacttcaagtttatgctgttaactttagaactt
ttaagtgagcaatgaaatttatattacatctattcaaaggatatggtaattagatttattacttatcactataagggtcc
ttgctttaagttacttttgtagtgttaaaattgtaggcttgataattgcagaattctgatgagaaaaagggcatatatgt
ctctgttgcaatattatcaataccttcatttttaaaattaaattgagacattccatccaccaattagtctgaggaaaaaa
tcaaaagtggttattttatcattaaagatagaacaaaaactagccagcttgtgatttacatataaaaacttgcaaaatgt
atgtattttatctaaatttaaataaatgctatctaatactggtagtgttataatgctattaactacttttagaatttgca
gatatttgatgttttcttagcatgtagcaacttattttcataatctttaaactgtcttttaggactttgtacattttagt
gatgcctatgtttactaaaattagcaatgaaatctaaaaccaaagttattcttctttgcctaataaaaaatagttcttaa
ataagaaaatattaagtggttaatttaaaagcaagtatttaggagatggttactgggtgtcaagtattaacaaaaaatga
aggatttttattatgcaaaatactttttgagtggcatgaggttttaccatatgttcagttttataatttcaatttacaag
aagatgcttccagaaaaaagaatgctgttttttttctgcacatctttacacatttctagtactgagttctgtatcaaaga
aagaaataattttaaaagtatttgtgttaagtggtttttggtaaaaatcggctgagaaatactgaataaaagctacaact
atccaaaatgtgaatattaacaaagcaattgacttgttctttaaccatcctatgagaaaggaacaaacaatttggtcaat
tactatcctgtcaatgcaaatgaaatggcaaaagcaaaacaataaaaacactttcagaagtaaaaactaattttgtattt
tcagaaacagatttttttcaaagtgaaaatttatttcttgtatcagtaatgtgacttactgcccaatggcaacaaatgct
gtgaatgagtttgtccaaatgtaatttaaaatatatatcttgtaatgctaaaaataggttctacaaagtaattttattat
gaaaaatcttaaagttgcctcaactcgtaaagcataacaggtatgtctgtttcactatatctgcattgtaaggtctattc
tgaattcatttgggaagaatggtgaaataaatccctaaaggcctctttcctatgcattaaaatagaaaatcctatgggat
tacattcatgtttgctttctaaattatgccaaaagctcaattttattaagtataatctgcctagccatgcataaaataaa
ctactttggtttagatgtgagtatatgtattatttatgttgatttttaatgaaaatatgtttacatgtaccaatatgttc
tgcctaatattggttaatgtcataaaagataatatagtaacattactttcctaaatgtttttctgtggtcatccaatagt
gtttcttaatagtaatgctttttaatttattttagttggtttcaaaagaggataggtgcaatttttactcccactcattt
taaaaactgttaagaaaatagaccttcattgtggggtaactttacacatttatacatggcaatagtttaaagttatatcg
gctgcgggggcctgaaaaagccattattgtcattttaattgagttataaaatactttatttgaactatttatgttcaaga
atcttgaagggttacagtcatataaatgcagaatttcagtttcttttagcctaaagcatcgttttaacattttctgaaag
gttgttcaattctacattttgattccatatgtgtaattaaatctctatgcacaaaagcattctcttatgtactagcaaat
atacccacaggaatctccttctaaactataatttatttaacatgtaatcataggattttaaaacatgctttcatttttcc
aaactgtatgccaatttgaacttcttggtgataaaatgagagattttattaccagtttgattttttccttctgtgaccta
acagtgagttaagcatgagcaggaggaaataaagaaaatcttttgtgaacctaatcccatgtgttaaaactgtttccctt
ttggagaaaatagaagagaatcaaagatttttagttatttatgaattccagcacaatatgaatatttgggcctgcagcat
tctctttggtttagcttaggtagtaaatagcttgtgtgtgtgtgtgtgtgtgtgtgtgtgtgtgtgtgtgtgtgtgtgtg
tgagtgattctcttgaacgttgtggagtcaggccccctactgactggatcagtcaattacacacacattggcggtgctac
tgagacatcgtcccatcagaatctggtgaggaaaactagtctggggttttgagcgtggccttttttttttttttaaacac
ttctgatctatatgctgaatcctttccaacccatctcatccgggccttacagaaaccctagcctaagaagtagcttattc
aaaattggtttaaacgagtttaacagtcttacatccggcgtgtcttcctaagaaacagtaaaagcttcccagaaaccaga
ataggactttgaagaggagagaactcttacacagatgatggaatagatgagaaaggtctcccctttctctcattttaatt
tatatttaattttatatttaattatattcccagttaataataattgttataataagctgctgtgaaaacgacccttcatt
cttggttgcattaagacttggacaaaggctgttatcaggaagccgcactcgacaggttgttattaaagaataaggcatca
tattacaatgtttggcttccttggagctcactttaagaactccaggacacttttcagctctctggggaggcattttcaaa
ttgtcccaggctcaacccaacctaaactgaatgtgtttttaatggcaatgagggagggggaagcgtgcagagtgaatgta
tctacttagacgggagtatgtgtatggaggctggtggttacaaccttcaagttctcccggcccccgttttcctaggacta
tattaaaaaataataactgccaccccggcgtgcctgtgcttgagtttccgactgcctgaaaatagcggccgggagcctgg
cccaccgcggggatcaaggaaagcttcccgtggccgcgccctgctccctcgcggaaggggaagggaacccgggagggcgc
ctctgagctggagttgctgctattttgggcccagcctggccggtgcgtcaatgcctgcgcccctgcgtcaccgccacccc
cacccccttccttctccccagctctccaaactctcactttttccctttcgttcgcatggaatcgcttctgcccacggggc
gctgacgctaccgagctcatgctaatatgctattcttcgccctcccctcctcatccccctactcacacaccctcacccgc
caccacaacccgccccccccacccacttcctggttttattttttttctcgcgcccgctagggcatcgccgagcagcggcg
gcggcggcagcagcagcggcagccgcaacatctgggggaaacttaaggtggtcacgtaggtttccccgaggctgcggcgc
aaaagagcccgcggcttcctggggcagccgcagggcatctgatggcaacgcctccccagccgccggcgagctgggggcag
cagggagtaggcaaaggcggggctgcagattagggttgagcagcccgggatcccgaatagttccacggagccatcggccg
gtactgagaacacgagtaggggggcaagttgcaaaagggtcccggctgcctggaaacgagccacaccgagaaaggagggg
cggctgggacgctctgcgcgagtagaaaagcgggggcggctccgaactctccctcccaaggcccagccgctggaagcccc
gcgggagaagccctaggaagccctcccagctccggccgggagacggggagggggcttgccctccggagctgcggcgtttc
ctttgctagaaagctccctgcgctctcggcgtggctaggggaaatgacttgcaaagcagaagcggcggcgacttggacgg
ccgcgggggtgggacacgctcccagagccagctcgggcccctctcctggctgggctgtaggctcacaccttacgctttgc
ggagacgctgcccccaatccccacccgcttcgcttttcttgtccagtctttctgggctctaagattgaggctgtgataga
ccttgtgtttcaaacgaagatcgatttattcccttaaaactcgtggaaggggtacgagttggtgggcacagaggagtatc
gaaagtattagagtttgcagaaggtgggaatcagagtacctttctgcagaaggcgcacctgttgcctgctgctcggctgc
attgtctgcgaaaggaaaaggggcgacgcttcactctgacttttggggtttctaaagagctgggtcacggtcactgtcta
ccctctccccttcctctcccccccccccgcaagcaccacgtcctccatcgaacgtgggcactgcatggaaataaggaaac
atagaaaaataagccctacccccactcccattccctttcagatgggagtgtggggggtgggggtggggtagagagagtga
gagagagagataattagaatgaatatatgccagaagaggaggaggcctgggacaggaaaagggagtaaaaggggatgaac
cgggtagggaaatcccacccgaactgcgtgagccctctgagcgtctcgtgtcatgggacatctgtacgctcttccgctaa
gggggtgacgaaggtgggtgggagaggttagggcgctgcaaggcacatcccattccgtgcggctccaggtgcgtactacc
tggccacgccggccttgccttccgccggtgcttttgttgcaccctccccacatgtgagcggccgagccgctgcgcgggcg
caggggcttcggggaaagtgaagtgtcgcgacgctgcgggctgcgcagacctgggagaggtcacacctctttcggaaaaa
aaaaaagaaaagaaaaaaaacaccaaaaaccacccaagctggctaccaaggtgaacgcagagcggttcccaccttaaaat
cggccctgctcgtgacgtcaggtcggaaatataccaaagcgagcgcgggccaggagtccagggagcgcggcagcgcggcg
attgggcggcgggccgctgacgcgcgctgacgcgcggagactttaggtgcatgttggcagcggcagcgcaagccacataa
acaaaggcacattggcggccagggccagtccgcccggcggctcgcgcacggctccgcggtcccttttgcctgtccagccg
gccgcctgtccctgctccctccctccgtgaggtgtccgggttcccttcgcccagctctcccacccctacccgaccccggc
gcccgggctcccagagggaactgcacttcggcagagttgaatgaatgaagacagacgcggagaactcctaagtgagtaga
tgcagcccatgcagttcgccttcttttatgctttttccttcttttgcacgtctcttctttccacttgtgtgggacaggtt
ctctggaagtgggagccagaggcttctagtgagagtgggaccgaaggatggggagtgcgtgcgcgcagttaccggggggc
atttgttcgaactccggctttggcactagtggggagttggctctcgacagaggtttccaggctcctcattggtggacgtg
gaagggagactccacagtttgggagctgaggactagcccgcggaaatgtgcgcaaagtttgctgttagtgaggaattgat
tgtggcctgtgaacacggagactccaagtcctatgtatacgagggaagctgcccacaaactgacagggagaggaagttct
tcagtttatgcgttgcttgggaactgtgtctccgcggctggccagcgcgcgatgtttcccgggtattgttgagtaagggt
ggtgttggtagcgtgtcctgttactaagttgcctgaaatttctggttttgacatatgctgtccttgggtttgcgaatgta
tcagagcgagaatatgaatatgtaaagagtacagttatgaaactgtggagctaccagggggttaatatccaacacaggaa
tatctctaagggctgtggggttcgagtctcctttctgctttttctgggtaatcttccccccacccccaccaccactatga
agcaagattgtgggggaggggaaagaataaaaagagaggatactggctttcttttttcattagtaataagattgtctgtg
ctctagaatgtcttccaagtgggaacatctgaaaattgctaggacacaagaatgccttgttccagaaaggcagattgtgg
aaggcattatggggaaggtgttcatcttgctgtgctgggaaacacttctaatattggtgccaataccatataagcagtat
gtcccccctctgcaattgacctaagaagctcctggaaaagtagatcccctcttcccaccttgtgaccattaagccttgtg
accattaaagatgctgaaagacaagttttctggaaaagtgaacatcaatttatctgtagctccaatcccagtgctctgtc
aaaagcactttagaagtgcggatgcttccactcaacttgccttctcagtcaaggcctttctaacattttgtaagggggaa
gattgttttctcattttatattcttgacttctactttcttcccctctaccaaaagaaaaggcaatttcaccacaagaaaa
aaaaatgcaagagaaggttccaatgctgtattttcatactctagtcttcatactcaggtcctgaattaacctaagatgga
aatgacctctccacctacactgtagcaaaggggccagttcattacatcataaatgttaaatgagttcatggactagcttt
cctcttgcaggatcttctctctgcaaggatttacacagtgcaatgggtggtattttctgttgtttcaagtcatttctttt
atacattcattttaagtgctatgtttggtaaaggcttcccactcatttccaatgagacaaacagggaaggcatggaaggg
cctgcctggtgagtctacatatgcccagctgaatctctgtcgggaagaaaccctgaagcttcctgtgtctgtatttcagg
gaggagattggacaggctggactccccattgcttttctaaaaatcttggaaactttgtccttcattgaattacgacactg
tccacctttaatttcctcgaaaacgcctgtaactcggctgaaggttagtgcaacttcatttctttcctttactctccaga
gctccccaaacatcaagaaacaggacaaggcaaaccctgtaacttaaggtttgcccgacccatcgccttcgggaacaact
ttctcattgtgaaattcaacttcatttctagatggtcatttctagaaagagactgctgaatctgagcttcagagaagagg
ctcatctgagtgggatgagtgggggggtatgagggagatgtttggaaatacccaggagtgtagaccctcagtagcttttt
agctctgggtctttatttggttagtctttccacgccctaaactgttgttctgcagcattctctctctcctgcctttcctc
tcgcgcccctacatgctctctgactgccgcgggctgccggtgtagctccaggtgtacccgagcccgggagaaagtgttca
gttgaccaggctgagtgtgttatcaccctgtttcatttccagccatgccttgtgttcaggcgcagtatgggtcctcgcct
caaggagccagccccgcttctcagagctacagttaccactcttcgggagaatacagctccgatttcttaactccagagtt
tgtcaagtttagcatggacctcaccaacactgaaatcactgccaccacttctctccccagcttcagtacctttatggaca
actacagcacaggctacgacgtcaagccaccttgcttgtaccaaatgcccctgtccggacagcagtcctccattaaggta
gaagacattcagatgcacaactaccagcaacacagccacctgcccccccagtctgaggagatgatgccgcactccgggtc
ggtttactacaagccctcctcgcccccgacgcccaccaccccgggcttccaggtgcagcacagccccatgtgggacgacc
cgggatctctccacaacttccaccagaactacgtggccactacgcacatgatcgagcagaggaaaacgccagtctcccgc
ctctccctcttctcctttaagcaatcgccccctggcaccccggtgtctagttgccagatgcgcttcgacgggcccctgca
cgtccccatgaacccggagcccgccggcagccaccacgtggtggacgggcagaccttcgctgtgcccaaccccattcgca
agcccgcgtccatgggcttcccgggcctgcagatcggccacgcgtctcagctgctcgacacgcaggtgccctcaccgccg
tcgcggggctccccctccaacgaggggctgtgcgctgtgtgtggggacaacgcggcctgccaacactacggcgtgcgcac
ctgtgagggctgcaaaggcttctttaaggtgagcaatggcgggagcggagtaggcaggtagggagcccctagtgcccggg
acctcggagtgtgccctctgccttggtgccagtagcccagccccagctctcccgggactgcccagctctccggggtccgc
cgaagctgccctgcaggagaccatgggctgcggcggggacttccgggtgtctgagaaagggaagcagaaagactgggagg
ccagggtcgcatccccctcgcattcagccgacccggctggcccccgcccgaagttgctggagccggagttggaagagggt
catttgcatgtgctaggagctgtcttccctgttcagaatgaaattggttaggacagagaaccgtgtctgagctaaccaag
tggaacagaattccctatggtcaaattaagtgatctcttta
