# Supplementary material for: Creating PWMs of transcription factors using 3D structure-based computation of protein-DNA free binding energies
Source: BMC Bioinformatics. 2010 May 3;11:225. doi: 10.1186/1471-2105-11-225 (PMC2879287; doi:10.1186/1471-2105-11-225)
Supplement: Additional file 4 — 124 NF-κB-regulated promoter sequences used for validation of the PWM model. The promoter windows span over [-10000, 1000] bp in respect to the TSS, the length of each promoter sequence is 11 kb. The genomic coordinates of the particular TSS are listed in Additional File 5. [file 1471-2105-11-225-S4.ZIP › nfkb_promoters/icam1_1.fasta]

>PM000003421|intercellular adhesion molecule 1|
cactgcgctccagcctgggtgacagagcaagattccatctataaataaataaataaataaagtcaatcaggactgccttc
tgcctgtgtgggcctggccaggctaagcagccacacaaccctccctacctgctgggccacccctggctgaaaacctctct
ggaatgcctctcttgggattgccttcagagattgcaacacattctccaaacaccctcagtggacatagactttgatcctt
gaagcagcagatttgactaagtaaaaaagaaaaagctattaaaaccagttggctgggcgcggtggctcacgcctgtaatc
ccagcactttgggaggccgaggcaggcggatcacgaggtcaggagatcgagactatcctggctaacacagtgaaacccca
tctctaccaaaaatacaaaaaattagccgggcgtggtggtgggcgcctgtagtcccagctactcaggagactgaggcagg
agaatggtgtgaacccgggaggtggagcttgcagtgagccgagatcgcgccactgcactccactccagcctggcgacaga
gctagactgtctcaaaaaaaaaaacagaggcgtgccaaagctcagcagaaaatgccgcctcatcactcttcctcttgcca
gtcttgtgggggcaccaaggcctagagtaacacccagctgttggcctgacagtgcctggcccagcctggagagttgcagc
cagaagtataaatgtggttcagtctgcgtcatacctgtcaggaaacatggtgagaccaactgctgcccagacggattttc
aaaagaaatgggtcagaacgtattcccccacactggaatccctcagccagattgaggataaaaacaggcatcagaaaaaa
atgatacaggcaggcctggtggctcatgcctgtaatcccagcactttgggaggctgaggcgggaggatcgcctgagcaca
ggagtttgagaccagcctgggcaacacagtgagaacctatctctactaaaaatagaacaattagccaggcacggtggtgt
ggctgtggtcccagctactctggaggctgaggtgggaggatcacttgagccctaggggtagaggctgcagtgagcggaga
tcaccccactgcaatccagcctgggcaacagatcaagaccctgtctcaaaaaaaaaaaaaagaaaagaaaacaaaagaaa
aatatgatacactgactagaatgtgctttaaaataattggcatagttgggtatggtggcatgcacctgcagtctcaccta
cttggaaagctgtggccaggagtttgagaccagcctgggcaacacagcaagacctcatctctataaaaaataggcgggga
gcagtggctcacgcctgtaatcccagcactttgggaggccaaggcaggcggatcactagaggacaggagttcaagaccag
cctggccaacatggtgaaaccccatctctactaaaaatacaaaaattggcaggatgtggtggcgggtgcctataatccca
gctacttgggaggctgaggcaggagaatcgcttgaacctgggaggcagaggttgcagtgagccgaggtcatgacactgcc
ctcaaacctgggtgacagagcaagactcggtctcgaaaaaaaaaataatgaatgaatgaattaattcattaattaaatag
ggggggtatatgagtttgttagggctgccgtaggagtgccacaaactgcaggggttgggggggttagtcaacagaaattt
attctgtcctgtttctggaggctggaagtccaaggtgaagaacagggttagctccttctaagggaaaatctgttccagat
ccctctcctagcgtctggtggtttgctttgctgactatctttgacattccttggcttgtagccacactgcttcagtctcc
accttcatctttacatgatgttgtccctgtgggtatgtgtctgtttctgtgtctaaatttctcctttttatttttttctt
ttttctctatctttttttttagacggagtcgcgctctgttgcccaggctggagtgcagtggctcgatctcggctcactgc
aacttctgcctcctgggttcaagcgattctcctgcctcagcctcccaagtagctgggattacaggcgcccaccaccatgc
ctggctaatttttgtgtttttagtagagaaggggtttcgccatattggccaggctggtaacctcaggtgatccacccgct
ttggcctcccaaagtactgggattacaagcgtgagccaccgaacctggcctattttttcatttatttttagacagagttt
tgctcttcttgtccaggctagagtacaatggcgcaatctcggctaatctcaacctccgcctcccgggttcaggcgattct
cctgcctcagcctcccaagtagctgggattacaggcatacgccacaatgcctggctaattctgttttgttagcagagatg
gggtttcaccatgttggtcaggctggtctcgaactcccgacctcaggtgatccacccacctcagcctcccaaagtgctga
gattacagacacgagccactgagcctggccctctcctttttatttttaaaatatattttgtggacggcagcagtggctca
cacctgtaatcccagcactttgggaggccgaggcgggtggatcacaaggtcaggaactcgagaccagcctggccaatatg
gtgaagccccatctctactaaaaatataaaaattagccaggcatggccgggcgcggtggctcacgcctgtaatcccagca
ctttgggaggccgaggcgggcggatcacgaggtcaggagatcgagaccatcctggttaatacggtgaaaccccgtctcta
ctaaaaatacaaaaaaaaaattagctgggcgaggtggcaggtgcctgtagtcccagctactcgggaggctgaggcatgag
aatggcgtgaacccgggaggcggagcttgcagtgagctgagatcgcgccactgcactccagcctgggtgacagagtgaga
ctccatctcaaaaaaaaaaaaaaaaaatttagccaggcgtggtgtcagaagcctgtagtcgcaactacttgggaggctga
ggcaggagaatcacttgaacccaggaggtggaggttgcagtgagccgagaccacatcacggcacatctaaaaaaaaaaaa
agttttctgtttttgttttttgcaaaactactgaaataaatacagtgagatatttatttataaatgagaacgaattaata
atgagccgtaggctgggtgtggtggctcatgcctataatcccagcattttggggggccaaggcaggtggaacacttgagg
tcaagagttcgagaccaggctgaccaatatagtggaaccccatctctactaaaaatacaaaagaattagccgggcatggt
gccgggcgcctgtaatctcagctatgggaggctgaggtaggagaatcgcttaaaccctggaggcggaggttgcagtgagg
cgatatcacgccactgcactccagcctgggggacagagcgagactccatctctaaataaataaataaggagctgtatttc
aaaatttggagaaggtgacactgagagtactgaatacacagttttttgtttttttggttttttttgagacagagtctcgc
tctgtcacccaggctggagtgcagtggtgcaacctcggctcactgcaatctctgcctcccggttcaagcaaatctcctgc
ctcagcctcccgcgtagctgggattacaggcacgcatccccatgcctggctaatttttgtatttttagtagagacgggat
ttcaccatattggtcaggctgatctcaaactcctgacctcgtgatctgcctgcctcggcctcccaaagtgctgggattac
aggcgtgagccaccgagcctggccccaaaaaatatttatcaaaactatgttaatgctggccgggtgcggtggctcatgcc
tgtaatcccagcactttgggaggccgaggcaggtggaacacgaggtcaggagattgagaccatcctggctaacacggtga
aaccccgtctctactaaaaaatacaaaaaattagccgggcgcggtggtgggtgcctgtagtcccagctactcaggaggct
gaagcaggagaatggcaggaaccggggaggcagaggttgtagtgagctgagatcgcgccattgcactccagcctgggcga
cagagcgagaatccgtctcgaaaaaaaaaaaaaaatacacacacacacacaaaaactgtgttaatgcttaactacacaaa
aatgataatcagataaatatgcatttatttagagaactgcatgttggtcagtccagtccctgcagagggaattcccagca
tgacctcattcacttgtgaagacagagcaatccttgtgttttatttttttaagatggatctcactctgttgcccagactg
gagtgcagtggcatgatctcagccctctgccacctccaccttccgggttcaagagattctcatgcctcagcctcctgagt
agctgagattacaggcttgtgcctccatgcccagctaatttttttatttttactagagatgaggtttcaccagtttgggc
aggccggtctcaaactcctgacctcaagtgatccacccacctcggcctcccgaagtgctgggatgacaggtgcctggtca
gcaactgttgtttagacatacacattttatctgctcgtccagcatggtcagccctccactttttaaattttattttattt
atttttttgagacagagtctcactctgttgtccaggttggagtccagtggcgtgatttcggctcactgcaacctctactt
cccaggttcgagcaattctcctgcctcagcttcccgagtagctgggattacaggcccgcgtccccacacctagctaattt
ttgtatttttagtagagacagggtttcaccatgttggccaggctggtctcgaactcctgacctcaggtgattctcctgcc
ttggcctcccaaagtgctgagattacaggtgtgagccactgcacacggccttaaattttatttattatttatttatttat
ttatttagagacttagtctcactctgttgcccaggctggagtgcagtggcatggtctcggctcactgcactccacctcct
gggttcacgccattctcctgcctcagcctcccgagtagctgggactacaggcgcccaccaccactcccggctaatttttg
tatttttagtagagatggggtttcactgtgttagccaggatagtctcgatctcctgacctcgtgatccgcctgcctcggc
ctcccaaagtgctgggattacttattttgttttttgtagagacaggttctcactgtgttgcccaggctggtcttgaactc
ctgatctcaagtgatcttcccacctcagtctctcaaagggctgggattacaggggtgagccactgcaccccaccttccct
ctactttttgacggtttccttctgctatgaatgtgcatgtccagttgtctgcttcttagaactgatatttaccttcctca
tccatcagccattggaggaggactgggaccgctcagattattgatctgacccattctttcggcagggtttcctggtggct
gtcttccatcaccaaaactggaatcagaagagtttccatagccctttttttttccccacatctttgctgaagcagagttt
tgaaaaacaaaaccacaaactaagctattccccagaagaaatctgtaatcaaagataagctctgccgggcacagtggctc
acgccttttggaggccaaggcgggcggatcacctgaggtcaggagttctagacctgccaggccaacatggtaaaacctca
tctctactaaaaatacaaaaattagctagatgtggtggtgggtacctgtagtctcagctacctgggaggctgaggcaaga
gaatcgcttgaacctgggaagtagaggttgcagtgagccgagattgcaccactgcactccagcctgggcgacggagtgag
acgacctcacaaaaatttacataaataaaatgaaaagtaaaataaaaatacaaaagttggccgggtgcgtttgctcacgc
ctgtaatcccagcactttgggagggtgaggcaggcagataatgaggtaagaagatcgagaccatcctggctaacacggtg
aaaccctgtctctactaaaaatacaaaaaattagctgtgcgtggtgacacgcacctgtagtcccagctatttgggaggct
gaggcaggagaatcacttgaacctgggaggtggaggttgcagtgagccgagatcgcaccactgcactccagcctgggcca
cagagtgagactccatcttgaaaaaaaaaaaaaatacaaaagttagccaggggtgttggtgggtgcctgtaatcccagct
atttgggaggctaaggcagaagaatttcttgaacctaggaaacggaggttgcagtgagccgagatcacacctctgtactc
cagcctggacaacagagcgagactttgtctcaaaaaaaaaaaaaaaaaaaaaactaaataggccgggagcagtggctcat
gcctataatcccagccctttgggaggccaaggcaggtggatcacttgaggtcaggagtttgagaccaggctggccaacat
ggtgtaaccccgtctctactaaaaacacaaaaattagccgggtctggtggcgtatgtctgtaatcccagctactcgggag
gctgaggcaggagaatcacttaaacctgggaggcaggggttgcagtgagctgagatcgtgccactgcactctagccaggg
tgacagagtgaaactctgtctcaaaaaattaaaaaagaaattcagcaagtaatgagttaaggaattcgaatattaaggcg
agtgacaaggaacgcccaggatgtggcccaggatggagtaggggggacactcatttaggagaaagctcaggccacaagac
aggaggagccagccttgttggggttgaagggaagagcattccaggctgagggaactgcaaggcgtttgcatgggacacta
tgggatggcttctgcccttggtgggcagcctctggtctgaggccattctttggcctgcctgactgtctggcaaccgggag
gaagccctgcccttcctggagacagaaacaaaggtctaggaaatatctgcttcccttttccttgaaaaacgcttaaggga
acggaggactgggaggtgccgtctctctctgccagcctgccccctaccatagccatcccactcccatctcagaaagtgac
ccgccatcctccaaaaggctcggaccctgatcaaggagtcatcccccttgtcccagcacctccagttggcccagcctcca
aaacggatgtcaaattcagccctttctccaaggacactgcccagtccaggccccactatcattcatctggactagaacag
tcacctcctctcccatctcctggctgcagctcttgaagcctcaactgggcccctgtgaacacttgagttagggcaaggtc
cttcctctgctcagaaccctctatacctcccacctcgctgggcataaaagccaaagtcctggccaggcacggtggctcac
atctgttatcccagcactttgggaggccaaggggggcggatcactagaggtcaggagttagagaccaacatggtgaaacc
ccatctctactaaaaatacaaaaattagctaggcgtggtgacgcacccctgtagtaccagctactcggtaggctgaggtg
ggagaatcgcttgaacctgggaggcagagtttgcagtgagccgagatcacaccactgtgctccagcctgggtgacagaac
gagactggggttcagaaacaaacaaacaaaacaacaaagtcctcctcaggtgacaggaacttgcacctatctgccctgtc
atctccctgcccgctcctctcctcgaatctctcctttgctaagcctgctccagccacactgttctcctggctgttccttt
ttttttttttttttttttttttttgagtctcactctcacccaggctggagtgcagtgcctctatcttggctcactgcaac
ctccgcctgccgggttcaagagattctcctgcatcagcctcccaagtaggtggaattacaggtgtgcaccaccacacccg
gctaatttttgtattttgcatagagatgggggtctccctatgttgcccaggctggtcttgaactcctgggctcaagtgat
cctcccatctcggcctcccaaaatgctgggattacaggtgggagccgcgcccaggtggatttttgtctgactctgttcat
tcctgtgtccccagtacctggaaggacgccaagcacacagtaggcgcttaaaaaacattgagccacatgttgagaaaaga
acggcaccattgtggctgcaagtgggacttgggccgcgcgggggagctcgcgcacctcgggccggggcaagagctcagtg
gaacccgcccgaggaagaacccgtggcgcaggattttcccaggccttctgaggaccaggggcgtcccccgtcccaccctg
tgactttgctcaggccgttccggggcgggaattcagaactcctcagccccccaagaaaaaaatatccccgtggaaattcc
ttgggaatgaccgaggcgggggaaatatgcgtctctggatggccagtgactcgcagcccccttccccgataggaagggcc
tgcgcgtccggggacccttcgcttccccttctgctgcgcgacctccctggcccctcggagatctccatggcgacgccgcg
cgcgccccacaacaggaaagccttaggcggcgcggcttggtgctcggagacttaagagtacccagcctcgacgtggtgga
tgtcgagtcttggggtcacacgcacaggcggtggccaagcaaacacccgctcatatttagtgcatgagcctgggttcgag
ttgccggagcctcgcgcgtagggcaggggttcgagcgccccttctccctgcctcgcctctgcgcctgggggctgctgcct
cagtttcccagcgacaggcagggatttcgagcgtccccctcccctccctcgtcaagatccaagctagctgcctcagtttc
cccgcggagcctgggacgccagcggaggggctcggcgcgtagggatcacgcagcttccttcctttttctgggagctgtaa
agacgcctccgcggccaaggccgaaaggggaagcgaggaggccgccggggtgagtgccctcgggtgtagagagaggacgc
cgatttccccggacgtggtgagaccgcgcttcgtcactcccacggttagcggtcgccgggaggtgcctggctctgctctg
gccgcttctcgagaaatgcccgtgtcagctaggtgtggacgtgacctagggggaggggcatccctcagtggagggagccc
ggggaggattcctgggcccccacccaggcagggggctcatccactcgattaaagaggcctgcgtaagctggagagggagg
acttgagttcggaccccctcgcagcctggagtctcagtttaccgctttgtgaaatggacacaataacagtctccactctc
cggggaagttggcagtatttaaaagtacttaataaaccgcttagcgcggtgtagaccgtgattcaagcttagcctggccg
ggaaacgggaggcgtggaggccgggagcagcccccggggtcatcgccctgccaccgccgcccgattgctttagcttggaa
attccggagctgaagcggccagcgagggaggatgaccctctcggcccgggcaccctgtcagtccggaaataactgcagca
tttgttccggaggggaaggcgcgaggtttccgggaaagcagcaccgccccttggcccccaggtggctagcgctataaagg
atcacgcgccccagtcgacgctgagctcctctgctactcagagttgcaacctcagcctcgctatggctcccagcagcccc
cggcccgcgctgcccgcactcctggtcctgctcggggctctgttcccaggtgagtcggggtggggattgccgtcgggcca
gttctccgaagccccgggaggaccggctcccgggtcaggtcatgcatgcttaggtagctgtttatgggaaggaggggcta
gagacagcgattgaaaggcaacagccagtaggttcgaatccagaccctgcatacctccacgtgtggccttgggctataga
ttgcagctttaaaaaagggtagggggttggagatggaggggaggggcgggcctcgttttgttgcccaggccggtcttgaa
ctccgggggtctagccttacctcctgcctcagcctcccgagtagctgggatgagaggtgtgaaccaccgccttgcttggc
tagattgcgtctcttacagtttctcagctgtaaaacgggaaacgttatagcggccacctggcagggtatcttggcccagc
gcagcacctggccccaggactcgatcatgatggtttgggaacttggctctgtgccaacccaacaaggcttaagggacccc
cacccccctcaagatgtatattctgttcctcatcctctctgcccctggggaagtccagggctgcttctacttgggggaat
tccagagctgacttatccgtggcccaaagctgagaagtgggacgccccagcacaccctcccccagctccagcccagctag
ggaagagggaaggggtcagagggtctttcatggtggtgtaagtttggggaaccaggagggtgggagattgacagcttggt
taacagctcaacaaagcctgagatccaggccagcacggtagttcatgccagtaatcccaacactttaggagccccaggcg
ggcgaatcacttaaggtcaggagtttgagaccagcctggcc
