# Supplementary material for: Creating PWMs of transcription factors using 3D structure-based computation of protein-DNA free binding energies
Source: BMC Bioinformatics. 2010 May 3;11:225. doi: 10.1186/1471-2105-11-225 (PMC2879287; doi:10.1186/1471-2105-11-225)
Supplement: Additional file 4 — 124 NF-κB-regulated promoter sequences used for validation of the PWM model. The promoter windows span over [-10000, 1000] bp in respect to the TSS, the length of each promoter sequence is 11 kb. The genomic coordinates of the particular TSS are listed in Additional File 5. [file 1471-2105-11-225-S4.ZIP › nfkb_promoters/brca2_2.fasta]

>PM000011207|breast cancer 2, early onset|
tcggcctcccaaagtgctgggattacaggcgtgagccactgcacccagcccttgtaagaaaattctaacaagtaatactc
acatggtgtttactatgtgcctagcactctcttaagcactttatatacatgaattcatttaattctcacaacacccttac
aaagaaaggctcaataaaataaggatttaccctaaaggttgatttttgcttctggaaatgatggattaggtaattctaac
caagcctcctggatgactagaaaagctgagctaaaaataactgtttggatcactgagaaattatcagagcattagagatg
aaaacccagaaataggtgtgagcttgatgtctgggactgtttactctcactatagtttttcacatgtgatagctagcact
caatcaaaaataaccaggtactgtatgtgaggaaacagaacaacatacttgaaagccaagaggacagcaatagactcaca
gggtattgagttaatggagttctctgacacagattttaaaatcactaagtgctaatatgttcaaggaaataaaactaata
tttccagcaaaaaattgaagttttcttctaaagcaataaaaattctagaacagaaaaatacaacaaataaaatcaatagt
tcaatggatgttttaatcacagattaaaaagagctgagatgagaaatacaaatggaagatggtttagtagataatattca
gcctaaagcaagaagagctaaaagcatggaaaatatagataagcacataagagacagaaagaaatatggtgcaaaggtct
agtatgagtaattggaagaaagaaggaataggagcagaagtaacatttgaaaagataacagttgataatttcccaaaagt
aatgaaaatctttaagctgcagtttcaagaaacactatgaagctcaagcaggataattacaaagaaactacaactaggca
catcattgtaaaactgctgaaaaaccaaggcagagagaagtaagcagatttacgaaggggaaagagaagagattacttca
aaagagatgcaataagagctatattgtttcatagaaacaatgaaattcagatccttaaagggcagaaagaagtatttcca
acctagaaattctatatatacccagcgaaaatatctcttaaaaagatatccaaggctgggcgtgacggctcacgcctata
atcccaatactttgggaggccaaggcaggtggataacctgaggtcaggagttcgagacaagcctggccaacatggagaaa
ccctgtctatactaaaaatacaaaaattagccgggcgtggtggcatgtgcctgtaatcccagctactagggaggctgagg
caggagaatcacttgaatccaggaggtggagattgcagtgagccaagatcatgccactgcactccagcctgggcaatgga
gcaagactctatctcaaaaaaaaaaaaaaaaaaaaaaagatatctggacaaaatagaatttgtcacctccagaccaatac
tatggaaaatattaaagttcaagtcaaaggaaagtggccctagaaacaagaagatacaaagaataacagaaagaatgtat
agctaaaactaaatgaatactgactatacacaataatcttataaaattttaaatataggtaaaataagtatacaataata
gcatataagttaggatgtagttagagtgttctcaagtcattgcattgtctgtgaaaggcaagattaggctgagcgcagtg
gcttacgcctgtaatcccagcactttgggaggccgaagcacatggatcatgtcaggagtttgagaccagcctggccaaca
tagtgaaaccctgtctgtactaaaaatacaaaaattagccaggcatggtagcaggcgcctgtagtcctagctacttggga
ggctggggcaagagaatcacttgaacccaggaggcagagcttgtagtgaaccaagattgcaccactgtactccagcctgg
gtgacacagcaagagtctgtctcaaaaaaaaaaaaaaaaaaaaaaaaaaaaggcaagattaacaatttagactttgacaa
gtcagacagtcatgttatttctatggtaaccatcaaaaggacattaaaaaatgatagaaaggaatattgaatattaaaaa
aaattcaagcgaacacaagagaaaagaaaaaggggtggagaaaaaagaaaatacatttaaacccagtttaataagtagtt
atattgaacatcatcatcaaagaatgtcagactagaaaattagaggatgaatcacttataagctagttttcgaaatgtca
attaatttattaattaattatttttgagatggagtcttgctctgttgcccaggctggagtgcagtggtgccatctcagct
cactgcaacctcctcctcctgggttcaagcaattctcctgcctcagcctcccgagtagctgggactacaggcacctgcca
ccatgtctgcctaatttttgtatttttaatagagacggggtttcactatattggccaggctggtctcgaactcctgacct
tgtgatccacccaccttggcctcccaaagtgctgggattacaggcatgatccaccatgcctggcctatttatttctacta
attatagaaaaagaagaaatgtttttaactaaggacttaggttaaaaaacatatcaattacaaaaagcaagttaaggatc
tcacctagttctgtgaatttctaaacattggagacaccatagaatccagtcagagctctaatactatccatctaaccttg
ggaaagttattttgaacttagctttcagatctataaaataggaataacatctcccacaaagattagatgacaggaggtaa
tgcatgtaaagcactatctcaaaatttggcatgtagtaaaaaattaacagcagtcaccttttacattactacattctaac
tatgcccagggtgtcagaggaaaaacaaacacaccccataaggcaacttgaaatagtgaatcttcccctctttcccttca
aaaaagatgcaaactagaatttatgctttcattgttctaaaatgtaacatctcaaacatacagaacactcacataccaat
atccaactctatcaaatcctaacattttgtcacagaggcttcattttagtaatgaaacatagacacaatggaagtgttcc
atatgctcacctgacattggattgcttctactcgataagggttaaaactcttttggcatttacaacagagttgtttgaaa
taaacctaaagagaaatatgtttttttttaatacaagcttttatacacacccacaccctgcaaaggctcccagttcttaa
gtaatccattgcatcttgcttttaccaacttctacccttgccttgccttttatcttgcttttaccaacctctacccttgg
ggtttcaaggtgtactagttcttattaatcactttttctttgaatctaattttccttacccataaaattggaatacattt
ttttttttttttgagatggagttttgctcttgtaatccagtctggagtgcaatggtgggaaatcggctcactgcaacccc
cgcctcctgggttcaagcgattctcctgcctcagcctcctgagttgctgggattacaggtgcccgccaccacacccggct
aattttttgtatttttagtagagactgggttttgccatgttgaccaggctggtctcaaactcctggccttaaatgatcta
cccacctcggcctcccaaagtgctgggattacaagcctgagccaccgcatccagccagaataatacgattaatacttact
ttttccatagttctgagaactccctaataatgtacaccaagtaccacagtagatactcaatgggaagtggctgccatact
ttttgtccttatcttttagctcttacatgtttcatttttcagtatttcccggcttacactttaaattacttgtggttacc
catcaataccacctgctttctaggctttgtgcaatttcctgtgcacattttctctctgccttgcttggtgaactcttcct
cctatttattgtttcaaatcctgcttggacatcaagctgtcttccctcagacagagctaataccctccttcctgtgctat
ctctgcactgcttccatatgaagaaggatgctactgcacgtattgccaaattacattttgtttccatcactcgtatcaaa
ataaattccttgagaacaagtcctgtgttttgttctttgtatcctagtgccttggaatgtttgaattaaactcatttttc
ttctggcaagagaaggaagtaaattcaacttcaactttaaaaatctattcactctctaggtctctagtaaatggctagtg
tgagaaatcaagttttcatccggaactcaatgcctttttgccctctctctccacagtcctttggccagtaaggcaatttc
taaacatgcgacagcacagggcgttcacactcaaatgcttatggaggttaataacatcgggccacgtagactgttgcaaa
acgaggtgcacagggcaaggaaaagaagaggaagccttaggggcagcctgctgttctcattctcaaacgagggtctctaa
tgaccagagcctacaggattcacgaaaatgcagaaatgcagaatttaatgtgaagccttttccagtcctaatatgttggc
aattaaattaggaagggggcaaaagaaactttaggcgtagcctaagtctcttacaggcaaatctttacagtaagtttttt
cacttattgccccaccttgtggacaaacagtggaaatttcctagcgctaaggcccagacctgttccaagcataccaacta
aaaaacggttagaaaaacttccaatgtagacaagaacaaaagttcatctaagtaacctgacatcttgtcatatataacgc
cagagtatggttcggaaacccaggtggacagtccgattcagttccattcattcactgagcacttcctgtacacctggcac
gggggatgccaccaagatcaagacaggactatgacagccatgctccctcaggaatcagattcttccccgcttaccatccg
tgcccaccccatcctcctctcacctcctactctttttatttaccttgttcgttccagaaatgcaccacacgtaagcactc
tcccacctggtcttacaatctttacagtggaaatagccatattttggttccaaaaactgaaaataaagaagaaaagtact
ttaccatcatgcaaggggaaaaaagccagatccttctttatgactttgtataaggaaaaaaaaatgacttctttaacctc
acttgtatctattctcaagactacggcattgattcagtttctcatctctcttaaagattactctgggattcttcttgctg
ctgtcgtttgtacttttccaatccattttccacaatgctaccggcacaatcttcccaaaacgaaagtctgatttcatgta
ttacagactcgaagcccttcttcgtctccaaattctccaatagcagtggttgccagactgttggttttcacaggcttagt
ttgggttggcacctattttacccaaaacttaccaaacatacaggccacgtgatatacatattttcagagctccctctcct
tcaccaagtacatggaagaagagagagaagattttgctcttattgcccccatagatggaaaaggagggaggggatgaggc
tggtcgaggactaagaagagggaagagaggatctacctggaagttgggcctccggagcggctcggaggcggcgtctccag
gcacctgcttgctcttcgtctcctgagggcacggggcgtctttctcccccgattcctccagctgcccgggctcctcctgc
ctgtcagctcctgacctccgtgatggtggctgcggctggctggcctccgcagggcccgggagcgccttgctctccgcttc
gtccccatctctccgcaggcggatcaagcccctgcggccggtggcgggcgaagtgaccccacaggctggcaggggctcct
gggggtctctgccgtcccagggggagcagctgctgagggtgcgaggccccagagagcactgcacagccttgtccacccgc
gggctcacctgcacgcccacctccttggtgttgggcttgcacagccgcgggctcaggctggggttcatctgggagagaat
ggccttaagctgcgccctcttgtaagggtcaatgcagtagtcaggggcgttcgcgggcaccagcagccctggcctggcca
gaaaagtgggaggacccatattttgcctccagtcgggctgtttgtgccctgagagtccaggctggcccaaaggcactgtg
ctcccataaccctggtacaagccatagggaacacggacaaagcgctccatccgctctcaggtgctcaggcgcagtctaat
atcctagccagtttgtttgggtccttattttgccttcctccttcatccgccccttctttctcttcatcaggttggttcag
attcattcctggcttctccatttatttcagattctaatgggagctgctgcttattaccctgattgagggagagaagctct
atctacagatgtctaattgccacctgattcctacctaattgcttttccctacctcttcactgttcgggaatctttttttc
aaagctgtttttcatttccagcttattcacacatatgctttaattagtgattaattcatatattcctgtagtgaccattc
taaagatcctttgtaaggtaatgtggtaatgttagataatgttttaaggtacagccattatggacaacagtatgaaggtt
ccttaaaaaagttaatagaagtaccagataatccagtaatcccaccactgcgtatttacccaaaggaaatgaaatcaata
tcctgaagagataccttcacttccttgttcgttgtagcattatgcacaatagccaagttatggaaacaatctaagtgtct
gttaacagaaaaatggatagagaaattgtggcatgtatttatacaatggaatattattcagccttaaaacaggagatcct
ggccaggcgcggtggctcacacctgtaatcccagcagtttgggaggccgaggcaggcagatgacctaaggtcaggagttc
gagaccaacctggccaacatgatgaaaccctgcctctaataaaaatacaaaaatcagccgggtatggtggcacgctcctg
taatcccagctactcgggaggctgaggctggagaatcacctgaacccgggaggcaaaggttgcagtgagctgagatcaca
ctactgcactccagtctgggcaacagagagagaaagactccgtctcaaacaaacaaacaaacaaaaaacaggagatcctg
ccatttgcaacaacatgggtgaaactggggaacattatgctaagtgaaataagccagatagaaaaatactgcataaactc
actgatatgtggaatctgaaaaagtcaaatacatagaagcagaaagtagaatggtggttaccagggacaggaagttgggg
ggaatggagagagactggtcagagcctaaaatgttacagttaggtagaatgaatgagtctagagatctaatttacagcat
aacgactacagttaacaatactgtattttatactgaaaagtttcaaagagaaatttcaggtgctctcaccgcacacaaaa
gaaaggtaattatgtgaacagatggatatgttaattgcttgactatagtaatcatctcactgtgtacatatacatgttgt
gcacattaaatatatacaacttttaggaaataatggttttttgggtttttgtttgtttgcttgtttgaaatggagtttcc
ttgctctgtctcccaggcaggagtgcagtggcatgatttcggctcactgcaacttccgcctctggggttcaagtgattct
cccacctcagcctcccaagtagctgggattacaggcacatgccaccacacccagttaatttttgtatttttagtagagac
agggttttgccatgttggccaggctggtctcgaactcctgacctcaggtgatctgcccaccttggcctcccaaagtgctg
tgattacaggcgtgagccaccatgcccagctggaaataatgtttttaagaaaaattaaagcatattgtaaattgaataca
aatagtaaattgagcagctgcactagaagagaataggtgagaaagtctattatggtggagctaataagttgcaagtccct
ggtacaaagagaacaagaaacataaaggtatggggggctgtataaaatgacagaaaatgttatttctgagacttgtgtga
catgccacgggttctcattagtccactcctagtgagacacccctcccccacaaaaaggggacaaagcatattgttctgat
ttatagggtaaataaatcacaggttagttaagtgtatgaagtcaaatggactagaattcaaacctgggccttactaccag
gcacattacttaactacttgattcagtatcctcatctgacaatactgaccaatttacaggattactgtaagattaaacat
ggtattgcttgaaaacccaaagcagaatgcctaactcataaaatgtttggtaagtggcagctgttattagtaaggatcac
agacgtatttctttgcgaattagacttagagcaaaagctttagaatctatctgcattagtaaggcctccttctacaacta
aggattactgattatcaaactaaaatggtccctaaggaaccaagcggagcccacccttttcctaatccaaggttgcttct
gtttactgctcaagcaccttctggaagcagcaaggcccccatgggagcaactctcactgaatccatttgaaggttttgta
ggtcttacaacaaaccctattcagccttgtattaggcatgttacagaaccaacgaattcggagatgaagtcaggtcttcc
agttcagcctgcgaggaagacaggtgatccgaatcctaagaatgcaaaagatgggccgggtgtggtggctcatgcctgta
atcccagcgctttgggaggccgaggcaggcagatcacctgaggtcgggaggttgagaccagactgaccaacaacggagaa
accccgtctctacttaaaaatgcaaagttagccgtgcgtggtggcccatgcctgtattcccagctactcgggaggctgag
gcaggagaaccacttgatccctggaggcggaagttgcggtgagcggagattgcgccattgcacaccagcccgggccacaa
gagcgaaactccgtctcaaaaaaaaaagcaaaagatactaccaagccctgcggagcaaggtacctcacacttcatgagcg
agttaagatgggtttcacaatttttcaagcaaggaaacgggctcggaggtcttgaacacctgctacccaatagcagaaca
gctactggaactaaaatcctctgatttcaaataacagccccgcccactaccactaagtgaagtcatccacaaccacacac
cgaccactctaagcttttgtaagatcggctcgctttggggaacaggtcttgagagaacatcccttttaaggtcagaacaa
aggtatttcataggtcccaggtcgtgtcccgagggcgcccacccaaacatgagctggagcaaaaagaaagggatggggga
cttggagtaggcataggggcggcccctccaagcagggtggcctgggactcttaagggtcagcgagaagagaacacacact
ccagctcccgctttattcggtcagatactgacggttgggatgcctgacaaggaatttcctttcgccacactgagaaatac
ccgcagcggcccacccaggcctgacttccgggtggtgcgtgtgctgcgtgtcgcgtcacggcgtcacgtggccagcgcgg
gcttgtggcgcgagcttctgaaactaggcggcagaggcggagccgctgtggcactgctgcgcctctgctgcgcctcgggt
gtcttttgcggcggtgggtcgccgccgggagaagcgtgaggggacagatttgtgaccggcgcggtttttgtcagcttact
ccggccaaaaaagaactgcacctctggagcgggttagtggtggtggtagtgggttgggacgagcgcgtcttccgcagtcc
cagtccagcgtggcgggggagcgcctcacgccccgggtcgctgccgcggcttcttgcccttttgtctctgccaaccccca
cccatgcctgagagaaaggtccttgcccgaaggcagattttcgccaagcaaattcgagccccgccccttccctgggtctc
catttcccgcctccggcccggcctttgggctccgccttcagctcaagacttaacttccctcccagctgtcccagatgacg
ccatctgaaatttcttggaaacacgatcactttaacggaatattgctgttttggggaagtgttttacagctgctgggcac
gctgtatttgccttacttaagcccctggtaattgctgtattccgaagacatgctgatgggaattaccaggcggcgttggt
ctctaactggagccctctgtccccactagccacgcgtcactggttagcgtgattgaaactaaatcgtatgaaaatcctct
tctctagtcgcactagccacgtttcgagtgcttaatgtggctagtggcaccggtttggacagcacagctgtaaaatgttc
ccatcctcacagtaagctgttaccgttccaggagatgggactgaattagaattcaaacaaattttccagcgcttctgagt
tttacctcagtcacataataaggaatgcatccctgtgtaagtgcattttggtcttctgttttgcagacttatttaccaag
cattggaggaatatcgtaggtaaaaatgcctattggatcca
