# Supplementary material for: Creating PWMs of transcription factors using 3D structure-based computation of protein-DNA free binding energies
Source: BMC Bioinformatics. 2010 May 3;11:225. doi: 10.1186/1471-2105-11-225 (PMC2879287; doi:10.1186/1471-2105-11-225)
Supplement: Additional file 5 — A list of experimentally verified TF binding sites for the 124 NF-κB-regulated promoters. Output from ExPlain 3.0. Gene names are presented in the first column of the table, the 5' most promoters are marked with '_1' in the second column, TSS starts(NCBI 36/hg18) are listed in the 3rd column. The promoter coordinates of the response elements are provided in the 5th column, the name legend in the 4th column. Coordinates are provided starting from one in respect to the promoter window [-10000, 1000]. The distances provided in the 4thcolumn are calculated in respect to virtual TSSs and are not relevant for comparison. [file 1471-2105-11-225-S5.XLS]

## Sheet: Sheet1
Export from ExPlain 3.0
Gene symbol	TRANSPro ID	TSS	Factor binding site	Site
AGER	HSA_591_1	Chr.6 32260002 (-)	from -677 to -658 Site ID: HS$AGER_01; NF-kappaB1-; from -193 to -161 Site ID: HS$AGER_02; ER-alpha(h)	9819, 9851, HS$AGER_02
AGER	HSA_591_2	Chr.6 32256506 (-)	from -677 to -658 Site ID: HS$AGER_01; NF-kappaB1-; from -193 to -161 Site ID: HS$AGER_02; ER-alpha(h)	6323, 6355, HS$AGER_02
BCL2	HSA_602_1	Chr.18 59138237 (-)	Site ID: HS$BCL2_05; MITF(h); Site ID: HS$BCL2_04; Cdx-2(h); from -1227 to 0 Site ID: HS$BCL2_07; GLI2alpha(h); from -1227 to 0 Site ID: HS$BCL2_07; GLI(h); from -1227 to 0 Site ID: HS$BCL2_07; gli3(h); from -1188 to 0 Site ID: HS$BCL2_08; GLI2alpha(h); from -1188 to 0 Site ID: HS$BCL2_08; GLI(h); from -1188 to 0 Site ID: HS$BCL2_08; gli3(h); from -443 to -400 Site ID: HS$BCL2_09; GLI(h); from -4…	9528, 9548, HS$BCL2_07; 9573, 9602, HS$BCL2_08; 9473, 9513, HS$BCL2_09; 10252, 10295, HS$BCL2_10; 9477, 9499, HS$BCL2_06
BCL2	HSA_602_2	Chr.18 58946877 (-)	Site ID: HS$BCL2_05; MITF(h); Site ID: HS$BCL2_04; Cdx-2(h); from -1227 to 0 Site ID: HS$BCL2_07; GLI2alpha(h); from -1227 to 0 Site ID: HS$BCL2_07; GLI(h); from -1227 to 0 Site ID: HS$BCL2_07; gli3(h); from -1188 to 0 Site ID: HS$BCL2_08; GLI2alpha(h); from -1188 to 0 Site ID: HS$BCL2_08; GLI(h); from -1188 to 0 Site ID: HS$BCL2_08; gli3(h); from -443 to -400 Site ID: HS$BCL2_09; GLI(h); from -4…
BCL2A1	HSA_1819	Chr.15 78050698 (-)	from -833 to 0 Site ID: HS$BCL2A1_01; NF-kappaB1-p; from -833 to 0 Site ID: HS$BCL2A1_01; c-Rel(h); from -927 to 0 Site ID: HS$BCL2A1_02; C/EBPbeta(h); from -864 to 0 Site ID: HS$BCL2A1_03; c-Jun(h); Site ID: HS$BCL2A1_04; HMGI-C(h)
BCL2L1	HSA_2190_1	Chr.20 29774325 (-)	from -1603 to -1579 Site ID: HS$BCL2L1_07; Sp3(h); from -1603 to -1579 Site ID: HS$BCL2L1_07; Sp1(h); from -1603 to -1579 Site ID: HS$BCL2L1_08; ER-alph; from -1554 to -1539 Site ID: HS$BCL2L1_09; CREB1(h; from -1554 to -1539 Site ID: HS$BCL2L1_09; ATF-1(h; Site ID: HS$BCL2L1_04; (STAT5A(m.s.))2; Site ID: HS$BCL2L1_04; (STAT5B(m.s.))2; from -906 to -857 Site ID: HS$BCL2L1_01; BCL-6(h); from -357 …	9144, 9162, HS$BCL2L1_10
BCL2L1	HSA_2190_2	Chr.20 29768054 (-)	from -1603 to -1579 Site ID: HS$BCL2L1_07; Sp3(h); from -1603 to -1579 Site ID: HS$BCL2L1_07; Sp1(h); from -1603 to -1579 Site ID: HS$BCL2L1_08; ER-alph; from -1554 to -1539 Site ID: HS$BCL2L1_09; CREB1(h; from -1554 to -1539 Site ID: HS$BCL2L1_09; ATF-1(h; Site ID: HS$BCL2L1_04; (STAT5A(m.s.))2; Site ID: HS$BCL2L1_04; (STAT5B(m.s.))2; from -906 to -857 Site ID: HS$BCL2L1_01; BCL-6(h); from -357 …	2873, 2891, HS$BCL2L1_10
BRCA2	HSA_10340_1	Chr.13 31783895 (+)	from -35 to -10 Site ID: HS$BRCA2_01; usf1(h); from -132 to -96 Site ID: HS$BRCA2_02; NF-kappaB1-; from -29 to 7 Site ID: HS$BRCA2_03; usf1(m.s.); from -29 to 7 Site ID: HS$BRCA2_03; (usf1(m.s.))2; from -29 to 7 Site ID: HS$BRCA2_03; (USF2(m.s.))2; from -29 to 7 Site ID: HS$BRCA2_03; usf1(m.s.):USF; from -29 to 7 Site ID: HS$BRCA2_03; usf1(h):usf1; from -29 to 7 Site ID: HS$BRCA2_03; USF2(h):USF2…
BRCA2	HSA_10340_2	Chr.13 31787613 (+)	from -35 to -10 Site ID: HS$BRCA2_01; usf1(h); from -132 to -96 Site ID: HS$BRCA2_02; NF-kappaB1-; from -29 to 7 Site ID: HS$BRCA2_03; usf1(m.s.); from -29 to 7 Site ID: HS$BRCA2_03; (usf1(m.s.))2; from -29 to 7 Site ID: HS$BRCA2_03; (USF2(m.s.))2; from -29 to 7 Site ID: HS$BRCA2_03; usf1(m.s.):USF; from -29 to 7 Site ID: HS$BRCA2_03; usf1(h):usf1; from -29 to 7 Site ID: HS$BRCA2_03; USF2(h):USF2…	9970, 9995, HS$BRCA2_01; 9875, 9911, HS$BRCA2_02; 9976, 10011, HS$BRCA2_03
BRCA2	HSA_10340_3	Chr.13 31804418 (+)	from -35 to -10 Site ID: HS$BRCA2_01; usf1(h); from -132 to -96 Site ID: HS$BRCA2_02; NF-kappaB1-; from -29 to 7 Site ID: HS$BRCA2_03; usf1(m.s.); from -29 to 7 Site ID: HS$BRCA2_03; (usf1(m.s.))2; from -29 to 7 Site ID: HS$BRCA2_03; (USF2(m.s.))2; from -29 to 7 Site ID: HS$BRCA2_03; usf1(m.s.):USF; from -29 to 7 Site ID: HS$BRCA2_03; usf1(h):usf1; from -29 to 7 Site ID: HS$BRCA2_03; USF2(h):USF2…
BRCA2	HSA_10340_4	Chr.13 31810347 (+)	from -35 to -10 Site ID: HS$BRCA2_01; usf1(h); from -132 to -96 Site ID: HS$BRCA2_02; NF-kappaB1-; from -29 to 7 Site ID: HS$BRCA2_03; usf1(m.s.); from -29 to 7 Site ID: HS$BRCA2_03; (usf1(m.s.))2; from -29 to 7 Site ID: HS$BRCA2_03; (USF2(m.s.))2; from -29 to 7 Site ID: HS$BRCA2_03; usf1(m.s.):USF; from -29 to 7 Site ID: HS$BRCA2_03; usf1(h):usf1; from -29 to 7 Site ID: HS$BRCA2_03; USF2(h):USF2…
BRCA2	HSA_10340_5	Chr.13 31812927 (+)	from -35 to -10 Site ID: HS$BRCA2_01; usf1(h); from -132 to -96 Site ID: HS$BRCA2_02; NF-kappaB1-; from -29 to 7 Site ID: HS$BRCA2_03; usf1(m.s.); from -29 to 7 Site ID: HS$BRCA2_03; (usf1(m.s.))2; from -29 to 7 Site ID: HS$BRCA2_03; (USF2(m.s.))2; from -29 to 7 Site ID: HS$BRCA2_03; usf1(m.s.):USF; from -29 to 7 Site ID: HS$BRCA2_03; usf1(h):usf1; from -29 to 7 Site ID: HS$BRCA2_03; USF2(h):USF2…
BRCA2	HSA_10340_6	Chr.13 31851920 (+)	from -35 to -10 Site ID: HS$BRCA2_01; usf1(h); from -132 to -96 Site ID: HS$BRCA2_02; NF-kappaB1-; from -29 to 7 Site ID: HS$BRCA2_03; usf1(m.s.); from -29 to 7 Site ID: HS$BRCA2_03; (usf1(m.s.))2; from -29 to 7 Site ID: HS$BRCA2_03; (USF2(m.s.))2; from -29 to 7 Site ID: HS$BRCA2_03; usf1(m.s.):USF; from -29 to 7 Site ID: HS$BRCA2_03; usf1(h):usf1; from -29 to 7 Site ID: HS$BRCA2_03; USF2(h):USF2…
CCL19	HSA_4045	Chr.9 34681250 (-)	from -371 to -344 Site ID: HS$CCL19_02; NF-kappaB1; from -371 to -344 Site ID: HS$CCL19_02; RelA-p65(h; from -371 to -344 Site ID: HS$CCL19_02; RelB(h); from -371 to -344 Site ID: HS$CCL19_02; NF-kappaB2; from -860 to -832 Site ID: HS$CCL19_03; STAT2(h); from -860 to -832 Site ID: HS$CCL19_03; STAT1(h); from -860 to -832 Site ID: HS$CCL19_04; IRF-3(h); from -860 to -832 Site ID: HS$CCL19_04; IRF-…	9606, 9633, HS$CCL19_02; 9907, 9935, HS$CCL19_01
CCL2	HSA_4288	Chr.17 29606414 (+)	from -125 to 0 Site ID: HS$CCL2_01; Sp1(h); from -129 to 0 Site ID: HS$CCL2_02; AP-1(h); from -214 to 0 Site ID: HS$CCL2_04; STAT1beta(h); from -214 to 0 Site ID: HS$CCL2_04; STAT1alpha(h); from -227 to 0 Site ID: HS$CCL2_05; STAT1beta(h); from -227 to 0 Site ID: HS$CCL2_05; STAT1alpha(h); from -148 to 0 Site ID: HS$CCL2_03; NF-kappaB(h); from -148 to 0 Site ID: HS$CCL2_03; RelA-p65(h); from -148…	7389, 7408, HS$CCL2_06; 7360, 7379, HS$CCL2_07; 9935, 9968, HS$CCL2_09
CCL5	HSA_4291_1	Chr.17 31231482 (-)	from -210 to -180 Site ID: HS$CCL5_01; c-Jun(h); from -210 to -180 Site ID: HS$CCL5_01; ATF-2-xbb4(; from -210 to -180 Site ID: HS$CCL5_01; CREB(h); from -115 to -91 Site ID: HS$CCL5_02; C/EBPbeta(h); from -115 to -91 Site ID: HS$CCL5_02; CRP3(h); from -71 to -53 Site ID: HS$CCL5_05; NF-kappaB(h); from -71 to -53 Site ID: HS$CCL5_05; NF-kappaB1-p5; from -57 to -39 Site ID: HS$CCL5_06; NF-kappaB(h…	9806, 9836, HS$CCL5_01; 9902, 9926, HS$CCL5_02; 9943, 9964, HS$CCL5_05; 9959, 9978, HS$CCL5_06; 9880, 9901, HS$CCL5_07; 9943, 9963, HS$CCL5_09; 9937, 9982, HS$CCL5_03; 9934, 9963, HS$CCL5_04
CCL5	HSA_4291_2	Chr.17 31227671 (-)	from -210 to -180 Site ID: HS$CCL5_01; c-Jun(h); from -210 to -180 Site ID: HS$CCL5_01; ATF-2-xbb4(; from -210 to -180 Site ID: HS$CCL5_01; CREB(h); from -115 to -91 Site ID: HS$CCL5_02; C/EBPbeta(h); from -115 to -91 Site ID: HS$CCL5_02; CRP3(h); from -71 to -53 Site ID: HS$CCL5_05; NF-kappaB(h); from -71 to -53 Site ID: HS$CCL5_05; NF-kappaB1-p5; from -57 to -39 Site ID: HS$CCL5_06; NF-kappaB(h…	5984, 6014, HS$CCL5_01; 6080, 6104, HS$CCL5_02; 6121, 6142, HS$CCL5_05; 6137, 6156, HS$CCL5_06; 6058, 6079, HS$CCL5_07; 6121, 6141, HS$CCL5_09; 6115, 6160, HS$CCL5_03; 6112, 6141, HS$CCL5_04
CCND1	HSA_3330_1	Chr.11 69165121 (+)	from -790 to -766 Site ID: HS$CCND1_12; c-Ets-2(m); from -790 to -766 Site ID: HS$CCND1_12; c-Ets-1(m); from -68 to -42 Site ID: HS$CCND1_13; CREB1(m.s.):; from -68 to -42 Site ID: HS$CCND1_13; CREB1(h); from -68 to -42 Site ID: HS$CCND1_13; CREB(h); from -68 to -42 Site ID: HS$CCND1_13; ATF-1(h); from -68 to -42 Site ID: HS$CCND1_13; CREB(m); from -68 to -42 Site ID: HS$CCND1_13; CREMalpha(h); f…	9190, 9214, HS$CCND1_12; 9914, 9940, HS$CCND1_13; 9845, 9863, HS$CCND1_22; 9859, 9880, HS$CCND1_23; 9837, 9860, HS$CCND1_14; 9837, 9861, HS$CCND1_14; 9858, 9880, HS$CCND1_15; 9019, 9042, HS$CCND1_01; 9834, 9841, HS$CCND1_02; 9865, 9886, HS$CCND1_03; 9883, 9894, HS$CCND1_04; 9727, 9753, HS$CCND1_18; 9495, 9517, HS$CCND1_17; 9901, 9907, HS$CCND1_07; 9908, 9914, HS$CCND1_08; 9949, 9955, HS$CCND1_09;…
CCND1	HSA_3330_2	Chr.11 69176371 (+)	from -790 to -766 Site ID: HS$CCND1_12; c-Ets-2(m); from -790 to -766 Site ID: HS$CCND1_12; c-Ets-1(m); from -68 to -42 Site ID: HS$CCND1_13; CREB1(m.s.):; from -68 to -42 Site ID: HS$CCND1_13; CREB1(h); from -68 to -42 Site ID: HS$CCND1_13; CREB(h); from -68 to -42 Site ID: HS$CCND1_13; ATF-1(h); from -68 to -42 Site ID: HS$CCND1_13; CREB(m); from -68 to -42 Site ID: HS$CCND1_13; CREMalpha(h); f…
CD38	HSA_4451_1	Chr.4 15389091 (+)	from -2798 to -2789 Site ID: HS$CD38_03; c-Fos(h); from -2922 to -2902 Site ID: HS$CD38_04; AP-1(h); from -1734 to -1713 Site ID: HS$CD38_01; NF-kappaB; from -158 to -138 Site ID: HS$CD38_02; AP-1(h); from -881 to -875 Site ID: HS$CD38_05; GR(h); from -1409 to -1382 Site ID: HS$CD38_06; GR(h); from -2662 to -2658 Site ID: HS$CD38_07; GR(h); from 741 to 765 Site ID: HS$CD38_08; NR1B1(m):RXR-	10702, 10726, HS$CD38_08
CD38	HSA_4451_2	Chr.4 15459309 (+)	from -2798 to -2789 Site ID: HS$CD38_03; c-Fos(h); from -2922 to -2902 Site ID: HS$CD38_04; AP-1(h); from -1734 to -1713 Site ID: HS$CD38_01; NF-kappaB; from -158 to -138 Site ID: HS$CD38_02; AP-1(h); from -881 to -875 Site ID: HS$CD38_05; GR(h); from -1409 to -1382 Site ID: HS$CD38_06; GR(h); from -2662 to -2658 Site ID: HS$CD38_07; GR(h); from 741 to 765 Site ID: HS$CD38_08; NR1B1(m):RXR-
CD40	HSA_6996_1	Chr.20 44180369 (+)	Site ID: HS$CD40_01; AKNA(h); from -136 to -112 Site ID: HS$CD40_04; STAT6(m); from -529 to -504 Site ID: HS$CD40_05; STAT6(m); from -529 to -504 Site ID: HS$CD40_05; STAT1alpha(; from -530 to 0 Site ID: HS$CD40_06; NF-kappaB(m); from -530 to 0 Site ID: HS$CD40_06; RelA-p65(m):Re; from -491 to -467 Site ID: HS$CD40_07; (STAT1(m))2; from -491 to -467 Site ID: HS$CD40_07; STAT1alpha(; from -491 to …	9838, 9862, HS$CD40_04; 9442, 9467, HS$CD40_05; 9441, 9459, HS$CD40_06; 9481, 9505, HS$CD40_07; 9403, 9438, HS$CD40_08; 9517, 9537, HS$CD40_09
CD40	HSA_6996_2	Chr.20 44183467 (+)	Site ID: HS$CD40_01; AKNA(h); from -136 to -112 Site ID: HS$CD40_04; STAT6(m); from -529 to -504 Site ID: HS$CD40_05; STAT6(m); from -529 to -504 Site ID: HS$CD40_05; STAT1alpha(; from -530 to 0 Site ID: HS$CD40_06; NF-kappaB(m); from -530 to 0 Site ID: HS$CD40_06; RelA-p65(m):Re; from -491 to -467 Site ID: HS$CD40_07; (STAT1(m))2; from -491 to -467 Site ID: HS$CD40_07; STAT1alpha(; from -491 to …	6740, 6764, HS$CD40_04; 6344, 6369, HS$CD40_05; 6343, 6361, HS$CD40_06; 6383, 6407, HS$CD40_07; 6305, 6340, HS$CD40_08; 6419, 6439, HS$CD40_09
COL1A2	HSA_1154_1	Chr.7 93862141 (+)	from -271 to -235 Site ID: HS$A21COL_06; NF-kappaB; from -271 to -235 Site ID: HS$A21COL_06; RelA-p65(; from -283 to -250 Site ID: HS$A21COL_05; Sp1(h); from -283 to -250 Site ID: HS$A21COL_04; Smad3(h); from -283 to -250 Site ID: HS$A21COL_04; Smad3(h):; from -348 to -234 Site ID: HS$A21COL_01; Sp3(h); from -348 to -234 Site ID: HS$A21COL_01; Sp1(h); from -313 to -183 Site ID: HS$A21COL_03; Sp3(…
COL1A2	HSA_1154_2	Chr.7 93895271 (+)	from -271 to -235 Site ID: HS$A21COL_06; NF-kappaB; from -271 to -235 Site ID: HS$A21COL_06; RelA-p65(; from -283 to -250 Site ID: HS$A21COL_05; Sp1(h); from -283 to -250 Site ID: HS$A21COL_04; Smad3(h); from -283 to -250 Site ID: HS$A21COL_04; Smad3(h):; from -348 to -234 Site ID: HS$A21COL_01; Sp3(h); from -348 to -234 Site ID: HS$A21COL_01; Sp1(h); from -313 to -183 Site ID: HS$A21COL_03; Sp3(…
CREB1	HSA_7599_1	Chr.2 208103006 (+)	Site ID: HS$CREB1_01; NF-kappaB(r); Site ID: HS$CREB1_02; NF-kappaB(r); Site ID: HS$CREB1_03; NF-kappaB(r); from -168 to -133 Site ID: HS$CREB1_04; Sp1(h); from -226 to -200 Site ID: HS$CREB1_05; Sp1(h); from -110 to -80 Site ID: HS$CREB1_06; CREB1(h); from -129 to -102 Site ID: HS$CREB1_07; CREB1(h)
CREB1	HSA_7599_2	Chr.2 208140631 (+)	Site ID: HS$CREB1_01; NF-kappaB(r); Site ID: HS$CREB1_02; NF-kappaB(r); Site ID: HS$CREB1_03; NF-kappaB(r); from -168 to -133 Site ID: HS$CREB1_04; Sp1(h); from -226 to -200 Site ID: HS$CREB1_05; Sp1(h); from -110 to -80 Site ID: HS$CREB1_06; CREB1(h); from -129 to -102 Site ID: HS$CREB1_07; CREB1(h)
CRMP1	HSA_1770_1	Chr.4 5945669 (-)	from -1753 to -1743 Site ID: HS$CRMP1_01; NF-kappa
CRMP1	HSA_1770_2	Chr.4 5941127 (-)	from -1753 to -1743 Site ID: HS$CRMP1_01; NF-kappa	8269, 8288, HS$CRMP1_01
CSNK1A1	HSA_13273	Chr.5 148911151 (-)	from -7 to 11 Site ID: HS$CSNK1A1_01; Sp1(h); from -26 to -8 Site ID: HS$CSNK1A1_02; Sp1(h); from 12 to 27 Site ID: HS$CSNK1A1_03; NF-kappaB(h)
CXCL1	HSA_5374	Chr.4 74953977 (+)	from -77 to -57 Site ID: HS$CXCL1_01; NF-kappaB(h); from -130 to -116 Site ID: HS$CXCL1_02; Sp3(h); from -130 to -116 Site ID: HS$CXCL1_02; Sp3(c); from -130 to -116 Site ID: HS$CXCL1_02; Sp1(h); from -97 to -62 Site ID: HS$CXCL1_03; HMGIY(h); from -94 to -78 Site ID: HS$CXCL1_04; PARP(m.s.); from -94 to -78 Site ID: HS$CXCL1_04; PARP(h)	9918, 9933, HS$CXCL1_01; 9869, 9883, HS$CXCL1_02; 9902, 9937, HS$CXCL1_03
CXCL2	HSA_5375	Chr.4 75184115 (-)	from -77 to -57 Site ID: HS$CXCL2_01; NF-kappaB(h)	10259, 10274, HS$CXCL2_01
CXCL3	HSA_5376	Chr.4 75123354 (-)	from -77 to -57 Site ID: HS$GRO3_01; NF-kappaB(h)	10003, 10018, HS$GRO3_01
CXCR4	HSA_319	Chr.2 136592176 (-)	from -357 to -352 Site ID: HS$CXCR4_02; c-Myc(h); from -357 to -352 Site ID: HS$CXCR4_02; USF2a(h); from -1021 to -1017 Site ID: HS$CXCR4_05; HIF-1alp; from -1273 to -1258 Site ID: HS$CXCR4_06; HIF-1alp; from -111 to -96 Site ID: HS$CXCR4_07; c-Ets-1(h); from -111 to -96 Site ID: HS$CXCR4_08; NF-kappaB(h; from -412 to -397 Site ID: HS$CXCR4_03; c-Ets-1(h); from -481 to -478 Site ID: HS$CXCR4_04; …
ELF3	HSA_6034	Chr.1 200246435 (+)	from -88 to -79 Site ID: HS$ELF3_02; NF-kappaB1-p5
F8	HSA_2030_1	Chr.X 153908570 (-)	from -59 to -35 Site ID: HS$F8_01; HNF-1alpha-A(h); from -123 to -79 Site ID: HS$F8_02; NF-kappaB(r); from -123 to -79 Site ID: HS$F8_02; NF-kappaB(h); from -267 to -252 Site ID: HS$F8_03; C/EBPbeta(LAP; from -267 to -252 Site ID: HS$F8_03; C/EBPalpha(r); from -303 to -149 Site ID: HS$F8_04; C/EBPbeta(LAP; from -303 to -149 Site ID: HS$F8_04; C/EBPalpha(r); from -311 to -279 Site ID: HS$F8_05; HN…
F8	HSA_2030_2	Chr.X 153904191 (-)	from -59 to -35 Site ID: HS$F8_01; HNF-1alpha-A(h); from -123 to -79 Site ID: HS$F8_02; NF-kappaB(r); from -123 to -79 Site ID: HS$F8_02; NF-kappaB(h); from -267 to -252 Site ID: HS$F8_03; C/EBPbeta(LAP; from -267 to -252 Site ID: HS$F8_03; C/EBPalpha(r); from -303 to -149 Site ID: HS$F8_04; C/EBPbeta(LAP; from -303 to -149 Site ID: HS$F8_04; C/EBPalpha(r); from -311 to -279 Site ID: HS$F8_05; HN…
F8	HSA_2030_3	Chr.X 153847611 (-)	from -59 to -35 Site ID: HS$F8_01; HNF-1alpha-A(h); from -123 to -79 Site ID: HS$F8_02; NF-kappaB(r); from -123 to -79 Site ID: HS$F8_02; NF-kappaB(h); from -267 to -252 Site ID: HS$F8_03; C/EBPbeta(LAP; from -267 to -252 Site ID: HS$F8_03; C/EBPalpha(r); from -303 to -149 Site ID: HS$F8_04; C/EBPbeta(LAP; from -303 to -149 Site ID: HS$F8_04; C/EBPalpha(r); from -311 to -279 Site ID: HS$F8_05; HN…
F8	HSA_2030_4	Chr.X 153811325 (-)	from -59 to -35 Site ID: HS$F8_01; HNF-1alpha-A(h); from -123 to -79 Site ID: HS$F8_02; NF-kappaB(r); from -123 to -79 Site ID: HS$F8_02; NF-kappaB(h); from -267 to -252 Site ID: HS$F8_03; C/EBPbeta(LAP; from -267 to -252 Site ID: HS$F8_03; C/EBPalpha(r); from -303 to -149 Site ID: HS$F8_04; C/EBPbeta(LAP; from -303 to -149 Site ID: HS$F8_04; C/EBPalpha(r); from -311 to -279 Site ID: HS$F8_05; HN…
F8	HSA_2030_5	Chr.X 153767785 (-)	from -59 to -35 Site ID: HS$F8_01; HNF-1alpha-A(h); from -123 to -79 Site ID: HS$F8_02; NF-kappaB(r); from -123 to -79 Site ID: HS$F8_02; NF-kappaB(h); from -267 to -252 Site ID: HS$F8_03; C/EBPbeta(LAP; from -267 to -252 Site ID: HS$F8_03; C/EBPalpha(r); from -303 to -149 Site ID: HS$F8_04; C/EBPbeta(LAP; from -303 to -149 Site ID: HS$F8_04; C/EBPalpha(r); from -311 to -279 Site ID: HS$F8_05; HN…
FAS	HSA_6998	Chr.10 90740486 (+)	from -1035 to -1008 Site ID: HS$FAS_05; YB-1(h); from 779 to 798 Site ID: HS$FAS_01; p53(m); from 779 to 798 Site ID: HS$FAS_01; p53(h); from -785 to -767 Site ID: HS$FAS_06; RBMS1(h); from -1631 to -1512 Site ID: HS$FAS_07; YY1(h); from -300 to -281 Site ID: HS$FAS_02; NF-kappaB(h); from -300 to -281 Site ID: HS$FAS_02; NF-kappaB1-p; from -300 to -281 Site ID: HS$FAS_03; Sp1(h); from -92 to -44 …	9094, 9121, HS$FAS_05; 10552, 10592, HS$FAS_01; 8998, 9016, HS$FAS_06; 9829, 9848, HS$FAS_02; 9829, 9848, HS$FAS_03
FASLG	HSA_12918	Chr.1 170894892 (+)	Site ID: HS$TNFSF6_07; FOXO3a(m.s.); from -724 to -695 Site ID: HS$TNFSF6_02; FOXO3a(h); from -379 to -346 Site ID: HS$TNFSF6_08; c-Ets-1(m; from -379 to -346 Site ID: HS$TNFSF6_08; c-Ets-1(r; from -379 to -346 Site ID: HS$TNFSF6_08; Sp1(m.s.); from -294 to -265 Site ID: HS$TNFSF6_09; Sp3(h); from -294 to -265 Site ID: HS$TNFSF6_09; Sp1(h); from -294 to -265 Site ID: HS$TNFSF6_09; Sp1(r); from -1…	9293, 9314, HS$TNFSF6_02; 9813, 9846, HS$TNFSF6_08; 9897, 9926, HS$TNFSF6_09; 10049, 10061, HS$TNFSF6_01; 9960, 9991, HS$TNFSF6_04; 9391, 9427, HS$TNFSF6_05; 9905, 9928, HS$TNFSF6_06; 9905, 9928, HS$TNFSF6_03
FGFR4	HSA_9571_1	Chr.5 176446645 (+)	from 5127 to 5172 Site ID: HS$FGFR4_02; AP-2alpha(; from 5127 to 5166 Site ID: HS$FGFR4_03; NF-kappaB(; Site ID: HS$FGFR4_04; HNF-1alpha-A(h); Site ID: HS$FGFR4_05; HNF-1alpha-A(h); Site ID: HS$FGFR4_06; Sp1(h); Site ID: HS$FGFR4_07; Sp1(h); from -65 to -26 Site ID: HS$FGFR4_01; Ikaros(r); from -65 to -26 Site ID: HS$FGFR4_01; ZNFN1A1(h)	9738, 9777, HS$FGFR4_01
FGFR4	HSA_9571_2	Chr.5 176449702 (+)	from 5127 to 5172 Site ID: HS$FGFR4_02; AP-2alpha(; from 5127 to 5166 Site ID: HS$FGFR4_03; NF-kappaB(; Site ID: HS$FGFR4_04; HNF-1alpha-A(h); Site ID: HS$FGFR4_05; HNF-1alpha-A(h); Site ID: HS$FGFR4_06; Sp1(h); Site ID: HS$FGFR4_07; Sp1(h); from -65 to -26 Site ID: HS$FGFR4_01; Ikaros(r); from -65 to -26 Site ID: HS$FGFR4_01; ZNFN1A1(h)	10804, 10849, HS$FGFR4_02; 10804, 10843, HS$FGFR4_03; 6757, 6796, HS$FGFR4_01
GADD45B	HSA_10384	Chr.19 2427136 (+)	from -605 to -569 Site ID: HS$GADD45B_01; NF-kappa; from -463 to -434 Site ID: HS$GADD45B_02; E2F-1(h)	9624, 9659, HS$GADD45B_01; 9766, 9794, HS$GADD45B_02
GCLC	HSA_4909	Chr.6 53517844 (-)	Site ID: HS$GCLC_01; NF-kappaB(h); from -280 to -257 Site ID: HS$GCLC_02; AP-1(h); Site ID: HS$GCLC_05; Nrf2(h); Site ID: HS$GCLC_06; MafG(h); Site ID: HS$GCLC_07; c-Jun(h):Fra-1(h); Site ID: HS$GCLC_07; JunD(h); Site ID: HS$GCLC_08; maf(h):Nrf2(m.s.); Site ID: HS$GCLC_03; MTF-1(h); Site ID: HS$GCLC_04; MTF-1(h)	9698, 9721, HS$GCLC_02; 9864, 9872, HS$GCLC_03
GNAI2	HSA_11065	Chr.3 50248654 (+)	from -94 to -64 Site ID: HS$GNAI2_05; maf(h); from -94 to -64 Site ID: HS$GNAI2_06; c-Fos(h); from 3 to 29 Site ID: HS$GNAI2_01; NF-kappaB(h); from -233 to -204 Site ID: HS$GNAI2_02; NF-kappaB(; from -94 to -64 Site ID: HS$GNAI2_03; Nrf2(h); from -94 to -64 Site ID: HS$GNAI2_03; NF-E2p45(h); from -94 to -64 Site ID: HS$GNAI2_04; RelA-p65(h)	9902, 9932, HS$GNAI2_05; 9902, 9932, HS$GNAI2_06; 9998, 10024, HS$GNAI2_01; 9761, 9790, HS$GNAI2_02; 9902, 9932, HS$GNAI2_03; 9902, 9932, HS$GNAI2_04
GUCY1A3	HSA_590_1	Chr.4 156807599 (+)	from -93 to -66 Site ID: HS$GUCY1A3_01; NF-kappaB1	9460, 9487, HS$GUCY1A3_01
GUCY1A3	HSA_590_2	Chr.4 156838033 (+)	from -93 to -66 Site ID: HS$GUCY1A3_01; NF-kappaB1
GUCY1B3	HSA_627	Chr.4 156899670 (+)	from -57 to -30 Site ID: HS$GUCY1B3_01; YB-1(h); from -37 to -8 Site ID: HS$GUCY1B3_02; neurofibrom; from -37 to -8 Site ID: HS$GUCY1B3_03; Gfi1(h); from -138 to -109 Site ID: HS$GUCY1B3_04; NF-kappa
HIF1A	HSA_6420_1	Chr.14 61231994 (+)	from -203 to -181 Site ID: HS$HIF1A_02; NF-kappaB1; Site ID: HS$HIF1A_07; hsa-miR-17-5p(h); Site ID: HS$HIF1A_06; hsa-miR-18a(h); Site ID: HS$HIF1A_08; hsa-miR-20a(h); Site ID: HS$HIF1A_03; hsa-miR-20a(h); Site ID: HS$HIF1A_04; hsa-miR-20a(h); Site ID: HS$HIF1A_05; hsa-miR-17-5p(h)	9799, 9821, HS$HIF1A_02
HIF1A	HSA_6420_2	Chr.14 61273986 (+)	from -203 to -181 Site ID: HS$HIF1A_02; NF-kappaB1; Site ID: HS$HIF1A_07; hsa-miR-17-5p(h); Site ID: HS$HIF1A_06; hsa-miR-18a(h); Site ID: HS$HIF1A_08; hsa-miR-20a(h); Site ID: HS$HIF1A_03; hsa-miR-20a(h); Site ID: HS$HIF1A_04; hsa-miR-20a(h); Site ID: HS$HIF1A_05; hsa-miR-17-5p(h)
HLA-G	HSA_11812	Chr.6 29903538 (+)	from -757 to -727 Site ID: HS$HLAG_01; irf1(h); Site ID: HS$HLAG_02; NF-kappaB1-p50(h):RelA-p65(h; from -97 to 1 Site ID: HS$HLAG_03; PR(h)	9303, 9334, HS$HLAG_01
ICAM1	HSA_3276_1	Chr.19 10242774 (+)	from -206 to -177 Site ID: HS$ICAM1_01; C/EBPalpha; from -206 to -177 Site ID: HS$ICAM1_01; C/EBPbeta(; from -191 to -170 Site ID: HS$ICAM1_02; NF-kappaB(; from -191 to -170 Site ID: HS$ICAM1_02; (RelA-p65(; from -191 to -170 Site ID: HS$ICAM1_02; p50(h):Rel; from -191 to -170 Site ID: HS$ICAM1_02; RelA-p65(h; from -191 to -170 Site ID: HS$ICAM1_03; NF-AT1(h); Site ID: HS$ICAM1_05; STAT1(h):STAT1…	9823, 9840, HS$ICAM1_01; 9835, 9855, HS$ICAM1_02; 9835, 9855, HS$ICAM1_03; 9892, 9921, HS$ICAM1_06; 9916, 9949, HS$ICAM1_07
ICAM1	HSA_3276_2	Chr.19 10256009 (+)	from -206 to -177 Site ID: HS$ICAM1_01; C/EBPalpha; from -206 to -177 Site ID: HS$ICAM1_01; C/EBPbeta(; from -191 to -170 Site ID: HS$ICAM1_02; NF-kappaB(; from -191 to -170 Site ID: HS$ICAM1_02; (RelA-p65(; from -191 to -170 Site ID: HS$ICAM1_02; p50(h):Rel; from -191 to -170 Site ID: HS$ICAM1_02; RelA-p65(h; from -191 to -170 Site ID: HS$ICAM1_03; NF-AT1(h); Site ID: HS$ICAM1_05; STAT1(h):STAT1…
IFNB1	HSA_11940	Chr.9 21067945 (-)	from -103 to -87 Site ID: HS$IFNB_20; c-Jun(h); from -103 to -87 Site ID: HS$IFNB_20; ATF-2-xbb4(h; Site ID: HS$IFNB_21; HMGIY(h); from -103 to -87 Site ID: HS$IFNB_22; HMGIY(h); from -103 to -86 Site ID: HS$IFNB_23; HMGIY(h); Site ID: HS$IFNB_24; HMGIY(h); Site ID: HS$IFNB_18; IRF-3(h); Site ID: HS$IFNB_18; irf1(h); Site ID: HS$IFNB_17; IRF-3(h); from -91 to -65 Site ID: HS$IFNB_19; IRF-3(h); fr…	9900, 9916, HS$IFNB_20; 9900, 9916, HS$IFNB_22; 9900, 9918, HS$IFNB_23; 9912, 9938, HS$IFNB_19; 9928, 9961, HS$IFNB_16; 9929, 9934, HS$IFNB_02; 9909, 9926, HS$IFNB_03; 9921, 9943, HS$IFNB_04; 9939, 9948, HS$IFNB_05; 9939, 9948, HS$IFNB_07; 9937, 9948, HS$IFNB_08; 9924, 9939, HS$IFNB_09; 9926, 9939, HS$IFNB_11; 9926, 9939, HS$IFNB_12; 9937, 9948, HS$IFNB_13
IFNG	HSA_1184_1	Chr.12 66839790 (-)	from -79 to -40 Site ID: HS$IFNG_10; HMGIY(m.s.); from -79 to -40 Site ID: HS$IFNG_10; HMGIY(m); from -133 to -114 Site ID: HS$IFNG_11; HMGIY(m.s.); Site ID: HS$IFNG_09; STAT5A(h); Site ID: HS$IFNG_09; STAT5B(h); from -211 to -196 Site ID: HS$IFNG_01; AP-1(h); from -211 to -196 Site ID: HS$IFNG_01; YY1(h); from -211 to -196 Site ID: HS$IFNG_01; Sp1(h); from -246 to -212 Site ID: HS$IFNG_02; AP-2a…	9922, 9961, HS$IFNG_10; 9868, 9887, HS$IFNG_11; 9793, 9817, HS$IFNG_01; 9757, 9792, HS$IFNG_02; 9930, 9961, HS$IFNG_12; 9930, 9961, HS$IFNG_13; 9715, 9734, HS$IFNG_05; 9209, 9225, HS$IFNG_06; 9222, 9237, HS$IFNG_07; 9930, 9957, HS$IFNG_08; 9835, 9847, HS$IFNG_03; 9715, 9734, HS$IFNG_04
IFNG	HSA_1184_2	Chr.12 66835397 (-)	from -79 to -40 Site ID: HS$IFNG_10; HMGIY(m.s.); from -79 to -40 Site ID: HS$IFNG_10; HMGIY(m); from -133 to -114 Site ID: HS$IFNG_11; HMGIY(m.s.); Site ID: HS$IFNG_09; STAT5A(h); Site ID: HS$IFNG_09; STAT5B(h); from -211 to -196 Site ID: HS$IFNG_01; AP-1(h); from -211 to -196 Site ID: HS$IFNG_01; YY1(h); from -211 to -196 Site ID: HS$IFNG_01; Sp1(h); from -246 to -212 Site ID: HS$IFNG_02; AP-2a…	5529, 5568, HS$IFNG_10; 5475, 5494, HS$IFNG_11; 5400, 5424, HS$IFNG_01; 5364, 5399, HS$IFNG_02; 5537, 5568, HS$IFNG_12; 5537, 5568, HS$IFNG_13; 5322, 5341, HS$IFNG_05; 4816, 4832, HS$IFNG_06; 4829, 4844, HS$IFNG_07; 5537, 5564, HS$IFNG_08; 5442, 5454, HS$IFNG_03; 5322, 5341, HS$IFNG_04
IFNGR2	HSA_393	Chr.21 33697587 (+)	from -230 to -221 Site ID: HS$IFNGR2_01; NF-kappaB	9900, 9920, HS$IFNGR2_01
IL12B	HSA_6307_1	Chr.5 158690427 (-)	from -123 to -99 Site ID: HS$IL12P40_01; p50(m); from -123 to -99 Site ID: HS$IL12P40_01; NF-kappaB; from -123 to -99 Site ID: HS$IL12P40_01; c-Rel(m):; from -123 to -99 Site ID: HS$IL12P40_01; c-Rel(h):; from -123 to -99 Site ID: HS$IL12P40_01; p50(m):c-; from -123 to -99 Site ID: HS$IL12P40_01; RelA-p65(; from -123 to -99 Site ID: HS$IL12P40_01; c-Rel(h); from -123 to -99 Site ID: HS$IL12P40_01…	10230, 10254, HS$IL12P40_01; 10273, 10281, HS$IL12P40_02; 10218, 10254, HS$IL12P40_03; 10133, 10159, HS$IL12P40_04; 10065, 10159, HS$IL12P40_05; 10187, 10212, HS$IL12P40_06; 10134, 10159, HS$IL12P40_07
IL12B	HSA_6307_2	Chr.5 158678779 (-)	from -123 to -99 Site ID: HS$IL12P40_01; p50(m); from -123 to -99 Site ID: HS$IL12P40_01; NF-kappaB; from -123 to -99 Site ID: HS$IL12P40_01; c-Rel(m):; from -123 to -99 Site ID: HS$IL12P40_01; c-Rel(h):; from -123 to -99 Site ID: HS$IL12P40_01; p50(m):c-; from -123 to -99 Site ID: HS$IL12P40_01; RelA-p65(; from -123 to -99 Site ID: HS$IL12P40_01; c-Rel(h); from -123 to -99 Site ID: HS$IL12P40_01…
IL12B	HSA_6307_3	Chr.5 158676291 (-)	from -123 to -99 Site ID: HS$IL12P40_01; p50(m); from -123 to -99 Site ID: HS$IL12P40_01; NF-kappaB; from -123 to -99 Site ID: HS$IL12P40_01; c-Rel(m):; from -123 to -99 Site ID: HS$IL12P40_01; c-Rel(h):; from -123 to -99 Site ID: HS$IL12P40_01; p50(m):c-; from -123 to -99 Site ID: HS$IL12P40_01; RelA-p65(; from -123 to -99 Site ID: HS$IL12P40_01; c-Rel(h); from -123 to -99 Site ID: HS$IL12P40_01…
IL1B	HSA_6114	Chr.2 113310833 (-)	from -306 to -283 Site ID: HS$IL1B_06; NF-kappaB1-; from -423 to -400 Site ID: HS$IL1B_07; NF-kappaB1-; from -91 to -83 Site ID: HS$IL1B_03; C/EBPbeta(m.s; from -91 to -83 Site ID: HS$IL1B_03; C/EBPbeta(h); from -2782 to -2729 Site ID: HS$IL1B_02; C/EBPbeta; from -2782 to -2729 Site ID: HS$IL1B_02; CREB1(r); from -49 to -38 Site ID: HS$IL1B_01; SPI1(h); Site ID: HS$IL1B_08; SPI1(m); from -120 to …
IL2	HSA_2273_1	Chr.4 123597143 (-)	Site ID: HS$IL2_21; Gfi1(r); Site ID: HS$IL2_22; Gfi1(r); Site ID: HS$IL2_17; POU6F1(h); Site ID: HS$IL2_17; Oct-1(h); from -303 to -280 Site ID: HS$IL2_18; Egr-4(h); from -303 to -280 Site ID: HS$IL2_18; Egr-1(h); from -303 to -280 Site ID: HS$IL2_19; Sp1(h); from -285 to -254 Site ID: HS$IL2_16; FOXN-2(h); from -285 to -258 Site ID: HS$IL2_15; c-Jun(r); from -285 to -258 Site ID: HS$IL2_15; Jun…	9742, 9764, HS$IL2_18; 9742, 9764, HS$IL2_19; 9763, 9795, HS$IL2_16; 9766, 9795, HS$IL2_15; 9895, 9911, HS$IL2_12; 9888, 9912, HS$IL2_13; 9940, 9953, HS$IL2_11; 9761, 9794, HS$IL2_01; 9766, 9795, HS$IL2_02; 9795, 9813, HS$IL2_03; 9846, 9858, HS$IL2_04; 9867, 9874, HS$IL2_05; 9890, 9899, HS$IL2_06; 9973, 9982, HS$IL2_07; 10020, 10023, HS$IL2_09; 9766, 9791, HS$IL2_23; 9899, 9929, HS$IL2_14
IL2	HSA_2273_2	Chr.4 123592376 (-)	Site ID: HS$IL2_21; Gfi1(r); Site ID: HS$IL2_22; Gfi1(r); Site ID: HS$IL2_17; POU6F1(h); Site ID: HS$IL2_17; Oct-1(h); from -303 to -280 Site ID: HS$IL2_18; Egr-4(h); from -303 to -280 Site ID: HS$IL2_18; Egr-1(h); from -303 to -280 Site ID: HS$IL2_19; Sp1(h); from -285 to -254 Site ID: HS$IL2_16; FOXN-2(h); from -285 to -258 Site ID: HS$IL2_15; c-Jun(r); from -285 to -258 Site ID: HS$IL2_15; Jun…	4975, 4997, HS$IL2_18; 4975, 4997, HS$IL2_19; 4996, 5028, HS$IL2_16; 4999, 5028, HS$IL2_15; 5128, 5144, HS$IL2_12; 5121, 5145, HS$IL2_13; 5173, 5186, HS$IL2_11; 4994, 5027, HS$IL2_01; 4999, 5028, HS$IL2_02; 5028, 5046, HS$IL2_03; 5079, 5091, HS$IL2_04; 5100, 5107, HS$IL2_05; 5123, 5132, HS$IL2_06; 5206, 5215, HS$IL2_07; 5253, 5256, HS$IL2_09; 4999, 5024, HS$IL2_23; 5132, 5162, HS$IL2_14
IL2RA	HSA_7952_1	Chr.10 6144288 (-)	from -120 to -90 Site ID: HS$IL2RA_12; HMGIY(h); from -3775 to -3754 Site ID: HS$IL2RA_06; STAT5A(h; from -3775 to -3754 Site ID: HS$IL2RA_06; STAT5B(h; from -3775 to -3754 Site ID: HS$IL2RA_06; STAT5(h); from -3775 to -3754 Site ID: HS$IL2RA_06; STAT1(h); from -3775 to -3754 Site ID: HS$IL2RA_06; STAT4(h); from -3775 to -3754 Site ID: HS$IL2RA_06; STAT5B(r; from -3775 to -3754 Site ID: HS$IL2RA_…	9895, 9927, HS$IL2RA_12; 6227, 6248, HS$IL2RA_06; 6247, 6267, HS$IL2RA_07; 9747, 9758, HS$IL2RA_01; 9747, 9758, HS$IL2RA_02; 9753, 9765, HS$IL2RA_03; 9747, 9758, HS$IL2RA_04; 9747, 9758, HS$IL2RA_05; 6232, 6245, HS$IL2RA_08; 9917, 9933, HS$IL2RA_09; 9917, 9933, HS$IL2RA_10; 9878, 9895, HS$IL2RA_11
IL2RA	HSA_7952_2	Chr.10 6118853 (-)	from -120 to -90 Site ID: HS$IL2RA_12; HMGIY(h); from -3775 to -3754 Site ID: HS$IL2RA_06; STAT5A(h; from -3775 to -3754 Site ID: HS$IL2RA_06; STAT5B(h; from -3775 to -3754 Site ID: HS$IL2RA_06; STAT5(h); from -3775 to -3754 Site ID: HS$IL2RA_06; STAT1(h); from -3775 to -3754 Site ID: HS$IL2RA_06; STAT4(h); from -3775 to -3754 Site ID: HS$IL2RA_06; STAT5B(r; from -3775 to -3754 Site ID: HS$IL2RA_…
IL5	HSA_2277	Chr.5 131907113 (-)	from -411 to -383 Site ID: HS$IL5_03; GATA-3 isofo; from -82 to -60 Site ID: HS$IL5_04; GATA-3 isoform; from -82 to -60 Site ID: HS$IL5_04; GATA-4(h); from -82 to -60 Site ID: HS$IL5_04; GATA-2(h); from -162 to -137 Site ID: HS$IL5_05; GATA-3 isofo; from -59 to -38 Site ID: HS$IL5_06; POU2F1(h); from -59 to -38 Site ID: HS$IL5_06; Oct-2(h); from -59 to -38 Site ID: HS$IL5_07; c-Jun(h); from -59 t…	9595, 9621, HS$IL5_03; 9920, 9940, HS$IL5_04; 9838, 9865, HS$IL5_05; 9942, 9963, HS$IL5_06; 9942, 9963, HS$IL5_07; 9789, 9798, HS$IL5_01; 9883, 9895, HS$IL5_02; 9938, 9964, HS$IL5_08
IL6	HSA_2281	Chr.7 22733293 (+)	Site ID: HS$IL6_13; C/EBPbeta(h); from -67 to -60 Site ID: HS$IL6_12; NF-kappaB(r); from -67 to -60 Site ID: HS$IL6_12; NF-kappaB(h); from -67 to -60 Site ID: HS$IL6_12; RelA-p65(h):NF; from -67 to -60 Site ID: HS$IL6_12; RBPJK(h); from -83 to -75 Site ID: HS$IL6_11; C/EBPbeta(h); from -210 to -201 Site ID: HS$IL6_04; GR-beta(h); from -210 to -201 Site ID: HS$IL6_04; GR-alpha(h); from -171 to -14…	9988, 10011, HS$IL6_12; 9859, 9868, HS$IL6_04; 9899, 9917, HS$IL6_05; 9934, 9937, HS$IL6_06; 10036, 10044, HS$IL6_07; 10042, 10049, HS$IL6_08; 10062, 10079, HS$IL6_09; 10063, 10081, HS$IL6_10; 9996, 10006, HS$IL6_02; 9990, 10006, HS$IL6_01; 9906, 9930, HS$IL6_03; 9627, 9640, HS$IL6_17
IL8	HSA_2285	Chr.4 74825165 (+)	Site ID: HS$IL8_06; Gfi1(r); Site ID: HS$IL8_07; Gfi1(r); from -905 to -893 Site ID: HS$IL8_03; FKHL5(m); from 1303 to 1473 Site ID: HS$IL8_04; c-Fos(h); from 1303 to 1473 Site ID: HS$IL8_05; Fra-1(h); from -69 to -61 Site ID: HS$IL8_08; TORC2(h); from -69 to -61 Site ID: HS$IL8_08; TORC1(h); from -69 to -61 Site ID: HS$IL8_08; TORC3(h); Site ID: HS$IL8_10; AP-1(h); from -126 to 0 Site ID: HS$IL8…	9068, 9080, HS$IL8_03; 9907, 9914, HS$IL8_08; 9844, 9862, HS$IL8_11; 9840, 9866, HS$IL8_13; 9874, 9900, HS$IL8_12; 9882, 9895, HS$IL8_01; 9896, 9905, HS$IL8_02
ILK	HSA_2307_1	Chr.11 6581625 (+)	Site ID: HS$ILK_01; NF-kappaB(h); Site ID: HS$ILK_02; Sp1(h); Site ID: HS$ILK_03; AP-2(h)
ILK	HSA_2307_2	Chr.11 6586356 (+)	Site ID: HS$ILK_01; NF-kappaB(h); Site ID: HS$ILK_02; Sp1(h); Site ID: HS$ILK_03; AP-2(h)
ILK	HSA_2307_3	Chr.11 6589778 (+)	Site ID: HS$ILK_01; NF-kappaB(h); Site ID: HS$ILK_02; Sp1(h); Site ID: HS$ILK_03; AP-2(h)
IRF4	HSA_11856_1	Chr.6 336909 (+)	from -294 to -251 Site ID: HS$IRF4_07; STAT5(h); from -294 to -251 Site ID: HS$IRF4_07; STAT4(h); from -294 to -251 Site ID: HS$IRF4_07; STAT6(h); from -580 to -531 Site ID: HS$IRF4_08; STAT5(h); from -580 to -531 Site ID: HS$IRF4_08; STAT4(h); from -580 to -531 Site ID: HS$IRF4_08; STAT6(h); from -580 to -531 Site ID: HS$IRF4_09; SPI1(h); from -580 to -531 Site ID: HS$IRF4_10; IRF-4(h); from -11…	9508, 9551, HS$IRF4_07; 9222, 9271, HS$IRF4_08; 9222, 9271, HS$IRF4_09; 9222, 9271, HS$IRF4_10; 8629, 8652, HS$IRF4_11; 9692, 9715, HS$IRF4_12; 9745, 9781, HS$IRF4_01; 9403, 9438, HS$IRF4_03; 9324, 9333, HS$IRF4_04; 9511, 9553, HS$IRF4_05; 9511, 9553, HS$IRF4_06
IRF4	HSA_11856_2	Chr.6 356437 (+)	from -294 to -251 Site ID: HS$IRF4_07; STAT5(h); from -294 to -251 Site ID: HS$IRF4_07; STAT4(h); from -294 to -251 Site ID: HS$IRF4_07; STAT6(h); from -580 to -531 Site ID: HS$IRF4_08; STAT5(h); from -580 to -531 Site ID: HS$IRF4_08; STAT4(h); from -580 to -531 Site ID: HS$IRF4_08; STAT6(h); from -580 to -531 Site ID: HS$IRF4_09; SPI1(h); from -580 to -531 Site ID: HS$IRF4_10; IRF-4(h); from -11…
LTA	HSA_5385	Chr.6 31648036 (+)	from -100 to -88 Site ID: HS$LTA_01; NF-kappaB(h)	9874, 9886, HS$LTA_01
MICA	HSA_4387_1	Chr.6 31476385 (+)	from 577 to 596 Site ID: HS$MICA_01; NF-kappaB1-p5
MICA	HSA_4387_2	Chr.6 31479321 (+)	from 577 to 596 Site ID: HS$MICA_01; NF-kappaB1-p5
MMP9	HSA_8355_1	Chr.20 44070977 (+)	from -538 to -521 Site ID: HS$MMP9_04; Fra-1(m); from -82 to -65 Site ID: HS$MMP9_05; Fra-1(m); from -948 to -919 Site ID: HS$MMP9_02; STAT3(m.s.); from -948 to -919 Site ID: HS$MMP9_02; c-Jun(h):ST; from -87 to -65 Site ID: HS$MMP9_03; AP-1(h); from -605 to -586 Site ID: HS$MMP9_01; RelA-p65(m.; from -605 to -586 Site ID: HS$MMP9_01; NF-kappaB(h; from -605 to -586 Site ID: HS$MMP9_01; (RelA-p65(…	9426, 9443, HS$MMP9_04; 9886, 9903, HS$MMP9_05; 9020, 9049, HS$MMP9_02; 9881, 9903, HS$MMP9_03; 9359, 9378, HS$MMP9_01
MMP9	HSA_8355_2	Chr.20 44073185 (+)	from -538 to -521 Site ID: HS$MMP9_04; Fra-1(m); from -82 to -65 Site ID: HS$MMP9_05; Fra-1(m); from -948 to -919 Site ID: HS$MMP9_02; STAT3(m.s.); from -948 to -919 Site ID: HS$MMP9_02; c-Jun(h):ST; from -87 to -65 Site ID: HS$MMP9_03; AP-1(h); from -605 to -586 Site ID: HS$MMP9_01; RelA-p65(m.; from -605 to -586 Site ID: HS$MMP9_01; NF-kappaB(h; from -605 to -586 Site ID: HS$MMP9_01; (RelA-p65(…	7330, 7347, HS$MMP9_04; 7790, 7807, HS$MMP9_05; 6924, 6953, HS$MMP9_02; 7785, 7807, HS$MMP9_03; 7263, 7282, HS$MMP9_01
MUC5B	HSA_216949_1	Chr.11 1200853 (+)	from -113 to -90 Site ID: HS$MUC5B_01; N-Myc(h); from -113 to -90 Site ID: HS$MUC5B_01; c-Myc(h); from -203 to -180 Site ID: HS$MUC5B_02; Sp1(h); from -380 to -357 Site ID: HS$MUC5B_03; RelA-p65(h; from -380 to -357 Site ID: HS$MUC5B_03; NF-kappaB1; from 1128 to 1148 Site ID: HS$MUC5B_06; Sp1(h); from 1262 to 1411 Site ID: HS$MUC5B_07; Sp1(h); from 1081 to 1104 Site ID: HS$MUC5B_08; AP-2alpha(; f…	9907, 9930, HS$MUC5B_01; 9818, 9841, HS$MUC5B_02; 9641, 9664, HS$MUC5B_03; 9165, 9188, HS$MUC5B_05
MUC5B	HSA_216949_2	Chr.11 1211464 (+)	from -113 to -90 Site ID: HS$MUC5B_01; N-Myc(h); from -113 to -90 Site ID: HS$MUC5B_01; c-Myc(h); from -203 to -180 Site ID: HS$MUC5B_02; Sp1(h); from -380 to -357 Site ID: HS$MUC5B_03; RelA-p65(h; from -380 to -357 Site ID: HS$MUC5B_03; NF-kappaB1; from 1128 to 1148 Site ID: HS$MUC5B_06; Sp1(h); from 1262 to 1411 Site ID: HS$MUC5B_07; Sp1(h); from 1081 to 1104 Site ID: HS$MUC5B_08; AP-2alpha(; f…	663, 683, HS$MUC5B_06; 761, 781, HS$MUC5B_09; 1631, 1651, HS$MUC5B_10
MYLK	HSA_6046_1	Chr.3 125085874 (-)	from -1115 to 0 Site ID: HS$MYLK_01; AP-1(h); from -3433 to 0 Site ID: HS$MYLK_02; AP-1(h); from -3713 to 0 Site ID: HS$MYLK_03; AP-1(h); from -3771 to 0 Site ID: HS$MYLK_04; AP-1(h); from -1415 to 0 Site ID: HS$MYLK_05; NF-kappaB(h); from -1584 to 0 Site ID: HS$MYLK_06; NF-kappaB(h)
MYLK	HSA_6046_2	Chr.3 124822056 (-)	from -1115 to 0 Site ID: HS$MYLK_01; AP-1(h); from -3433 to 0 Site ID: HS$MYLK_02; AP-1(h); from -3713 to 0 Site ID: HS$MYLK_03; AP-1(h); from -3771 to 0 Site ID: HS$MYLK_04; AP-1(h); from -1415 to 0 Site ID: HS$MYLK_05; NF-kappaB(h); from -1584 to 0 Site ID: HS$MYLK_06; NF-kappaB(h)
NFKB1	HSA_12146_1	Chr.4 103641606 (+)	Site ID: HS$NFKB1_06; Egr-1(h); from 210 to 238 Site ID: HS$NFKB1_02; NF-kappaB1-p; from 210 to 238 Site ID: HS$NFKB1_03; c-Ets-1(h); from 210 to 238 Site ID: HS$NFKB1_03; Elf-1(h); from -289 to -279 Site ID: HS$NFKB1_04; NF-kappaB(; from -289 to -279 Site ID: HS$NFKB1_04; NF-kappaB1; from -103 to -92 Site ID: HS$NFKB1_05; NF-kappaB(h; from -103 to -92 Site ID: HS$NFKB1_05; NF-kappaB1-; from -119…	9907, 9935, HS$NFKB1_02; 9907, 9935, HS$NFKB1_03; 9626, 9636, HS$NFKB1_04; 9819, 9829, HS$NFKB1_05
NFKB1	HSA_12146_2	Chr.4 103691726 (+)	Site ID: HS$NFKB1_06; Egr-1(h); from 210 to 238 Site ID: HS$NFKB1_02; NF-kappaB1-p; from 210 to 238 Site ID: HS$NFKB1_03; c-Ets-1(h); from 210 to 238 Site ID: HS$NFKB1_03; Elf-1(h); from -289 to -279 Site ID: HS$NFKB1_04; NF-kappaB(; from -289 to -279 Site ID: HS$NFKB1_04; NF-kappaB1; from -103 to -92 Site ID: HS$NFKB1_05; NF-kappaB(h; from -103 to -92 Site ID: HS$NFKB1_05; NF-kappaB1-; from -119…
NFKB2	HSA_12148_1	Chr.10 104144935 (+)	from -235 to -212 Site ID: HS$NFKB2_01; NF-kappaB2; from -235 to -212 Site ID: HS$NFKB2_01; RelA-p65(h; from -109 to -90 Site ID: HS$NFKB2_02; NF-kappaB2-; from -109 to -90 Site ID: HS$NFKB2_02; RelA-p65(h); from -83 to -63 Site ID: HS$NFKB2_03; NF-kappaB2-p; from -83 to -63 Site ID: HS$NFKB2_03; RelA-p65(h); from 940 to 960 Site ID: HS$NFKB2_04; RelA-p65(h); from 1094 to 1113 Site ID: HS$NFKB2_0…	8920, 8943, HS$NFKB2_01; 9046, 9068, HS$NFKB2_02; 9075, 9096, HS$NFKB2_03; 10104, 10124, HS$NFKB2_04; 10259, 10278, HS$NFKB2_05
NFKB2	HSA_12148_2	Chr.10 104149994 (+)	from -235 to -212 Site ID: HS$NFKB2_01; NF-kappaB2; from -235 to -212 Site ID: HS$NFKB2_01; RelA-p65(h; from -109 to -90 Site ID: HS$NFKB2_02; NF-kappaB2-; from -109 to -90 Site ID: HS$NFKB2_02; RelA-p65(h); from -83 to -63 Site ID: HS$NFKB2_03; NF-kappaB2-p; from -83 to -63 Site ID: HS$NFKB2_03; RelA-p65(h); from 940 to 960 Site ID: HS$NFKB2_04; RelA-p65(h); from 1094 to 1113 Site ID: HS$NFKB2_0…	4094, 4117, HS$NFKB2_01; 4220, 4242, HS$NFKB2_02; 4249, 4270, HS$NFKB2_03; 5278, 5298, HS$NFKB2_04; 5433, 5452, HS$NFKB2_05
NOD2	HSA_10573_1	Chr.16 49284766 (+)	from -135 to -118 Site ID: HS$NOD2_01; NF-kappaB1-; Site ID: HS$NOD2_02; NF-kappaB(h)
NOD2	HSA_10573_2	Chr.16 49288551 (+)	from -135 to -118 Site ID: HS$NOD2_01; NF-kappaB1-; Site ID: HS$NOD2_02; NF-kappaB(h)	9970, 9987, HS$NOD2_01
NOS2	HSA_10558_1	Chr.17 23151676 (-)	from -179 to -151 Site ID: HS$NOS2_03; NR1B1(h):RX; from -742 to -730 Site ID: HS$NOS2_01; FKHL5(m); from -5221 to -5199 Site ID: HS$NOS2_04; STAT1(h); from -5308 to -5288 Site ID: HS$NOS2_05; AP-1(h); from -5122 to -5105 Site ID: HS$NOS2_06; AP-1(h); from -1519 to -1502 Site ID: HS$NOS2_02; VDR(h):RX; from -1519 to -1502 Site ID: HS$NOS2_02; CAR(h):RX; from -1519 to -1502 Site ID: HS$NOS2_02; T3…	9815, 9843, HS$NOS2_03; 9248, 9260, HS$NOS2_01; 8475, 8492, HS$NOS2_02; 9818, 9838, HS$NOS2_07; 9876, 9893, HS$NOS2_10
NOS2	HSA_10558_2	Chr.17 23144848 (-)	from -179 to -151 Site ID: HS$NOS2_03; NR1B1(h):RX; from -742 to -730 Site ID: HS$NOS2_01; FKHL5(m); from -5221 to -5199 Site ID: HS$NOS2_04; STAT1(h); from -5308 to -5288 Site ID: HS$NOS2_05; AP-1(h); from -5122 to -5105 Site ID: HS$NOS2_06; AP-1(h); from -1519 to -1502 Site ID: HS$NOS2_02; VDR(h):RX; from -1519 to -1502 Site ID: HS$NOS2_02; CAR(h):RX; from -1519 to -1502 Site ID: HS$NOS2_02; T3…	2987, 3015, HS$NOS2_03; 2420, 2432, HS$NOS2_01; 1647, 1664, HS$NOS2_02; 2990, 3010, HS$NOS2_07; 3048, 3065, HS$NOS2_10
NR3C1	HSA_5787_1	Chr.5 142763931 (-)	from 167 to 190 Site ID: HS$NR3C1_02; GR-beta(h); from 102 to 125 Site ID: HS$NR3C1_03; IRF-2(h); from 102 to 125 Site ID: HS$NR3C1_03; irf1(h); from 184 to 208 Site ID: HS$NR3C1_04; GR(h); from 207 to 228 Site ID: HS$NR3C1_05; Nur77(h); from 238 to 255 Site ID: HS$NR3C1_06; GR(h); from 207 to 228 Site ID: HS$NR3C1_07; COUP-TF2(h); from 256 to 269 Site ID: HS$NR3C1_08; Ets(h); from 207 to 228 Sit…	10005, 10027, HS$NR3C1_01
NR3C1	HSA_5787_2	Chr.5 142759968 (-)	from 167 to 190 Site ID: HS$NR3C1_02; GR-beta(h); from 102 to 125 Site ID: HS$NR3C1_03; IRF-2(h); from 102 to 125 Site ID: HS$NR3C1_03; irf1(h); from 184 to 208 Site ID: HS$NR3C1_04; GR(h); from 207 to 228 Site ID: HS$NR3C1_05; Nur77(h); from 238 to 255 Site ID: HS$NR3C1_06; GR(h); from 207 to 228 Site ID: HS$NR3C1_07; COUP-TF2(h); from 256 to 269 Site ID: HS$NR3C1_08; Ets(h); from 207 to 228 Sit…	6487, 6509, HS$NR3C1_01
NR3C1	HSA_5787_3	Chr.5 142640802 (-)	from 167 to 190 Site ID: HS$NR3C1_02; GR-beta(h); from 102 to 125 Site ID: HS$NR3C1_03; IRF-2(h); from 102 to 125 Site ID: HS$NR3C1_03; irf1(h); from 184 to 208 Site ID: HS$NR3C1_04; GR(h); from 207 to 228 Site ID: HS$NR3C1_05; Nur77(h); from 238 to 255 Site ID: HS$NR3C1_06; GR(h); from 207 to 228 Site ID: HS$NR3C1_07; COUP-TF2(h); from 256 to 269 Site ID: HS$NR3C1_08; Ets(h); from 207 to 228 Sit…
NR4A2	HSA_6742_1	Chr.2 156897439 (-)	from -587 to -574 Site ID: HS$NR4A2_01; NF-kappaB1; from -587 to -574 Site ID: HS$NR4A2_01; p50(h):Rel; Site ID: HS$NR4A2_02; NF-kappaB1-p50(h):NF-kappaB; Site ID: HS$NR4A2_02; p50(h):RelA-p65(h); from -174 to -160 Site ID: HS$NR4A2_03; CREB1(h)	9823, 9836, HS$NR4A2_03
NR4A2	HSA_6742_2	Chr.2 156894668 (-)	from -587 to -574 Site ID: HS$NR4A2_01; NF-kappaB1; from -587 to -574 Site ID: HS$NR4A2_01; p50(h):Rel; Site ID: HS$NR4A2_02; NF-kappaB1-p50(h):NF-kappaB; Site ID: HS$NR4A2_02; p50(h):RelA-p65(h); from -174 to -160 Site ID: HS$NR4A2_03; CREB1(h)	7050, 7063, HS$NR4A2_03
PTK2	HSA_11611	Chr.8 142080449 (-)	from -401 to -384 Site ID: HS$PTK2_01; NF-kappaB(h; from -401 to -384 Site ID: HS$PTK2_01; RelA-p65(h); from -300 to -276 Site ID: HS$PTK2_02; NF-kappaB(h; from -300 to -276 Site ID: HS$PTK2_02; RelA-p65(h); from -967 to -941 Site ID: HS$PTK2_03; p53-isoform; from -73 to -56 Site ID: HS$PTK2_04; N-Myc(h); from -187 to -170 Site ID: HS$PTK2_05; N-Myc(h)	9525, 9549, HS$PTK2_01; 9626, 9650, HS$PTK2_02; 8960, 8985, HS$PTK2_03; 9853, 9870, HS$PTK2_04; 9739, 9756, HS$PTK2_05
REL	HSA_10304_1	Chr.2 60962218 (+)	from -388 to -381 Site ID: HS$REL_08; AP-2alphaA(h; from -345 to -337 Site ID: HS$REL_09; AP-2alphaA(h; from -120 to -113 Site ID: HS$REL_10; AP-2alphaA(h; from -85 to -76 Site ID: HS$REL_11; AP-2alphaA(h); from -72 to -63 Site ID: HS$REL_12; AP-2alphaA(h); from -57 to -48 Site ID: HS$REL_13; AP-2alphaA(h); from -45 to -36 Site ID: HS$REL_14; AP-2alphaA(h); from -31 to -22 Site ID: HS$REL_15; AP-…	9536, 9543, HS$REL_08; 9578, 9587, HS$REL_09; 9804, 9811, HS$REL_10; 9840, 9849, HS$REL_11; 9853, 9862, HS$REL_12; 9868, 9877, HS$REL_13; 9881, 9890, HS$REL_14; 9895, 9904, HS$REL_15; 9927, 9934, HS$REL_16; 9939, 9946, HS$REL_17; 9958, 9967, HS$REL_18; 9965, 9972, HS$REL_19; 9999, 10006, HS$REL_20; 10005, 10012, HS$REL_21; 9346, 9354, HS$REL_03; 9482, 9491, HS$REL_04; 9626, 9635, HS$REL_05; 9646,…
REL	HSA_10304_2	Chr.2 60999186 (+)	from -388 to -381 Site ID: HS$REL_08; AP-2alphaA(h; from -345 to -337 Site ID: HS$REL_09; AP-2alphaA(h; from -120 to -113 Site ID: HS$REL_10; AP-2alphaA(h; from -85 to -76 Site ID: HS$REL_11; AP-2alphaA(h); from -72 to -63 Site ID: HS$REL_12; AP-2alphaA(h); from -57 to -48 Site ID: HS$REL_13; AP-2alphaA(h); from -45 to -36 Site ID: HS$REL_14; AP-2alphaA(h); from -31 to -22 Site ID: HS$REL_15; AP-…
S100A6	HSA_10903_1	Chr.1 151775152 (-)	from -302 to -260 Site ID: HS$S100A6_01; Nrf2(h); from -302 to -260 Site ID: HS$S100A6_02; USF2(h):u; from -107 to -83 Site ID: HS$S100A6_03; Sp1(h); from -84 to -64 Site ID: HS$S100A6_04; Sp1(h); from 66 to 77 Site ID: HS$S100A6_05; NF-kappaB(h)	9759, 9801, HS$S100A6_01; 9759, 9801, HS$S100A6_02; 9954, 9978, HS$S100A6_03; 9977, 9997, HS$S100A6_04; 10119, 10140, HS$S100A6_05
S100A6	HSA_10903_2	Chr.1 151772591 (-)	from -302 to -260 Site ID: HS$S100A6_01; Nrf2(h); from -302 to -260 Site ID: HS$S100A6_02; USF2(h):u; from -107 to -83 Site ID: HS$S100A6_03; Sp1(h); from -84 to -64 Site ID: HS$S100A6_04; Sp1(h); from 66 to 77 Site ID: HS$S100A6_05; NF-kappaB(h)	7198, 7240, HS$S100A6_01; 7198, 7240, HS$S100A6_02; 7393, 7417, HS$S100A6_03; 7416, 7436, HS$S100A6_04; 7558, 7579, HS$S100A6_05
SAA1	HSA_4618	Chr.11 18244346 (+)	from -91 to -82 Site ID: HS$SAA1_01; NF-kappaB(-li; Site ID: HS$SAA1_02; C/EBPbeta(h); Site ID: HS$SAA1_02; CRP3(h)	9945, 9954, HS$SAA1_01
SELE	HSA_8589	Chr.1 167969786 (-)	from -166 to -129 Site ID: HS$SELE_02; c-Jun(h); from -166 to -129 Site ID: HS$SELE_02; ATF-2-xbb4(; from -166 to -129 Site ID: HS$SELE_02; ATF3(h); from -97 to -83 Site ID: HS$SELE_01; NF-kappaB(h); from -97 to -83 Site ID: HS$SELE_01; p50(h):RelA-p; from -228 to -207 Site ID: HS$SELE_03; hoxa9(h)	9777, 9814, HS$SELE_02; 9846, 9860, HS$SELE_01
SLC3A2	HSA_5644	Chr.11 62405000 (+)	Site ID: HS$SLC3A2_01; NF-4FA(h); Site ID: HS$SLC3A2_02; NF-4FC(h); Site ID: HS$SLC3A2_03; c-Jun(h); Site ID: HS$SLC3A2_04; NF-4FB(h); from -892 to -870 Site ID: HS$SLC3A2_05; Sp1(h); from -395 to -373 Site ID: HS$SLC3A2_06; Sp1(h); from -196 to -174 Site ID: HS$SLC3A2_07; Sp1(h); from -177 to -155 Site ID: HS$SLC3A2_08; Sp1(h); from -220 to -197 Site ID: HS$SLC3A2_09; NF-kappaB
SPP1	HSA_5488_1	Chr.4 89115897 (+)	from 115 to 143 Site ID: HS$SPP1_06; RelA-p65(m.s.; from 115 to 143 Site ID: HS$SPP1_06; NF-kappaB(h); from 115 to 143 Site ID: HS$SPP1_06; NF-kappaB1-p5; from -221 to -196 Site ID: HS$SPP1_01; HNF-1beta-A; from -195 to -171 Site ID: HS$SPP1_02; HNF-1beta-A; from -78 to -54 Site ID: HS$SPP1_04; Sp1(h); from -78 to -54 Site ID: HS$SPP1_05; Sp1(h); Site ID: HS$SPP1_07; NURR1(m.s.)	10181, 10209, HS$SPP1_06; 9832, 9857, HS$SPP1_01; 9858, 9882, HS$SPP1_02; 9057, 9077, HS$SPP1_03; 9975, 9999, HS$SPP1_04
SPP1	HSA_5488_2	Chr.4 89122782 (+)	from 115 to 143 Site ID: HS$SPP1_06; RelA-p65(m.s.; from 115 to 143 Site ID: HS$SPP1_06; NF-kappaB(h); from 115 to 143 Site ID: HS$SPP1_06; NF-kappaB1-p5; from -221 to -196 Site ID: HS$SPP1_01; HNF-1beta-A; from -195 to -171 Site ID: HS$SPP1_02; HNF-1beta-A; from -78 to -54 Site ID: HS$SPP1_04; Sp1(h); from -78 to -54 Site ID: HS$SPP1_05; Sp1(h); Site ID: HS$SPP1_07; NURR1(m.s.)	3117, 3145, HS$SPP1_06; 2768, 2793, HS$SPP1_01; 2794, 2818, HS$SPP1_02; 1993, 2013, HS$SPP1_03; 2911, 2935, HS$SPP1_04
STAT4	HSA_2194_1	Chr.2 191724017 (-)	from -973 to -956 Site ID: HS$STAT4_02; RelA-p65(h; from -973 to -956 Site ID: HS$STAT4_02; NF-kappaB1; from -1083 to -1062 Site ID: HS$STAT4_03; c-Jun(h); from -133 to -108 Site ID: HS$STAT4_01; Ikaros(h)	9908, 9933, HS$STAT4_01
STAT4	HSA_2194_2	Chr.2 191643067 (-)	from -973 to -956 Site ID: HS$STAT4_02; RelA-p65(h; from -973 to -956 Site ID: HS$STAT4_02; NF-kappaB1; from -1083 to -1062 Site ID: HS$STAT4_03; c-Jun(h); from -133 to -108 Site ID: HS$STAT4_01; Ikaros(h)
TACR1	HSA_12869_1	Chr.2 75280107 (-)	Site ID: HS$TACR1_01; NF-kappaB(h)
TACR1	HSA_12869_2	Chr.2 75268629 (-)	Site ID: HS$TACR1_01; NF-kappaB(h)
TACR1	HSA_12869_3	Chr.2 75195918 (-)	Site ID: HS$TACR1_01; NF-kappaB(h)
TACR1	HSA_12869_4	Chr.2 75191549 (-)	Site ID: HS$TACR1_01; NF-kappaB(h)
TACR1	HSA_12869_5	Chr.2 75151055 (-)	Site ID: HS$TACR1_01; NF-kappaB(h)
TAP1	HSA_8504_1	Chr.6 32929497 (-)	Site ID: HS$TAP1_01; STAT1(h); Site ID: HS$TAP1_01; STAT1alpha(h); from -210 to -174 Site ID: HS$TAP1_02; IRF-2(h); from -210 to -174 Site ID: HS$TAP1_02; irf1(h); Site ID: HS$TAP1_03; Sp1(h); Site ID: HS$TAP1_04; p50(h); Site ID: HS$TAP1_04; RelA-p65(h); Site ID: HS$TAP1_04; NF-kappaB2-p52(h); Site ID: HS$TAP1_04; c-Rel(h); Site ID: HS$TAP1_05; STAT1(h); Site ID: HS$TAP1_06; IRF-2(h); Site ID: H…
TAP1	HSA_8504_2	Chr.6 32926367 (-)	Site ID: HS$TAP1_01; STAT1(h); Site ID: HS$TAP1_01; STAT1alpha(h); from -210 to -174 Site ID: HS$TAP1_02; IRF-2(h); from -210 to -174 Site ID: HS$TAP1_02; irf1(h); Site ID: HS$TAP1_03; Sp1(h); Site ID: HS$TAP1_04; p50(h); Site ID: HS$TAP1_04; RelA-p65(h); Site ID: HS$TAP1_04; NF-kappaB2-p52(h); Site ID: HS$TAP1_04; c-Rel(h); Site ID: HS$TAP1_05; STAT1(h); Site ID: HS$TAP1_06; IRF-2(h); Site ID: H…
TNF	HSA_12271_1	Chr.6 31651321 (+)	from -87 to -76 Site ID: HS$TNF_14; c-Ets-1(h); from -87 to -76 Site ID: HS$TNF_14; Elk-1(m); from -87 to -76 Site ID: HS$TNF_14; Elk1-isoform1(; from -87 to -76 Site ID: HS$TNF_14; c-Ets-1(m); from -120 to -108 Site ID: HS$TNF_15; c-Ets-1(h); from -120 to -108 Site ID: HS$TNF_15; Elk-1(m); from -120 to -108 Site ID: HS$TNF_15; Elk1-isoform; from -120 to -108 Site ID: HS$TNF_15; c-Ets-1(m); from …	9909, 9921, HS$TNF_14; 9877, 9889, HS$TNF_15; 9825, 9847, HS$TNF_16; 9872, 9915, HS$TNF_01; 6620, 6632, HS$LTA_01; 9872, 9915, HS$TNF_27; 9780, 9797, HS$TNF_24; 9885, 9904, HS$TNF_25; 9885, 9904, HS$TNF_26; 9837, 9854, HS$TNF_02; 9876, 9890, HS$TNF_03; 9893, 9910, HS$TNF_04; 9913, 9930, HS$TNF_05; 9811, 9823, HS$TNF_06; 9823, 9837, HS$TNF_08; 9475, 9490, HS$TNF_09; 9880, 9915, HS$TNF_21; 9880, 99…
TNF	HSA_12271_2	Chr.6 31653210 (+)	from -87 to -76 Site ID: HS$TNF_14; c-Ets-1(h); from -87 to -76 Site ID: HS$TNF_14; Elk-1(m); from -87 to -76 Site ID: HS$TNF_14; Elk1-isoform1(; from -87 to -76 Site ID: HS$TNF_14; c-Ets-1(m); from -120 to -108 Site ID: HS$TNF_15; c-Ets-1(h); from -120 to -108 Site ID: HS$TNF_15; Elk-1(m); from -120 to -108 Site ID: HS$TNF_15; Elk1-isoform; from -120 to -108 Site ID: HS$TNF_15; c-Ets-1(m); from …	8020, 8032, HS$TNF_14; 7988, 8000, HS$TNF_15; 7936, 7958, HS$TNF_16; 7983, 8026, HS$TNF_01; 4731, 4743, HS$LTA_01; 7983, 8026, HS$TNF_27; 7891, 7908, HS$TNF_24; 7996, 8015, HS$TNF_25; 7996, 8015, HS$TNF_26; 7948, 7965, HS$TNF_02; 7987, 8001, HS$TNF_03; 8004, 8021, HS$TNF_04; 8024, 8041, HS$TNF_05; 7922, 7934, HS$TNF_06; 7934, 7948, HS$TNF_08; 7586, 7601, HS$TNF_09; 7991, 8026, HS$TNF_21; 7991, 80…
TNFRSF10B	HSA_7392	Chr.8 22982490 (-)	from 379 to 398 Site ID: HS$TNFRSF10B_02; NF-kappa; from 379 to 398 Site ID: HS$TNFRSF10B_02; RelA-p65; from 240 to 280 Site ID: HS$TNFRSF10B_01; p53-isof; Site ID: HS$TNFRSF10B_03; ehf(m.s.); Site ID: HS$TNFRSF10B_04; C/EBPbeta(h); Site ID: HS$TNFRSF10B_04; CHOP-10(h)
TP53	HSA_8154_1	Chr.17 7531553 (-)	from -106 to -67 Site ID: HS$P53_12; CTF-1(h); from -66 to -30 Site ID: HS$P53_13; NF-Y(h); from -66 to -30 Site ID: HS$P53_14; Sp3(h); from -66 to -30 Site ID: HS$P53_14; Sp1(h); from -196 to -6 Site ID: HS$P53_15; ER-alpha(h); from -196 to -6 Site ID: HS$P53_15; CTF-1(h); from -196 to -6 Site ID: HS$P53_15; RelA-p65(h); from -196 to -6 Site ID: HS$P53_15; Sp1(h); Site ID: HS$P53_17; BCL-6(h); S…	9932, 9971, HS$P53_12; 9972, 10007, HS$P53_13; 9972, 10007, HS$P53_14; 9654, 9662, HS$P53_18; 9915, 9934, HS$P53_09; 9985, 9995, HS$P53_10; 9919, 9957, HS$P53_07; 9976, 10004, HS$P53_05; 9850, 9876, HS$P53_06; 9272, 9283, HS$P53_04; 9919, 9957, HS$P53_08; 9990, 10015, HS$P53_01; 10000, 10005, HS$P53_02; 9850, 9876, HS$P53_16; 10101, 10150, HS$P53_03; 9751, 9777, HS$P53_11; 9970, 9997, HS$P53_19
TP53	HSA_8154_2	Chr.17 7520871 (-)	from -106 to -67 Site ID: HS$P53_12; CTF-1(h); from -66 to -30 Site ID: HS$P53_13; NF-Y(h); from -66 to -30 Site ID: HS$P53_14; Sp3(h); from -66 to -30 Site ID: HS$P53_14; Sp1(h); from -196 to -6 Site ID: HS$P53_15; ER-alpha(h); from -196 to -6 Site ID: HS$P53_15; CTF-1(h); from -196 to -6 Site ID: HS$P53_15; RelA-p65(h); from -196 to -6 Site ID: HS$P53_15; Sp1(h); Site ID: HS$P53_17; BCL-6(h); S…	30, 79, HS$P53_03
TP53	HSA_8154_3	Chr.17 7518623 (-)	from -106 to -67 Site ID: HS$P53_12; CTF-1(h); from -66 to -30 Site ID: HS$P53_13; NF-Y(h); from -66 to -30 Site ID: HS$P53_14; Sp3(h); from -66 to -30 Site ID: HS$P53_14; Sp1(h); from -196 to -6 Site ID: HS$P53_15; ER-alpha(h); from -196 to -6 Site ID: HS$P53_15; CTF-1(h); from -196 to -6 Site ID: HS$P53_15; RelA-p65(h); from -196 to -6 Site ID: HS$P53_15; Sp1(h); Site ID: HS$P53_17; BCL-6(h); S…
VCAM1	HSA_8458_1	Chr.1 100957883 (+)	from -76 to -52 Site ID: HS$VCAM1_02; RelA-p65(h); from -76 to -52 Site ID: HS$VCAM1_02; NF-kappaB1-p; from -17 to -1 Site ID: HS$VCAM1_03; IRF-2(m); from -17 to -1 Site ID: HS$VCAM1_03; irf1(h); from -17 to -1 Site ID: HS$VCAM1_03; IRF-2(m.s.); from -76 to -52 Site ID: HS$VCAM1_01; RelA-p65(h); from -76 to -52 Site ID: HS$VCAM1_01; NF-kappaB1-p; from -83 to -21 Site ID: HS$VCAM1_05; NF-kappaB(h)…	9926, 9950, HS$VCAM1_02; 9926, 9950, HS$VCAM1_01; 9919, 9967, HS$VCAM1_05
VCAM1	HSA_8458_2	Chr.1 100969458 (+)	from -76 to -52 Site ID: HS$VCAM1_02; RelA-p65(h); from -76 to -52 Site ID: HS$VCAM1_02; NF-kappaB1-p; from -17 to -1 Site ID: HS$VCAM1_03; IRF-2(m); from -17 to -1 Site ID: HS$VCAM1_03; irf1(h); from -17 to -1 Site ID: HS$VCAM1_03; IRF-2(m.s.); from -76 to -52 Site ID: HS$VCAM1_01; RelA-p65(h); from -76 to -52 Site ID: HS$VCAM1_01; NF-kappaB1-p; from -83 to -21 Site ID: HS$VCAM1_05; NF-kappaB(h)…
