# Supplementary material for: Creating PWMs of transcription factors using 3D structure-based computation of protein-DNA free binding energies
Source: BMC Bioinformatics. 2010 May 3;11:225. doi: 10.1186/1471-2105-11-225 (PMC2879287; doi:10.1186/1471-2105-11-225)
Supplement: Additional file 6 — All positive sequence sets used for calculation of the true positive/false positive rates as presented in Figure 9. Chip chip sequences. [file 1471-2105-11-225-S6.ZIP]

Archive with 3 entries (3 files):
- er_chip_seq.fa
- gabp_chip_seq.fa
- p53_chip_chip.fa
