# Supplementary material for: Creating PWMs of transcription factors using 3D structure-based computation of protein-DNA free binding energies
Source: BMC Bioinformatics. 2010 May 3;11:225. doi: 10.1186/1471-2105-11-225 (PMC2879287; doi:10.1186/1471-2105-11-225)
Supplement: Additional file 6 — All positive sequence sets used for calculation of the true positive/false positive rates as presented in Figure 9. Chip chip sequences. [file 1471-2105-11-225-S6.ZIP › er_chip_seq.fa]

>1
AAGAAAGAGAAAGTAGACCATAAAAGGTGCATCATTAAGCCAGATGCCAGGAAACTGAAA
AGCAGCATAAAACACACTCCTCAGATTTTTGATCCCCAAAGGGTGAGGGAGTTGGGGTAT
TTATACACTAATTTCTAAGAGTCATATGTCAAGGGCTGCTCCCAAGTATGTCAAGAACCT
TAAATGTCTGACCTGTGCTCAGATCAGCAGTGGCCTTCCTCAGTTTTTGGGAAGCCAGTT
CAGAAATGCAGCTATGAGCAGTTAGCACTGGAATGACAGGAACCAAGGGATACAGTGAGG
GATGAGCATCTGCTCCCCTTTCAAATGAGGTTTCCTGTTTAGGTACCATGGATCACACTC
TTCCCTTAGGAACAACAGCCTTTCAGACCACCTCACCTGGCTTACTCCTCCTTATTCTTC
AGCAGCTGTCTCCTTAGGCGTATATGTAGCATTCCACTAAAACTATCTGTACCTCAACCA
TCTCTGTAGTTGAAGAACCTAAAATAGTATCTGGCACATGGTAAGTGATGAGTAGTTATT
TTTTAAAATAATGAATCCATTCTTCCTTGAAGGGACTTTAGGGCCAGGTACTGTGGCAGG
TGATTTTAATGCATTTTCTTTCTCCAGTTTACATGATACACCTATTTATTAATTTTCATC
CCCATTTTGTAGATGAGGAAACTGAGGCCTAGAAAAGTTAAGAGCTAAAGACATGGCAAG
ACTGAGATTCAAATCCACAGAGATTCCAAAGCCACCTTGACCTATGCAAGACTGTGAAAC
AGAAACCTTGAGAATTACAGACAGTGCGTTCAGGCCAAGACACAAGGAATTTGGACTCTA
TTGTAAGCTTCAGAGATAAATGCACTGTGTCACAAGGTGTTGCTGGAGACACACAAGGCA
TACAGTTCAACTGCTAGTTTCTCCTTGAGAAGGTGAGCTGCAGATGGCATGTCAGATTCA
CCTATGTCCATCACTTGGCACAGGGCCTGGCTTAGTAAATATGTGATGGAGGCTTACTGA
ACAGAACAAGCAATTGAGTAAATAAGAAATAGATGGAAGAATAAACTGAGGGGATGGGAG
GGCCATGAGGGATGGTGATTCTTCAGGGAAGTTGCATTACTGCACTGAGTGTTTCTAGCT
TGGGTTTTTATTCATTCTAACAGCATTTATGAACACTACTATGTTTATAGCAAAGTGTGG
AAAGCCTAAACCATATGCTTTAAACACACTGATTTTTCTGCTTAAAAATATGCTCTTCCG
CTGCTGCAAAGACAGTTAAATGAATTGGGGGAAGTCTGTTCTTCACGTTGCAAACTGGCT
ATTTGCAGGGATAAAAGCTTCCAGTGAACACTGTTCCTCTACTATAAGTTGTGCTTGCTG
CTGTCAATAATGCCCTTTACCTAATCACAAGAAAAGATGGATGCCTGGTGGCCAGCTTCA
ATTCTACTCCACACCTTTGTTTTTCAAGGTAAGAGGACCACCCTGTAATATAATTCACAT
CTCCCATCACTGAGTTGAACAGATCTGACAGCTAACATTTTGCTGCTTTATTTGACCTTA
ATCTGCTCTTGAACTTTGTCTACTGTTACTGGATAACCAGCAACTGCAAAGTGAGAGAAA
CCAATGTGTGTAATGCCTAGTTCATAATACTTCGCCCTCTCCCTATTGTTTAATTCAATG
GCTCTCAATTGTTTCTCTCCTCTGGTCCCAGTATTTGTATCCTCCCTCTCCCCCTCACAC
ACACACCAGTCCCTCTCTCAACCTACCTGGTCTACTGTAATAGGAACATAATGAAATTTC
ACAGGCAAAGGTATTTATATGATTACAGAAAAGCCACATGGCTTGGACTAAAAAGACCTA
AATTGAAATCTCATTTTAGCTTCTTACAAACTGTGTGACCTTACTTAGCCAAATGACTTA
ACCTGTTTAAGCCTCAGTTTCCTCATTAATAAAATTGAGATAATAATGCCTAACTTCTAG
GATTATTATGACAATTAAATG
>2
GTACAGGAAAGCAAGCCCAATTCTGCAAACAAATTTGAAGACTCTGCTCACACCACATCA
GCTAGCATCCTCTTGGCCAAAGGAAGTCACAAAGCAAGTCTCAAAGCCAAGGTGCAGCCA
CCTACAATCTGCCTGTAGCAGGAGAAGGTGCAAAATTGGCAAATGACATGAGTATAAGGA
GGGATATAGAACCATGATTATTTTGGACAAATCTTTCCCATTCTCTAAGCTTCTTCAACT
CCTAAATAAGGAACTTGGGTCAGATCTATGTGTTCACATTTAGTGAATTCTTGGACATGG
CATTAACTAATATTAAGCACATAAAGTGATGATAATTCACTTTTGATTTTGCTTTCACTA
TTTCCAGCACATTGAGGAAAAAGTCTGAGTTGGTGCCTTTAACAAGTGTCTATCCCTTAC
TGATTTCCTATTTTAACAAGGAACTAGAAGACATCAGGTTTGGAGCCTTCTGTAGGCCAC
AGTATCTAGCTAGTATTTCAAAAGATTGCTTTGTTTTTATTTTATTTTAATCTATTTTGT
ATTTATAGCAAATATTTAAGGAAATTATAAAATCAACTATTGGTGGCATGCAGATAACAA
AAAAATCATGATTATGGGGCTTGGATAACTGAAGTTTGGGAAATTCTGGATTTGACGATC
TTTACAATTCTGAGGTCTTATTGATTGCTGCCAATTTCATTGCTCCAGCTTGCAGTCTTC
ACTTCTACCCCAAGGCTTTCCCAGAGGAAGATGAGCAGAAGAGGGCATTGTCTTTCTCTT
CTGAAGTTTTCTGAGCCCTCTCATTCCCCCTCCCCTCTAAATACGAGCAGCCCAGCTGCG
AACATGACTGCCCAGGCAGAGGTATTTGATTGACATGTTCATCTCTACACAACGGACCAG
AGTCAAGTCAACCCAGGTTTGTCCCTGCCCTTGGCATTGTGACACGTGGGCCCAGATTCC
AAATGTCATGTCACATCTCCTCGTGGCATCAAAGCACTCTTGAGAACAGGAAACACAAAA
CAGATGGCTGAAATGCCTTCAAAAAGACTCCCCCAGACAGCCAGGGAGATGCAGAGCCCT
GTTGGTGATGATGGGTCACAACATATGCTCAGCAAAAAATGCCGAAGGGAAGAGTGATTT
CTGTACCCACCGTGCCCACAGAACACTGGCTCAAATGCTTGGTATCAGCTGCCATGGACA
GAGCGTCATTTGCATTTTCAAAATACCTATTAAATCTCTGATCTCAAGCCTTGGTTCCCT
GGACTTTCAATGGTCCTAAAAGGTAGTGATAGAAAAATTCTATTTATATTCAATATTTCA
CTAATAAGCAAATGAATTTTAAAAAGTAATTTTCTCACAATAAGACTGTTGATTCCTCTG
GTCCAGGTATTCTTAGTTTGGGTTTGCTGGGTCCTTAAAAAGTCCATGGATAATTTTAAA
GAGGCCTGCGTCCCTTCCAAAATTACTGGTAAAAGCTTGTGTGTGTGTGTATACGTATAT
GGGTTTCTCTGGAGAAAAGGGTATAAAACTTTAGATCAGATTTTCAAAATGGCTCATGTC
TCATTATAAATCACTGTTGTAACACTGCTCCTGAGAAAGATTACATGGGGCGGAAAAATG
TCAAAATGAAACTAAACTAAACGGGGAGGCAATGTAAGGTTAACAATGTTTTCTCCTGAT
AGGAGCATTAAGAAAAATATCTGCCATTTATCTTTACCATAATTCTAAAAGAAGGTTATT
TTCAATGCAGCAAGACATAAAAAAAAATTCAGAATGGGCATCAACTTAGATTAAAAATAT
AAATTTAGCTTTATTTAAAAACTCACTATATTGCCCATTTTTATTTTATTTCAATGAAGA
CTAGTGACCAATGCCAGTCTGTGGACCAGAATTTGGGACTTCTGTTCTCAGAGTACAAAT
TTCTACTCAGCCTACAAATTTTTGGGAAACCACGACCTTCTCTAGAATTGCCCAGAGCCT
GGATCGCCCTGAGAGATGTCC
>3
ATTTATATATATATATATATAAATTATTATATATATATATATATATTTTTTTTTTTTTTT
TTTTTTTTTTTGTAGAGACAGGGTTTGCCATGTTGCCCAGGCTGGTCAAGCTCCTGGGAA
TCTGCCCACCTCAGCCTCCCATAGTGAATTGTTTGTTTGTTTGTTTTGCTTTGCTTTTTT
TTTTTTTTTAGACATGGGGACTCACTATGTTGGCCAGGTTGGTCTTGAACTCCTTGCCTC
AAACAATCCTTTCACCTTAGCTCTTAAAGTACTGGGATTCCAGGCATGAGCTACCACAAC
CAGCCCCTATAGTGAATTTTTCATATCATTTATTGTTCTTTTCAACTCAAAATTTCTAGT
TATTTCTTTTTAATAAATTCTCTTATACTCTCTTTGGTGAGACATTGCTATAATTTCTTT
TAATTCTTTACAAATGGTTTGCTTTAGTTCTTTGAACATACTTAGAATAGCTCTCTCTGT
CTTAGTCTAGTCTGTCTACCCACTGGCACTCTCACTGGCTGTTTCTGTTGACTTCTTTTT
TTTTTTTCACCCTGTGTATAGGCTATTCTGTTTGTGTATTTTGTATTTTTGTTGAAAATC
TGACATTTAAAATAATATAAAATTTCAAATCTGGAAATCAGACTTTTTCCATTCTTAGGG
TTTATTGTTGTTGCTGTTTGTTTTTTTAAGTGACTTTTTGGGACTAATTCTGTAAAGCCC
ACATTCTTTATGTTGTGTAGCCACTGAAGTCTCTGCTCAGTTACCACAGTGGTTAGTTCA
TGATTGGTCAGAGATTACCATAGGTGCCTTGAGTCTTTGGTAAAGGCTGTGACAGTATGT
GTGTTATAAAACACCTTCAGTGCTTAGGCAGTTTGAAATTCTGCCTTTGCCTTCCTGTTT
GCTCAGGGCCTCATGTTTATCCAGTGCTGAGACAATGCGGGCCCTCTCATGTCTTTTCTG
GGCATGTGCACAGCCCTGTACTTGGCTGACCTTCGAGATCTCCGGGAACATGTCAGAGCT
TTTTAAAGATTCCTATGGGCATCTTATTTCTCAGATCTTTCTTGCAAATTTTTGGCCAGG
CTCTTGTGTACCATAGCCATTATCACAGCCTTCAGTACCTGTGGTGGCAAACAGTTGCTG
ATGATTCTATTTGCCAAATGTCTCGGAAATATTTCCTGCAGAGCAAGCAGTGACTCAGGT
CAAATCATGAAGAGTCCCTACAAATGGGATTTAGGAAGCTGCAAGACAGGTTAAACAGTG
ACAATTCTCTGTGGATGGGGCTTTTTAAGGGAGCCCCATATCCATCCAGTCTGTGCCCAT
TCTGGTGGCTGCTAGAGCTGCTGGTTTTCACAGCTACAGCAATTGAAAGGCTGCTTGTTT
TCAAGGTTACTGCAGAGCTGGGGAGACGGGAATCATAGTTAGAAAAGTTAAAAGAGCAAA
AAGCTTACTGTTCTAACCAAGGTTTAGCAGGTTTACTTTAATAAATGCTCACCAGACTGT
TGTAGGCCTTTGGTTTATTCCCAGAATTCTGAAATAGTTGATAATGACAAATGTGCTAGT
GTGTGCATTACGTTAATGGAGGAACAGATTTACAGAGGTCTTTGTGCCTGCTCCTGCTAG
ATTTCCAACTTTAGGGTTCAGAGATCCTTAAGGCACCTACGGACCCCTTGAATCAGTTAC
CAGTTTACTGCTAAATTGATTTGAAACACGTAATGGACTAATTAGGGCTTTGTTTATTGA
CTTGGAACATAACAGCATTTAACACATGATTTTATATTCAGTAGTACTTTTCAAGTTCTG
GGAAAATGATTTAAACATGAACGTTCTGTTCGTAACCTAGAAGTTTGTCATTGGTGTAGG
CTGTAAAATAAAATAGTCAGTGATATGAAGTACCAGCTTGCTGTCCTTGGGAAATGGTGT
TTTTCCGCCAATGTGTATCTCCAGGATACTACTTACCACTTCTTCCAGTTGAGTTTCACA
ACAGTGGTAAAAAGTAACTAG
>4
GGCACGATCTTGGCTCACTGCAACCTCCTTCTCCCAGGTTCAAGTGATTCTTCTGCCTCA
GCCTCCTGAGTAGCTGGGATTACTGGTGCCTGCCACCATGCCTGGCTAATTTTTTTGTGT
TTTTAGTACAAAAAAAAGTTTGGCTAGGCTTGTCTTGAACTCCTGACCTCAGGTGATCCA
CCTGCCTCAGCCTCCCAAAGTGCTGGATTACAGGCGTGAGCCACTGCGTCTGGCCCAGAA
TATACTCTCTTACACTTGAGATGTGAATATTAATCCACCACTTACCTATGTGCTGAATGT
CATAATGGGCCTTTTTACAGTAACTATTTCACTAAATTCTTAGAACAGACTTCAGATGTA
GGTGCTATTGTCTTAATTTTTAAGATTAGGAAACTGAAGTTTGTGTATTTGAAATCATTT
GTTCAAGTTTAAAATGCCAGTGAGTGGCAAAGCAAAAAATCAAACCCATCTGTGCTTGAC
AGCAGAATTTGTGTTGTTTTCCTAAACTATAAAATCAGGAGTGAATTCCTTTACCCTGCG
TCACACGTGAACACCTCTGCTTAGTCTCCCAAAACTCCATAATCATGCCACACTTGCTCT
TCCGCCTAGCCCTCTGATTGAATCATCAATTATTTTGAACCATGCACTTTAGCCCCAGTG
ACTCCACCCTTTCATCTGAATAAATATTTTTTCCCTTAAACACATGCACCTTGGATTTCC
TTGGGGTGCCGTCTCTAGTCCTTCTATTAATCTAAATCCTGTTCATCTTCAATTTAGGTC
CTACTTCCTCCAGGACATTAGGTATTTTTGTACCTTGCTCTATGTTGATTATTTACTTTT
GTTTTTTTCCCCTGCTGTCTCTGCCTAGAATAAATATTGAAATTCTGCACAAACATCAAG
GGCCAGGTCAAAGGCTCACTGTCCCACGACATGGGATCAGATATTCCCTGATGGAGTGAT
ATCTGGAACCAGTTTTCAAAGGAATTGTTAACTGGCCAGTGAGGTGTCAAGCAGATTACA
TACTAACTTTAGGAATAAATGTTCAGTTATTATGGGCACATATCATAAATACAAATTGAT
TTCTACTCAGAGTAACTCAGGTTACTTATTGGTTTATAAAAAGCAATGAGAGTACTGAAT
ATTAGCTCAGGCATAGGGTAAGCTGCTGTAGCAATGATCCCAAATGCATGTGATTCAAAC
AGGATTAAAATTTATCTCTGACAGAACATTCCAGAGATTGGCAGCTGGTCCTGCCACCAG
ACAGGTGGTTCTGTTCCACGAACCCTCCAGGGTTCCAGTTGCTTTCCATCTTGTTACCTC
TCCATTTCCTATGATGGAGTCTTTATCCCCAAATGCATATCTGGTTCAACAGCACAACAG
CCATATTCTAGTCTATTGGAAGAAAAACATTAAAATGGCAAGCATCTATTTTTTGAAAGC
CATGATCTGAAAATTGTCTTCATCACTTACACTCATATCCCATTGTCCAGAATCTGGTAA
TAATGGCTATGGCTAGTTGGCAAGGTAGACTGGCAAATGTAGTTTCTAGCTAGCAGCCAT
GTGTCTATTAAAACCCAAGGCATTCTATTACTAAAAGAAAAAAAAAAAGGAAAATCGATA
TTTAAGGGAGTAATTAGTGTTAGCCATAGGCTGTGTGCCAAGCTCATTGGGAACTAACTT
AAACACAGTTAGGAATCTTCTTCTTTGGGTTAAATCTGCTTAGCGTTCTATAATTTTCTT
GTTCTATATAACCTTCTTGGATATTGATCTCTTTCTCTAGGTTTGGGGAGCTCTTTGTTA
TTATCCCTTTGAATAAAGTTTCTACCCCTATCTCTTTCTCTATCTCATCTTTCAGGCCAA
TAACTCTTAGATTTGCCCTTTTGATGCTATTTTCTAGATTCTTAGGCATGCTTTATTGTG
TTTTATTCTTCGTTCTTTTGTTTCTTCTGATGTGTATTGTCAAATACCCCATCTTTGAGG
TCACTAATTCTTTCTTCTGCT
>5
CTCCTTTATTATAAAATCATTTGCAAAGAGCTGCAGAGATCAAGGAATACACTCTTCCCA
CTTCCCTAATGCCAGGTAGTACTATGACAGGACTTCATAGTACCACTTCTTCAACAAAAT
AAGTGTCTGCAGTGAAATATTTGTTAAAATGCACATTTCTCAGTGAATATATTTCTTTTA
AAACTGAAAAAAATAGTACCTAACGGAAATTTTATCATTGCTTTAAAATGTATTTTAATG
AAGATATTAAAAAATACCTTTGATGGATTCTTCAATATTGTCGAACTGCTCAAAATGATT
ATACTGTTATATGAAGTCTAAAATCTTTCATGCAACTTACAAGAATATTTTTGTTGTATG
CAACACAGTTGGAAAATTCTAGTGGGACCATGTCCATGCAATTACTGATTATGTAATGCT
GTAAATTTTTGATAAGCATGTTCCAAGTTTTCCTGTTCTAAAAACAAAAACATTAAAATC
ACCCACTGTTGAAGACAAAAGATCATTACTTTATTAGGAGATATTATTAGATATGTTTAG
AACTAGTTAAAAAAAAAAAGTAAAAGACTGGTTAAAAAATTAAATTAACTCCACCAATAA
AAATTCAGTTCCTTCTGTAGCTGATTAATGTAAGGTTCTTTCCACTGATGACCACTGAAT
AGAAAAAACTAAAGTAAATTTCATCATCATTGTAGAAGTGTAACTTATTCAAGTAAATGA
GATAAGCCAATTTTATATCTATCAAGCTATAATTAAATAAGGATGATACTATTTGACTTA
TAAATGACCTCTGTTTTATATTTCCTGTGGAAATCAGCTAACTACAAAGGAATTGTTTAT
TAACTTACTTCACTAACATGATGAACAGAAGTATTTCAGGACTCATTTGCCCCTTTTTTA
TGTGACTCAGCGTCAGATTCTGCCCTTTGCTCTTCTGAGGTCAGTCTGACCCAGTCAGGT
AAAATGAACAGCACATGAAAGTTTAGCGCATGCGGTCAGCATTCACGTACCTTGCTTTGG
TTAAATAAATTCTTGAAATGCTTGATGGCTTATTTGCCATGAACTTGATAATTCCCCAAA
TTGCTGATGTTACCAGGTGCAAGGACAAATATTGATGGCTATGAACCTTGCATGGTGCTG
ATGCACTGTGATAGTCATATCTTGTTGTAAACCATGTTGTAGTGACATAGTTCCAGTTCA
TTTACCCATTCCCTGTATCAGAGAGTTTGGGCCATTGTTGAACATCGCTGAGTTCAGTTC
ATGGTGCTGGGTAGTTCACATTTCTGGAAGGGCTGTAAGGTTTGCATAATCGTCCAGTGC
TATCATCATATCATCTTTGCCTGGAAGATGCATCTGCATAGCTTCAGTAGTTTTTAATGT
CTTGGGATGCCCAACCCAGTACTGTGGGTTTCAATTTTTATCTGTCATCGCCACAAACCC
CTAAATTAAAAAAAAAACATGAAGAATATTCAGGTGACTATAAACATTTCAAAGAAGGCC
TCTACTTCTTGCTCTGGGTAAAAGGTAGATGCAGTCTCATGGTGGAACATGAGAGTTATC
TCAGTTGGCTCTTGAAATGAGAATGTTTCACTGTTTCAGCTGAACTGAATAGTCACTTTA
GTTTTTAAAAACCTGCTCAATTCAACAAAACATGATTGATTGCTCAGGTAAATTAATTGC
CTCTGAGACACATGTTTGAAATAGATATCTATACTCTCTCTGATACTAGTGTGTAGCAAT
AACTTTTACTGTCCTATTTTGTTTAACTGTCTGTGTATGTATGCTCTAAAAAGGGGATTG
AGGCTGGAAGCAGTGGCTTACGCCTGTAATCCCAGCACTTTGGGAGGCCGAGGCAGGCAG
ATCACTTAAAGTCAGGAGTTCGAGACCAGTCTGACCAAAATGGTGGAACCCCGTCTATAC
TAAAACTACAAAAATTGGCTGGGCGTGGTGGTGGGTGCCTGTAATCCCAGCTACCCGGGA
GGCTGAGGCAGGAGAATCGCT
>6
ATTGATATATAATTAGCATACCACACAATTCACCAAGTTAAAGTGTACAATCCAATGGTT
TCCAGTATATTCACAGAGTTGTGCAACCAGCACCAGGCTCAATTATAGCCCAGTGGGAGG
ATGAGAAGGGGACACTGGAACTGGGTCTTCCTCAGGGCTTCTCTCTCCTTCATGTCCTCT
TATAAAGTATGTCAGTGCACTGAGTTTCATTCTAATATTTAAAGATATAAATTTGGCCGG
ACGCAGTGGCTCATGCCTGTAATCCCAGCACTTTGGGAGACGGAGGCGGGTGGATCACTT
GAAGTCAGGAGTTCGAAATCAGCCTGGCCAACATGGTGAAACCCCATCTCTACTAAAAAT
ACAAAAATTAGCCAGGGTTAGGGGTGGTGCATGCCTGTAATCCCAGCTACTAGGAGGCTG
AAGCATGAGAATTGCTTGAACCCAGGAGGCAAAGGTTGCAGTGAGCCGAGATCATGCCAC
TACACTACACAGCCTAGGTGACAGAGCAAGACTCTGTCTCAAAAAAAAATAAATAAATAA
ATAAAAATAAAGATATAAGTTTCTGGTACACCTCCAATGGGCAACTCAATATCTTCTTAG
AGTTCCATGAAGAAATAGTGATCTTTTCCCAAACTAAAGAAAAAACTTAGCCTCCAAAAT
ATATCTTCCCAAGGGATTTTCAAGGGAAAATGTGGATATACGAACTTTCACTTTATTCAC
CGAGGTCAGAACCTAATCTCCAAGAAATATACAAGTGTACTTGACACAGAAGCACAGACA
GAGCGTTTCGCTCTGTCCCGACTTCTGCAGGCCCTGTCTGACCGTGACTCAGAGTCAGGT
CGATCAGTCATCTGCAGCTGTGATCTCCTCAGTTCTTTTAATAGTGCATTTTATCAGTAA
AAACAACAACAAACTGGCATCTCCATAATTACACACAGCTATCCTTCGCTATCTAAAAAT
ATCAGTTCCTGAGTTGAGATGGTACATTTGGATAGTGAAGAGTATCAGTTTATCCAAATC
TATTTGGTTCTGACATCAAGCGGTCAGAATTTGGATTGCCAAGAATTCATCCTAAAATAT
ATCTGAATTAGTTCAGTTCTTGAGTTTGGGTAGGATAGCTATTTATTTAAAATTATATTT
GTGTACTCCTGTACTAAAATATTATGGGCATTAAAAAATCAGAAAAATCATCATTTTAAA
TGGAGAAAATAAAAATAAATGCCATAGACGTTCTCATGATGATGTTAGTTTTTTGGAGTG
TGTGTCCCTGCTTTGGAGAGCGTTCAGGTGGTCTGAGAATCAGGAGTGACCAAGGGTCAT
GGGGCAGACTGCAGATAAAACAGCCCAATTTATCTCACTGATTCTCAGAACAGTTCTCTT
CTCTCATATATATTCACAGCTATTAGCATGTCTAATGCTTGGGATGACTGCATGTTCTTC
ATGTAGCCTCATTTTATCACTTTATAAGTTTTGATGGTATTAGCAAATTTGTAATAGCTT
CTCTCTTCTCTGCTTCACAGTAGATCAAACATTAGCACGTTAAATGGGCAGTTTATGATT
TCTCCTTAAAATAGAATCCTAATTGTGTTTAAAACTACCTTCTCCCTGGGTAGTTTTTTC
AATAGTAATTGCCAAAATGCTGAAAGGTTTCTGTCTCTCAAGAAGTAACAATCTAAATCT
GGCCTCTTGTGGCCTCATTCTGAATTTCAAATAAGCATCTGGCCTTTTCTGACCCAGGGA
GAGTCAGTCAGGACTGTACCTATGAACTACAGTTGCTGGTGCAGTTGAGACTTGCAATTT
AATTTAATCAATATTTCTGAAGACTTTCCATCTACAAGATTCAGTAGTCTGAGACTGAGT
ATCCGGTTTACGTTAGTATTGGGTTAGTGAAAGTGTTATTTATGTGCAGAGTGGCTTAAT
ATATAGAAACCAGGTCTTCAGATAACATTCAAATTTTTCATTTCATCTTTGTATCTGGTT
GTCATGAAGAGAAAATTGGCT
>7
CAAAAGTAAGGGGGAAATTAGAAGAAGGAAAGAAGTCGTTTTCGAAGACGAAAACCAAAG
CAAGGAGGTATTTTTGGTATCATTTTAATCACAAAATAGCACGAATGCGGTCTGTGCCTG
TGCGCTACCCAAACGTCGATTTGAATACCACTGAACGCTAGTTTGAAAATTTCCATTTTT
GTAATTTGCTTTCTTTTGTTAAGCCAAGACTTGAGAGAAACCTGGCAGCCGTCTCTAAGT
CTGGCACGATTTCACCTCAGACGCACTCGGTTGGTTTGGATGTTGAGGGAGACCGCACAT
GAGAGAGGGAGAAGGAGGAAAAGAGAGCTGGAGAGCAAACCTACCGCTCGGCGGCCGCCG
CAGAGAGCAGGCCCAGGGCTTCTCAGCCGGGGGATCTGGCTCCACCTACAGGAATCAGAA
GGCAAACCTAGTAGACGCCTCGGCGTCTGCAGGAACCCGGTGGGGGCTGGGGGAACTTTG
ATAATTGCCTAGAGAATTTCCTAGCCAGTAGGAATGGGGGTCGGTAGAAGTGGTAAGGAT
TGGGAAGCAGGGATTTCCATGACCAGATTACCCACAGTCATATCAGATTCAGCGATTCTT
ATTTGGAGGAGAAAAGGTATCATGTCACCTCCTATGACCTAGGAATTTTAACTGGTTCCA
GGTAAACCCCATTTGAAAGCAAAGGCAGCACCTGGTCCCAGGACAGGCCCAGCACATAGC
ATGCTCAGGCAATAACATTTGAATGAATGAATGAATGAATGAATGAACTGAATAATCCAA
TCTATCAAATAACAGAAACCTAATATGATAAAAAGAAAACCAACCCCCAACCCCAACACT
GTTTTTCAGGTATATGTATGAGTTGTCAGGCATTTTTGATGGCTAGTAATTACTACAAAA
ATCCTGCACCATGTAGGCTAGTCGTGTTCCACCTCCGATGTGCCAGAGCAGTGATTGAGT
ACCACCGATTTCATCCCATGCCCTCATTTGCCAACGAATAAACAGAAGCTTGAAGAGGTT
AAATGCCTTTTCCCAGGTCAACCAGTTTGTTGGTGACAGAACTGGTTTGGGGCTAAATTT
TCCTGACCTGTCTGGTATTTGTTTTCTAAGGGCAGGAGACTCATTTTGCATTGGCCTGCT
GGATGCCCTCAGCCGATTAGCTCTCACAGGAGGAAGTTAGCTTCCCCCACCCACCTGTTG
GCCTGTCCCTGGGCTTCTGCCCCAGCTTCTGCTCTGGGCCACAGCCTCTGCTCATGCTGC
TCTACTCCAAAAATCAAACGCTGCCTGGAGCTAATGCCAATGGTTGCTAAACTTATGAAT
TCATTTCCTAAAGCCTGAGGGACAGAATCTTTGAGCCTGTGGTTTAGTAAGCTACAAACA
GGCAGGTGCTTTGTTTTGGCAACACAGGTGTCTTATATACAATATCTCCTCCATCTATTT
ACCCAAAGCACTTAATAAGCAGTTACTGAGTTTCCCAATGATAGTTATAGAAGAAGATGT
TATTTACCAATTGAAAAGGAATTTTTGCCGTAGGCAGTTAGCACTCAGTTTCCAGATGAA
AAGGTGAAGATCCTTCTGGGAAGTGAGATGCTGTGTGCATTATGTGAGATGAATATGATC
CAGGGAAAGATAGCAATTAAGCAGATCCAGATTCTTTTTTTTTTTTTTTTTTTTTTTGAG
ATGGAATTTCACTGTTGTTGCCCAGGCTTGAGTATAATGGCGCAATCTCGGCTCACCACA
GCCTCCACCTCCCGGATTCAAGTGATTCTCCTGATTCAGCCTCCAGAGCAGCTGGGATTA
GAGGCACCTGCCACCATGCCCGGCTAATTTTGTATTTTTAGTAGAGACGGGGTTTCTCCA
TGTTGGTCAGGCTGGTCTCAAACTCCCAACCTCAGGTGATCCACTAGCCTCGGCTTCCCA
AAGTGCTGGGATTACAGGCGTGAGCCACTGTGCCCAGCCTAGCAGATCCAGATTCTAACC
ACAACCTGTCTATAAAATGGA
>8
AGACGCACTCGGTTGGTTTGGATGTTGAGGGAGACCGCACATGAGAGAGGGAGAAGGAGG
AAAAGAGAGCTGGAGAGCAAACCTACCGCTCGGCGGCCGCCGCAGAGAGCAGGCCCAGGG
CTTCTCAGCCGGGGGATCTGGCTCCACCTACAGGAATCAGAAGGCAAACCTAGTAGACGC
CTCGGCGTCTGCAGGAACCCGGTGGGGGCTGGGGGAACTTTGATAATTGCCTAGAGAATT
TCCTAGCCAGTAGGAATGGGGGTCGGTAGAAGTGGTAAGGATTGGGAAGCAGGGATTTCC
ATGACCAGATTACCCACAGTCATATCAGATTCAGCGATTCTTATTTGGAGGAGAAAAGGT
ATCATGTCACCTCCTATGACCTAGGAATTTTAACTGGTTCCAGGTAAACCCCATTTGAAA
GCAAAGGCAGCACCTGGTCCCAGGACAGGCCCAGCACATAGCATGCTCAGGCAATAACAT
TTGAATGAATGAATGAATGAATGAATGAACTGAATAATCCAATCTATCAAATAACAGAAA
CCTAATATGATAAAAAGAAAACCAACCCCCAACCCCAACACTGTTTTTCAGGTATATGTA
TGAGTTGTCAGGCATTTTTGATGGCTAGTAATTACTACAAAAATCCTGCACCATGTAGGC
TAGTCGTGTTCCACCTCCGATGTGCCAGAGCAGTGATTGAGTACCACCGATTTCATCCCA
TGCCCTCATTTGCCAACGAATAAACAGAAGCTTGAAGAGGTTAAATGCCTTTTCCCAGGT
CAACCAGTTTGTTGGTGACAGAACTGGTTTGGGGCTAAATTTTCCTGACCTGTCTGGTAT
TTGTTTTCTAAGGGCAGGAGACTCATTTTGCATTGGCCTGCTGGATGCCCTCAGCCGATT
AGCTCTCACAGGAGGAAGTTAGCTTCCCCCACCCACCTGTTGGCCTGTCCCTGGGCTTCT
GCCCCAGCTTCTGCTCTGGGCCACAGCCTCTGCTCATGCTGCTCTACTCCAAAAATCAAA
CGCTGCCTGGAGCTAATGCCAATGGTTGCTAAACTTATGAATTCATTTCCTAAAGCCTGA
GGGACAGAATCTTTGAGCCTGTGGTTTAGTAAGCTACAAACAGGCAGGTGCTTTGTTTTG
GCAACACAGGTGTCTTATATACAATATCTCCTCCATCTATTTACCCAAAGCACTTAATAA
GCAGTTACTGAGTTTCCCAATGATAGTTATAGAAGAAGATGTTATTTACCAATTGAAAAG
GAATTTTTGCCGTAGGCAGTTAGCACTCAGTTTCCAGATGAAAAGGTGAAGATCCTTCTG
GGAAGTGAGATGCTGTGTGCATTATGTGAGATGAATATGATCCAGGGAAAGATAGCAATT
AAGCAGATCCAGATTCTTTTTTTTTTTTTTTTTTTTTTTGAGATGGAATTTCACTGTTGT
TGCCCAGGCTTGAGTATAATGGCGCAATCTCGGCTCACCACAGCCTCCACCTCCCGGATT
CAAGTGATTCTCCTGATTCAGCCTCCAGAGCAGCTGGGATTAGAGGCACCTGCCACCATG
CCCGGCTAATTTTGTATTTTTAGTAGAGACGGGGTTTCTCCATGTTGGTCAGGCTGGTCT
CAAACTCCCAACCTCAGGTGATCCACTAGCCTCGGCTTCCCAAAGTGCTGGGATTACAGG
CGTGAGCCACTGTGCCCAGCCTAGCAGATCCAGATTCTAACCACAACCTGTCTATAAAAT
GGAACTAACACTGTCATGACCTCTGAATGGATTAAAAATTAATCATTATTATTAATCACA
ATATTAATAATAATGCTGAACTATTACTAAGTGCTTACTACATTCCAGGCTTTCAAATGA
CCACTTTACATGCATTGTCTAACTTATCCTCAGAGCAACCCCATGCGAGTTATAATTATT
ACCCCCATTTTACAGAACAAGAGAACTGAAGCTCAAAAGGGTTAAAATACTCACCTACAG
TGACAGTTTACAATGGTAAGG
>9
ATTCATGACTTTTTAGTTTTCCAGTGGGATTTTCACACTCACTTTGTCTTGTATATAAAG
TATCTCATAAAAAGTGGTGTCAGATTAAATATACATTCACTTAAACAGCATTTTTATCAT
AACAATGTTTCATTTTCCCAAGGTCTCGAATAAGAGCCATAATGCATCTGTCTATTATTT
CTTCCTTTATTTCTTCCAGAGTGCTTTCATAATTTCTTTTAATTAAATCTACCTGAGCCA
AATGAATGTTTAATTATTTAATTATTATTCTGAAAGAAATTGATTCATTCACTTTATTCA
TCTTAATTTATAGATGTGTGTCACTAGCATATAGCACTGTAATTTATTTGTGAGTGAATG
TTGGCTTTGACTGGATCCTTTAGGAACCAGAGCCTTAGGCAGGGAGAAAATGCCAAAACT
TTATTTGGAGCCGCAAGCTCAGAGTGGTGAGGTAAATAAAAAATTAAAGGGGAAGTGAAG
TAAGAAAATAGGCAAAGTAATGTGATGAACCACTTGGCCAGTGAGCTGCAAAGTGTGTTG
TTCAGTACTCAGCATCTCTCCAGAAGGGCTGCAAGGAGGAACCACACTTCAGTACAGTCC
ACAGGAAAAAAAATAGGGGTGGGGTGGGAACATTTATTTGTGCAACTCTCTTGATCCTCC
TATTTCATATTGGTTGAGGTTCACCTGACAGTATAGTAACTCTCCTGCACTGCTAGGTCA
GGTCATCCAGCCCTCCAGCAGAAGCCAGGAGTTAAAATGCATACGACAGAGTATCATGAC
ATCCAAGCCTGGGAGTGGTGATTAAAGGAAGTAATTCTTCATGGAGAATGTGTGGGCCAT
GAAGTCAGGGGCTTCAACTTAACTCAAGCAAGCTTTGGGAGCTCAGCAAAGGCAGTGAGG
CTAGCACAGGCTTGGAGGCAGATGGCATCATAAGAAAGAAGGAGGCAGGTCAGGGTATCT
GAGGAGATGCACAAGATCTGCATCTGACACAGGTGTGTGGTTTGTCCCCTACATGTATGA
TGAGGTATGGGTGAAATATTTATACTTTACTATAATTTTGTTGGAATTCTAAGGAATTTA
AAACTATATCATCTGTGGACATTTGTTTTCTTGTTTTCTATATTTTAATTTCTTTTTCTT
CTCAAACAGTTATTATCAGTGTCTGGTAGTATGTTGAGCAGGACAGTGTCTCAGTCCATT
CAGACTGCTGTAACAGAATACCATAGACAAGGTGGCTTATAAACAGCAGAAGTTTATTTC
TCAAAGTTCTGGAGGCTGGAAGTCCAAGATCCAGGTGCCGGCAGATGTGGTGTCTGGTGA
GGGCTTGTTCCTCATAAATGGCATATTCATGCTGCATGCTCACAACATGGAAGAGAGAAA
AAAAGGGCCAAACAGACTCCCTCAATCCCTTTACTAGGGCACTAATCCCATTCATGAAGA
CCCCACCCTCATGGCCTAATCACCTCCCAAAGACCCTGCCTCCTAACTCTACCAAATTGG
TGATCAGGTTTCAACATCTGAATCTGCTGGGGGCAGGCGGGGGGCATGGGGGGACACAAA
CATTCAGACCGTAGCACCTAGAAACAGAATTTGTTCTTATGTTTATTCCTGAGGAAATAA
CTCTTTCAGGCCCACATTAACTATAAATGTGGGCCTCCGTTTTAAATATGTTACCATGTA
AAAGGTATAAAAAGAAGGTCAATGGCAGAGATTTTCCACATCAAATAGTGTTCTCTTTCT
TGATACACAACTAAATTACCTTTCCCAGTCCCCTTGCATCTGGATGGAGCTACGTGACCC
ACCCCGGTCAATGGAACATGGACAGTGTGAGTACAATCCGTGTTCTTTGTCTTGACTTGC
CTGCTGGCTGGGTACATGGGATCCAGCAGAGGACTCAAAGCCCCTAAGGAAGTGGCCCCT
TGAATGACTTAAGTGGAACAGGGCCCTGCCTAGTCCCCTTCCCCCCATACCACACACATA
CTATGCCAAATGTGATGTGAG
>10
ATAGTATCGTCTCCTGTTTCTTTTTCTTAAATTCACTAAATTAAATTGAATTCATAACTG
TGAATCCACTAAATTAAATTCATAACTATGATTACCCATTTGAAAAACTCTGCTGTAGGA
CACTAATTCTATTCAAAATATCCTCTGCCTTATCAAGATTTCTTTTCTAAAATGTGGCAG
AGGAAGGTGATCAAACTCATCTTGAATTGTATTCCAAATACTGAAGAAGTCCTTTCTCAC
ATCAAGCAAATACAAAAGTTACAAATTACAAAAATGACTACAATACTTCTTGGTAAGTGA
CTCAGGGCTCCAGGCTGACCACTGTCCCTCAGTGCAGAGGGAGCCAGGCAGGTACCAGGT
CAGTACTTCCCATACCTCATCCGGTAGTGGAGCCGGAGGGACATCTTGTCATCAACGGTG
ATGGTGCGATTTGGAGCATACCAGAGCTTGGTGTTCTCGTCATACAGGGCAAAGAGGTTG
TGACAAAGAGGAGAGATACCTGAGGAAAAGTAAAAAAACACATCAGAAAATCAAGGCGGA
TACATTTGGCCATCTGTTTCTAAACCCAATATATGCAAAGATAAGGAACTCTCTCATCCA
CAAAGAATCTGGGTCACTCATATCCTCTTAGGGCAAACAGACTTCCGACCAGGTTCGGTC
AGGCTGTTTTGATCATAATCATCAAGAACTATGACTCCCCAGAAATATGCACTGTAGCTC
CTGGCAAACCAAATTTAGATCATTTAAAAATAAAACTCTGATGATATTTCTCATTACAGG
TATCCGTCACAGAGCCTTATCAAATCCAGCTTCAAAAAAACCCCTATCTGAGAGGTTCAC
AGATCCTGCCTGATGTGCACTTTGCTAATCGGAAACACTCTGGGAGTTGGGGAAATCTTC
CATCTGTTTCCTACAGAAAGCACTTAAACAATTCTAACACGCTCGTGATTATACATCAGA
CATGCAAACAAATTCCTGGCAGTAGTATGCAAAATGCATATTAGAATAAATAATAACCAA
AGTGATTTTTGTCAGTGATTAAAATCTATTACCATTAATAATAAATATACTTCTTAAGTA
CTCTGTATGATTATCACAAATATTTTTTATTTAGTAACCAACTAGCAAGAAGATATATGG
CTTCACAAAGCTGGCCCAACAGTGCTCCCCTGCCTCTCCACTCCACCAGTTGCCTCCGTC
AATAAGAGAATGATGGGAAAGACCAGGGAGATTATGAAGTCACTCACTTCTACGCCCATG
ATTAAAATTTTATGAACCTGAAACATAGGCAGGTTGGGGGGAGAATGACTGCCAATAATC
AGCTATTACTGATATTTTCATAAGCAGCCAGGCCTCAAACTAAGATGAGGTAAACTTAAA
TGACAAAAAACCTGGGAGAATATGAGGTAATAGGCACTTGTTTCCCAAATCGGACATCTG
CAGTGAGACTGACACTGACAGGGCCCCCTCCCTGGCCCAGCACACCCAGGCGGGGACTCT
CTCCAACGCAGACACTGAGTTAAGAAGCTACAGATACCTTGGCAGCTATCTAGTGCTCTC
CTGAACACCTCAATCCATGCTTCTCAAGCAATATGAACAGTTACCCTTCAGAAGTTATAG
TCTTTCTTATAAACCGAGAATATGGAGTTAAACTGTAAAGGGAAGTTTTCCTTGGGAACA
TAGGCAAATGGCTTTTGGATTCAGTATTATTAGGACAAATAATTCAAATATGCTATAGAT
TTTCATTCATAAAGTGGCTTTTGTGGACTGGGCTGGAAACCCAGCCTTTCTTTATGCATA
TCCACATTTGAATGTGCACCAACACTTACATATCTGAAGTGTAACTTATTTTAACCATGG
AACTGTCTGTAATTCTAACACAGGTCTGATTCTAACAGTATTACTACCCATAAACAGAAA
GATCAAAGACATATCTCTTTATATAAAAGTACTGAGTAGTAAAACAATAATACTAACATT
TACTGAGGGCTAAGTGTCAGG
>11
TAAAAGGGTTGAAGGTATGACCATTATAAAATACGAGGAAGTTCTCTGGGGGAGGATTTG
GGGGAATGGAACCACTCTCCCCAGTCCCTTAATGACACCAAGTCCTGCTGGCTTATGTCT
CTAAGACCACAGGCTTGGCAGTGAATGAGAGCTGAGTTTTAGCTCTGCTTCATCCTAGTT
GTGTGGCTGTGAGTAGTACATTACTACTTTAAATCTCAGTTTTTTAATCTGTAAAATGGG
AGTGATAATATTTTCTGTCTTTTTTTTTCATGTGTACATTCAGAATTTTTATCTTAAAAC
AAAGAAGCACCAGAGTAACATTAATAAGAGAAAATCCATATGAAAATATTCACAGTCTGG
TCAGTGAGAAATGAGAAAACAACTTCCCTGCCTTACTGTCCACCCGCTGTTTGAGGAGCC
AGAAGTAGAGGTGAAGTTGGAAGAAGGTCACCTTTTCCAGCTAAACCCCACTGCTATGTG
CATTTTTATTCGACGCCTCAACAACCAGAGGGAACAGTGAGAACTGAGAACCAAAATACT
GTTCAAGCATTTTACTTTAGCAAGCATTCAGCTAAAGGGTCTGAGATGTGTAAGCACCAA
GAAGGGAAAGGGAGATCCAGCAACATAGGAAAAAGGGGGCTGTGGGAATAAACACAGAGC
AAATAAGTCAACAATAACCTACTTCCACCCAGAGCAAAGTGACAGTGCACATACATTCAT
ACTCTCAAGTATGGGCTACACTGCACACTGACTCATACTATCTCAAACATGGCCTATTGG
AAAGATTCAATCCCCCTAAGGGCACTCGGCACAGGACCACGGTGGTCATGGTAACAGACA
TAGACAAGCATGCCGTGACCCTGAAGCAACAACACACGTTAGATAATAATCGTTCAGAAA
AAAATCTTCTCCCAGAGCTGAGGCTACAAATTCCAAGTCAGCTATAAACATTCTTTCTGG
AATTCCTTTAAAGATATGGGTCAAAGTAAAACAAAAATCAACACCTAAAATCTCCTAAAG
AACAAAATGGAGAAATGACGAACCTCTACCAAGAACCAATTATTTTAGGTTTCTCATTTG
GATGGCTCTACCACCAGATGGGTGGTGGGGTTACTTAAAAAGTAATGAGTCTACTACAAG
GGGAAGGAGTTGTTTGGTCCAGTGAGAAGGAACAGGCTTTCTAGAAATAACTTTCCCTGC
CCTGGACTCCATCCAAAATTAGAACCCATCAACTGCCATTAACTACAATGCCCATCTTGG
TTAATAATCCTGGACTTCAAGTAATACTACATATAAACTATAATTTTAAAGAAAAAAGTT
CCAAAAGAAATCAGTAGCTTTATTATATAGGCATATGACTTTTCTGAGAAATTAAACTTA
AGAGTTTCCACCTGAAGGACAGAAATTGTTAAGAGGTAATGTGCAGATCTCAGGCACCAC
ATCATTTACCCTCCAATAATTAACTACATTTCTCCCTAAATTCTCCTTATTGCACCTTAA
CCGCTCCAGCATCAAATCTTCTACTCTATAACCTCTTTTAAACACCTCCTTTTAACCTCA
GTTTCCTTATGTTTTCATTATTTGGCAAAATTACACTTAAAACATAATATTTATGTAATT
AAACCAGGAGGTAAAAATAAATAAAACTCAAGTTAATTTGCTGTGTACAGCTGTATGGAA
GTGAGGAAGGTGCTCTTACATAAACCCTGTCTGCCTTCCCACAGTGTGTGTGTATCTGCT
TCCTGGTAAGTCTGCGGTTGGGGGAACTGCACCTTACTTTTCCTCCCCTATATCCCCTAG
AGGGCAATATTAGAACCCAAGGGAGAAGAGCTGGCAAAGTTGTCGTATCCCAAGTGGTCA
ATCCCTCCTGAAATGAAGGGTAGGTTCACTTGGTCTCTCCTACGCAGAAGAGAATGTCCA
AGAAATGAAATATTTTAAAAGCCATTGAAAATTCAACAAGCTCCAGTCTTGTTGAGGGAG
AAAGGAATCAAGTAGCAGCAT
>12
AGTGATTCTCCCACCTCAGCCTCCTGAGTAGCTGGGACTACAGGCATGCACCACCACACC
TGGCTAATTTTTTTTTTTTTTTTTTTTTTTTTGCTTGTTTGTTTGTTTAGATGGAGTCTC
CCTCTGTTGCCCAGGCTGGAGTGCAGTGGCACAATCGCAGCTCACTGCAACCTCCGCCTC
CTGGAGTCAACAATTCTCCTGCCTCAGCCTCCCAAGTAGCTGGGATTACAGGGGCCCACC
ACCACACCTGGCTAATTTTTGTATTTTTAATAAAGATAGGGTTTCACCATGTTGGCCAGG
CTGGTCTCGAACTCCTGACCTCAAGTGATCCACCCGCCTTGGCCTCCAAAAGTGCTGGGA
TTACAGACGTGAGTCACCGCACCTGGCTGAATTTTTGTATTTTTTAAGAGATGAGGTTAC
ACTGTGTTGGCCAGGCTGGTCTCAAACTCCTGACCCCAGGTAATCCACCTGCCTCGGCCT
CCCAAAATGCTGGGATTACAGGTGTAAACCACTGTGCCCAGCCCTATTTACGTAACATTT
TTGAAAGGACATAATTTTAGAAAGCAAGGATAGACTAGTGGTTGGCAAAGGTTAGAGATA
TGGATGGGGCTGGGTTTGGAGGCTCAGCAGGCTGGGACCCTGAACTGGTGATGTGGAGAT
GGTTGTTTCTGCTTTTTGGCAAAGTGCAGAGTGAGCTTTAGGTCAGATGTTTTTCAGTGA
GCCCATCACAGGAAATCCTTGGCTTTCAGGACAATTTCTGAGCTTATTGTCTACCTTAGA
GAAAGTAAATGAAGTTGCAAGTTTTTCAAATGGGTTAGTGTGACATTAGGATTAATACCT
ACGTACCTGCCTGTAGAAAAAGAATGCTTATGGCAGCTTGGTGCTGTAGAGAGTCAACGT
GACTTTTAAGTGAAGGTGAAGATTGATGACAATCTGCAAACCACTGCACCTGTGTGGTGG
AAAGTCAGGGTGACCAGATGGCTTGGGAAGTGGAGCCTGAAAGAGTAGTTCCAATTTGGT
CTTGTTGTTTTTGCTGAGCTGGTGGCTGTTTGTAGCCAACAGGCCAACGGCAAGGGGAGA
GATGTACACGCAGTTTGGGCGGCAGTACAAGAGAGGAGTGAAGCAAAAGAGGACAACTGA
GTGCAACAGCAAGATTCATAGCTCCAGCAGGCTGTGTCCTGCTGTCACCCTTGGAGACTG
TGATGCCCTGGGCAAGTCTTTTCTCTGAGTTTGATTCTCTGTTTGTAAAACATAACAATG
AACTGTTGCCCAGCCTACATTACCAGGTTGTTGGAACAAATGGAATGATGCAGGTAAAAA
TATTGTGTGATTATAGACTAGTAATGGGATTTGGTAGCATTCCAAATCTAGTGGTCCCTA
AATAAATAATTTCTGTACCTATGTTTTAGAAAGTAAGTCAACTCAGTCTGAAGACTGGTG
GGTCCACGGTCCTCGGTCAGCACCGCTAAATGACTGGGTCTTGGCAGTGCCTGTCACACT
CACCATGAGTTCTTGTATTGGGTCATACAGCTGGGGAGGAAGAAGGCATGATGGCCACAT
CAAAGCTGAGCTCTAATAACTGCAGCGGACTTCTTACTTTGCTCCCATGGCTGATCTCTG
GCCCAAAGCCAAGCATATAGCAAGTCTAATGAATGAATGAATGCTTATCTAATTTAGTGA
AGGGTTTTTTTTTCTCCTTTTCTGCTTAGGTAATTTGGTCAGTTACTAAGATTGGAAGTG
ACAGACAGGAGAAGAGAGACTATCACAGTGGGTAAGGGTCTAGCTAAAGACCCTCTGGGA
GAGTGGCAGTTAGAGTTCAAAAACCTTCTCTGTGATGTGGCATTTGTGTGGTGGGAAGCA
TGAAAGCATGGTGGGAAGCATGAAATCATGGTGGCTCTGGAGTCAGGGGGTTGTGTGAGT
GACCTAGCTTTATCCTCTGTGAGCCACAGTTTCTGCATCTGTGCAATGGTGATGATGACA
GTGCCCTCCTCATAGAACTGT
>13
GTATTTTATTATTGAGTGGAAAAATCTTAATGAAGATGGTGAAATAAAATGGCTTAGAAT
CTCTTCATCTGTTAAGAAGTATTATATCCATGGTAAGTTTACTATACTTTAGTAAGTTGC
TCTCATGGATTAATATGACACTACAGATTATTAATTCTATTAATATAGCCAGTTAATGAA
AACTTCAAAAATATAGAGGATACTACCATCCTAATACATATAATCCTATAACCTTTATCA
AAACATTTAATTCTCTTCCTCTTCTCTTCTCTTCTCTTTTCTTTTCTTTTCGGCAGGGTC
TCTCTGTGTTGCCCAGGCTAAAGTGCAGTGGAACAAACATGGCTCACTGCAGCCTCAACC
TTCTGGGCTCAAGCTATCTTTCCACCTCAGCTTCCTGAGTAGCTGAGACTATAGACACAC
ACCATCACACCCAGCTAATTAAAATTTTTTTTTTTTGGTAGAGACAAGGTCTCACTATGT
TGCTCAGGCTGGTCTTGAACTCCTAAGCTCAAGTGATCCTCCTGCCTTGGCCTCCCAAAG
TGTTGGGATTACAGGCATGGGCCACCACACCCAGCCTAATTCTGTTTCCTTTGACATTTT
CTCATTTTAACATTTTATACAGGGGTTATCATATCATATCATATCATATATCCTATCCTA
TCATATCATATCAATTTTCTCCTCATTTCTTTCTACCATTATTTTTAATGATATAGCATT
TTATTCCAAAGTCCACTTAAACTGTTTGAGATTCTTTATGTTGCTTCCAGCTTTATCTTT
TCTTAAATCATTTTTTAACAGCTTCTGATATCTTCTGCCAAATTGTTTCCTCAAACTGTG
TACCAACTTATAATGCCACTAACAATGAGTGGGAATGCTAGCCTGAAGGTCTGAGGAGCT
AGGACTGGGTGACCTAGACCAGGGTATTCTCCCAAAGTTAGACCAGTTATTCCAGGAGGT
GAGTCAAGCACAAAGTATAAGTGCACAAGACAGCATTTCTAAGTCTGAGTAAGGATTGAG
GAAAGTTAACTAGGGAAGCTAAGGATTGCTATGATCTTATTATACAATATCATTCTAAGG
ACTCATACCATTATTTTATTCCAGGGACCTAGAATTTAGCATCAGGGTAAATTTATTTAC
AAATTGTTGAACTGAATTTAGTTCATCACCACTGATGCGCAGGTAGTTTCTCTCTGTGCT
TTTCTTTAAACCATGAGGATATAAAATTTAGGCTTCACAGAGATCTCTCTTCTTCTGGAT
ATATTCTTCTAGAAGAATATTCATATATTATTAGCATTTGTGAAAATCATGATGGATCCA
TCTGGAGCTTTGCTATAGGGTTGGTCATTTTCCATGGATCAAAATCCCAGATCTTGCAAG
GGGTCTCGTGGTCTCCACCACCATTTTGTTTGCATAGGATTTCACAAGACTTTAGTCTCC
CAGCTACCTTGAATGGAATGGGGAAACTAAGTAAGCTGAATTCCTATTAAAAAAAGGAGT
ATTGCCCACTTTGGGGGTAAGGGAGAGGTAGTAGAACATATTGCTCTGGAAAAGGAAATG
AAGGAAAGAAAAAGCTCATACACCCTGCACTTGAACAAATTGGCTATCACTGGAACATGC
CTTTGAAAAATTGCAATCTTCTGTCTCTGGCTAAGATTTTTAGAAAAATATTTGGAAAAC
TATTGTCATGACTAGATAATTAGAAGTGCTTAAGTTTGTTTTGAAACTCCCTTGATAATT
TAATCCACAAATAATAAGTAATTTCTATGTTTGGAAATATATGATAGTCACTTTAATTCT
TTTTTAAAATGTATGTTCCACTCATTACTATTAATTTTGTATAAATGAGCCTTTTACGTA
TTTTTCTCCTCAGATCATTTTATCCCCATTGAGAAGTACCAGTTCAGTCTTTACCCAATA
TTTATGGAAGGAGTGGGAAAACCAAAGATAATTAATAGTTTCACTCAAGGTAAAAATTAT
AATTTTAGTTTCCTTTTACAC
>14
AACTATGAATTCAACATCATTAAACGGGAAATTGGGAGTGCACATTAGCACAGTATTGTG
TAGTATACCTACCATATGGATGCAATAGATTTAAATAACCTCAAGTATAGGTAATAGTAA
AATGTAAAATAATTAGACGGTGATGAGTTTCGAGTATTTGAAAAATCTGGGCTGCTAATA
CAATTTATTTAGTTATAAATTCACATAATTTAGTTTTCGCTAATGTCTGTGTTTACTAAC
CAGCTGGCAAATTTCCTGGAAATTTAACCATCAGCTCTTGTGAACTGGGACTAGCCAGCC
CTGGCGTACCACTGGTGATTGCGGAAGGCCTTGCTGAGAAAGGGACATCTGAACAGGAAA
CTGAAAGAGGTGCGGTGAGGGAGTAAGACCCGGGGACATCTGGCGACCAGCACTCGCTTC
CTGCCTGGGAAAAGCAGCATCTCAGGCTGGTGTGTCCACACATCCATGCTCTTGTCCCTG
CTGTCCCCTGAGCCTGGACAATCTCTGTCCTCCTGATATGCTTAGTGACAGCCTTTAGGG
CCAGACTCCCAGATGACTGATAGGGTAGAATTCCTTATTTCTCCCAGGCCTCCTTACTTC
CTTTCTGGAAAAACAGGTGGATATGAAGGTGGTATGATTAAATGAATGACCACAAGTAAA
CAAGCAGTGTTCTTCTGCGATCCCATAACACATTGAGCCCAGTTGTTTTTAGCTCTTTAC
ATTATTATCCTGTTCCTCTGTCCGTATCTGCCTCCCCCAGCACCCCATGTAGCCCTATGT
CAGATGCATGAAAACACCTGGCTCATAGCTGACGTTCCATGAGAGCTTAGTTATTGAATG
GGTCACTGTGACCTTAACCTGGGCTGGTTTAAGGCATGAGTGGGTTTTAGTGATCGCCCT
TCTGTTGGGTGAAGTCCACAGGCTGAGGCCCTTCTGCTGCAGCAGCCTCGTTAGCATGAT
GGCCCACCCCCTGGCCTGTGCAAGTGAGGCCAAGGAGAGTCTACCCAAGCAGGCCCCAGC
CCCAGCTATTCTATTCACAACACCCACCACCTGTTGGGCCATGGCTTGGGGCTTTATTGA
GGCTGTGTTACCTAACCCTTGCAGCAACCCAGCAGGTGGGGGTCCTTATCCTCATTTTAC
CTATGAGGAAAATGAGAGGAAAGAAAAATCACCCAGGTAGTAAGTGACAGGGCTTTCCCT
TAGCTGCATAGGTTGGGGGAAGAGCTGGTAGAATATTCTGTAGAATATTAACTGTAATAA
TACCAGGCAGCATGGGTAGATGCTCATTAGCACTGCAGCCACGCTTGGGAGCCCAGCAGA
AGAAATTAGTGATTCCACTTGGGGCAGGTGGCCACTTGGACACCATAGAAACCACAGCCT
GAGCTCTGACTTCTGGGTGGAAAAGGTGTGGGGGCTCTGGGCCCTCCCACTGGAAGGTGG
GACCTCAGAAGCGAGGATTTTCATGAAGCTGGCTCAGGATCCGTCCCCAAGTGCCTTGGG
CCACTATCATTTATTTATTTATTTATGCACCAAAACAAGCTGAGGTAATATTTTTTAAAT
GTTAACTTATTTCCCCTGGTGTTTTCCTCGTAATGCAATATGCTGGTCTGAGTCCACACT
TCAGTGGAGGGGGTGTCAGGAAAGAAGGCACAAATAGTGCCCGCCCCCTCCGTCTTTCTG
TTTTGCTTTCTAAAACTTTGCTCAATGGAACAAAGAGGATTAGGGTATCTCCAAAATGTC
TGGGGAAAAACCGTAAAGAGAGACAAAAGATTACCCCCATCTAGCTGGGTTTGAGGAGGT
AGAGGGCGAAGTTAATGAGGGTAGCTTGGGCCAGTCTAACACGGGGAGTCCCCAGGCACT
GCAGGTCCCCCAGAAAGCTTTGGGAACCCCGGGGCAGGAGTGCTCTACCTCTTTCCTGGG
AAGAACCCTGGGGGAAAGCAGGAAGACCCCATGAGGGAGTGGCTGCAGACCCAGAGGAGT
CCCTTGCTCCAGCCTGGCATG
>15
AGGTTCACTGTTAGGAATTCAGACAACATATTGTGTTATAACATATTGTGCTACATTTTC
TGGGCATTCATATACTCAATGTGAATAAAAATAGATATTTATCTTTGGAGTCTAAGATAT
CTACAAGTCATATAGCAAATGGAGCCCATTCCTTTACCTCTGAGTAGAATTAAATCTATA
ATTTTAAAAGCTAGTTGTTGCCCCATCTTAAAAATCTATAAGAGGAGTTTTCTGTCAAAT
TTGTTTGGGTATATAATTTCTACAAGATAATAACTTTTTTAAAAAGTTCAACATTATACT
AAACTAACTAAAATTAGTTTAATTAATTTAAAATTAGTTTAATTTTAATTTAGTAACCTG
GACCAATTTCTCTCTCCTTTAGTATGTGACAAGGTAGACAGAGCAGTGGACTGAGATTAA
ACTATTCCTATTTCTACCATTAATGAGCTTTATAACTTACCTCCCCTGAATCTCAGTTCT
GTGACATTAGAATCTGAAGGACTATTTATTGTTATTTATGCCACATGTTTTCAAATGTAA
ATATAAATAAATTTCCTCTTTATTAAAATTTTCAGTAAGGTTTTCAATAAAATATAAATT
TAATCTTAAATGAAAATACAGTAGTTCCCCTTTATCCAGACCCCCCGGGGATGCCAGAAT
CTTCTGAGAGGACTGAATCCTATATAGTATACACCATATTTTTTCAATCTGATAACAAGA
TGACTACTAAGTGACTAAGGATGGGCAGCATATACAGCATAGATATGCTGACAAAGGGAT
GATTCATGTCCCAGGTCATGAGACATGACAGGTCACAGAGGGCAGGTCAGAGAGGGATAG
CATAAAATTCCATGATGCTACTCAGAATGTGCACAATTTAAAACTTATAAATTGTTTACA
TCTGGAATTTTCCGTTTAATATTTTCGGACTGCACCTGATCACAAGTAACCCAAATTGCA
GAAAGTGAAACTGTGGATAAGCGGGACTACTATATAGAACTCTAACATTTGCAGATTTAA
CTGTTTTTTTAATGTAATAATTAGCCATTATCCTTACATTCTTCTTTTAAAATTATTAGT
GCTTAATACAATGTCATCTACCTTCAAGAAACTTCAACGGAATGCCAAATGAATGACTAT
GAACAGAAAAACATTACATATAATGTATAATATGGAAGAACTGTATAAGAAATGCATTGT
AATACAAATATGTAAAGACAGCCTACATTTCACAGTTATTATACCTTCTACTTCTGCTTT
AGCATCCCATTTTCTTCTGTGTAGATGCAGCATTTTCATCTCTTCAATCACAAATGCTCA
AGTTCATGGGGAACTGACTCATGCTAGTCAGACTTAAAAGATTCATGCTATTTAAAAATT
TTAGTTGAAAGCATTTATGCCTTGAGATTGATAATTTATATTTTAAATAAGACACTCCTT
TCCAGTTAAAGTCTTTAAGAAAAACAAATCCGAATAAATTTAGAATCAAAGTAATCTAAG
ATTATGCTTTTGTGATATCTGTGCCTTTAAGAAGTAGAAATGGTTATCCCAAATAAAATT
GGACCAATACTACTTTATAGATTGTCTGCATGATTAAAAGCAACAGCATATGTACCTAGT
ACAACACCCTAGATCCCCTTAGAATAGAGACTCAATAAATGGTATCTGTATATGAGGGAA
TGGAAGCCAGAAGTCAGGCATAAAAGAAATTCTAAGCTAAAAAAAGCCTAAGGCAGGAAT
GAAGTCTGTCTCATCAATCAGTTTATTTATGATACCTAGCACAGAATGTGATACTTAGTA
GACTCCAAAAATATCTACTGAATAAATGGGTATATTATTTGGAAGATAAGATATGCTAAG
TTGGCCAGGCATGGTGGCTTATGCCTGTAATCCCAGCACTTTGAGAAGCTGAGGCAGGAG
GATCACTTGAGCTCAAGAGTTCAAGAACAGCCTGGGTAACACAGAGAGGCCCCATCTCTA
CAAAAAATAAAAAAATTAGCT
>16
TCATCGTCGTGTTCACAATGACTAGAATGAGCTTAACCAATTGCCTAGCATAATTTTATT
GAGTGAATGAATGAATGAAATATTTTTTTCTGTAAGTCCTCTTTCTTTTCAAAGTAGTTT
AAACAACCAAAATTTTATCATGGAAATTATTTCTCCTACAATAAGAAAAAACTAAAAGAA
AAAGAATTAAAACATACATTTGTTCTGGGGACTGGAAGAGGAAACTCTTCAATATACTTG
CATTTTTAATCCTTTCACAGGGTTGAATGAAATGGGAAAGAACAAACTGACTTAAGAGAA
AGACTGTATAAACTTTTCTTTTACTGCTTGACCAAGGGAAACACGGTTTTCTGATCATTG
AAAGGTTATTTGGAAATTTTAGCGTTTGGCACCTTTGGTCAGTGTTAAAAGGAAAGGATA
GAAATGAGGCTGAACGGAGCTTAGAAGAAGAGACTACTTGAAGTACCTTCTCTGAGAGAA
AAAAAAAAAAGACACAGAGAGAGAGAGCATCATTGCTTGTGTCCTGACAGATAAGAGAAG
TTATTGGTAAGAAGTGGCTGAGGCTGGGTGTGGTGGCTCACGCCTCTAATCCCAGCACTT
TGGGAGACTGAGGTGGGTGGATCAATTGAGGTCAGGAGTTCAAGACCAGCCTGGCCAAGA
TGGCAAAACCGCATCTCTACTAAAAATACAAAAATTAGCCGTGCATGGTGGCATACGCCT
GTAGTCCCAGCAACTCAGGAGGCTGCGGCAGGAGAATCGCTTGAGCCCAGGAGGTGGAGG
TTGCAATGAGCAGAGATTGCACCACTGCACTCCAGCCTGGGCGAGAGAGGGAGACTCCAT
CTCAAAGAAAAAAAAAATGTCGCTGAGAGAGATTAGAGAAAATTACGCAACATTTTAGAG
GCAGAAAGCTCTGAGAACGAGCAGTAGGACAAAGTCTCCCAATAGACTCAGGGAAGGCTG
ACCACAAACACAGTCTGACAAAAACACAAAGAAGGTCAAGGTGCTCCTCAACTTAGATGT
AATTTATACAATTAGGTCAAACTGTACCATAGTAAACATTGTAGGTCATGTCAAAAAGAG
CTTTCTGGAATCTTTGATTTCAGTGACAACTGCACGATAAAGGGGCATAGGATAAAATCT
CATTACTTCTCATTTCCGCCTCTTTCAAGAGGCTTGTAATATGGTTTGATGCCACGTCTT
TGTTAAATTTACTTCGGTTGTCAAAGAGGAACCCGAGGCTGTCATTGAGATGGTATGAGA
GCACATTGCTTTCATACTTTGTGTACAATTTACTTTGAGGCGTGATGACATAATCTGCAC
TACCCATAGGAAGTAATAGATACTTCCTACAGTCAGTGGCTCCCTCAACTCTGTGAACCC
TAAGCTGATCATATCAGAATTCATTTTCACTATTGTAATATCTAGGTTAAGAGAGGTATA
AGAGTTAGTGCAAAAGTTCAATCATTCATATGAAAATTTTATTGTTTCACAATATAAGCT
AGCCCAATTAAAATGGCTAACCTCACTTGATTTGACACTGTTTACACTGACTAAAACTAT
ATTCAGTGGTGCCTATATTTAAAGTTTTGCAAATTTTTCACAATCACTTTTATGGAAAAG
ATAAAACAAAACTGCATTTAGAGCTATTATTTGGATAGAGGGGTCAGCTTATTGATGTTC
AAATCTGAGCACTGAAGCTACCTCTAAGTTTTTTGATTTGGAAAACAGTCCTTGTTGGTA
GTACTAACTTTAAGTTACATTCTGTGAACAATTACATAATGGCAGATAAAGATAACTATA
ATTTCGTTTTGACAATTGAATTTAAGAAGTAAATTTTAAGTTCAAATTATTAAATTATGT
GCTAGTGTCATTTGAGTAGCACTTTAAAAGTTTATAACAGAATTCCATGTACATTATATC
ACTTAATTCTCAACAAGTTTTCAAAGAAATCTTTATTATCTTCATTTTATACATGGTGGA
ACTAAGGTTTGGGAAGATTTA
>17
TCTGCTCTCTCGGGCTTCTACTAACAAATGTGTGCACGATGCCTGTCCAGGCTTACAAAT
CGTCAAGCAGGTCCAGTTGGGTTGAAACCTTTTTACACATCATCTTTTCCTATTTAGGAA
TAAATGTGGGTTCTTGCTTGGGATACCACTTGTAAGCAACTCCTTCCACAACTATCACCA
TATGACTAGCTTGGTAGGACAGCTGAATAATAACCGGCTCAGTTATTTCATTTTTAGACA
ATGCTGGAATTTTTTTAACTGAAACTTTACATTACTAAATTGTTTGATATCAAGAAATTG
CTCTAAAGTAAATTATATACAGATTTGGTAAAATGGTCAATTCAAGCATTTCCACTGCAT
GCATATACATGTGACCATCTTTCTGACCATCAAGACTCCTTTCCAGGGAGATGGTCAAAT
GCTGCGTGGGCCAGTGTCAGCTACACTGTGGTCTGGCTGATCCTCTCTGTTCTGGTCCTT
TTCACCTGTACTTGATATGCGCTTGTAGCCCATTTTCACATTTACCCAGTTACAAGAGCT
CACTGACCAACACAAACTCAGGTTAGCAGAGCTTTTCTGAAATTCCACCCTTTTCCTCTG
CGTTCAGTGCTACTTACTCCCTTCACTTTTCTTTTCTTTTTTTTTTTTCTTTCTTGCTCA
TGGCATAACCCTGGGCTGACTAAGGTCACCTTGCTCTGGGCTTGGTGATTGTGTTGCAGC
TTGTATGTTACACTCTGCATCCAGTGTCAACACTAGACTTCCTGGTCGTGCTGCTTCAGG
CCTGTGATCCTCCACTGCACCCTTTTCATCGATTCCGTTGGTCACAGCAAGCACCAGGGC
ATTGTGACCATATTACTCGCAGGCTATGTTGTCATGCCAAGACCCACAAGTCACTGGCCA
GACCAGTCTAACACGTTTGTTTCTTTATGTGATGAACAAGACTATCTACCCATCCCCTGG
TCACTAGGTGGGGGAAAAACCCACTTCCTGGCTCAATGCACTGGGGAAAACAGTCTCCGA
GGAAACAGAGCAACCTTGTCTCCATGCTGGTTCCTGTTTCCCTCACTTCAGTGCACACAC
CACATCCTTCAGGGCCTGAAGTTTAGAGGAGCCAAAGCTGAGTCACCGGGGTGCTACCTT
CCCAGCTGCGGCCTTTCAGCACTTAACCCTCTAACCCTGCCTCCCACCATGTAATATATA
AATGTGGCTCTGTAGTAAAGTCAGTGATTCATAACAATCCCTTCTCCTGATCCCAAAGAG
AGATAGTCTACCATATAAAAATCCCAGCTAAAAGGAAAGGCACTATAATAGTTTTTTTAA
ATCACAAAAGCTTATTGTTTAATGACTAATTTTAGGTTATTCTGTAAGGCATTAGGGACA
CAGAGATGGCACAGACACTGCACTCATGGAGCTCCCAATCTAGTGGGGAGATGCACACAC
TAGATACACACTGTGTGTGCACGTGTGTGTGTGTCTGTGTCTGGGTATGTATGTGAGAGA
GAGAGAGAACGAGAGAGAGAGAGAGAGAGGAGAAAGAGAGAGAGAGGAGAAAGAGAGAGA
GAGAGTTCTTCCCGTATCATAAGCTAATTAATTACCAAGTATCTCCATGTCAGGCACTGA
ATCCTGAGCTGGGGAAGGAGTGTAATATCCATATTCCATTTTGCAGATTACAAAGCACTC
TCACATACATAGTCTCATCTAGTTGTTTTAGACCCATGTAATATGAACAATATCTAACTA
TTACAGCTCTTTTATCTTACTAAAGTGGAAAAGCTCCAAAACAAGATTATTGCTTAATGT
GAGTCAGTTTTAGGAAAACCTAAGGCAATATTTCTTTATGGATCACATTGATAATGTTAT
TTCTTCTGGCCTGAAGCACCCTGTAACTCTACCCTCATCTCTCCCTGTACTACCCATCCC
CACACTGTCTACATTACCTTTGGGGATGAAAAGAGATAGAGAAATGCCAACTCTAGCTTC
AGTTCAATTCTGGCTCCACCA
>18
ATGCTTGGTGGATGTGATTACATTTACTTGAGTGTGCTGTCAAGATGCCCAGTATTGGTG
CTGCAGCTTAGGAATATCCTCTTGATTATTGCAACCAGAGGTGAATGCCTAATACTAATA
CATGGAACTCATGTTTCTGCCCAAAAGAAAGAAAATTAAAAAGCTACTTTTCTACCAGGA
AAGTTTAAAATGATGTCTCCTATAGTGCAGCATAACTAGGAAGACAAAATATAGAAAGAG
GGCCTAGAGTATCCAAACTATAAAGAGATAAGAGTTTCAGTTTCAAGCCCAGTGAGACAA
TGAAGCATTCCCTACATAACTGGAATACATTTCTCCAAAATGCCACCATACCCATGTTTC
CTTCCACACTGACCATATGCCTATCAGCATCATAGGCTTTCATTGTTTGATTAAGAGAGC
TTGTGAGTGTCCCAGAAGGGTTGAACAATTGGAGAATGCCCATTTAAGACAGTTCAAATG
GAGCTCAGCAAAGCCACACTTCTGATGGACAACCCGCCAATGACAGGTGGGCTAGAAGCC
ATCACCAAAAGGATCCCACCAGGCACACAAAAGGGCTAATGTGACTTCCTAGCCCAGATA
ACTGGGCAGTGCTTCCTCAGATGTTGCTGGGTGGTCCGGAGGATTGATCTGACTTCCAGG
AGGCCCCACTGCACTGCACTGGGAATCAGTGATCTTTTGTTGCTGACTTTATTCCTTTGC
CTGTGGCTCCTTTAGGGGGACCCCTTCTCCAGCTACTTCTCTATGCCCAAATTCCCTTCC
ATTTTCTACTCCCCTCCAGGTCTCACTGACCCTCATTCCAGTCCCTTAGGAGCAAGATCA
TCTGATCTTTTTGCTTCCCTTTCCAGCAGGTTATTCTGACATAACCTTTAGGTCCACTGT
GCTCTAGGGCTGACCTTGGGATTCTCAAAGCCTTTCCTCTCTTAATTAGTCTCTTCTAAC
AAAAAAGCTTTTCCTTTTAAAATTTATTTTTGCTGCCAACGCCAATAGACTATTTTGGAA
ATCAGAAAACCTCAATTTGAGTCTTTTTCTTCTTTGCATTTCTGCTACACCAATTCTAAT
TCTTCTCAAGGTAGTGTGGATATTCCAACAGTCTAAGGAACATGTCACTCATCTTCAAGT
AGATGCTGAAAATAGATAGGCTCATTTCTTGTTATTATATTCACATATGATCTTAACAGG
AACCAAGAGACCAGCATTTTGCAAAATATTTTGCAGGAAGAAACCTTGGAAATGTTATTT
CTGAAGATGGTACCTAAAGGAATTCCAAGTAGGACCACAAAAAGAAATTTTAAACCACTT
GTAGTCTTTTCTAAAGTTTTGTAGACAAAATCTGAAGTCCCTGAATCCTAGCTTGGAATG
AGGCTTCTGATACATAGACATCCAAGAGACACCTCAGAAAATGCAAACTCTTAGTCACTA
GCGAGGCTTCACCTCCTTCTTGCTCTCTCAAGTTTTCTGTCCTAGTGAACATAGCTGGTA
TTATGAAAATTGCAAGAATAATTTTTCAGGCTGAAGTCGAGGCTCGTTGTGGAGGGTCTA
CTCCCTCCTATCTTCACTTTGGGGCCCCCTTTGACTCCTTGGACTTCCAAATGATGACAA
GTCTAATAACCCAGATGACCTCCAACATCAATGCTATATGATATGGAAAGAACAACGAAA
GAGAGGAAAAGAGAAGAAGAGAGGGAAAAGACAGCCTTTTAACTCTCTTGTCTCTTCCAA
TCCAGTTACATCCCTATCAGAGAAGTTCCACTGTGTGTAACTCAAATATTCTATGTTTTC
CTTTATCTAATCAAAGTTTCTTTTTCTGGACTTGCATCTTTCTAGTGTGGTAGCCACTAG
CCACATGTGGCTATTTAAATTTAAATTTCAACTAATTAATATAAAGTTAAAAATTCAGCT
CCTCAATCATGTTAACCACATTTCAAGAAGTCTAGAGCCACAAATAATAGCTACTCTTTG
GAGAGCATGATATAGAATATT
>19
GAAAACTGGCAACAATTCCTTTGGAATTGATTCCTTTTCTTTTTATTATTTTAAAGAGAG
AATAGATGGTTATTATACCACTTACGCAGCTAACAGTTTGTAGGTCAAGATGACCTAGAG
CCAAGAATGTGATATTCATTATGATACAGCATGAAAAAGAGAAAGTTCTGTTTGTAAAGG
ATTTTTTTATGAAGTCACAGGCCCAAGGGAGATGAGTACAGAAAGCTATTTAGGGTACCA
AGAATAAATTGGATGGCCCCCTCTCTATTCCCTTTTTTAATCCCCCTAATTATTTATTCT
GCAACTTCTCCCCCAACAAGTATGTAAGCCACATTAGGGCCGGGATTTTTGTTTAATGTG
GCATCCCCAGTGCTGGTATGTACTCTGTATTAAAAATATATTAATGAATGAGTGAATGAA
TGAATGAATTTCATCTGAAGAATGAGCCTTCCAGACGAATTCCTTGTTAAAATAAGCCAG
CACATTGTCTATAAAGCAGCTTCCTTGATTAAGGGGCAAGGTCTCAGGTTAACGTGAGAT
AAGAGTTTCTGATTTCAGCATCCAGCCAAATGATACTGTTCTTTGGAACGCACTCTCTTC
TTCCCTCCACTAGTTTTTCTTCCCTAGCATTTGTTTTGGATCTGTAGTTACAGCATTTTC
TGCTCAGAATTCAACTGAGGGAAAAAAAAATGTGTTTTGAGTAATACTCACTAAGGTGAA
AATCTGACCATATTTTGAGAAATAAGGGGTTTGGAGGCTCAGGACAGACCATCCCACTGC
TGTCTTAGGGACATTGGGCTGCTGGAGCCTGGCCCAAAGAAGGTCTTCTGGGAAATCAGG
ACTGAGTCTGGGCAATGCTAGAGTCAGTGGGTAAAATGGCTTTGGAGTGTGGCACACATA
GTAACGCTCTGTGGAACCCTCCATATTGACCTGAGCCTGGCCTGATCTATGAGTCATCTA
AACCTAACAAAAGGCATCTAGAGGACTTGGGGTTAAGGCCGAGTTATTCTTCAAGTACAC
AATTATGGTTGCCAGTAAAATGAATTTCATGCTTGAGGTGATATTTGTGGGAGAAAAAAA
AAAGGAAGATTAAAAAGGCTGTGTCAAAATAGTGTTTTGATTAGACCAGAAGCATCATTC
TAGAAAATGCAAAATAGTAGGAACGCAATAAAACAAACAAACAGACAAAACCCAAACAAA
CAAAAAATGCTTTGGGCATGCCTTTCAGGAATGAACGATGAACCAAAGTCATAAATCATC
CCCCTCTATTCCCTATTTTTCAGGTGTTATGTTTCTCTATTTTGTAGACTTTCATGTTCT
ACATTGTGAAAAAATAACTAATGCACAATCCCATATATTTAAGCTTGTATGATTACTAAT
ATTTGTCATCTTTTTAATTTGTAGAGGATATTTAATTTACTCTTTTCTGGAATATATGAT
AATCCTGTGCTTTACTTTCTCATGAAGGAGAGAGAGTAAAACAATAAGCACCTTGGTTTA
AAAAGAACTAATTAGCAAGTTTCCCTCCGGTTCTCCAGGCTTATGGCAAATAACTTTCTT
CCTGACAACTGAATGTTACATCCCAACCTCCATTAGTCTTAATAGAAGTCATGCATTCTC
TCCCACTTGCTGTGATATAAGAATAATTTTTCTTCTGAGTAGAATAATGGTTGTGAAGTC
ATTTAGGTAGTCACAGAAAAAAATAGCCTTTTATTGTTGTTGTTGGGTTTTCTTTGATTC
CGGGAATGAGGCTAAGAGAAACCTTGTTCCATTTTACCGTAAATACTATTAATCCAGAGA
TGAGTCCTTAGCATACAGAAATGATTGATTTGCATTTAAATGAGTGAATATTCAGAGTTT
CTAGACTCAGATAAAACATCAAAATTATCCAGTGACCTTGGCTAAATTTTAGAGTTAACT
ACTTAGGTGGCCTAAACAAAAGCTTGTATTTTCAGCACACCTACCATATGAAAAAAAAGA
CTAAAAGCTACCTTCCACCAT
>20
GTTTTAACATAAATGCCTTGTCTACAGTGAATGTTCCTGATTGCAATCTGCCATGAGGTT
CATCAGCTGTTCTCTTGGCTGCTTCTCTCAGAGTACCCTGGTAAACCATTACACTTCAGT
TTCATAGTAAAGGTAATTTTGTCTTGTGGGGAAGTTTTTAATGTCAAAAGGCCAAAATAT
AGCCTACAATAAAATTAATCATATTCATGTTCTACAGAATTTTCTCTTGTAACATAACAA
TATTGTGTAATTCCTTTGCTATTATGAAAATATGAGACTATAGCAGTCTTTATTTCTCTC
TCAGTCATTTTGCATTAAGATTTTGACATGAGAAAGTAGGAGATTGGGATGTTAGCTCTG
ACTTTGTCATCTTGTAATGATGTTATCTTGGTTAAATCATATTAATGCTTACAGACTGCT
TTTTCCATATATAATATGAAGTAGTTGGACAAGACCACCAATAAGATTTATTTAGTCCTC
AAATATTCTAATATAGAGAACTTGCTTATATAGGAGATTTTAAAAAAGTTAAACCACAAA
ATTTGGTATTGCTTATCTTGTGATTTGAAAGTAAGGTCATTAAAATTTTTTGTTGGTATA
TTGAAATCAGGGTTACTTCCTTAAAATTTAATTACAGTAATCTATACACTATGTTTCAAT
TAAACAATGATAAAACATTACTTCTATGGAAGTATGTTTTGAAGAGAAATACACTTTTTT
CTGATAGGTTTAATATAGCACAAGATTTACCTTTTTGGATGGTAACTGTATATTATTTTT
CTACCTAGAATTGACATTTTGTAGAACACAATAACATCGGGAAATCATGACAATACATAA
GTCAGCAGCTGGATATGTCAATAGATTTCACGTGTATAGAGTGTGATGCCCATTTTTTTC
ATCTCCATGTCACTGTGACACATGGTCAGGATGACATTGGGTCAGAAGAGAGATAAGCAT
TTTAACACCCAAAGGACTCTTGGTCCTAAATCAAATCTCTTTTGATTTATCTAGTTATTG
TTTGTTTATCTAGTTATTGTTTGATTTTGTTTACTTTTTATTTCAAATATTATCCAGTGG
AGCAATGATTCAATGACATCAACTTTCTGTATGACAGAGTAATCAGCTTCTGTCTTTATC
CGTGTTGAGTTAGAGTCAGGCAGAATTTCTCTTTGGATCTACAGGAGATTTTGTCCACTT
ATGTTTAGTCTTAGAAAAGGAGCATTCTTAACCACAAAAGAAACTTACGTAATCCTCTAA
CATAGAGTTCTGCTCATTTATTAACAGATTTTCTACACATTAGCTTATCTCAATAGTAAG
TCTAAAAGTTTTTCAGAGAAAGATAGTAGAAAAGGAGAATATTAATTTGTTTTCCATGAT
CATTTATTATTGGTGATTTAGTAGACACATACCACAACTTAAATCAAGAAAACTAGTTTA
CTTGCCATAGCTTCAAATTATCCTGAAATTATATATATGTGCATATGTGTATATACATAT
ATGCAATAACTAGTACATAATATTTATAATGAGTATTAATCATTGAAAGATAGGAGATAA
TTTTCTAGTTACTGAACCTCAGAAGAAATAATATTTAAAAAGGTCCAAACTTAAATGACT
TTCGAAATAAGATTATGCTAGGATAATAGCTTATCAGATCACATGCATCTTAATTCTAAA
TGAGCATATGGGATTGAAGGTAGAATTGAAAAAAAAAGCAGGGGTTGCAATCCTAGTCTC
TGATAAAACAGACTTTTGGCTGGGGGCAGTGGCTCACGCCTGTAATCCCAGCACTTTGGG
AGGCTGAGGCGGGCGGATCACGAGGTCAGGATATCGAGACCTTCCTGGTTAACACGGTGA
AACCCGGTCTCTACTGAAAGTACAAAAAATTAGCCGGGCGTGGTGGCGGGCACCTGTAGT
CCCAGCTACTCCGGAGGCTGAGGCAGGAGAATGGCGTGAACCCGGGGGGCGGGGCTTGCA
GTGAGCGGAGATCGCACCACT
>21
AATTGAATAGACAAACATTTTACTTTAGAAATTTATACAAATCCCCAGATACTGAAATAT
AGACCACAATAAGCCTATGCCTGCATTGTTAAACCATAGGAAGACATATTCTCTGACCTC
AAAGAATTCAAAGATAATCATGAACTGTGTAGTATCCCCTTTGCACAAACTATCTTTAGA
AGAAAAATAGTCCTAGATAAATTTACACCAAAATCCTGACCAAGAACCAGAGTGTGAAGT
GTATTCACTTGAATAACAAAGTTTCAAGTTATTATGTCCTTGTATAAATATATGAACTTA
AGAGGTATTGGGAGGAAATTATCACAGGCTGATAGAATCAAGAAAATTTAGAGATGAAGG
AGTTGTAACATGCCACTGAGTTCAAATGTATGCCCACTAAAATGGTTTCTATTTAATATT
GATAACATGTAATTATGCAGTGTCGGGGTAGAAAACTTATTTGCTTGAGAGATGGCCATT
TATCCATGTCCCCTAAAACTCCCCAAATGCAGTGCACCAGCATATAACCAAATAGCGCAA
AATCATAAATACAAATATTAATATCATCAAATAAAAGGACTGTAATAACAAAACTGGAAA
CCTCCACATCACATGAATAAACAGGATTATTTGGATATGACTGTGTGAGCTAGAAGTTGC
CAAAGTGTATTGCTATTTATGTTTTCTCTCTTAATCTAAAAAGGCACCTCAAGAGACATT
GTTAAGAGCCTTGCTAAACCCAGATACATTACATAAAAGATTTTCCTCAAGTGTCGTCTT
ACAAAACTTATATTAAAGAAAGTATGACATTGTTGGGCTAGTGAAATTATGACTCCAAAA
GATGATAACTATCCCAGCCTTTGCTATAAACAGATGAGGGCCTGAGGCAGGACTTGGATA
CCTGTTAGGTCAACATGACCAGGTCCAGTTGATGAACCATGTCGTGGGACAGTGGCATCT
CAGGAGTTGTAGTAGAAGATGGTTCAAAATCAAATGATGAATCAAAAATATAAGAAGGAT
TTTTAAAGTCTACTAGTTACTGCTTTCCTTTGTGAAGAAAAATATTTATTTAACATCAAT
TTTTGACTTTTGATAAGGGGTACCACAAAGAATCCTCCAAGATATCTTCTCACCTCATTT
ACAAATATATTATCTCAGTATTTATTTGTCCATTCCCAGGGTTTTGAACTTCTTCAATTC
CTATGATTTCTCACTAATTTGAGGCTTGATCTAGCTTTGAATTTTCTTAACAAACCTGTA
CTTTTATTAAAAATTAGGGGTTCATTCACTAATAAAGGGCATAAAAACTTTGAATAATTT
GAAAAGAGTAGATCATTTCCTAATAAATCATCATCCATTCTTCCTAATTTTTCTTCTTTA
CAATGCTTACTTTAGTCTTTTTGCCCTAAGATCTTTCCTGTATTTGTTAACATTACCATA
TGTTTGCCAGGAACCAGAGATAGCCTTCAATTTAATTGATAGAACATATATCTGAGCATT
TACACAGTGCAAATAACTATGCTAAGTTGTGGAGACTTTACTTTAGAATTAATACCTATA
TATATTTGTTTAAAGATTCCCATTCAGTAGGTCTTCTTCCTTATTCCTATTTTGTTTTGT
TGCTTCCAATTCTTTTGAATGAAATTAATAGTTTTTTATTACTGTGGTCCAAGCACAAGC
CTTCCAAACTATTAGAAAACTACTGGGGTGACAGGAGTTATGATTTTTCCTTATGTTAAA
TTCCCATATCAATTTTACCCACATACACTATGCAATGAACTCCTTAGAGAATCATTGCTC
TCAAACTGCTTTATTGCTACTTTAACTTGAGAATGACTAAAACCACTTCTCAATAGAGCT
TCATATGCTGCTTTATTTTTTCACCTAAATGTTGATTTCATAAGTAATTTGAAAATAAGT
ATGTGAAATCTCTTAACAAAAGTCTATTATCTTTTTATCATAAAACCATAGATCAGAGCA
TTGAATCTTGTTCTATTAATT
>22
CATTCATCTCTCCTAGGCTTAAGCTTCAGGACTAAGAATATATACAAGTATATGAATTAG
AGACACAGCAGATAGAAACTAGTTTGACTAGAAAATAGAAAAAAGCAGAAAATAACCAAG
AAAATCCCAAGGGCCTGAAAGTTACAGGATTTTTTTTAAAATTCAGCCTTTTACAAAATT
AAATAACATTGGTTTTCAGTACTCATCCACCTGCACCTTTTTCTTTCTTCCATTCCTTTT
TATTTTTTCTTGTACTATAGTACTGATTTCAGCCTTGTATTAGTTCTTGCCTATCCTATC
CTACCCTCCATTCTACAGTGATTTTAATGAGCCTTTCTCCATTTGTTAAGTGAATATAAT
GATAAAAAAGGCAAACAGTTTTCGTCCTCAAGTAGCTCATGCCTACACTTCCGATGCCCA
ATTTTCTATCCCTATTCATTAAATCATCCCACTGTTAAATTATAATTATTCTCCCTATTT
GCCTTTTCTACATTTTTTTTCTGATTTTTATCTTATAGATACGGAGTATTTATAGAGTTC
TATATATTTATCTATGGTTTTGCAACTCACTGGTAAGTTGAAGGGGTTTGTTGAATATTT
TACAAGAAAGTACTGTTTGGGGAAACTTAAAAATTTTTCTTCAAAGCTACTCTACTCACT
AGACAAATGATTATGGTTTATGGGTGATACCTAACCCTGGGCTTCTTTGAGTTGATAATA
TTTTGGAGAAGTATAAGGCATATTTTTTTTACAAAAATTACATTTGATTTTAAAGTGCGT
TTTGTAAGTTCCTCTCTTTTGGCAGAAAATTTGCCCTCCTAATTATGTTTACCTTAGGCT
AATATTAAAATTGGTTTGCATTCCTTGGCATAAAAACTGCCTCAGGGAGAGGGCACAGAA
AGAGGGACTTGACCCAGAAACATGCAGACAAGGGAGATATCTGCCCAGGGGTGCAGATTT
AACCTAGATAGTACAGCAAGTGGATAAGCCACAAACACGTAACCAAGAACTTGTCTCTAA
AAAGTGAACTAGAAATCTTATTAAAACTTTTCATTCTTGCCAATTTTTCCTATTATTTTA
TTGTTTATACTTTTTCAGATAAAAATAACAAAAACTATTTCTTATTCTCAACTTTTTTAT
GTTATCATTTTCTCTTTGCTGCTTTAGAAAAAAAAAAATATTAGTTTTTGGTAATTCCAA
AGCAGAAATAATTTAGTTTGCTTTATTTTAGTAGGAATTTTAGTTTTATTCTCTTTTTCT
CATTTTGCTTGTGTGTTTTGATTCTAGCCTAGATGCATTTATACATATCTTGGATGGCAT
ATTTTCCTCCTCTCATCATCATTAACTCTCTCTAAAAAGTAATAACAATTGTAATTAAAC
GGCGCTTTATTCCAATGAGCTTCAAATGACTTCTAGCCATTATGTTAGGTGTGGAAATAC
TATCTCTGTGAAGTAGGTAGGAGGCAAGTGGCAGTATTCTCATTTCACAAAAGGGAAAGT
TATCTCATAGCGAGATTAAATAAATTGCTCAAGGTCACATAGAAAGCTATTGAAAAAGGA
AATTACTGTACATTCAAGCTACACAGCACATCTTCAGTTGGAAACTATTTCTTGAGTGTA
AGCCATGTTGTATCTTATTAGCAATATACTTCATTGTTAATGGAAGTTTGATAAAGACTT
CCATGGAACAGGCTTCCAAATATGTGGAAGTCAATAGTTACATAAAAAGATATACAAAGA
AAGAAAATGTATTCTTCCTAGAATTTGAAAGATAATAGCAAGGACTTCATTGAGCTCCTA
TTATGTGTCAGTTGCTACATTCATAGTGAGATATAACTGTAAAGATTCAGACCCTGCCTC
AAAGGACTTAAAATTTTTAAAATATAACTGATTTTTAAAGAGATAATTACATTTATGTAT
AAGAAAAGAAATAAATAAGGCTGTGTGATCATGCACTAAAAGGGTTCAAAATACCATGCT
CTTTGAGTTCCCTGGTATATA
>23
GATACTTCCTTTGAAGCTGCCCACTCCATCTGTGTTTTATGTAATACTCAAGTTCAAGGG
CATACTTCATGTTTATGTACACTGTAAAACATAATGCCAATGCAAAGTACTATGATTATT
ACTGTTGTTATGTATTGTGTGAAGGTATAGTTTATCTCCCTGACTCAGTTTTCTGGGTGC
TTTCTATTAGCACTAGTAATAGTGCCAATAGGAACACCTAGGAATGAACCCTTTCAGCTT
TTACAGCATTTGTTCCAAGAACATTATAAGGGTGTTTTGAGGGCTGTTGTTAAGTTAAAA
TACCATTGCTTTTGCTATACCCGCATTTTATGTAAATCAGAGAACTTTTTTCCTACCATG
AGAATATTATATCATTTAGCAAAAATGGAATCCCATAGAGCCCAAAATTTAAAACCTTTC
ATCAATTTTCTGCTAATATCCATTGGTATCAACTAATAACTTTACTCCACTAGTTGTAGA
AACTATGCTTTTCTCCCTTTAATTGGCCAATGTCTACAAAGAAATTAGCTGATTTTATTA
TACATTTTTTTTCACTTGAGGTAATTTTGTAACAACCCTTAATTTAATCCTATCTATGTA
TGCTATATAAGTGTGTGTATCATGGTTACACAACAGGCTGCAAAAGAACTGCTTCAGAAA
CATATTGAACAAACTAAGCAATGAAAACTTGCTAATGCACTGTGAGTCACATACTGTGCA
AGAGCAGTAAATTGCTTCCTTGGTGGTTTTGACAACATTGCCTCTGTACATAATTGAATG
TCATTCATTTATATGTTTGCAAATAAGGTCCCAGTGACATTACACCTGGGAGTGTGCACA
CTTGGTCATCTGTTTATGACGGAGGAGCCAGACATATGGCCTGTGGACTCGGTTTGGCCC
AGAGCTGTTGCAAAGTCCTCCTACCAGTTTTCAGCCAGTCAGCCCCGTCACTGTGAATCA
GCTCTGTCAAAGGCAGTGCTTCCCATCAATTAAGGAGGGGAAATGCAGCTTACCCAACTG
CCAGTTTGCCAGGGCCTCAGTCCTGAGATGGCAAAAATACTTGAAACTGCAAGAGAATGT
CACATGCTATGTAAATAAAAGACAGGAGATAAGACAAGGAGAAAGAGAAATGTTACCATT
AAACTTGCAAAAGGGAGAGTCTAGAAAAAAAACCTACTGCATGGAAGTGATTAAGTATGA
GTTTTAATACTTACTGTGCTCTAAAGGGTTTGTGTGATATTAGGCAAGTCTCTTTTACCA
CATCAGCCTTAGTTTTCCTCTCTGTAAAGGAGCTGAATACATTTTTCAACATTTTTTTCT
CAGTCAGAAGTATTTTCATCTTTTCTAACTACAAATTCGAAAAAAATTATTAAACAAACT
ATGTCTATTAATTTGTTTTCCAACTACTATAAAGACATCTACAACTACCAAACCACAGTT
ACTGATCAGCATGATTATTAACATGTTGGGTTGGTATAATTTCAGCAACAAAGATGTCAT
TTAACTTTCCGCATAGCCTTGGAATATTTAAATACCTTAGAACTATCTGTAATGCTCCAT
GGATTTATAATCTTCCTGTGAAAATGCTATGTTTAGTTTTTATTTCAAAAATAGTTAATA
AATACTGAGCCAGGCACTGGCATTATTAGGTACTGAGGTAACAAAAACTGTTCTTGATGC
ATTTCCAAAGTGGTAGAGAAATTGGTAAAGAAAAATCAAATTCAGCAAAAATAGGAAATA
CAATAATAGACCTACAAATAAAATCTGGGATCATGAGAAGGCCTATCAATATCCTCATTG
AAAGAAAAGAGCCACAATAACAAAACCCTATTTGTAGAGACTCACCTAAAAGGAGGAGCC
ATCTGGCCATACTGCTTACCAGACGTGTGCTCTATGGAATCAAAGCCCTGGAGACACTCA
TTCAAAAATAGGCTCCCAGACTTAATTTTGCTTGACAAACACAATATTTTCTGTCTCACT
CTTAAAGATTTACAATGCATA
>24
TGGGTGCTTTCTTTGTGACTATTTTCAAAGGCATCTGCGGGATAGGCTAGAAATATCAAA
ATATCATTTGGAGATAAACTGTGGTCAGGACCTATAAATAGCTGCTTCCCTTTAGTGTCT
CCGCCCCCCTGTTCCCTGGTCCCCCCTTCGCTCCATACTGCTGCCCTTCACCTTCTTTTT
TTCTCACACACAGGATCACATGCTCCTCCCGGGGAATGGACTTGGACCACGTGCATAAGA
AATGGCAATCTGGACGGGCACATTTCCTCTGTCACAGAACTGTGTCTTGTATCCCAGCAT
CCTCCCCACCTCCTTCCCGTGGCCCTGTTTCACAATTAGAATGCAGCTCGGAGTGGAAAG
AACTGGCACCCAGCAGATGGCTGCAGGCAGTACCTTCACGCAGCCCCGACGCCCACTCCT
CGGCAGCAAGAACTGGGGAGCGCCATATGTCAGAGCTGCCGCCGATGCCAGCAGAAGGGA
GGCTTTGTTCTTTTGATGGGTTTGTTTTGAAAGGGGAACATAAATAATACACACCCACCT
CTCCTTCCCCAGCAATCTGGGCAGAGCTTGCCGGCAGTCCTTGTGGCTCAAAGTGCCCCA
ATTGTTCCCTGAACATGGCTGAGTATGAGGGCTGGTCTTGGCCACCAGATGGATTAAGTC
TGATTAATTTTCAACCGTAAATAATGCTTTTCTCATATTTAATCAGTGAATACTTAATCA
GCTTTTCCCTGGGAAAAAAAAATCATGTTTCCCTAAAAAATTAAGATATTTGTTTTCACA
CAATCCAAAAAGCTTCTTGCAAAGTCTATTGGAGCGATGGATGGCCCACCCCCTTGACTA
ATGTGTGTGTGTGCAGGCGTGGAGGGGAAGGCTGAGGCCGGAGTGTGTGCAGAAGGGAGA
GGAGCGGGGTCAGAATGACCTCGTGGCTCTTGAGGAAAACAGTCCAGTGAAGGAGCGTCC
AGGTCTGTCCTGCCACCAGCTGGCCAGGTTTGTTTCTCCTCCAGAAATCCTGCATGTTCT
CAAAGTCACTCACTTCAAGCTGTGAAGAGCGTCCCTAAGCCCCGAGAAGGCAGCACAACC
TTGCTCACCACTTATTCAGGCCGGGCAGTGCTGGGCACATCATAAATCCTCAGTAATTTC
GGTTGGATAAGTGAATTGTGGTTAAATGAATGACTGCTTCTTGGGTTAAATTCTTGATAG
CTTAAAATGTGTTTTGGGAACACATGGTTGTGTGTGTGTGTGTGTGTGTGTGTTTGAGTG
TATATAAGTATACAAAAAGGAGCTAAAATAATCCATCTATAGAATGTACAGCACCAAGAG
TGAACTGCAATGTAGACTATAGACTCTGGGTGATAATGATGTCTCAGTGTAGGTTCACTG
ATTGTAACACATGCACCCTTCTGAGGAGGAGGTTGATAATGGGGAAGCTGTGCATGCATC
GTGCAGGAGGTATTTGGGAATTTTCTATACCTTCTGCTTTAATTTTGCTGTGAACCTAAA
ACTGCTCTAAAAAACAAGTTATATTAATTTAATAAAATAATCTATTCAAGGTATTAATCA
TGTTTAATATTATTTATTGCTAGTCTCTATTTTCTGTTTTTCATGTATTGTTTTTATTAT
TAGAAAAAAATTAGCTTTATTTGGAAAAGGAAGCAAACATGTAACATTTGTCTTACGAGT
CTCAGGGCTGAAGAGTATGCTGGTAAGAAGGAAAAATAAACCAAAGCAATATCAATCATC
ATCATCACAGTAGTTGCAATTTATAAAGAAACTAGAGTGGATGCCCTGTGGAAGACACTG
TTTTATTTTACATGCATGAACTCATGTAATCCTTATGACCGCACTATGAAATAGTAACTG
TTATTAACGCTTTCCACAGAAAGAAAATCCATTAATGCAAACAATTTATGTTTTTAAACA
GTGTGCATAGTGCAAAAATAAATGAATAAACACAAAATACAATTTTGCAACACTAGCATG
TAACTGACAACCAGGCTCTGA
>25
CATCTATCTATCTACTAAGCCCATGAAGGTACCAGGTTCTGTTCCCAGTACTTGGAATAC
AAGATAGACAAGATGCCTGCTATCATGGAGCTTCCAATAAACACACAAACTAACATCACC
TACTGATAAGTACAATATTGGACAGTGGTAAGTGATGAGAAGAAAATAAAGCAGGAAGAT
GGGATAGGAAATAGTGGCAGGAAAACATGAGATAGGGAGATGAGGGAAGATCTCTAAGGT
GACCTCTGGGCTAAGTGGCAGGTGATGATGGGGGAAAAGGTCAGTCTAGGGAGGGAGAAC
TTCAGTATTGCTGCAATGTAACGATCCAGGAGGTGAATCACAGGGGATGCGGTCAGACAG
ACAGACTAGCCCAGATCAGGTAGGGCTTACAAGTCCACAGTAAAGAGTTTGGATTTTATT
ATAAATACAGGGAAAGGATTGGAAGGTTTCAAACAGACTGGCATGCTGTGATGATATTGC
TCAAAGATCGCTTTGGCTGCAGCGTAGGCTGCATTGTAGGGAAGCAAGAGCATAAGACCT
CAAGACTCCAAGACCCATTAGGAGCTGTCATAACCTAAGTAAGAGATGATGGCTCTATAA
CTCCACGAAATAAATGTGTGTTTTATTAGATCATGCCCTCTGTTGATAGCCCACTGTACA
GGATACTGGATCTACTGTATAACAAAACTAGATGGCAGGGTCATTGGCCTCAAAGACCTT
TCTGTAATTCAATGGAAATGACAGGTAAAATTAAAGAGAACAAAGGGTGATAACTTATTG
AGTCAATAAAAAGTTGGCAGAGATGAGCAGGCTCTCAACAATAGTCTTTGGCTGTGATAA
AATCTCCTGGGTCACTCTCCTGGGTCACACTCCTGGGTCACCATAGTGCTATAGAAGAAC
CAAGAAAACCATCATTCAGATTTTGAATCACAGTAGCATAACCAAGCAAACTGCAAGCAA
AATATGAATATGATTGTCACATATTTGCTGAGCACTTAGAATGTCTGGAACTTTCTAAGT
GCTCATGCTCTAAATGAGTCATTTAGTCCCCAGAACAACACTGAGACAGTGATTATCATC
CTCCTCTTCTAGATGAAAAAATCACAGCTTAGGACATGGTGACTTGCCCACTGTTACATA
CGCTAAAAAGCATGAGAACCCATCCTCAAACTCTGACTAGTCTGCTCCCAAACCCAAGCT
TATAAGGATGATGGCAATGTTTCCCAGGGTTGCCTGATAATAAGAACTATCTGTGGCACT
TGTTAAAAATACAAATACCTATCCTCATTCCCTACCCCATGCCAGACCCACTGAATCAGA
ATTTCCAGGGAGGGGTCTGGTAAGCTATTTCTTTTAACAATGGCCCTCAATGATTCTTTT
TTTTTTTTTTTTTTTTTTTTTTTTTTTTTTTTTTTTTGAGACGGAGTTTCACTCTTGTTG
CCCAGGCTGGAGTGCAATGGCGTGATCTCGGCTCACTGCAACCTCCGTTTCCTGGATTAA
AGCGATTCTCCTCCCTCAGCCTCCCGAGTAGCTGAGATTATAGGCACACACCACCATGCC
CGGCTGATTTTTTTTATTTTTAGTAGAGACAGAGTTGCACCATGTTGGTCAGGCTGGTCT
CCTGACCTCAGGTGATCTACCTGCCTTGGCCTCCCAAAGCCAAATATTATGATAACCGTA
TTATCTTTTTCTTAATATCATAATTATTCTTATTATATGTCTTACACCAGAGTAGGCCAC
ACCTAACAAAAAAGAAACACAGATAAATGGAGAATATAATACAGAGGAACAATCAAGGCA
GGTGATAGCAGACACTTCTAGGAAGAAGTAAGTTTTGAGCTGAATTTTGGAAGGCCTGCT
AAGAGGGAAAAAGTATTTCATTAAAGAAAGGCATGAAAAAGACACGAATAAGAGAATCAG
GTGCATACAGTACTGATAGGAATTGATGTCCCGAGGAGAGAAGGTGATTTGATTCAGTGC
ACACCCCACTGCTCAGTTCTT
>26
TGTAAAAAAGTAGATACTTTCGGATCAAATGTTGGACAGAACTTGCATTCTTAGGCACTT
ACTGCAAATATAAGGAAGTAGCATGACAGCAGTAGCAGTATTCTAGGTTCCCAATGTTTT
CTATGACTTTTTCCAATTTGAGTATTAAAAATTCTAAGTGAATGACTTAACTATCTTCTT
TCTCTGCTTGTTTAGGCTTATCTTCGATATGATATTTTTATTTATTAATATTATTTATTG
GGGAACCTAACAGAAAGTTACTGAATAGATGCCAAGACTATACAAAATGGGTTCTAGGTA
AGTGAATGCCTATTTAACATATCTGATTCAACCCCATTTTATTACTTACTCCCATAAGTG
GAAAACACAAATATGGGTGAAGGCTGCTTAACAAATCAGGAGAAACACAATCTCAAATCA
TTACTTTTTATTCATTCTCATCTAATTTATTATTAACAGTGTAGTGCATTTTCTTAAGAA
TTTAATTTGAAATCAATAGCATGTGAAGTCAGAATGCCTGAAAAACAGGGCAGCAATGAA
TTGAAGGTGCAAATGACAAAGTTGCTTGCTATTTAAAGTTGAGGCAATGTCTATCTGGCC
ACATGGAAAGAGAAGACTAAATTCAGTAAACCAACAGATTTTTAGTTTGCTTGATAAGAT
TTGCCTTATGAAAAAACAACTTTCAAACCAATTATGAGCCTGTGTTACATAGTCAAACTA
CTTTTTCCTCTCTTATCCTATGACAATGATTCTTTGCTTGGTCAAACTTTAGTCAGGCTC
CTGAACCTTCTAAGCCCTCCGTGTACTTCCTTGTAAAATCCAGTTTTAGCAACGAACCCT
GCCAAGTCGGTTTAGCAAGAACCTTCACCCTTGATATCTGATCACCCTTGATATTTGATA
TCTAACTGGGTTCCTCATCCTCTACCATCCCCCAGTTGATGTCTGATTATCCCACAGTTG
ATGTCTGGTCACCTTGGCCTGTCTTCAGCAAAATTCTTGTTAGGTCAGTTTAACCAAAAT
TCCCCTGGCCCCTGGTGTTTCCTCTTAAGTAATTTTCCATTCACTCATACTCAATCTGCT
CCTTTGTTATAAATTCCTACTTGCCCATGCTATATTTGGTGTTGAGTCCAATCTCTCTTC
CCCATTGCAAAATCCCATTGCAGTGGTCGCTATACCTATTGTAATAGTCATGAACAAAGT
CTTCCTTACCATGCTTTAACAATTATCATTTAATAATTTTTTCTTTAATGCTTTCTACAA
CAATTATATAGGTTTGACTGATTTTTTTTACCTTATAATACTAGTTTTAAGGTTTGCTGG
TATTTCTGTTTGAAACCTCAAGAACATACTATTAATTTGAGACAACTGAGGCAATTTTCA
CAAAGCTAGAATAGGCTTCTGGAAAAGAAAAATTTGGATAATAGTCAAAACAAATGACTC
AATCAATAATTTTGTATTAGCACAATTATTGAAAAACACCCTACTTAGAGGCCCATAGTG
ATCCATATTCTACAGTGATAAATGATAATTTGAATTACAATAAATAGTAACTCCTTGTGC
TCCTGCTTTCTAAAATTGCTAACAATACATCTCAAATTGCCTTAAATAATTTCAACTTAC
TTCAGATCCTCTCTCTCCTTTTAGTCCTTGTTCACCCTGGTCACCTGGTTCGCCCTTTAG
TAGAAACCAAAATAAAAATCACATATGAAGCAGAGACCAAATAAGTTATATTAATGTTAA
TTTTTAGAAATAATGCTTTCAAAACATACTGGGGGTCCTTGTTGTCCAGTGGCACCTCTT
AGTCCTGGTACACCCACATGGCCCTAGAAATAGAAAAGATTACATTATTAGAGTAAGTAG
AGACATGTGACTTAAGAGAATAGGATACTATCACTTAAAATGGTAGCAAAGTGTTGCAAA
GCTCAACTTAAATGTCGTAGAGATTATGATTCTTCTTGGAAATAGAAAAGAACATAATAG
CTGTTGGATATTATGGTAGCT
>27
GCTTCATTTCATTCACTTCATCTTCCATCACTGCTACCCTTTCTTCCAGTTGATCGCATG
GCCTCCTGAGGCTTCTGCATTCTTCACGTAGTTCTCGAGCCTTGGTTTTCAGCTCCATCA
GCTCCTTTAAGCACTTCTCTGTATTGGTTATTCTAGTTATACATTCTTCTAAATTTTTTT
CAAAGTTTTCAACTTCTTTGCCTTTGGTTTGAATTTCCTCCCATAGCTCGGAGTAATTTG
ATCGTCTGAAGCCTTCTTCTCTGAGTTCATCAAAGTCATTCTCCTTCCAGCTTTGTTCTG
TTGCTGGTGAGGAACTGCGTTCCTTTGGAGGAGGAGAGGCGCTCTACTTTTCAGAGTTTC
CAGTTTTTCTGCTCTGTTTTTTCCCCATCTTTGTGGTTTTATCTACTTTTGGTCTTTGAT
GATGGTGATGTACAGATGGGTTTTCGGTGTGGATGTCCTTTCTGTTTGTTAGTTTTCCTT
CTAACAGACAGGACCCTCAGCTGCAGGTCTGTTGGAGTACCCGGCCGTGTGAGGTGTCAG
TCTGCCCCTGCTGGGGGGTGCCTCCCAGTTAGGCTGCTCGGGGGTCAGGGGTCAGGGACC
CACTTGAGGAGGCAGTCTGCCCGTTCTCAGATCTCCAGTTGCATGCTGGGAGAACCACTG
CTCTCTTCAAAGCTGTCAGACAGGGACATTTAAGTCTGCAGGGTTACTGCTGTCTTTTTG
TCTGTCTGTGCCCTGCCCCCAGAGGTGGAGCCTACAGAGGCAGGCAGGCCTCCTTGAGCT
GTGGTGGGCTCCACCCAGTTTGAGCTTCCCGGCTGCTTTGTTTACCTAAGTGAGCCTGGG
CAATGGCGGGTGCCCCTCCCCCAGCCTGGCTGCCGCCTTGCAGTTTGATCTCAGACTGCT
GTGCTAGCAATCAGCGAGACTCCGTGGGCATAGGACCCTCTGAGCCATGTGCGGGATATA
ATCTCCTGGTGTGCTGTTTTTAAAGCCCGTCGGAAAAGCGCAGTATTCGGGTCAGAGTGA
CCCGATTTTCCAGGTGCCATCTGTCACCTCTTTCTTTGACTAGGAAAGGGAACTCCCTGA
CCCCTTGCGCTTGCCGAGTGAGGCAATGCCTTGCCCTGCTTCGGCTCGCGCACAGTGCGT
GCACCCACTGACCTGCGCCCACTGTCTGGCACTCCCTAGTGAGATGAACCCAGTACCTCA
GATGGAAATGCAGAAATCACCTGTCTTCTGCGTTGCTCACGCTGGGAGCTGTAGACCGGA
GCTGTTCTTATTTGGCAATCTTGGCTCCTAACAACAATATTTATTCTTACAGCAAAGTCA
GTTGAAGGCTTCTTTGTTTGCATTCTGAGGCAAATGTTTACGGTTTAAGTTTCAACTTCC
CGATAAAGAAAATGAAATCTGTTTAAGGAAGTGAAGAGTGGCAAGAGAGAAAGGCTAGTC
TTGAGAGCTTCTATATAGCCCATGACCACACTAACGGAAAAACCATGATCACACACGAGC
CTTAGCAAAACATGAGCAGAGCCAGCAATTAACAGAATCTGGTCAATCAAGACGGAGTGT
GGTACAAGTAAATGTGACTACTTGAAGGTCACTTATCAAACAGGATTCAGGAAAGAAGTG
GCTGGTGAAAAGCTGGAGGTGAAGTAAGAGTGAGAATATGAGCAAACTACAAAACTCTAA
ACCATCATGCCCAATTATGGCTTTTCCACCATCCCTGTATGTAGTTCTACAGAAATATTT
TCAGAGTGATCATAGAATAGCCAACTGCCTCTCCTGGCTTTGTGAAGTATGACTGTAAAT
CTCACCAAGACAAACCTGCATTCTAAGAGTTTTGTTACAATTACTTTGGTTTATCACTCT
AAAAATTGACTATGACCATTTTTCTGTATTGGTAAAAATTAAATGTGCCATAGAAAATGT
TATTACAAAATTATTCAGGAGAGGTTATGGAAAGTGATGGAACTTGTCAGATAATATTAG
TGGTGGGATGAGTTGAATGGC
>28
GGGCTCATTGTAGGCCTGAGAGAGAGAGAGAGGACAGTTAAGACAGTCTCATGAGATCCG
CTGGAGGTTCAGGGAGGTCCCAGACCACCCTGGACTTTCCCTGTAGGCCAATCCTTCATG
TTCCAGTTATTGAACGCCCATTCTACTGCAGGAACTGATCATAGTTATTAGAGTTCAGAA
AATAAAGTTTCCCTGTTATTTATTCTGGAATTTGTCTTATCCTTTCAATATTCTACAAGT
CTCCCACCAGTCTGCTAAAGAATATCACTTCTCTGAGGAACAGAATGGTCTGCTTCTGAT
ACTAAAAGTAAGATGTTTGTTTTTGAAGCAACATAGATTCAAATAGGGATAACAATTCTT
TGTGGAAAATAAAAGCATCTTTATATTTACTTGAGTAAACAGAAAAAATAGTGCAATTGA
AATGATTTCCCACCTGCCAAACAAAACAGTTTTCTTTTGTAAGTCCTATTCCATATACGA
GGGTGGTCAAAGCAAAAGGCTGCACAAAGGGAATAGTGATGAATTCAGCTAGTGGGAGCC
ACTGTGCCTGCCGACAGTTCACTCGCTCCATTATATTCCACTGCGGCAAGAGAAAGTCAC
CCTGCAACCTGGACTGACAGGCTCAGCTGCTTGGCAAATGTCAGTTCTCTTCTCAAAGAG
CCATGTTTTTCCTGGGAGTTAATTTGTGGGCGTTTCATGTTGGTTGAATTGGGCCTAAAG
TCAAAGCAAAACTTTGGAGAAGCTGTGATGCATCCCAGGTTAAACCAGAACTATTTATTG
CAGCTTCCCTTTTTGGCCACGTAGTTCTTGTCCTACAGAGCGGCTGGGATTTTCCACTGA
AAGTGTCTGCTTATATCTTGGGAGGTAGGTCGTGAGGACCTCTAGCCTTCTTCTTTTCCT
GTGGCTCTCTTTGGAGGTCGGGACAAGCTGACCCACCAACGCTCCGCAGGACCAGCCACA
GGCAGAATGCTGCAGGACATGAAGTTTGCCTTTTACAGCCCCATACCTGTACTATTTTCA
CCTTTCTCAATCCCTAGGCCTTCCCAGACCTACCCAGGGGCTTCTGGCTATGGTGCCTGG
CTCCTTCGCTATGGCACTAAACCTAGCCCGCCTTGATTTTTAAAAATATAGCAACAATCA
TCACCACAATTACCATTTACTGGCCCTTCGTTATGTGCCTGACATTATGTCGCACATTGT
ATTCATATTTTTCTCCGTGACTGTGTGAGCTCAACAGCTATAAGAAGTGGCTATACATGC
AGTGAATACCTTTGGTTTCCTCTCTGTCTCCTTGCCTACTCCAGGAGGTCTCGTGCAGGC
CAGTTGGCATGACAGCTGCGTCCCTTTGCCTGAGGGGGTGCCCTCGCCTCCTGAGAAGAT
GGTAAATTGAGGGCTAAGCTAGAGGTGCTCAATCCAGGAGTGATCCTCAGCCTTTGAGGG
GTAGGAATTTCTGGGAAAATTTATTGACTTCCTATTCCCCACGGTGGGACAATTCTGGGG
TAGGTTCCCAGGTCTCCCAGAGGGTCTTCAAAAAGATTGACAGCAGTGGCCTCATGGTAA
CCTCATGGCAACCACTTTCATTGGTTTGTCCCCTGTCCCTTCTGTCTCACTTACCAATTC
CCTCTCATTGCTCTCTGGGATTTCTGCCCAAACTTGTTCTCAATCCTTGTGTCATGATTT
GTCCTTGAAGGAATCTTCACCAAGATACTGCATGATTGTCCTCCCAGAACAGGAGAGAAA
GAGAGCTTTGGGATGCTGACGTGCATGAGGACATGTAGCTGGTGAGTGGCCAGCAGGACT
TGAATCAGGACCATCACTTATGTTTCCATCAGAATCAGTCTGGGCGTATTTTTCTAGTTA
GTTAATCAAATTAATTAGTGTGTAGCTTTTTTGAAAATGATTTAAGCCTTTAGAACATAT
CCTAATACTTCCTTCTTCTATCAAATCTATTTGTCCTGTATCTCATTCCATTGAGACTCA
GGATTTAACCAGCAATATAAT
>29
CTATAACAAGTATAAGATTTTTTGAAATAAATTAGTTGACTCCCCCCTTATTCAGCCAGA
GGCATCCATTATCTCAGGCAGGATTTACATTATTAAAGCAGGAACACAAAGAGGAAAAAA
GTCATTGTTCAAGAAAGTCTTTTTTTTTCTTTTTAAATCAGTGTTTAGTAAGACAAAAGT
CTTGTGAATCAGGATTTGTGGCAACAGAAAGAAGTCTTCTGGCTGGGTGTGGTGGCTTAC
GCCTTAGGGAGGCCAAGGCAGGGGGATAACTTGAGGTCAGGAGTTTGAGACCAGCCTGGC
TAACGTGGCAAAATCCCATTTCTACTGAAAATACAAAAAAAAAAAAAATTGCCAGGGGTG
CAAGAGCACGCTTGTAATCCAAGCTACTTGGGAGGCTGAGACAAGAGGATCAGTTGAACC
TGGGAGGCAGAGGTTGCAGTGAGCCGAGATAGTGCCACTGCACTGCACTCCAGCCTGGGG
GGCAGAGTGAAGACTCCATCAAAAAAAAAAAAAAAAAAAGGAAAGAAAAAAAGAAAGAAG
ATTTCTAAATTCAAAGAACTTCTTACATATCCAGATTAAGCCTTCGAGGTATGAAAATAT
GCTTTTAGTGTAAAGAAGAAAAAGAACTTGATGTAGGGAAAGATCAACTTTGCCCAAAAG
AAAACAGAAGGTATGGTACTGATAGCAGTGCTGAGAGAATTCAAGGGAAATGAAGCAAGA
ATTCAAATGGAGTGTCCTGGCTTTCCCATCAGGAAAAGGCAAAAGGGAAGAAAAGTGGGG
TCTGAAACTTAGATAGGTTTGAAAAATTCTCAGTACTTGATTTTTCCGGGGGGTTGCTCA
GAAAAATTACAGACCTCTGAAAAGAAATACCTCAGGCCAGCATGATGATAACCACGCCAT
ATCACCTAGGGTGTTTTTAGAAATTTCTGGCCTGTCATTAATCGGAGAGCACGTGAGAAG
TCTTCGCAGAGTGACTCACATCGGCCTTAGGGCAACCTTTAAGAAGGAGAAAGGGCAGCA
TGACATGCTCAGGCAGAGAAAGTGGCAGTGTGGAAGAGATCTACAAGTTCTGTTATGGAT
CCAGGAGGCATGGGAAGGCAGAATTGAGACACAATCGACCTTCAACGGGACCACTGTGGT
GAGGCTAGGAGCAGATGAAAGGAAGCTGACCAGAGATTATGCACAATGAAGAACTGAGTA
GGCCAGTGAAACTTGAGCTAGACATTTCCTTGAAGTTCACCAGACGTAAATTTCAGCCAC
AGCACAATGCCTATCCCTCTCCACTACTCCCTGGCAAAAAGCATTATCAGCAACAATTTG
GTGGCCATTAGTGTCAGATGCCTAGTGACTGGAGGAGACCAGACTGCTTTTGTCAGATCA
TAGACCAGCAAAGATGTGAAGGACAGCTTGAAACACTTCTTCCTCTTGGCAAGCAGGACA
CAAAAGCTTTTCCATGGATCCAGGTACCATCTTGAATAATGGAAAGGGAGGAGATCACTA
AGAAGAAGCTAGACTATAAATTAGCTGAATATTTATCCAAAATACTTTGTTTTAAATGCC
CAAGTCTGGGATTTCTTACCAAGTTTAAGTTTGTACTCCCCAATACCCAAATGGGATAGT
GGGATTTGAAAGTTTAGACTAGTCATAAAAAATAAGTGGCAGCAATTCTTTTGCACATTT
TGAATCATAGTCTATACATTTTGATATAAAAACTAACAGAAGAGTAAAAAATAATTGGAA
AATATTGTTTAGTAGATATCATTTTTTACTTCCCATAATGGTTTTTGTCATTTTACATCT
TTCCATGAAAAGTGGAGAAAAAAATAATTGAGAAGAAAGTATTGGTTTTTTTTTTGCCTT
GTGCAAGACAGTAAAAGACACAAAGCAGTGAAATTTGAGTACCAGTGGTAAAACAAGGCA
CGATGTCATATGAAAAGGTTCAAGCTAAATTAAAACTGTAATGCTACTTTTAGGAAACTG
AGTATAACCCAAAAAATTTTC
>30
AGCAAGTCAAGGAGGGCTTTGTTGTATGAGGAAAGGAAAATAGAGAAAGAATAGAGGAGA
GAAAATGGCAGGCATCCAAAGGATTAAGAGATGGGTCCAAATCTGGTACAGGAGTATAAA
AATATAAACTTAAAAATCAGAAGGGCATCCTTATGATAATTAGGACATCCCTTCTGAAAA
TATTTATATCTGGAGAAGAAAAGTTACCAATACTCAAAACCTTATTTTCAGAGGGAGAAA
TGATTACAAAAAAAAAAAAACTTTTTTTCCCAAAAAGCTGATGCATAATCAATCATGGCA
CATGTCACTCTAAGAAATGAAGCCCCTGCTTCAGAACCCTCAGTAAAGAAGGAGACAGTG
CCTAGAGTGAGTGTTCACTTTTGAGGTTTGAGTGTGATATGATTGGAAAAGCTTGAGTAA
TAAACTCCTGAAAAATGGGGTTTGGTAATGAGCAAGCCTTTAACTATATAGACATGTTGC
CAGGTACCACTTTAATAAACTATTACAAATGATCGATGCAAAGATGTTTCCAACAGCTGT
TTATGCAATGTGGCTGGAAGAATTCTTCCATAAAGAAGCTGTTAGTGGGAAAATTGGCTA
TGCATGGCTGCGATGTCAAATCCATACAAAACAAACTTTTTTCTGTCAATCAACAATCTT
GCCATAAATTAATCCATTTATAACAAGCCTTTTTTGAATTGACAGCTTCGATGTGAGAAA
AAAAAGGGCTCTTAAAGGAAAGTGAACTCAGAGTGGCTTTTTGCAACTCTTTAACACATG
GGGAGAAGTGGCAAAGCCTCGTAATTTTAAATTTATGTGGAAAAAGGTTGGCAGCAGCTC
CAAACACCAAGGTAGCTTTCCAAGAGCTTCTGAATACAACAAAGCCAGGGTGATCTCTTA
GGTTTGGGTCACAGAGGTTAAGCATGACCTGCCCACATCCAATGATGGAAACAAAGCTGG
ACTGTCCGAGGCATAAAGATCAAATCCAGATGTAGTTGTAAACACACTCTTGTTTGCTTT
TGGCACAATGAGGTGTTGCTGGTACCAAAACCTCATGCAGGTGACTATGTCTATTGGGTC
AATAGTGCCATAGTAGGTACATCAGGCAGACCCTTGGTCCCTGCTGTCATATTCTGTGTC
CTGGTCCTTGATCTTACTTTCCATACATGTTGTTTTTCAAGCCCAGTTATCTCTGGTTTC
TGATGTCATTTCCCAACAAGTTCAATTCATAAAAATCACGGGGTTGTAAAGAATGTCAGC
ATGACATTAGGTGTGTGCTTTTATGTCTCAGGTAAAACAATGCCTAAGGCAAAAGTTGTG
TTTTCAGAGATGGCCAGAGATGAGATGCCATAATCCCTTCAGGGATCCCTAACCTGACAT
TCCTAGCTCTGCTGAATTTTTTACCTTCATACAGTAAGATGACTCCTAGCACCACTACAG
GCAAAGGGAATTTGGCTATTTTTACTCCCTACATTCAACATGCTGCTTCTTCTGGTTAAA
TAACATCTATTTCTGTAACCAAGATTCTGTCTCCAAAACTCTTTTAGTACATGTAACATT
CCTGCTCTCTTCAATCCTCTCTTCACCTCTCCACTCAGTCACTCTGACAAAAAAGTATGA
TTATGGCTTATGGCATGAATAAATTGCCATAAGCAAAGATGAAAGCCAAAAATGATTTGA
TACACCAACACAATTCCCTCAATGTATTAGAAGGTTTTGTTTGCTTTATATTTTGCTCTC
CTGCACTGGATGAGAATGGCGCTCTACATTCCCCACAATTTATTCTATTAAGTTGGCCCT
TGAAGAGAGAAGCTCCATCTAATGCCTTCCTCTTCACAGATGCCTTGCCAGTCTCTGCTA
AGGAAGATTATTCTGAGATTCCTCTGTTCCCGCTCTGCCCCTTGACATGCTTGCTGAATT
GCCCATGCTCTTGCATCTTTGTCTAGTAGATCTTTCCTGCCAGTTCACACCCAGACACAG
GCAACCAGTGCCTAGGCCTTC
>31
TGGAGAAGAAAAGTTACCAATACTCAAAACCTTATTTTCAGAGGGAGAAATGATTACAAA
AAAAAAAAAACTTTTTTTCCCAAAAAGCTGATGCATAATCAATCATGGCACATGTCACTC
TAAGAAATGAAGCCCCTGCTTCAGAACCCTCAGTAAAGAAGGAGACAGTGCCTAGAGTGA
GTGTTCACTTTTGAGGTTTGAGTGTGATATGATTGGAAAAGCTTGAGTAATAAACTCCTG
AAAAATGGGGTTTGGTAATGAGCAAGCCTTTAACTATATAGACATGTTGCCAGGTACCAC
TTTAATAAACTATTACAAATGATCGATGCAAAGATGTTTCCAACAGCTGTTTATGCAATG
TGGCTGGAAGAATTCTTCCATAAAGAAGCTGTTAGTGGGAAAATTGGCTATGCATGGCTG
CGATGTCAAATCCATACAAAACAAACTTTTTTCTGTCAATCAACAATCTTGCCATAAATT
AATCCATTTATAACAAGCCTTTTTTGAATTGACAGCTTCGATGTGAGAAAAAAAAGGGCT
CTTAAAGGAAAGTGAACTCAGAGTGGCTTTTTGCAACTCTTTAACACATGGGGAGAAGTG
GCAAAGCCTCGTAATTTTAAATTTATGTGGAAAAAGGTTGGCAGCAGCTCCAAACACCAA
GGTAGCTTTCCAAGAGCTTCTGAATACAACAAAGCCAGGGTGATCTCTTAGGTTTGGGTC
ACAGAGGTTAAGCATGACCTGCCCACATCCAATGATGGAAACAAAGCTGGACTGTCCGAG
GCATAAAGATCAAATCCAGATGTAGTTGTAAACACACTCTTGTTTGCTTTTGGCACAATG
AGGTGTTGCTGGTACCAAAACCTCATGCAGGTGACTATGTCTATTGGGTCAATAGTGCCA
TAGTAGGTACATCAGGCAGACCCTTGGTCCCTGCTGTCATATTCTGTGTCCTGGTCCTTG
ATCTTACTTTCCATACATGTTGTTTTTCAAGCCCAGTTATCTCTGGTTTCTGATGTCATT
TCCCAACAAGTTCAATTCATAAAAATCACGGGGTTGTAAAGAATGTCAGCATGACATTAG
GTGTGTGCTTTTATGTCTCAGGTAAAACAATGCCTAAGGCAAAAGTTGTGTTTTCAGAGA
TGGCCAGAGATGAGATGCCATAATCCCTTCAGGGATCCCTAACCTGACATTCCTAGCTCT
GCTGAATTTTTTACCTTCATACAGTAAGATGACTCCTAGCACCACTACAGGCAAAGGGAA
TTTGGCTATTTTTACTCCCTACATTCAACATGCTGCTTCTTCTGGTTAAATAACATCTAT
TTCTGTAACCAAGATTCTGTCTCCAAAACTCTTTTAGTACATGTAACATTCCTGCTCTCT
TCAATCCTCTCTTCACCTCTCCACTCAGTCACTCTGACAAAAAAGTATGATTATGGCTTA
TGGCATGAATAAATTGCCATAAGCAAAGATGAAAGCCAAAAATGATTTGATACACCAACA
CAATTCCCTCAATGTATTAGAAGGTTTTGTTTGCTTTATATTTTGCTCTCCTGCACTGGA
TGAGAATGGCGCTCTACATTCCCCACAATTTATTCTATTAAGTTGGCCCTTGAAGAGAGA
AGCTCCATCTAATGCCTTCCTCTTCACAGATGCCTTGCCAGTCTCTGCTAAGGAAGATTA
TTCTGAGATTCCTCTGTTCCCGCTCTGCCCCTTGACATGCTTGCTGAATTGCCCATGCTC
TTGCATCTTTGTCTAGTAGATCTTTCCTGCCAGTTCACACCCAGACACAGGCAACCAGTG
CCTAGGCCTTCCTGTTCCCCAGGTGCCTTATTGAACCCACTGCATTTCGGTCACTTTGCT
TTCTCTGTACCTTCATTTCGATTTAAATGTCTCTATCTACCCTAAGAAATTCTTCTAAAG
GCCTTCCTCGGCATTCTCCTCTTTCAATACAAAGATACCTAGTCCCAGAGTGCTACCAAA
GGTCAAAATGCTTGTATATTC
>32
ACCTTATTTTCAGAGGGAGAAATGATTACAAAAAAAAAAAAACTTTTTTTCCCAAAAAGC
TGATGCATAATCAATCATGGCACATGTCACTCTAAGAAATGAAGCCCCTGCTTCAGAACC
CTCAGTAAAGAAGGAGACAGTGCCTAGAGTGAGTGTTCACTTTTGAGGTTTGAGTGTGAT
ATGATTGGAAAAGCTTGAGTAATAAACTCCTGAAAAATGGGGTTTGGTAATGAGCAAGCC
TTTAACTATATAGACATGTTGCCAGGTACCACTTTAATAAACTATTACAAATGATCGATG
CAAAGATGTTTCCAACAGCTGTTTATGCAATGTGGCTGGAAGAATTCTTCCATAAAGAAG
CTGTTAGTGGGAAAATTGGCTATGCATGGCTGCGATGTCAAATCCATACAAAACAAACTT
TTTTCTGTCAATCAACAATCTTGCCATAAATTAATCCATTTATAACAAGCCTTTTTTGAA
TTGACAGCTTCGATGTGAGAAAAAAAAGGGCTCTTAAAGGAAAGTGAACTCAGAGTGGCT
TTTTGCAACTCTTTAACACATGGGGAGAAGTGGCAAAGCCTCGTAATTTTAAATTTATGT
GGAAAAAGGTTGGCAGCAGCTCCAAACACCAAGGTAGCTTTCCAAGAGCTTCTGAATACA
ACAAAGCCAGGGTGATCTCTTAGGTTTGGGTCACAGAGGTTAAGCATGACCTGCCCACAT
CCAATGATGGAAACAAAGCTGGACTGTCCGAGGCATAAAGATCAAATCCAGATGTAGTTG
TAAACACACTCTTGTTTGCTTTTGGCACAATGAGGTGTTGCTGGTACCAAAACCTCATGC
AGGTGACTATGTCTATTGGGTCAATAGTGCCATAGTAGGTACATCAGGCAGACCCTTGGT
CCCTGCTGTCATATTCTGTGTCCTGGTCCTTGATCTTACTTTCCATACATGTTGTTTTTC
AAGCCCAGTTATCTCTGGTTTCTGATGTCATTTCCCAACAAGTTCAATTCATAAAAATCA
CGGGGTTGTAAAGAATGTCAGCATGACATTAGGTGTGTGCTTTTATGTCTCAGGTAAAAC
AATGCCTAAGGCAAAAGTTGTGTTTTCAGAGATGGCCAGAGATGAGATGCCATAATCCCT
TCAGGGATCCCTAACCTGACATTCCTAGCTCTGCTGAATTTTTTACCTTCATACAGTAAG
ATGACTCCTAGCACCACTACAGGCAAAGGGAATTTGGCTATTTTTACTCCCTACATTCAA
CATGCTGCTTCTTCTGGTTAAATAACATCTATTTCTGTAACCAAGATTCTGTCTCCAAAA
CTCTTTTAGTACATGTAACATTCCTGCTCTCTTCAATCCTCTCTTCACCTCTCCACTCAG
TCACTCTGACAAAAAAGTATGATTATGGCTTATGGCATGAATAAATTGCCATAAGCAAAG
ATGAAAGCCAAAAATGATTTGATACACCAACACAATTCCCTCAATGTATTAGAAGGTTTT
GTTTGCTTTATATTTTGCTCTCCTGCACTGGATGAGAATGGCGCTCTACATTCCCCACAA
TTTATTCTATTAAGTTGGCCCTTGAAGAGAGAAGCTCCATCTAATGCCTTCCTCTTCACA
GATGCCTTGCCAGTCTCTGCTAAGGAAGATTATTCTGAGATTCCTCTGTTCCCGCTCTGC
CCCTTGACATGCTTGCTGAATTGCCCATGCTCTTGCATCTTTGTCTAGTAGATCTTTCCT
GCCAGTTCACACCCAGACACAGGCAACCAGTGCCTAGGCCTTCCTGTTCCCCAGGTGCCT
TATTGAACCCACTGCATTTCGGTCACTTTGCTTTCTCTGTACCTTCATTTCGATTTAAAT
GTCTCTATCTACCCTAAGAAATTCTTCTAAAGGCCTTCCTCGGCATTCTCCTCTTTCAAT
ACAAAGATACCTAGTCCCAGAGTGCTACCAAAGGTCAAAATGCTTGTATATTCAGAGACT
ATTAAAGCCCTAACATTCAAA
>33
CAAAGATGTTTCCAACAGCTGTTTATGCAATGTGGCTGGAAGAATTCTTCCATAAAGAAG
CTGTTAGTGGGAAAATTGGCTATGCATGGCTGCGATGTCAAATCCATACAAAACAAACTT
TTTTCTGTCAATCAACAATCTTGCCATAAATTAATCCATTTATAACAAGCCTTTTTTGAA
TTGACAGCTTCGATGTGAGAAAAAAAAGGGCTCTTAAAGGAAAGTGAACTCAGAGTGGCT
TTTTGCAACTCTTTAACACATGGGGAGAAGTGGCAAAGCCTCGTAATTTTAAATTTATGT
GGAAAAAGGTTGGCAGCAGCTCCAAACACCAAGGTAGCTTTCCAAGAGCTTCTGAATACA
ACAAAGCCAGGGTGATCTCTTAGGTTTGGGTCACAGAGGTTAAGCATGACCTGCCCACAT
CCAATGATGGAAACAAAGCTGGACTGTCCGAGGCATAAAGATCAAATCCAGATGTAGTTG
TAAACACACTCTTGTTTGCTTTTGGCACAATGAGGTGTTGCTGGTACCAAAACCTCATGC
AGGTGACTATGTCTATTGGGTCAATAGTGCCATAGTAGGTACATCAGGCAGACCCTTGGT
CCCTGCTGTCATATTCTGTGTCCTGGTCCTTGATCTTACTTTCCATACATGTTGTTTTTC
AAGCCCAGTTATCTCTGGTTTCTGATGTCATTTCCCAACAAGTTCAATTCATAAAAATCA
CGGGGTTGTAAAGAATGTCAGCATGACATTAGGTGTGTGCTTTTATGTCTCAGGTAAAAC
AATGCCTAAGGCAAAAGTTGTGTTTTCAGAGATGGCCAGAGATGAGATGCCATAATCCCT
TCAGGGATCCCTAACCTGACATTCCTAGCTCTGCTGAATTTTTTACCTTCATACAGTAAG
ATGACTCCTAGCACCACTACAGGCAAAGGGAATTTGGCTATTTTTACTCCCTACATTCAA
CATGCTGCTTCTTCTGGTTAAATAACATCTATTTCTGTAACCAAGATTCTGTCTCCAAAA
CTCTTTTAGTACATGTAACATTCCTGCTCTCTTCAATCCTCTCTTCACCTCTCCACTCAG
TCACTCTGACAAAAAAGTATGATTATGGCTTATGGCATGAATAAATTGCCATAAGCAAAG
ATGAAAGCCAAAAATGATTTGATACACCAACACAATTCCCTCAATGTATTAGAAGGTTTT
GTTTGCTTTATATTTTGCTCTCCTGCACTGGATGAGAATGGCGCTCTACATTCCCCACAA
TTTATTCTATTAAGTTGGCCCTTGAAGAGAGAAGCTCCATCTAATGCCTTCCTCTTCACA
GATGCCTTGCCAGTCTCTGCTAAGGAAGATTATTCTGAGATTCCTCTGTTCCCGCTCTGC
CCCTTGACATGCTTGCTGAATTGCCCATGCTCTTGCATCTTTGTCTAGTAGATCTTTCCT
GCCAGTTCACACCCAGACACAGGCAACCAGTGCCTAGGCCTTCCTGTTCCCCAGGTGCCT
TATTGAACCCACTGCATTTCGGTCACTTTGCTTTCTCTGTACCTTCATTTCGATTTAAAT
GTCTCTATCTACCCTAAGAAATTCTTCTAAAGGCCTTCCTCGGCATTCTCCTCTTTCAAT
ACAAAGATACCTAGTCCCAGAGTGCTACCAAAGGTCAAAATGCTTGTATATTCAGAGACT
ATTAAAGCCCTAACATTCAAAGCAGATAAAGCAAAGCTGTACTTATTTGTAAGAAATGCA
TCTGTCCAAAATGTGCAGAATATTTTACGTACTTAATGTTGAGATGTAGTAACATGTTCT
TCCTCAGTATCTCAGTTGTTTTTCTGAGTTTATATTCCAAACAAATGTATTCATGTCATC
CTGTGTGAAGTGAAATGTAACCTACCTTCCTCCCTCCCTTCCTTCCTTCTTTCCTTCAGT
ATTCACTGAGCTCATCATGTGCAGGTACAAGGAGGCCACGTCATCCTGCTCAAAACCAGA
TATTCCCAGCTATCGCACTCC
>34
CTATTTCTCTGAAACTAATTTCTTCCCAATTGGACAATGTTTATTCCCACTTGGGTCTCC
TTGATTTCTGTTGCATAATGCCAGGAGGAAAATGCCTAGAGATATCTTTGAGACAAACTT
TAGTCCTAGTAGATCATGGGCTTCCACAAATATAACTGAAGATTTAATATGTACCCTTAT
ATTTACAGATGTCAGTGCAAGTTGAAGAAGATGTGAAAATTACTAGAAACCAATTTACAG
CAGCTGGAGCAAATTAGGGCTCATTGCAAACTTTAAAAAAAAAAAGGAAGTAATGAAACA
ACCAGCTCTAGGCAAACCATATGTGCCAGCCCAAATCTTTATTAATGGAAGTATAGCTAC
ATATTAAAGGAAATTTAGTTCCTACAGCAAATCTCAATAGTGATATGCACAGATTGTAAT
TCTTTATTCTCAAGGTATGTAATCAAAAATATGTACAGTGATCTAGAGGCAGTTTTTATG
GTGGCCTTATACAGTACTCACATGTTTGAAAGACCTCCACATTCTTCATTACACTGCCCA
AAAATTACTATATTTTTTAAAATTTGGGAAAAGTTTACATTTAATTTGCCTTGGAATTGG
AAAATTTAATTACATACAAAGAACATTCAAAGTAGTTGGCACATATATCTTGACTACGAC
CGAGATTTATAGCAATTACCAAAAAAGTACTAAAGCTTAAAATATTGGTAATAGGTCAAA
AACCACATTCTTCTAATGTTAGTAATAACCTATATGGGTTTGCATGTATATGACAAGATG
TTGGCTAGAGAATGTGGCATCTCTGAACAAAAATGAAGATCCAAAGGAATTTTCCTGTTC
AGAAGGCACCAAAAAATGACCCTTCGAATGAGCAAATCGTGCACAAGCTGTATCTGTGCA
CAACAGTGGCACAAAAAGATTATACAGCATGTCATAAAAGTCAGCTTGACCCCATCAAGT
TTCTGTGAGTTTCATTGTGACTCATAAGCCTTGCTCAACTCCCAGAACTGATCCACTCGT
TTCAGACATTCTCCATCCCCAAATACTCACATTTTGCAGAGTTGGTCCAGTGTAAAATAA
AAAGTCATGAAACTATCACTGTGGATTAGAATTGAGTCAAGCCCTAACACATCTTGTCCT
CATTAATACAATTTCCTTCTGATTCTCAACCCCATGCACATGCCTAATTTTCTCTGGTTA
AATGTTTTAGCTCTCTAGTTGGCTGTTCTATATGCAAAAATAAAGACAAATTGATAAATG
TCTTTTAAACTTATCCTGCCATTGATTCTACTTACATTTAAAACATTTTATTATCTACAG
TTTACTATTATCATATATAAAAATACCATTAAAATAATATTGAAAATAAGTATACATATT
ATACAATTATCCCTGTTGTTATGAGCTACTATTCTGAGCCTGAGTAAAAATTACATTGTA
ATTCTTATAATAATACCTGATATTAGTAATAATAGTTCTATGCTTTTTTAAATCTACCAT
AGTTGAAGTGTACCTGTTGATATTCTTTATTATTACCTGTGATTTAGGGTGAAACATAAT
CAGAGTTTCCTCTATGATTTGCTTTCTAAAGAGGAATCAGCTGGCCTTTGATTCCTCTGA
CTGCTGGTGATCAAGGTTGCTCTTAAACACTTGAAGATACTGGCACAAAATCCACCAATC
ACCAATCATCCATATACGTGTCTCTCTGGAACACTCCATTACCAAGGCAATAAAAAATGA
TGGTGCTTTTGAGTACAGCATCAGTATTTATATACTGTAGATAGTTTTACAGTTGAACAT
GTTATTATGTTTATGCTTAGCAGTTATAGCAATGTTCCCTGTTTAGTGATGACATACTAT
GGGAGAGTGCTCTTATGGTAAACTGACTAGAAATAATTCACACACTATCATCACCATGAG
ATGGACAGCCTGACACTAAAAATCCTATTAGCTACAACATTAAATTATCCTTTGTAAATT
TCTTACTTCAAGATTAAGATA
>35
ATGCATTTCTGCCAAAAAGGCTCTTCCTTAATTCCTATGCCTAGCTAACTCCTGTTCATC
CAGTTCTCAGTATAAATGGTCACTTCTTCAAGGTGGCATTTTTCTGACCAGTCCATCCTT
AGATCCCCCTGTTGTTTGTTCCCAGGGCAACTGGTACTATACTTTGAGGTATCCATCCTC
TTGATAACTATGACTTATTTAGTGTCTGTTTCCCTGACTAGACTGTAAAGCTAGTGTAAA
CAGCATCCATGTTCACCAGAAATCTTGATGCTGAGCTTTGAGATTCTGCATAAACATCTG
ACCATCTTGCTGATATTTGAAGGGAATGTTCCCTTTCACATGAGAAAATTACATTGGACC
AGAAAAGAAGAATCTGGCCCACCAGGAGCACATGGGTCCTTTCTTCCCTCTTTTCTCTCT
CCTACCATGAAGAGGAGGGACGGCCAAGAAATGGCTGAAGAAAGGCCATTCCCAGGGCTG
TACCCACATCTCTTAGAAGTAGCAGGTAGTCAGGGAACATAGGATGGAGAGTTGGGTTCC
CCATTGTTCACAGGAACTTACCCAGTACCCATTCAAGGACCTACTGGGAATGGGGCAGTA
AGGGTCTTCTTTGATACCATCTGCCACAGCCACACCCTTGTCCGTTCTCACCACAGCCAG
GCAGCATGACTTAAAGGAGGTCTTGTTTCTTGTAACTATAGATAGTAGAAGCTTGATAAA
ATGAAATCTAAGGTCATAAGACTGGAATGGTGTCAGCCGCAGAAACGTCTCTGTCACCTT
GTGTGAAAGATGCCCCCAGCCTCAGTACCTTTTGGAAGAGACCTTGGCAAAAATACAGCT
GTTTACATGTGACTCACCAGAAATGTGAATGTTCTTGCCCTTTTGTGCCCTGTGGGATTT
AACAAAGCAGCAATGTGACCTGACCCCAGTGGTTTTCTTTTGGCCAGAATCCAAGTCCTC
CAGGCAGTGCTGGACTTCCCACATGCATTCCTGCCAGCCCACTATATGGAACTACAGGGC
AGTCCTCTCTGCCAAGCCTTTCTAACCTCTATGTCTTTGTCCAGGCTGTTCCCTCAACCA
GAAGTTCCTTTTTTCCATACATACACATATGAATAAACCTCAATTCATTCTTCAAGACTA
AGATGATATCACTCTATAACTCCTCTAATCACCCTCTTTCCCCAAATTGGAGTTAGTTAT
TCTGAACCCTTATACCAATGTAGTGAGGTTATGGATTTCCCGCTCAGTCATCTGAAGGCA
GAAACCAAATCTCGTTCATATTTGTGTCCCCTTCCACTAATATAGTATCTGCACCTATAA
TTTGTTACAGTATTCTACACTGTAGGTGCATAATGAATAAATAGCTGAAAGCTGGGCATT
TGCAAGGTGTGTGCTGGCCAGTGGGTCAGCCAGGATGCCTAAGGGCAAAGGCACATGCCA
GAAACCACTAATGGAGACTTTTGTGGACAAATTGTTGAAACAGTGAGAAGTTGTTAAATC
CTTGTGGGTAAGAAAATGGCATAAGGAAGTAGTACTTTGGATACAGTCTTTGAGGGCATG
GGTACAATGATGTTAAAGGAAGAAAACTGACATTTATTCTATAGATGGGGGAACTGAGGC
TTGGGGAAGTTAAGTGATTTGCCAAAAGACACACAGCTAGTAAGCAAAGGAAACTGGTTT
AGAATCTAGATCTGGTTTCAAAGTTTGTGTTCTTAAACAGTATGTGAAAACTCAACCACA
TCTGCATACACTACCTTGAACTAGTGTCCTTTAGATCTTCAGGGTATTCCCCTCCCAACT
GTGTTAAGTTTGATGGCAGAATATCACTAGCCCTCATGGGGCCTCAGTTTCCTCTTCAGT
AAATGAGGATAGTTGGGCTAAGTGACTCTAAGGCCACTTTTAGGCTCTGAGATGCTATGA
TTCTCTGTAGAATACAAATGGACTTTCTAACCTGGAAGTCAGCTTGGTCAAAACATGAGC
GTACTTGTGTATTGGGCCTGA
>36
GCCTGTGGTATCAATACTTAAACTGAGCTGACCTAGGAAGAATGCCTTTCTTGGGTGTAA
AGATTGAGCAAGCAATGGACAGAGCCATTTGAGGAGGGGCAATGTGTTGTCATGGAAAGG
CCACACATCCTGGAATCAACTGACCTGGTATGGTGGCTTGATGGGTGTCAACTTGATGAG
GCTGAACTGCATTTCCCAGAATTCCCTTTGCTGCGTGTTTCCCATTAGTGTGGACCACAG
GAGATATTGTGTGAAAGTTGGAGGGAAGTAGTGAAGCCACAACCATTAAGTAGCTCACAC
ATGTCTATGTTGGCATGAATCTGCTGGCTCATTTGCTGGGTCCTCCAAACACATGGATGT
TTTTGCCTTCCCAGAGCTCTCCACTGTGAGAGCACTTGCTGTTGTGCACCGGCCCCACCT
CCTAATACTCCACCTTGGGATTAGGATTTCAATACATGAATTTGGGAGAGACATAAACAT
TCAGTCCATCGCAAATCTCTTGCACTCTTAGCAGACAGCTAAATAAACCAACCCTGTCCC
TGTCCATTGATCTTCTTCTCCCAGTTAAAATACCAGCATTTTCTCAGGATATTTGAAAGC
TAGTGCTTTTACTCAAAGAAAGAGTATGGGTAGAACCTGTAGGCACCTTACTAGGCTAGT
TGGGGAGGTATTTTGGGGTGGTTCTCTCCCAATCCTACCATGAGCAGCATCATATACTTT
ATTTGGATTGATAATAAAGGTGATTATTTGTGACCTTATTAACAGGGAATATAAATGCCT
CAGAGAAGGCTTCCACTGTTTAAAACTATTTTCCAATTTTATGAGTTTTCTGGAATATGA
GGTTATTCAGAGAAGGAGCCCTCTTGCAACTCCCTGGCATCTTACCCTCAGTTCCATCTG
CATTTTCCACTCTCAACATCCACGCATAAACAGCCAGCATCCAGCCACTCTCTCCCCTTT
TATCCTGCTGTGTTGTCACCCTGTCCTCCCTCTGTCTTGTCAAAAATGAGCAAAGGCATA
TTAGCCACCCTGGGACGGCTTGACACGGAAAAGGTGTCCTTTCAAAATCTCAGAATGTCA
CGATGAACTAGTTGAGAAAACAGTATGATGGACTGTACTGGCTTCTCCAAAGTCAGCCCC
TGTGGAAAAATATTGAACATTTGACTCATTCACTGACATTTGGGACAGTTAAATGGGAGA
GGAAAAAAAAGAAAGGAATGAATAAATTGCTTCTTTTTCCTCCATAGGTATCTGATTCAG
GCGCCAAAGCTTATGAATCTTGGAATATAGTCAGCTACAATCATGGGTTATTCTCCAAAT
GAAGAGTCCAAACACTGGCAAAATAAAAAGCACATTTGGTCCATCACATTCCTAACTATA
ATGGATGCTGAGAAATGGATGCACTGTAACAACCCGCAAGTTTCCTGGTACTGCTGCTGT
CATTGCAAAACCATTGCAAAGTATCCATCTCTTGCCTCTGCCAGAAAAAGCCAGCCGTTA
ACAGAAACTAAACCCAAGGTCACTTACTTTCACATAAAGAGAATATTTTGGCAGCTGCCA
AAATTCATTTTTCTAATGTGCACTTACCCAATAACTTAAGCTTGGCATCCTGGGCGGAAT
CCAACTTGGGTAATTCCATTTTCACAACCGAATTCCCCCAAGGAGTTTGAGCTGAACATC
ACATTATTCTTCACTTCTCCAGCTATCCTCTCAGTAATCAAACGAGTGCTTTTCATCCCT
GAAGCGTCATGGAAATATAGGGGTGGGGGTTCAAAAAAGGGTTTCTTCTTAAGAATATAG
TGATGAGAGGTTCCGTTATACGAACTTAGTAAAGTCCTTTGGAAGTCAAGACTGGTTTCA
TTTTTTTAATTATTATTTATTTATTTATTTTTTGAGATACAGTCTCACTCTGTCACCCAG
GCTAGAGTTCAGCGGCGCAATCTTGGCTCACTGCAACCTCTGCTTCCTGGGTTAAAGTGA
TTCTCCTGCCTCAGCCTCCTG
>37
TGCCAAAGAAGCATTCAGTATTGAAGGTCACACTGTTCCCTTCCTTGTCTGTCTTTTGAT
TGAATGCTTCTGGGAGGCTGGGGAGTGTGGCTGTGGTTCTCAAACTTGGATGTCTGTGGG
ACTGAACTGTAGCCTTATGAAATGCAGATTTCTGGGCTCCCACTCTTGTCTGATTCCATA
GGTGAGAGTGGGGTTAGGGGAGAGAGTGTGCATCAGGCGATTTTGATATATGTAGCCTGC
AGGCCATTCCTTGAGAAACACTGGGCCAGTGCAGTGGCTCACGCCTGTAATCCCAGCACT
TTGGGAGGCAGAGGCGGGTGGATCAGGAGGTCAGGAGTTCAAGACCAGCCTGACCAACAT
GGAGAAACCCCGTCTCTACTAAAAATAGAAAAATTAGCCAGGCATGGTGGCGCGTGCCTG
TAATCCCAGCTACTCAGGAGGTGAGGCAGGAGAATTGCTTGAACCCAGGAGGCGGAGGTT
GAAGTGAGCCAAAATTGTGCCACTGCACTCCAGCCTGGGCGACAGAGCAAGGAAAAAAAA
AAGAGCGAGTTAAATGATCAATTTGTTACAGGAAAGGGGTCCCAATCCAGACCCCAAGAG
AGGGTTCTTGGATCTAGCACAAGAAAGATCCCAAGAGAGGGTTCTTGGATCTAGCACAAG
AAAGACCCCAAGAGAGGGTTCTTGGATCTAGCACAAAAAAGAATTCAGGGCGAGTCCACA
GCGCAAAGTGAAAGCAAGTTTAATTAAGAAAATAAAGGAATAAAAGAATGGCTGATCCAT
AGAGCAGCCCCATGGGCTGCTGGTTGCCCATTTTTATGGTTATTTCTTGATGATATGCTA
AACAAGGGGTGGATTATTCATGCCTCCCCTTTTTAGACCATATAGGGTAACTTCCTGACG
TTGCCATGGCATTTTTGTAAACTGTCATGGCAATGGTGAAAGTATAGCAGTGAGGACTAC
CAGAGGTCACTGTCATCGCTATTTTGGTTTTGGTGGGTTTGGCCAGCTCCTTTACTGCAA
CCTGTTTTATCAACAAGGTCTTTATGACCTGTATTTTGTGTTGACCTCCTATCTCATCCT
GTGACTCAGAATGCCTTAAGTGTCTGGGAATGCAGCCCAGTAGGTTTCAGCCTCATTTTA
CCCAGATCCTATTTGAGATGGAGTTGCTCTGGTTCACATCCCTCTGACAAATTCATAATG
GCTCCAAGTTCATCAGCAGATAACTTAAACCCAGCGCCCCCTCACTTTCACTCTGCCTCT
CATGACCATAGTATAAATTGGGACGTAGCAAAGAGTTAAATACCCACAAAGGGCTTTGGT
TTGGCACAGAGCCTGATACAGGAAGCTGTAGCTTCCCACAGAGAGGTGGTGGCCTGACCT
GTGGGGACATGGTGCAGTGATCTACTGGCCAGGTCTGCTTTGTAAAACTCTGACCGCAGG
GGTCTATGTGACCTGCGTCTTTCTCTTACTTTGCCTCTGCAGTGAAGGGCCTGCAGGGAA
TGTCAGCGGTTCAGGATCAGTGCTGTGTGAAGGAAGGCACACTGACCCAGTTTCCTATTC
TGCCTCTCCCTCTTGTAAGCTGAGAGGTTTTGCACATGTCAGGTCACTTCTGTCAACTTT
AGTTTCCTTATGTTCCAAAATAAGGGCAGATCAGATCTTTGTATGTGGGCAGGGTGGTTT
AGCACTTTCACATATGGTCTCCCTTTTGATTCCCACAAGACTGTGGATTCCACAAAACAG
GAATTCTATCTCAGTTCACAAGTGAGCAAATGGAGACTAAAATGGTGAAAGGACGTGTTC
AAAGTCACAGGGCGAGTGCGGAACTCCAGCCCGACTCGTGTCCAGTGGTCTATACTACAT
TGCTATGCCCTCATTCTCTACCTTGAAGGCCAGCTGTGAGGATTAAAAAAGGTTATGGAT
GTGAAAGTTCATGGTACACTTTGAGGCACCATGCCACATCCTCGTCAGCCATAACAGGAC
ATAAAGGTGGATGTCTATTTA
>38
AGAGGGTTCTTGGATCTAGCACAAAAAAGAATTCAGGGCGAGTCCACAGCGCAAAGTGAA
AGCAAGTTTAATTAAGAAAATAAAGGAATAAAAGAATGGCTGATCCATAGAGCAGCCCCA
TGGGCTGCTGGTTGCCCATTTTTATGGTTATTTCTTGATGATATGCTAAACAAGGGGTGG
ATTATTCATGCCTCCCCTTTTTAGACCATATAGGGTAACTTCCTGACGTTGCCATGGCAT
TTTTGTAAACTGTCATGGCAATGGTGAAAGTATAGCAGTGAGGACTACCAGAGGTCACTG
TCATCGCTATTTTGGTTTTGGTGGGTTTGGCCAGCTCCTTTACTGCAACCTGTTTTATCA
ACAAGGTCTTTATGACCTGTATTTTGTGTTGACCTCCTATCTCATCCTGTGACTCAGAAT
GCCTTAAGTGTCTGGGAATGCAGCCCAGTAGGTTTCAGCCTCATTTTACCCAGATCCTAT
TTGAGATGGAGTTGCTCTGGTTCACATCCCTCTGACAAATTCATAATGGCTCCAAGTTCA
TCAGCAGATAACTTAAACCCAGCGCCCCCTCACTTTCACTCTGCCTCTCATGACCATAGT
ATAAATTGGGACGTAGCAAAGAGTTAAATACCCACAAAGGGCTTTGGTTTGGCACAGAGC
CTGATACAGGAAGCTGTAGCTTCCCACAGAGAGGTGGTGGCCTGACCTGTGGGGACATGG
TGCAGTGATCTACTGGCCAGGTCTGCTTTGTAAAACTCTGACCGCAGGGGTCTATGTGAC
CTGCGTCTTTCTCTTACTTTGCCTCTGCAGTGAAGGGCCTGCAGGGAATGTCAGCGGTTC
AGGATCAGTGCTGTGTGAAGGAAGGCACACTGACCCAGTTTCCTATTCTGCCTCTCCCTC
TTGTAAGCTGAGAGGTTTTGCACATGTCAGGTCACTTCTGTCAACTTTAGTTTCCTTATG
TTCCAAAATAAGGGCAGATCAGATCTTTGTATGTGGGCAGGGTGGTTTAGCACTTTCACA
TATGGTCTCCCTTTTGATTCCCACAAGACTGTGGATTCCACAAAACAGGAATTCTATCTC
AGTTCACAAGTGAGCAAATGGAGACTAAAATGGTGAAAGGACGTGTTCAAAGTCACAGGG
CGAGTGCGGAACTCCAGCCCGACTCGTGTCCAGTGGTCTATACTACATTGCTATGCCCTC
ATTCTCTACCTTGAAGGCCAGCTGTGAGGATTAAAAAAGGTTATGGATGTGAAAGTTCAT
GGTACACTTTGAGGCACCATGCCACATCCTCGTCAGCCATAACAGGACATAAAGGTGGAT
GTCTATTTATGGAGAGTGACCATTTGGCTTTGGACTAACATGCCATTGTATTTTATAGAG
AATACTCAACCATATGTGCTTAGCCTACTGAGAGCTCTTCAATGTATTACACGGAAAATG
TATATTTTCATCATCATGTTATTATCATCATCTTCCTTATCAGTAACAACTTCGTTTATA
ACATACTGGGCATACTACATACAGGGCCCTTGTAGAGTACTTTAAATATAACGTCACATT
TATTCTCAACAATGTCAAGTGAGGAATTAAAAATATCTATGAGAAAGACACTATTATTAT
CCTCATTATATAGGAGGAAGAGTTTAAGCATTTGGCCTCTACTCTGCCTGACTCTAGTCT
TCCTGTTAATATCATCCTGCTCTATAGCTTCTGTTTAGAGGTGACATAGATAATGTAGGA
ATCAGGAGATATTTTTCTTCCCCTGTGAATGTTCACGTCTAAGTCTATTGAAATGAAATG
ACAATAGATAGATTAATAGAAAAAAAGTGTAAGAATTTATTAATGTGGAATTTATTAAAC
ATGCGAGTTCTGCAAATAGGAGACTCAAAGAGCCAGATGGTTGAAGCATGACTGAGGCAT
GTTGGCACAGCAGCACTGGGGAGTTTCGGTTGGACTAAGGAGTGTGGGGATAGGTGGGAG
GAAGACAGAGAGGAGGGAAAT
>39
TGCAGCATGGCTAACATTTTGATTGTGGCCTTCTTGTGAGAGGCCCCCAATACCTTTACG
CATTCTCACAAGAGAGCCTAAGCCAGAACTACTAGCTAAGTTGTTCCTAAATTCCTAGCC
TGGAGAAACTGTGAGAGATAATAATGTTCATTGTTGTTTTAAACTACTACATTTTGGGAT
AATTTTATTATACAACAACAGATAACTAATGTTCCATTTAAAGTCAGTAAAGTGCTTAAG
AGAGAGAAAAAGCCACTAAATATAGTCACAGTAAATAGTAAATTTCATAACACCTAATAG
TATTTAAATTTAACTGAAGTGATTCAAGTTACTGAATTATATTAACATATTCAATTTATA
GGAATAAGTTAACAGACTTGTTATGAATTAAAAGTTGTCAGCAACTGCATTTCACGCCAC
AGAAGCTACCAGATAAGACAGTTTTCCTAGCCAATCAAATCAGCATTGTGTATCCCCCCA
AAAAGGAAAAGATATAAACTAAGTATATTAGCAGATTAAATCATCCCAAACACTATATCC
AATAACCATTTCAATGTAAGAACTACTTCTCTGCAAAGTTCTAAAAACAAGGAAACACTT
TATGACTGTACTGTATTATATTTGATCAAAAGACAATCTATCGAAGTAACTTGTTCACAA
TATCCCTAAGGGATGAAGTAACCGTTAAGGTTCCTAATAAAACATTCACATCTTATAGAA
TAAGTAATGGAGATGACTTATCCATTCAGGGGCTGAAGATCAAGTTTAATTAGCAATGGC
CAGTGATTTCATCAGTCTTGTCTATGAAATAGAACCTCCAGCTCACGTTCCCTATTAGTG
GGTGAACAATCCAACGCTTGGTGAATTCTGCTTCACAATGATAGGAAGAGCCGACATCGA
AGGATCAAAAAGCGACGTCGCTATGAACGCTTGGCCGCCACAAGCCAGTTATCCCTGTGG
TAACTTTTCTGACACCTCCTGCTTAAAACCCAAAAGGTCAGAAGGATCGTGAGGCCCCGC
TTTCACGGTCTGTATTCGTACTGAAAATCAAGATCAAGCGAGCTTTTGCCCTTCTGCTCC
ACGGGAGGTTTCTGTCCTCCCTGAGCTCGCCTTAGGACACCTGCGTTACCGTTTGACAGG
TGTACAGCCCCAGTCAAACTCCCCACCTGGCACTGTCCCCGGAAATGATGAGTTCATGTC
CTTTGTAGGGACATGGATGAAATTGGAAACCATCATTCTCAGTAAACTATCGCAAGAACA
AAAAACCAAACACCGCATATTCTCACTCATAGGTGGGAATTGAACAATGAGATCACATGG
ACACAGGAAGGGGAATATCACACTCTGGGGACTGTGGTGGGGTCGGGGGAGGGGGGAGGG
ATAGCATTGGGAGATATACCTAATGCTAGATGACACGTTAGTGGGTGCAGTGCACCAGCA
TGGCACATGTATACATATGTAACTAACCTGCACAATGTGCACATGTACCCTAAAACTTAG
AGTATAATTAAAAAAAAAAAATTAAAAAAAAAAAAAAAAGATTTTTAAAACAAACAAACA
AAAAAAAGAAATAGAACCTCCATTAAAATGCCTAAACAACAGGGTTCTGAGAGCTTCTGG
AATGGTGAACACATCAAGGTGCTGACAGAGTGTCATGCTCAGAGAAGTTATGGGAACTCT
GCACCCCCTCCCTCATATTTTGCCATATGTATCTCTTTCATTTGGAGTTGTACCCTTTAT
AATAAGCTGGTAAATGTAAGTAAAGTGTTTCCCTTAGGTCTCTGAGTCATTCTAGCAAAT
TATTAAACCTAAGATGGGGTCATGGGAAGCCTCAAATTTGTAGTTGGCCAGACAGAAATG
TGGGTAGCCTGGGAATCTCATTTTCAGCTGGAATTCAAAGTGAGGTCAGTCTTACAGAAC
TGAGCCTTCAACCTGTGGGGTCTGACGCTAATTCCAGGAGTTAAGTTTCAAATTGATTTA
AATTGTTAGATGCCAAGTTGG
>40
GGCGGAAGTTGAGTTGAGCCGAGATCATGCCATTGCACTCCAGCCTGGGCAACAAGAGCG
AAACTCCATCTCAAAAAAAAAAAAAAAATAGAAGACTTTGTGTCCAGAGGATATTACTGA
CCTATGTCCTGTTGACCCATCTCTTACAGCATCCAGAATCTGCTGCCTTGTATTAACTTT
GTACATATAAACTATCTCAGAGCATGGGGTGGGACTTGTATTTTTATCACCTTAGAACCT
TGTCCAGTATCTAGCACTTACAGGAATTACATTAATATTTGGTAACGAATGAATGACTGA
ATGAAGAAATTGATAGGTTTTGGATCTGTGTCCCCACCCAAATCTCATGTTGAACTGTAA
TCCCCAATGTTGGAGGTGGGGCCTAATGGGAGGTGACTGCATTATAGGGGTAGTTTCTCG
TGAATGGTTTAGCACCATCCCCCTAGTGCTGTTCTCATGAGAGAGTTCTCACAAGATCTG
GCTGTTTAAAAATGTGTAGCACCTTGCCCTTCACTCTCTCTTCCTCCTGCTCCATCCATG
TAAGATGTGTCTGCTTTCCCTTCGCCTTCTGCCACGATTGAAAGTTTCCTGAGGCCTCCC
CAGAAGCTGCTATGTTTCCTGTACTGCCTGGAGAATTGTGAGCCAATTAAACCTCTTTTC
TTTATAAATTACCCAGTCTCGGGTATTTCTTTATGGCAATGTGAGAATGGACTAATACAT
GAATCAACACACACATTTTAAAGCATAATTTCATCTCTTCCAAGATCTACATTTTCTTCT
AAGTTGGCCACATCTCCCGTAACCCAATCCTTTGGGTCACTCTGCCTTCCTTTCTAAATT
ACAGGCAGTTTGACCTGGTGGTTAAGAACAGTGACTCAGAGCCAGGCATTAGGTTGGAAT
CTCAGCTCTCCACCTACCCACCCTAGGGCCTCGAGGATGTTAAGACTCTACTCACATCAG
TTTCATCAATTGTAACATGGGGATAATAATTGTATCTATTCTATCAGATGTCAAAGGGTT
AAATCTGTCATTTGTCGAAAGCACTTAGAACAGTGACTGGCATCTGGTAAGCACTCTCTA
AGTGTTAGCTATTATTACTTCTACCCACTAAAACCACAGCTGCTATTCTCCATTCCCTTG
GTTCCTATGGAAGGAAGCTCTTGTCTATACCATCCTCCATTGAGGCTTCAAGTCAAAACG
GGTTTCCTCATAGTCCTCTAAACATCAAGCTGCTGGCATCCTTGGACTCGGCCCACATTC
TCCTCCTAAACCAACTTCTCTCTGGGCACACACGGGCCCTGTTAACCTTCCCCTTTGCCC
CCACTCTCTTTCTTCCCCACCTGGCCACCCCACTTCCTGAGTCACGCTCCCAAAGCTTAC
TCACAGCACTATCATGACCAACAACATCTCCAAGGCTCACTTCACTCTAGCCAGACTTGG
AGATACTTCAAAGGCCCCACATGATTGGAGAGAAGGATAAGGGAGCTGTGTTTTTGTTTT
TTTTGTTTTTTTTTTTAATACAACACATCCTGAAGGGGATGCCCTGTTTCCATGTGTGTA
TTTTACTCTGACACAAACCGATCACTCTCAGGCTTGAACAAGCTCGGTGAAGACCTCCAC
CAGATACAAAACCAAAAAGGCCGAGACAGCTGCAAAGGTTTCTATTTCCCTAGAGATGGG
AGTTTCATGGAAGGCTAAGGATCACCACAGCAACCAGACTACAAAAACAGTCGTGGGCTT
CAGCACCGTAACTCTGGTAAAGCAATTTGTGCTCTGTGAAAGGCTGGGGCACAGAAGTTG
AAGAATGATCAAAGTAAACACTGCTCCTCAGGCACCATTTTGTTGTGCTGATTTCAAGAC
ACTGAGTCTCAGCATCAAAGTTCTGTTATGAAAGATGCGCATCAAGTGCCAAAGATTTGC
TAGGCTGGACTGCCTGCCCTGGTGCAAAGGTCTGGAGAGAAACTCATAGCACATTTTCCA
AAACAACCATTTCAAATTTGC
>41
CACTGGACTCCTAAAAACCACACTGAAGTAGCTGGGCCCTGAAACTTCATGGAGTGTATT
GACCAATTCTGGAATCCACATATCTTACCAAGGCATCCAGCCACCTCTACCTGACCACGG
GATACCTCATATGAAGTGAGTTGCCCATTTTAACTGGGACTTGTCTGAGACACCAAACCA
TAAATTTGGAAAGCCCAGAGCAGTTCATCATTAAGCAGAATTGGCATACATAAGCTCAGG
TTTAAGCAGCTTCTGAAGACTCTAATTAGTTAAGCAGGTGACCCTCACTCACAGTATGCC
TATGCTTTTCACACTCAGCCCACAACTGTATCCTAACGGGAAGTTCCCTGTGATCAGTTG
AGAAAGGAAGAAGGGATTCAAGCCTGGATAACAGATGACTCTCCATGGTGTGGTGTTACC
AGTCAAAATTGAACCACAACAGCTGTCCAACTTAGATGTCTGAAAGACAATAAAGAATGT
AAATCCTCCCACTGAGCATAACTTTGATCACTGCATGTCATGGTCCATTTGCTGAAAAAG
GTGGACTGAGATGCAGATCTATGCACTTTCAAGGGCAGGGGCTAAGTGTAAGGTCACATG
TTCAAAAACTTGGAAGAAAGAACAGAACACCAAGGGATTGGTAGCTGGAGATTTAGGGGA
AATGTATGTGAATGAATATCTCGGAATGATCCCAGAGTGTAAGAATATTTGTGTCTCATG
TGAATGACAGTCAAATAGCCTTTGCGGTTGAGACGTTCTGAATAACCAGTGGACAAGATT
ACCCATTTTATGACTCTCATATTTTTTCCCCAAACACTTCTGTACTTGCACAATTATTTA
TGGACTTAATATGGGCCTCACCTCAGCAAAGCTAATCTAGCTACTGCCATTGCTTGAATG
CCAGCCTGACCTTGAGCCCTCAATTCACTGCTATACTCAGCAAGAAAAGACTGCCACCTG
GTGGCAGATTGATTACATTGTCCTCTTCTTTGACTAAGGAAGAGCAATTTGGTCATTTAT
TCTTATTGGAATAGAAATTCATTCTGGGTAATCTGCCTTTCTTACCCGCCATACATCTGA
GAGAAATATGATCTATAGATTTACTTACTGCTTCATTCACCATCATGGTATACCATAAAA
CATCGTTTCTGATTAAGGAGCTTATTTTATAGTAAAAGGTGTGAAGCTGCTGGGCGCGGT
GGCTCACACCTGTAATCCCAACACTTTGAGAGGCCGAGGTGGATGGATCACCTCAGGTTG
GAAGTTTGAGAATAAAGCTATTCATATGTCTATTGGATTCACTGGTCTTAACATGTATCT
CATCCCCCCAAATTCTATGCAGAGATGCTATTCAAGGTAATCTACTCAAAATTTAGGTCC
CCAGAAAGAATCAGGGCCCAGCTCCTGGGAAATGGGATGGCATGAATGAGGTGGGAAAGC
AGGACCTTGGCTTCTAACCGGGACTCAGGGTGCCCTCTGTAGAATAGAAGGATGGAAAAG
CTATGAGACCCAGTAAGAAGGAATGCAAAAGGGGATCTGGCTTCTTTTCACCAGGACATT
GTGTTCAGGCTGGCATTGTAGCATTTAGGGTTGCTCTCAGCTGGTGAGCAGCTAAGCCAG
TTTTGTCATATCTCAGTTTCCTAACATGCCTTTTTAATGCAGGTCTTTGTGCCTTTTCTT
ACACTGTTTTTTATATGCCCTTCTCCATTTATCTGATCACTACTAACGCCACAGCATCTC
CAGAAAGTCTTCCTTTACTGGCCACATTAGCCCACAGTAACCTCTTCCTGAACCATATCA
CTTTCTGTCTGCATCATTTGTTTGGCATTTATCATTTATTTTTCAATGATAAGTGGACAT
ATCATGTCTTCCCAAGTAGATTCACAGGAGCAATTTCGTAGACCTCATAGTATGAGCACA
GTAACCATCACAGTTATGGAGAAATGCATACTGACTGATTGATTGATATAACCAAGCACA
ATGAGGAGTAAGTGCCATAGG
>42
GGAAAGACTCTATCCCCAGGCCTAGGAACTGAGGGTGGAAAGAGGCTGCAGAGGCCATGG
CCATCCATTGTCATGACCAAACAGTTGCCAGCATCTGGCTGCCAGTGGGGGATGGATGCA
CTGGTCCCTGCCCTCAAGGAAGGCACAGTCTCCTTGGAAGATGACACACAAAGAACAGTT
TAACACATTCCAAGCTCTAGAAACATACTGCTTGTCCTGCCATCTGCTCCCTGTCCCTCC
CAGCTTGGCAGCCGGGGCAAGTTACCCCACCTCTTTGTCCTTTGGTTTTCCCTGTGGAAA
AATGAGAAAAGTCACTGTGGCCAGGAGTGTCCTGGAAACAGCTTCATGGAGATGGGAGGA
GGACAGATGTCTGGAGAATCAGGGTTGGACCGTGAGGATAAAACTTAAGGACAGGGATAG
GAAGAGTATTTGGGACATTTGAGCTAAGGGACATTTCCTTTTGTCTTTTGAAGCCAAAAA
GAGCTGGCCTTGGCTGGAAGGTTCTGGCTAGGAGGAGAGGGCTAAAGCATGCGAAGGCAC
AACAATGGTATGTTATGTATTTTATATACATCCAGCAACCCCGCCACTCCCCAGGAAAGC
CACATCTTCACCCCAAGCATGCGTTCTGACCCCACCTTCCTGACCGTGGCCAGCTGGCCC
AGGAAGGGTGCCTGTACCAAGTTGGTCCAATCAGAGTTCTTCCTGGGATTTTTCTAGATG
GAACTGAGCGAAGAAGATACTCTATCCCACTTCAGTGAAAACATCATGAGGCTTGAAGCA
TGGAAGTTGCCTCACCCCCGTGTTTCCTGCCAGGTGGAACAAAGTGCTGAGAGAATCAAA
CCAGCAAGCAAAGAGAAGAGGAGCAAGAGATGGAAAGTGACCTCTAGCATGCACATCCCT
AAGCCCCAGCTGATTATATCAGCCGGCAAACTCCTCTTGTGACCTAGGCTAGTATGAGTG
GAATCCCTGTCACTTGTGACCAAAGCAGTCCTGACCCAGAAACGCAGGGACTGGCTGAGG
GCAGCCCAACATTGGTGGCTGAGGGTTTAGACCATCACACTCCAGAAAGTCAGAGTCACG
GAAAATCTTTGCCCAGGAAGGCAACAGGTATATAAAAAGATACTTTTAGAGAGATCTGGC
TGCAGTGAGAGCAATGGGCTGGATGGGGCCAGGGCTGGAGGCACAGGTCAGAGTCTTTTG
AAATGTGCTGACAACGCCCAGATCTCCATCTCCAGCCCTTAGGGTCGGTGCCTGGTAGGG
ATATTTACTGGAATCCGCATTAAAGCTCAGATGTCAATATGGATAAATTGAACTCATCCC
CTCTGCAAAGCCTGATCTTCGCCCTTTTCCCCAGTCACTGGCATCTCTTCTGTCCTCATT
ACCTGAACTAGAACCCTCAGAATCGGCTTCCATTGGTTAAGACATTCCTGATTCTTTTAC
CTATCCCCATTCGAATCCCCACTGTTTAGATTACTGTTCTTTTCTCCTAGAACTTCTGCA
ATAGCCTCCTAACAGTTTCCCTACCTCCCATTTCTAGTCCCACAACCTGCCACCTACAAT
ACCACCAACCTTGTCATATTGCCCCTAGGTTCAGAGATTTTAGTCCAAGGGTGCTCCAGC
TAAGGCCGACATGACAGCCACAGTCTCTTTCAACTCCTCTCCCACCACACACACATATAC
ACAGAATCAACGAGCTTCTAATATTTAGTTTTCATTCATGCCAGGGTTCGGGCCTGGTCC
CTGGGGGCGCAGACCCCAGTCCTGCCCTGTTCCTCCAGAATCCTGAGCTTTAAGCACCAT
TTCCTGTTGCCCCAGGGAGCTGACCCATGGCCCCTGACATATACTGAACTTGCAGACACA
CTGGGATTTGGCTCTGAATTTGCTAGGAGGCCCAGATCATGAGAGGGCTGTGGATGCAAA
CAGGAAGCGTCCCTGTGGGCCCCCAGAAATAACTGTCAGAGGCATGACTGGCAGGGGAGA
TGGGCAAGGGTCCTGCCATTA
>43
ATTGTCTAAAACTTTGAGGGAGAAGCGCCGATGCTGAGTTTTAGGCAATTCACTTTTGTA
TAGGAAGCATGGTGAAGATAGGCCACCTAATGATTAACAAAATCGTTAGAGTAGCAACAA
CTTCTAATTGAAAGATGCCATTCCTGAGGTCCAATGACTTGGCCAGGGCCAAGTCATTCA
TTCATTCATTTGCCCACAGCTGTTTATTGAGCTGTGTTGTATGCCAGGCACTATTTTCAG
CAGTGGAGAATAGGGTAGAGAACAAAAGGAAACTCCTAACCTCATGTGGCTTACATTCTA
GTGAGAATGACAGGTACCAACTAATAAACAAATAAGGATGAGTCGGTGGACATAAGTAAA
ATGAAGAAAAATAAAGCATGGCAAGAGGATAGTGAGTGATGAGTAGGGCTATTTGGGTAT
TGGGATCAGAGAAGACCCCTCTTTGAGGGAAACTTGGTTGAAAAAGAAAGTGAGCCATGC
AGATACCTAGGGGAAGGGTGTTCCAGGGTAGCATTAGTCATGTTGACAGAATGTCATTAG
AAACCTGAGCCTCTTCCTTCAGCGCTTTAAGTAATTGCTTAGTGCGTAAGTTGTTCAGGA
AATGAGAACAAACTTAACAATGCACGTACTCCTGGATAGCAGACATTCTGCTAAAGGATT
TTGCAGCAAGGGAATGGTATGTGGCAGCTGCAATACCCACCTCCAGCCCAGCAGGGCCTC
TCATGCCCACCTCTTCCCTCCTCCCCCAATCCCAGGATGTGAACAACATGACCCCAGTGC
TTCATTTACAATTTGGGACCAGCTAATCCTAGGTGACTCCGGTTCCTGTTGCCCTTGGCC
TCCACCCAAAAGGTAAACCCCTCAGGACATGTCTTCTCATCCTCAAACCCACATTGTTTC
CAACCTCCTTCCCACTGACCTCATCCCCCACTGCTCCTGGAATTCCCTCCCACCCTCAGG
GCCTGCTTAAGGTAGACAACACCCAAACCTCAGCCTTTTCTTTTCTGTTCCCTTACAGGA
CTCCTCTGTGGCCTTCCTTTGCCACCTTTTTCATGGAAGGCTGCTCATTTTCCCACATCC
TGTGGGGACTCAGAAGCGATCAGCATTGTCCTAGCTCCCCTGATACTTTGCTCAACTCTC
CTTTGTACAAATGATCTTTGATTCTTATGCCATCTACCTCTTCCTTCTGCTTTTCCTACC
AAATCCTGGTTATCCCATAATAGTGACTGAGGAATTGACTCATAATGTTTCTTCCACTCC
AACTCTTAACATCACTTGAAATGTCTACACTGGGCTGATGATTCTCTTAAAACTCTTCTG
TCACATTTCCTTGGCTTCTTCAAACACAATGACATTCATCTGCTCTCTACTCTGGCCACC
CAAAGCAATCAAGTGGCCCAAAGCACAGGCACAGAGACTGGAAAAGAAAATGGAGATGGT
AAACAGGAAGTGAAGAGGAGAGGAAAAAAAAAAAAAACAAGATGGAGGAGCCAGGATTTT
CTTTGCAGAAAGGGCTAGAAGCTCAAAACTCCATTTTGGGGGTGCGTTTGACATGCATTG
TGGATGGTTTCATTTGGTTTAAAATCTTTTTTGATCTGGACAGAAATTAGGGTATTCTGG
TTAATAATACATTTTGTTAAAAGTGAACATAACATACATTACTAAATTTACTAAGAAGAG
TAAAAAACCTCACTGATACCCCTTAACCATTACTTGCTAAATAATAACATCCTTTGCATT
TACAAAGTACTTTCACATATTTTATTTCATTTTAATCTCAAAACAGCCTTGTCCTGATTC
CCCCTATGATTCTGCAATGATTTGGCTCATTGTTCAGAAATCTAGATCCCAGTGCCCTGG
GTCAAGTGGGGCTGGCTTGAACAAAAGGTACTCTGGAACCCCAGGGGAGGGCCAGTAGGA
AAAGAAGGGCAGCCACCATGTATAGAGCTGTGGAGTGGAGGAGATTGCCCAGTTCTCCAA
GGTCCAGCTGACTAAAGCACC
>44
TATTTATCTGTGGGAGAAACAGCCAAAGTAGGTGGTTTAAATAAAACAAAACATACACAC
TGAGCTGGAACGTGAACACAGAATATGGTACAGACTCAGATTCCTACTAAAGTTACAAGC
AAGAGTTCTCATCTCTTGATGGGCACTGACCCCAACAACAGGCCTGGGCACAGGTCCAGC
ACTTAACTCAGAGGGATGCCGTGTGCTGCTGCATGGTCTGTTACCAACATCTCATAGAAG
AGAGCAGAAACCACTTAGGAACACAGCTGATTTAGGAAGGTTTTTCTAAACACACATAGT
TTAGGAAGGTTTTTCTCTTAATTAAGATTTATCTTTCTGATGGAACCAGATGACAGGGAG
ATAGATGCCTGCATGGTGAGCGTTTTCATATATTACCTCTTAATTCTCACAACAACCTGA
TGAGGAAGGTGTTATTATCCAACTTTAAAGTAATTTTCCAAAGTCATATAGCTCCTAAAT
CTAAAGATTTTGTTATTTTTTAAATACTAAAATTGTCCCATACCACCAATATGCACAATG
TGCAGTGGATGACTATCCGCTCAGAAATGGCCAACAAATAGGTAACAAGTTTGTAATTCC
AGATTAATCTCTGTCACCTCCAACTAGTGACTAGTCTTTTTATTTTCCAGTTTTTACAAA
ACTTTAATTTTTGAATTGATAGATTATATTTGTACATATTTATGGGGCACATGTGATATT
CTGTTACATGCATAGAATGTACAATGATATTGTTACATGCATAGAATGTGTACTGATAAA
GCATACATAGACGCACAGATAAGTGCATAAAATGTGTAATGACTAAAGTCAGGGTATTTA
GGGTATTCCAAAGCCAAAATTGAGTGCTTACTCATTTGCCTCACTGCAATAGAGAGTCTA
ATGTCAACATTCTAAAAGTTAGGTGTACTATGAATACTACTTCATCTGAATGCACCAAAG
GATAATCTCCGAAAATATTCCTTTACCTGGACAGGGTGGGGGAAGGAAGCGAGAGATGTG
GAGAGAGACGGAGCGACGTCCTGGCCCTCTGTGACCTCCGTGCCAGGAAGAGGGACCCAG
GATGTTTGAGAGTTTTGCTACCAGCCTTAAGCACCGAGAGAGGTGTCACTCAGTGCGCAG
CTGCACCGGCTAAGTTTTTTAGACGCGTTGCCCTCGGCAGCGGGTTTGGACCCAAGGTCG
CGTCGACACTGGCCTCAGCATCTGACCGCGGGCGGAGCCCAGGTGCGCGCGAGGCCCTGC
CACCCTCCCTCGCCCGCGGGCGCTTCTCCCTTGCCGGAACCGCCCGGCCCCGCCCGAGGC
CTGCCCCGGGAGCCCCGCGGCGAGTGTCGCCACGCTCACCTCCTCGCTGTGCGTGGACGG
GCACTTCTTCCGCAGGCGGCCCCAGTTCAGCAGGTTCCCCGTCTGCAGGTGCAGGGTGCG
GGCCCGCGCCAGGAGCGCCTTGGCCGCGCGGCTGTCGGTGCCCATGGCAGCGGCCGCCCA
GGGGCCGCGCAGCGAAGGGGCTGCGGGCGGGCGGGCAGGCAGGCGGCCGCCCCACAGGAC
GCGGTGCCCGAGGCCCGAGAGAGACCCGAGAGGGAGCGCGAGGCTGCCGGCGCCGCGCGG
CTGGAGCCTGGTCTGCGCTCGGGCCCGAGGGAGGCCGGACGGCGGCTGGGCGGCGGCGGG
AAAGGAAGGCACCGGTGGCTGCGGCTCCGGCTCCGGCTACTGCGGCCGCAGCGGGAGAGC
TGATTCCAAACTGAGGGAGCTGTTTCCTGGAAGACAATGACTAAGCAGAAATCGTAGCCG
AGAAAGTGCTTCGTAACCGTTACTCATCCCGCGGCGGGGCAGGGGCGGGGCGCGAATGGG
CTGCGGGACGCCGGCCCGCAAGTGACTGGCCCTTGGCCTGCGGCGGGCGTGGCGACGGGT
GGTGCGCGGCGGGCGCGCGGGTCGAGAGAGCGTGGCGGCGCGGCCCGGAGCGCAGCGCGC
GGCAGGGCTCCCCCTGGCGGT
>45
ACAATGTGCAGTGGATGACTATCCGCTCAGAAATGGCCAACAAATAGGTAACAAGTTTGT
AATTCCAGATTAATCTCTGTCACCTCCAACTAGTGACTAGTCTTTTTATTTTCCAGTTTT
TACAAAACTTTAATTTTTGAATTGATAGATTATATTTGTACATATTTATGGGGCACATGT
GATATTCTGTTACATGCATAGAATGTACAATGATATTGTTACATGCATAGAATGTGTACT
GATAAAGCATACATAGACGCACAGATAAGTGCATAAAATGTGTAATGACTAAAGTCAGGG
TATTTAGGGTATTCCAAAGCCAAAATTGAGTGCTTACTCATTTGCCTCACTGCAATAGAG
AGTCTAATGTCAACATTCTAAAAGTTAGGTGTACTATGAATACTACTTCATCTGAATGCA
CCAAAGGATAATCTCCGAAAATATTCCTTTACCTGGACAGGGTGGGGGAAGGAAGCGAGA
GATGTGGAGAGAGACGGAGCGACGTCCTGGCCCTCTGTGACCTCCGTGCCAGGAAGAGGG
ACCCAGGATGTTTGAGAGTTTTGCTACCAGCCTTAAGCACCGAGAGAGGTGTCACTCAGT
GCGCAGCTGCACCGGCTAAGTTTTTTAGACGCGTTGCCCTCGGCAGCGGGTTTGGACCCA
AGGTCGCGTCGACACTGGCCTCAGCATCTGACCGCGGGCGGAGCCCAGGTGCGCGCGAGG
CCCTGCCACCCTCCCTCGCCCGCGGGCGCTTCTCCCTTGCCGGAACCGCCCGGCCCCGCC
CGAGGCCTGCCCCGGGAGCCCCGCGGCGAGTGTCGCCACGCTCACCTCCTCGCTGTGCGT
GGACGGGCACTTCTTCCGCAGGCGGCCCCAGTTCAGCAGGTTCCCCGTCTGCAGGTGCAG
GGTGCGGGCCCGCGCCAGGAGCGCCTTGGCCGCGCGGCTGTCGGTGCCCATGGCAGCGGC
CGCCCAGGGGCCGCGCAGCGAAGGGGCTGCGGGCGGGCGGGCAGGCAGGCGGCCGCCCCA
CAGGACGCGGTGCCCGAGGCCCGAGAGAGACCCGAGAGGGAGCGCGAGGCTGCCGGCGCC
GCGCGGCTGGAGCCTGGTCTGCGCTCGGGCCCGAGGGAGGCCGGACGGCGGCTGGGCGGC
GGCGGGAAAGGAAGGCACCGGTGGCTGCGGCTCCGGCTCCGGCTACTGCGGCCGCAGCGG
GAGAGCTGATTCCAAACTGAGGGAGCTGTTTCCTGGAAGACAATGACTAAGCAGAAATCG
TAGCCGAGAAAGTGCTTCGTAACCGTTACTCATCCCGCGGCGGGGCAGGGGCGGGGCGCG
AATGGGCTGCGGGACGCCGGCCCGCAAGTGACTGGCCCTTGGCCTGCGGCGGGCGTGGCG
ACGGGTGGTGCGCGGCGGGCGCGCGGGTCGAGAGAGCGTGGCGGCGCGGCCCGGAGCGCA
GCGCGCGGCAGGGCTCCCCCTGGCGGTCAGAGGACAGCGCGAGGCAGACACCGCCTCCGC
CTGGTGAGGTAGACACCGCCTCCGCCTGGTGAGGTCTCCCGGCGTTCAGGTCGCGGCTCC
GCCCACGGCCGCCCCAGGGTGGGCTTCCTACACGTCTCTTTAAAGGGCAGCCTGAGCGGC
CACCGGGACTCGGAAATGCTACGTAGTTTTCGTTCTCAGAAGCAGCTGTTTATGCGCAAG
CGCCCCCTTCTTCTTTTCGCTTTGCTACCTTCAAGGACCTTCTCCCAAACTGCTAATTTT
TCTTCATCCGTTAAAGGTCTATTGATTCACATTATTTGCTGGCAGTGTGTGAAGTCAACG
AACAAGACTGAGTCTTTGCCCTTGAGACGCGTACACTCTACCCAGAGACAAGTTCTAAGC
ACAGGAAACAAGTAATTTTATAAGAACATCATAGGGCAGTTATTCTCCAGATGAATTCAG
ATTAAAGAGGACACTTGAGCCGGTGAGATCACAGAAAGCTTTTATCACCCACCCCTTTAG
AGGTGGTCGAGATTATTTACC
>46
TATGGGAGGAAGTGTGTAGGTCATGTGCAAATACAACATCGTTTTATATAAGGAACATCC
TTGGACTTTTGGTTTCTGCCGGGGGTCCTGGAACCAAGCCACCACAGATACCAAGGGATG
GCTGTATAATAGTATTTTTTTCTGATTTTAAAAGTAATACATTTACTGTTAAAAAAATTT
AAAAGTATTCTTCATTCAAACAATAAATATTTTTGAGATCCTATTATATGTAGCCTCTAG
GAATGCAATCTCAAACAAAAATAGACATATTCTCTGTTTTCATGGAGTTTAGAATCAAAC
ATAAAGCACACAGAAGAAATGTCATTCACTTATTCATTCAACAGATATTTATTGAGCATC
TGTTCTTATAATCATGTGAAAATTGCCTATAATGCCAGTACTTAGAGTTCATGTTAAATT
TTTCTTAGTAAGTAGGCAAACAGTAGGTAGGAAAATAGATAAATAGATAGATAGGTAGAC
AGATAGATAGATAGATGAATGGATAGATGGATGGACAGATGGATGGATAGATAGATAGAT
AGACAGATGGATAGATAGACAGATAGATAGATAGAGGTAAATAGACAGATAGGTATAGAT
AGATAGAACTGTATCTTGAACATTTCCTGAGTGAATGAATTGTTGAGTTAGTATAATGAG
CCTCATAATCTCAAAGTGAAAATACGCTCATATCATTTTATTTTTTCCAAGAAATTGCCT
AAGCACTCATCTGCTGAATAAGCAGGAAGCTCAGTATTTTCCTCCAAGGATTCTCTCTCT
TGTTGAAAAGTCTGAGAATCCAGGTGCTTTCCAGGTTGTAAAGGGTAGATCAGGCTGACT
TCCTCCTGAGGCTCACACAGTTGTCCCACTATACCTTCAACACGGAGTAAGACCTGCATG
ATCCCACAGCAGATGTTTATCCACTATTGACCTGAGGCCTTGCTGACACAGGTCACCACA
CAGTTTTCTCAGTTCTTTCAGAGAGCATGATCCCATGGCCTCAGAGCCAAGGGCCATCAG
TATTCACCTCTGCAGTGCTCTGAGTGTTGTGGCATTAAGGATGCAACATTTTCGAATTCC
AGGCAAATCCACGTTCTAGGACATCACCAGCCCGAGAAGAGCCGAGTCAGACCTGAACCC
TGATGCTCTTGCCTTCCTATGGATCCATCTAGAACAGTTTTCTCAACCCACAGTGAGAAA
TATATTTACTCAACCCAGTATACACACTTGTGCACAGGCACTCATATACATAGATTTGAA
ACAAAAGTATCACAAAACTTACCTTTACTACATATGATCGACATTCCTATAATCTTCCTC
TATTCTATTCTGTCATTTTTTTTTTTTTCAAATACTGGTGGTCCATTAGTGATTCAAGGC
CCATAGTTTGAAAAACACTGATATAAACGTTGGCTACTTTTTCTATTTAAACCTTAAAGT
CAAAAGGGTCTGATTACGCCCTGTTTCCTTAGACAATAGAGATAAAGATGAATCCTTTTA
AGGAAGCTACCTTCAGAGATCCAGGGGCCCTGTACCCATTCTCATAGGAAGCCTTTCTCA
GTGATTTAAAGAGACTGACTCTTCAGCGAGGCCTCACCCGTACCCCTGTACAAGTGATTT
CAAGGTGGTAACACGCTCTCTTCCAGATAATGAGGATGGACTTTCATTGATCGCAAATGA
TTTTCTGGCACAACTCTTGCTGGAGAAGAGAACAATTCATTTTTGGATGGCGTCAGGATC
TCTTCTGACCTCAACAACGCTAACTAATAGTCAAGTACTACTTTTAAAAATTAAATAATA
TTTGAGTTACTCTTGGAGTATACTGGCTGGAAGGGCATATGTGGAAGGCTTTTGTTTTTC
CACCTAGGTGCTGGTCCCCTCGGAGTGTTCAGTTGGTGAAAGATCAGTATGTACCACCCA
CTCTTCAAAACAACTCCGGGAACCTAAATGCCCATCAAGGACTGAACAGATAAATACACT
GTGGAATATTCACACAATGGA
>47
CGAAGTCCTGTTCTTTCCTTACTAAAAGTTCTGGCTATAAGCTTTCCAGCAGCAAAGAGA
AGAGGCAAATGATCTATAACAAGCTTCAGGGTGTCCAGAAGAGAAACCAAATCAGAGAAG
CACACCTATTCCTGATTCCAGAAGGCGAGAAAAATTTTCTCCTTTGGGTTTTCATTAAGA
AAACACTATATTTGCAATGGCCACATCCTGAACAACCTTCCCAGTATCTTACAGTAAAAC
CTAGTGACTTTGCCTTACGATGCCATCTCATATCATGTTGCCCAGTGCTAGCCAGGGGTA
TCATGCCATGGCACTGCTCAGTGAAAGGTCAGTAGGGTGAGGTGTAGGTTCATGGGTTTA
ATCCAGAAATAGCTTTAAGAGGACCTAAAGGGACACATGAGCAATGAAAAATAGCAATGT
GATCTTGTTTCTGGATAATTTTTCCACAAAGTAGTATAGAATATACAATTTCAGTGGAAT
TGCTATGAGTAAAACCTACAGAATACTAAGCCTGTAACTTTTGAAATCAGAAATGAGGAA
GTTTTAGATGGCATTAACTTAATAGAACTATAGCACTGGCTGGGCAAAATATTTTTCTAA
AAAAAAAACAAAACAACAAACACCACCACCCTGTACTTGGTCCACACAACAAGGATGGTA
CTTAATCAATCCCGTAAGTTAGAAAGGATTAGAGCCACCATTCTAAGAAGTCTTGATAGC
ATCTTCAAGATTAAACTTGTTAATAGGTTATACAGTGTGAGAATGTCATCAGGGCTTAGA
GGTCTACCAGGTGGGTCAGCTTGACCCTGTTTCATAAAGCCAGGAAGAATTCACTTCCCA
TGAGTTATCTGGATCTGAACTTCCATGACCACATTCACCAAATTCTTGCCTTGGGAATGT
TGGCCTAAAACAGTTCTTCATTATCAAGTCTGTGGGCCAAGCTTAGGTTTTTTTTATGTG
ACTTACTACACCTGAATTTAAACATGAGGTTGAGGCTACCTGAAGTTTGTGATGTGATGA
AGGCACATCTGATTCGTTTTGCACATCACCTTACTAAGCTGTGAAGTAGTTCAAGGAAAC
ATGTCACCATATCTAGATTTTTTGACTGTCTGGCAGTATCAAACCTGAATCAGGTAGATA
AGTATCATGTTTATTGGGAAACAGTGCAGTTGGGACCAGTTTTAGGCAATGGCAATCTTA
TGGGAAGAGCTTAGAAAGGAAACCACTGTCAAAGTAGCTCGAGTAGAATTTTTATCTTTT
AAGACTAGTCAAGAGGAGGAGGGAAAGAGTAGATCAAGGAGTTCCATTTGTAACTGTGAA
CAATCAATGGAGACAACTCACTACCTTCAGACTAGCCCTCGGGTAGAGTGGACCTTAGGT
AACAAAAGGCCACCTAGAGAATTTAGAAACTCCTTGGCTGTCTTCTCATTTTGGCCACCA
AATTATCCGGTCAGATCATAGGTATAAACAAGCTGCAGGGCCCTTAGGCCAAGGGTTAAA
TCAAGAGGGAAATGATCACATTCCTTCAAATATAGAATATAATATTCCTGTATGATTTGG
CATGACTGGAGAAATATTAAATAGGTGTAACATTTCTTGCTTAAGAAAGGGCTGGTATTC
CGGCCATAGTGGCTCAGACCTGCAATCCCAGCACTTTGGGAGGCTGAGGCAGGAGGGTCA
CTTGAGTTCAGTAGTTTGAGACAAGCCTGGACAACATAATGAGACGCCATCTCTATTAAA
AAAAAAAAAGGAAAAGAGGCCAGGTGCAGTGGCTCATGCCTCTAATCCTAGCACTTTGGG
AGTCTGAGGCAGGAGGATCACTTGTGTTCAGTAGTTTGAGACCAGCCTGGACAACATAGC
GAGACGCCATCACTATTAAAAAAAAAAAAAGAGGCCAAGCGCAGTGGCTCATGCCTCTAA
TCCCAGCACTTTGGGAGGCTGAGGTGAGTGGATCACTTGAGGTCAGGAGTTTAAGACCAG
CCTGGCCAACATGACAAAACC
>48
TTCTGAGAGCTACCTGTTATCTTTCAAATGAATTTCTTTTATGCTTGAGTTAATTAGAGT
TCGTTTCTGTTGCTTTTACAAAAAAACTCTTCATTGATATCAGGTTCTTCTTGTTATTAT
TATTAGTTTAAATGATTGACTGTAGCCTAGGGGCCTCATCATAATTATGTATCACTAATT
GGGTATAAAAAATAAATTGCAGTAAGAGGGAAAGCATTTATTAATCCAGACTCTTAACCC
CATTATAGCTAGAGCCTATACAACAAGGAATGGCTCCTTGAAGATGACCTTGAGACACAT
ATTACCTTTTGATCATCAAGGAATGATTTATGTTTTGTTTGGGTATTGAGGTTTTTTTAT
GAATTGACAGTGCCAAATATGAACTTCACTCTCAACCATAATATTTGATCGACTAGAATT
CTCTAAGTCTTTAACCACGAGATAAATAGAAATGTGTTTAATAGTTCTGTCATATTTGCC
AGAACTTGATTTTTTGTAATTTAAAAATTTGGGTATTATAGCAAATTTTGAGAAAACAAC
ACATTAAAATATGTTCATTGTTCAAATGAACATAATGTTTGTGTTTAGACTCCTTGGTGG
GTAATATTTTGTCCATAACGTTTACTGAATGCATGCCATGTGCTAGCCTCTGTGTGAGAT
GCTGGGTACAAAGATGAATAAGACTACTGGCTCCTTGTACAATGCCTGGCAGTGGCAAGA
GGCACTCAGTGAATGCTTTCTGAATTAATGACATAATCCCTGCCTCTAAGGAGCTCTATC
CTGTGGGAAAGAAAGACACCTAATTGGGGCATACCATGTGCCCAAAATAGTGAATTTGAG
TGAGAGTGAGTATGGAGAGGAACTGTCGGCATGTTTCAGATGCTTTCGTGAGTCCTTAAC
ATGGTGTCGAGGTCACACTGTCCTGTCCAGTGACACCTCCTGGCTCTGTCAGAATTGTTA
TTCAGGCCTCTCTTTCCAGGCCCTCATAGTTAAGCCTGTGACACTGTGTTTGAACTTCTA
TTAATAGGCCTAGTCAGCATCTCAGCAGATTGCATCTTAACATCAAACAGCCAGAATCCC
CAACAATGACTTCTTGGCGCAAAGCCAATCCTCAAGCATCAAAACCATATTCCTTGCAAA
TCAGCTCCACGTGATGATAAATAATGGCATCAGGATTCCAAACCAATTATCTCATAGGGA
AAGGCATATTCTTCAAGGGCACACTGGGCTTTATTTAAAAAAAAAAAACAGTAACATTGC
TGATGCTAGCCCTGAAATGTCAACAATGGACACAGCCAGCTAATGAGAGGAATAACCAGA
AAAAGGTGTATAATTCATGTCCCCCACATTACACTAACATGGAAAAGTTCAAGAAAATAC
GTGTTTAGGCACAATTTTAAAGTGCCTGACCTGAGCCCCCACTGGAAAAATTACTGGAAC
CCCATCTTTGTCTGGAACGGTGCAGTGGAGTAGAAGCATGTGCTTTTCAATTCAGATCTC
AACACTTGAATTAGCTATGTGATTTTACACAAATCATTCTCTAAGCCCCAATCTCTGCAC
CTGTAAAATGAGAGATATTAAGCTCTACCTCATGTATGTTTTATGGATAGCAATAGCATG
TCAACACTCCAATAAATAGGAGCTTTATGGTTAATTAGAACTAGTATGCCAAACACTATA
CTAAGCTCTTTATAAACATTATTTTAGTTCTCATGCCAACCCTGTGAGGTAGGTATTTTA
CCCCCAATAATAGATGCATAAAGTGAAACTCGAATTAATTACCCAATACCCTGGGTAGTG
AGAGCGAGTGAATTCAAACTCAGGCTGCTGACTTCTATGACCAGACTCTTAGCCACATTA
CGATGTTTCTCTCTGACAGCATCGGAGCCTCCTCTTTGCTGGCTTGTTCCTCTCTATTGC
TCCCATGATTTCTACTGTCTCCTTGTTGATCTCACCAGGACAAGACAGTCATCATCACTG
TGTTCACCTGGTTCACTGGAC
>49
ATGTCTCAATAAATTAAAAATGTTTTAATGCATACAATTTGATAACCACAATGAAATGAA
GCTGGAAATCAATAACAGAAGGAATAATAAAAAATTTCCAAATATTTGAAAATTAAGCAA
CACACTATGATATGGTTTGGCTCTCTGTTCCCACTCAAATCTCATCTCAAACCGTAATCC
CCACGTGTTGAGGAAGGGACCTTGTGGGAGGTAACTGTGATATAGGAGTTAAAAAGTAAT
CACTTAGGCAGATAGCAAGGGTATGGGAGTTCTCAGTGAGCCATGTTTAAACCAGTTTTC
TTTCATGGAGGACTTAGACATCATGTGGTACTGGAAGAAGTCCTGGGACAACTGAGGATT
TCCAATCAGGGCTACCCCTCGGTATTATCCAAAGGCTTCTGTACTTACCCCAGCCTCCAA
TGGCCCCAGTGCGGTGTTGGCAATGGGCTCTCCAACTTTCCTTTTGTAATTTCTTCCTTA
CCTGTCCAGGGCCATCGTATTTCTCATCCTTTCTATGTATTCAATGTGTGGGAAGTTTTA
CAGTTCGGGGACATAATCTTGTTTGGCAAGATTAAGAAATGTTGTACTAACCAGGGATAT
AGCTCAAGAGAAGGTGTCTGTGATTTTCTAGGAACAGAGTCCACCCCCGCTCCCAAACCA
ACCAAAGAGAGCATTTCTCTCTCTCAGCCCTTGGTCTGGAGAACACATGATACATCCAGG
TCTCTCTCTGCCATTGGCTTGGAGAGCATATGGCATTTCCAGGTCTCTTTCTGACCTTGG
CCCGGAGAGCATATGGCATGTCAAGGTCACTCTGCCCTTGGTCTAGAGAGCACATGGTAT
TTCAAGGTCAACAGCACCACCTAGTGGAATAGGGATCCTCTCCATGAGGCACATTGTCGG
TCCTTCACTGAAACATGGTAGCCTCCCGATTCTCTCCCCTTTTTGTGGCTATTAAAAGCT
AGGCTACATGCTGCTTCTGTAAATAGGAAAATTCTGCCTTCAGCAATTAGGGCTAAAATA
TCCTCCAAGGCCAAATTATCAAGAAAACGGCCATTTGGTCCCTATGTTCTTCTTTTTTTT
TTCTGAGACGGAGTCTCCCTCTGTCGCCCAGGCTGGAGTGCAGTGGCGCGATCTTGGCTC
ACTGCAAGCTCCACCTCCCGGGTTCACGCCATTCTCCTGCCTCAGCCTCCTGAGTAGCTG
GGACTGCAGGCGCCCGCCACCATTCCCGGCTAATTTTTTTTTGTATTTTTAGTAGAGACG
GGGTTTCACCGTGTTAGCCAGGATGGTCTCGATCTCCTGACCTTGTGATCCGCCCGCCTC
GGCCTCCCAAAGTGCTGCGATTACAGGTTTGAGCCACTGCGCCTGGCCCCGTACGTTCTT
TTGAGGCACCTATTCGACCTCCAATTAGAGTGGTACTTCATTAGTAAGGGGATTTGAAGT
TCGGGAGTTAACCAAAACCATTCTCTAAGGGTAAACGCTTCAGCACTGGTCATAATAGCA
GGATACAGAGTTCAACCTAGCATGCTGTCTCCATTAAAGGGGCCTTGCCCCTAAAAACTA
TTACATAGTTTTTCCTGAGATCCATTTTTCAGAGAGACAGGCAGGTCACACAAGTCTAGG
AAGTCAAAAGGAAATCATAAGCAGTGGACTAGAGCCACTTGGGTGGGCGTGAATAACCCC
AATTGCTTAGTTTCTCTGGTTCTATGGCTGGAGGTCACGCCTACAACCAGGGGTGGAACA
TTCAACAAGGTGCCAGGACCCAGGAACCACAGAGGGAAAAGAGCAAGAAGAACATTTCCA
CTGCCTTCCTCTCCACCCTGGCTCACACCACAAGGAAGGAGACTAAAGGGGCCCCTTTTT
CTCACTTCTCTTTATCAGGCTATAGATACCTGGGTATGGTGAGATAGCTCATCCTCTGTA
TCACCTCATAAGACAAACTCAAGCAGCTAAATCTCATCTCTTAACCTGGAAACCTGAAGC
TCAAAAGGCCTGGAACCAGCT
>50
CGGCCCTGGTGGCATGCGCCCGTAATCCCAGCAACTCGGGAGGCTGAGGCAGGAGAATCG
CTTGAACCCAGGAGGCGGAGGTTGCGGTGAGCGGAGATCGCGCCATTGCACTCCAGCCTG
GGAAACAAGAGCGAAACTCCCTCTCAAAAAAAACAAAAAACAGAAAAACAAACAAAAAAA
ACAGAGGTGAGTTCAGCAGAAGAAACAAAGGTGGATTATTAGTCTTAAGTGTGCGTGCCT
ACTTCAGGAAGGGAGTGAAAGCAAAAAACTGAGGAGCTAAGGGTGGGAGGGGGAATGAAA
GGATCTCAGAATGTGGGCGTCGTGGGTGGGAAAAGGGATGCCAGGACACCAGAAGAGCAA
TACAAAACAGCTCCCGTGAGCAGGCACAGGAGACCTTCCGCGCCGCCGGCCGGGCGACCC
CGCAGGAAGTAGGAAGGACGAGCGCGCACTACAAGTCCCAGAAGCCCCCGTTTCCTGGAG
CCCGCGCCGTGCCGCGCTACGCCCGCCGGGAGCCGGGCAGAGCGGCCAAGATGTCGCAGC
CCAAGAAAAGAAAGCTTGAGTCGGGGGGCGGCGGCGAAGGAGGGGAGGGAACTGAAGAGG
AAGATGGCGCGGAGCGGGAGGCGGCCCTGGAGCGACCCCGGAGGACTAAGCGGGAACGGG
ACCAGCTGTACTACGAGTGCTACTCGGACGTTTCGGTCCACGAGGAGATGATCGCGGACC
GCGTCCGCACCGATGCCTACCGCCTGGGTATCCTTCGGAACTGGGCAGCACTGCGAGGCA
AGACGGTACTGGACGTGGGCGCGGGCACCGGCATTCTGAGCATCTTCTGTGCCCAGGCCG
GGGCCCGGCGCGTGTACGCGGTAGAGGCCAGCGCCATCTGGCAACAGGCCCGGGAGGTGG
TGCGGTTCAACGGGCTGGAGGACCGGGTGCACGTCCTGCCGGGACCAGTGGAGACTGTAG
AGTTGCCGGAACAGGTGGATGCCATCGTGAGCGAGTGGATGGGCTACGGACTCCTGCACG
AGTCCATGCTGAGCTCCGTCCTCCACGCGCGAACCAAGTGGCTGAAGGAGGGCGGTCTTC
TCCTGCCGGCCTCCGCCGAGCTCTTCATAGCCCCCATCAGCGACCAGATGCTGGAATGGC
GCCTGGGCTTCTGGAGCCAGGTGAAGCAGCACTATGGTGTGGACATGAGCTGCCTGGAGG
GCTTCGCCACGCGCTGTCTCATGGGCCACTCGGAGATCGTTGTGCAGGGATTGTCCGGCG
AGGACGTGCTGGCCCGGCCGCAGCGCTTTGCTCAGCTAGAGCTCTCCCGCGCCGGCTTGG
AGCAGGAGCTGGAGGCCGGAGTGGGCGGGCGCTTCCGCTGCAGCTGCTATGGCTCGGCGC
CCATGCATGGCTTTGCCATCTGGTTCCAGGTGACCTTCCCTGGAGGGGAGTCGGAGAAAC
CCCTGGTGCTGTCCACCTCGCCTTTTCACCCGGCCACTCACTGGAAACAGGCGCTCCTCT
ACCTGAACGAGCCGGTGCAAGTGGAGCAAGACACGGACGTTTCAGGAGAGATCACGCTGC
TGCCCTCCCGGGACAACCCCCGTCGCCTGCGCGTGCTGCTGCGCTACAAAGTGGGAGACC
AGGAGGAGAAGACCAAAGACTTTGCCATGGAGGACTGAGCGTTGCCTTTTCTCCCAGCTA
CCTCCCAAAGCAGCCTGACCTGCGTGGGAGAGGCGTAGCGAGGTCGGAGGGGAAAGGGAG
ATCCCACGTGCAAGTAGGGGGAATATCTCCCCCTTTTCCCTCATAGCCTCTAGGGAGGGA
GAGTGACTTCATTCTCCATTTGAAGAGATTCTTCTGGTGATGTTTACTTAAAAAGTGATC
CCCCTCAACAACGGATACAGCGTGCTTATTATTGGGCATTTAGCCTCAAAAGCATGTAGT
ACCAAGCACTTGTATTTCCGTATATTTTGTTTCGCGGGGGAGTGAGGGGGAAGAACACGG
ATGAAAATGTCAGTTTTTGAA
>51
GGCGGCCCTGGAGCGACCCCGGAGGACTAAGCGGGAACGGGACCAGCTGTACTACGAGTG
CTACTCGGACGTTTCGGTCCACGAGGAGATGATCGCGGACCGCGTCCGCACCGATGCCTA
CCGCCTGGGTATCCTTCGGAACTGGGCAGCACTGCGAGGCAAGACGGTACTGGACGTGGG
CGCGGGCACCGGCATTCTGAGCATCTTCTGTGCCCAGGCCGGGGCCCGGCGCGTGTACGC
GGTAGAGGCCAGCGCCATCTGGCAACAGGCCCGGGAGGTGGTGCGGTTCAACGGGCTGGA
GGACCGGGTGCACGTCCTGCCGGGACCAGTGGAGACTGTAGAGTTGCCGGAACAGGTGGA
TGCCATCGTGAGCGAGTGGATGGGCTACGGACTCCTGCACGAGTCCATGCTGAGCTCCGT
CCTCCACGCGCGAACCAAGTGGCTGAAGGAGGGCGGTCTTCTCCTGCCGGCCTCCGCCGA
GCTCTTCATAGCCCCCATCAGCGACCAGATGCTGGAATGGCGCCTGGGCTTCTGGAGCCA
GGTGAAGCAGCACTATGGTGTGGACATGAGCTGCCTGGAGGGCTTCGCCACGCGCTGTCT
CATGGGCCACTCGGAGATCGTTGTGCAGGGATTGTCCGGCGAGGACGTGCTGGCCCGGCC
GCAGCGCTTTGCTCAGCTAGAGCTCTCCCGCGCCGGCTTGGAGCAGGAGCTGGAGGCCGG
AGTGGGCGGGCGCTTCCGCTGCAGCTGCTATGGCTCGGCGCCCATGCATGGCTTTGCCAT
CTGGTTCCAGGTGACCTTCCCTGGAGGGGAGTCGGAGAAACCCCTGGTGCTGTCCACCTC
GCCTTTTCACCCGGCCACTCACTGGAAACAGGCGCTCCTCTACCTGAACGAGCCGGTGCA
AGTGGAGCAAGACACGGACGTTTCAGGAGAGATCACGCTGCTGCCCTCCCGGGACAACCC
CCGTCGCCTGCGCGTGCTGCTGCGCTACAAAGTGGGAGACCAGGAGGAGAAGACCAAAGA
CTTTGCCATGGAGGACTGAGCGTTGCCTTTTCTCCCAGCTACCTCCCAAAGCAGCCTGAC
CTGCGTGGGAGAGGCGTAGCGAGGTCGGAGGGGAAAGGGAGATCCCACGTGCAAGTAGGG
GGAATATCTCCCCCTTTTCCCTCATAGCCTCTAGGGAGGGAGAGTGACTTCATTCTCCAT
TTGAAGAGATTCTTCTGGTGATGTTTACTTAAAAAGTGATCCCCCTCAACAACGGATACA
GCGTGCTTATTATTGGGCATTTAGCCTCAAAAGCATGTAGTACCAAGCACTTGTATTTCC
GTATATTTTGTTTCGCGGGGGAGTGAGGGGGAAGAACACGGATGAAAATGTCAGTTTTTG
AAGGGTCCATGCACATCCCTGACACCTCACACCTTATCTAAGTCTGAAGCTGGGGAGAAA
GGGGTTCATTTAGACTTCATACATTTCCAGTACGACTTTAGTATCTCTCCAGAGCCATAT
TTTCTCAGTCCGAATTAATTCCCCCTCCCTAGGTGCCTGTAGGCTATGGTACTTCTTCCT
CATTGTTTTCTAGGTAAACTTCACTACTGGTAATTAAGGGGAAGGATATGAGGAAGCAGT
TTAAATAGCCCTGTTCTCATTACTCTGACCACATACATCATAGGGTGCTAAAGTTGATGA
ACACATTAATCCGTTAAGTAAAATGGACTTTGTAATTGTACAGCATACCTAAGAAACTCA
GAAGGTGCATTTAAGAGAGAGACCTGAAAGAAATAGTATGGATTTTTAAAAATTCTTGTC
TCTACTATTATAACCAAAAAATATTTCTTGTATGTCCCATAAAAATATTTGTGTAATTCT
TATGAAACAGGCTGGTAGAGGAGGTTTCTGAGCCTAGCCCAAGGGCTTATTCATCACCAT
GGGTAAATTATTTAAACTCACTTAATTAAGGAAAATATTTTCCCAGCTAGAAAAGTATAC
TCATTCTCATTTAAACTCTCT
>52
GAGCATCTTCTGTGCCCAGGCCGGGGCCCGGCGCGTGTACGCGGTAGAGGCCAGCGCCAT
CTGGCAACAGGCCCGGGAGGTGGTGCGGTTCAACGGGCTGGAGGACCGGGTGCACGTCCT
GCCGGGACCAGTGGAGACTGTAGAGTTGCCGGAACAGGTGGATGCCATCGTGAGCGAGTG
GATGGGCTACGGACTCCTGCACGAGTCCATGCTGAGCTCCGTCCTCCACGCGCGAACCAA
GTGGCTGAAGGAGGGCGGTCTTCTCCTGCCGGCCTCCGCCGAGCTCTTCATAGCCCCCAT
CAGCGACCAGATGCTGGAATGGCGCCTGGGCTTCTGGAGCCAGGTGAAGCAGCACTATGG
TGTGGACATGAGCTGCCTGGAGGGCTTCGCCACGCGCTGTCTCATGGGCCACTCGGAGAT
CGTTGTGCAGGGATTGTCCGGCGAGGACGTGCTGGCCCGGCCGCAGCGCTTTGCTCAGCT
AGAGCTCTCCCGCGCCGGCTTGGAGCAGGAGCTGGAGGCCGGAGTGGGCGGGCGCTTCCG
CTGCAGCTGCTATGGCTCGGCGCCCATGCATGGCTTTGCCATCTGGTTCCAGGTGACCTT
CCCTGGAGGGGAGTCGGAGAAACCCCTGGTGCTGTCCACCTCGCCTTTTCACCCGGCCAC
TCACTGGAAACAGGCGCTCCTCTACCTGAACGAGCCGGTGCAAGTGGAGCAAGACACGGA
CGTTTCAGGAGAGATCACGCTGCTGCCCTCCCGGGACAACCCCCGTCGCCTGCGCGTGCT
GCTGCGCTACAAAGTGGGAGACCAGGAGGAGAAGACCAAAGACTTTGCCATGGAGGACTG
AGCGTTGCCTTTTCTCCCAGCTACCTCCCAAAGCAGCCTGACCTGCGTGGGAGAGGCGTA
GCGAGGTCGGAGGGGAAAGGGAGATCCCACGTGCAAGTAGGGGGAATATCTCCCCCTTTT
CCCTCATAGCCTCTAGGGAGGGAGAGTGACTTCATTCTCCATTTGAAGAGATTCTTCTGG
TGATGTTTACTTAAAAAGTGATCCCCCTCAACAACGGATACAGCGTGCTTATTATTGGGC
ATTTAGCCTCAAAAGCATGTAGTACCAAGCACTTGTATTTCCGTATATTTTGTTTCGCGG
GGGAGTGAGGGGGAAGAACACGGATGAAAATGTCAGTTTTTGAAGGGTCCATGCACATCC
CTGACACCTCACACCTTATCTAAGTCTGAAGCTGGGGAGAAAGGGGTTCATTTAGACTTC
ATACATTTCCAGTACGACTTTAGTATCTCTCCAGAGCCATATTTTCTCAGTCCGAATTAA
TTCCCCCTCCCTAGGTGCCTGTAGGCTATGGTACTTCTTCCTCATTGTTTTCTAGGTAAA
CTTCACTACTGGTAATTAAGGGGAAGGATATGAGGAAGCAGTTTAAATAGCCCTGTTCTC
ATTACTCTGACCACATACATCATAGGGTGCTAAAGTTGATGAACACATTAATCCGTTAAG
TAAAATGGACTTTGTAATTGTACAGCATACCTAAGAAACTCAGAAGGTGCATTTAAGAGA
GAGACCTGAAAGAAATAGTATGGATTTTTAAAAATTCTTGTCTCTACTATTATAACCAAA
AAATATTTCTTGTATGTCCCATAAAAATATTTGTGTAATTCTTATGAAACAGGCTGGTAG
AGGAGGTTTCTGAGCCTAGCCCAAGGGCTTATTCATCACCATGGGTAAATTATTTAAACT
CACTTAATTAAGGAAAATATTTTCCCAGCTAGAAAAGTATACTCATTCTCATTTAAACTC
TCTCATTTGGAGGGATCATGTGAGTTGGCCTACTTACAAGTAGTGAAAGTTCCCTTTTCA
GTTTTGTTTTGTTTTGTTTTGTTTTTCTCTTTCACTCAGCCAAATGTGAAAGTTGTGAAT
TTAGGAAAATCACTTGTAATGAAGTGTGAATCTTGTTATCAAATTTATTTCTCTGATGTT
TCCTTCCTTATCCTTGTAGCC
>53
TTATTCTTTGATATCTTGAGTATATATATTTGATGCTTCCTATGTACATCACAGGTAGGG
ATCAGACCTTTTTGCCTTACAGCTTCTGTTCTGAATCTGATTCCTTACTAAGGAGACTCT
ATTAAATACTTGTTGATTACAGTCTTTTTTGTGTGAGGAGGAAAATAGTACATGCAGACA
TTTATTTACTAGACTTCAGTATTAGCAGTCAATCATTATCTCTTCATAGCAACATTGTCT
CACTTTTCAGGTCTACCATGCTCCCAAAAGTCACTGTCAGCTCTGACCATACCTGCTGTT
CACCACTGCTCACATATCCCACATACTTGCCTCCCCTCCTGCCTTTGCTTATGCCATACC
TTCTGATTGGAAGCTTTTCTTCCTGCATTCTTAACATGGAGAATGCCTACTCGAATTTCA
AGGCTCACATCACTGAATCTTCACCTTCAGCCTTTCTCATGTGGAAGAATCCATTGTGTC
TTCAAGCAAGTTCCCATAACACTGGGTATCTACTTCTGCTAGAGTTTATTCAAGGAGTAT
TGCCTTCCTTGCCAGTCAGTGAAATTATAGGGGTCAAAGACGAGGTCATATTCAATCTCT
GTATCTTAAGCACCTAGTACTCTACCTGACACACAGTAAGTCGTCACTAATTGTTCGATG
AATAAACTAATGTGTACAATAAGATTATTAACAATGATATTCATGCCTAGTATTCCCTGG
CCTCCTTCCAGGCCATTTAAATTTTCTTCTTTTTTTTTTTTGTCTTATTGAAGAGATGGG
ATAAACAGTCATTCTTAAAATTTTATCTTTGATGGTGAATAGAGGTCCTCCAAGAAACAG
CTACTGTAACAGGATTAGATATGAAAGAGATTTATTGGGGAGAACTGCTGTGAGGAAAAA
AGAAGAGGAAGCTGGGGGAGGCTGGGAAATTTGTCAGATCACCATGCAGGTTTAATCCTT
GTGAAGGAGAGAGGGAAGGAATGAAGGTTAGATATGAAAAAGTGTTACACTGTGGTGCAG
TTTTAAGAATGTTTCAAACAGCCAATCGGGAATCTTCCAAAGATCGCCCACCAGAGGGAG
CTTTGTATCTCTCAGGAAGTGGCTGCGTTAATATCCTTGCTGAACTCAGTTGTTCGCTGG
GAGCAACCCTTAGCAGTATGGACTTCCTAGTCAAACTCAGAGATGGATTTCAGAGCCCAG
AAGCCAGGGCCCTTGGTCAGTTACAATCCTTGCAGTTAGATTTCAGAGCCCACATTTTCA
TGGTGACCACAGTGGCTTGAAACCCTTGAGGCAGTAGGGAATGTCCTTTATTCCCTCTAC
AGTCTTGCATCTAAACATATTTTAAATACAAAAAGCTCTCTTTAAATAATGAAACTATAG
AAAGTGCATGGAAACCTTAAAACCATTTGAAATTATTTAGAATCCTAGGTAAGCTTCAAT
TGTTAGCTAATTCTGACATGATAGAGAAAAATAAAATACTTAAGTGAACAAAATTAAAAC
ACTACAGGAAACTGTGGGCACAAATATGTTTCAAAGAAAAATCAAAGGTATCTTTTTGGC
TTGGAAGTTTCTAATGAGTAGATGTTCTACTAAGGTCATAGTTTTTTGGATCTTACAGTT
TAAATTCGAATGGCTTCCTCAGAAGAATCACATTTGACAAATTGTTGATGCTGCATATCT
TGTGAGAAAGAACATGTAAGTCTGTTGTATAGAATAGAGCATATCTAATTTATAGGAGTT
TTAAATGACAAGCCTTTTCTAAATTCCAAAAGGCTTTAAAAATTTGCATTCCTATAAATA
AACCAGTCTTTCTTAGAAGCAACCTTAACTCTAATAAATAAATAAAACCCAATCGTTATT
TCATATAACATTTTTCATGCCAGAAAGAAATGATTCAAGATAATATATGGCATAACTTAT
AGAAGGCAGTGCTATTAAAAACACGTGATTGGTTTCCCTGCTCAATCCCACTCTAGTTCC
CAGCCCCTGCATTTGTCCATG
>54
ATGTGGAAGAATCCATTGTGTCTTCAAGCAAGTTCCCATAACACTGGGTATCTACTTCTG
CTAGAGTTTATTCAAGGAGTATTGCCTTCCTTGCCAGTCAGTGAAATTATAGGGGTCAAA
GACGAGGTCATATTCAATCTCTGTATCTTAAGCACCTAGTACTCTACCTGACACACAGTA
AGTCGTCACTAATTGTTCGATGAATAAACTAATGTGTACAATAAGATTATTAACAATGAT
ATTCATGCCTAGTATTCCCTGGCCTCCTTCCAGGCCATTTAAATTTTCTTCTTTTTTTTT
TTTGTCTTATTGAAGAGATGGGATAAACAGTCATTCTTAAAATTTTATCTTTGATGGTGA
ATAGAGGTCCTCCAAGAAACAGCTACTGTAACAGGATTAGATATGAAAGAGATTTATTGG
GGAGAACTGCTGTGAGGAAAAAAGAAGAGGAAGCTGGGGGAGGCTGGGAAATTTGTCAGA
TCACCATGCAGGTTTAATCCTTGTGAAGGAGAGAGGGAAGGAATGAAGGTTAGATATGAA
AAAGTGTTACACTGTGGTGCAGTTTTAAGAATGTTTCAAACAGCCAATCGGGAATCTTCC
AAAGATCGCCCACCAGAGGGAGCTTTGTATCTCTCAGGAAGTGGCTGCGTTAATATCCTT
GCTGAACTCAGTTGTTCGCTGGGAGCAACCCTTAGCAGTATGGACTTCCTAGTCAAACTC
AGAGATGGATTTCAGAGCCCAGAAGCCAGGGCCCTTGGTCAGTTACAATCCTTGCAGTTA
GATTTCAGAGCCCACATTTTCATGGTGACCACAGTGGCTTGAAACCCTTGAGGCAGTAGG
GAATGTCCTTTATTCCCTCTACAGTCTTGCATCTAAACATATTTTAAATACAAAAAGCTC
TCTTTAAATAATGAAACTATAGAAAGTGCATGGAAACCTTAAAACCATTTGAAATTATTT
AGAATCCTAGGTAAGCTTCAATTGTTAGCTAATTCTGACATGATAGAGAAAAATAAAATA
CTTAAGTGAACAAAATTAAAACACTACAGGAAACTGTGGGCACAAATATGTTTCAAAGAA
AAATCAAAGGTATCTTTTTGGCTTGGAAGTTTCTAATGAGTAGATGTTCTACTAAGGTCA
TAGTTTTTTGGATCTTACAGTTTAAATTCGAATGGCTTCCTCAGAAGAATCACATTTGAC
AAATTGTTGATGCTGCATATCTTGTGAGAAAGAACATGTAAGTCTGTTGTATAGAATAGA
GCATATCTAATTTATAGGAGTTTTAAATGACAAGCCTTTTCTAAATTCCAAAAGGCTTTA
AAAATTTGCATTCCTATAAATAAACCAGTCTTTCTTAGAAGCAACCTTAACTCTAATAAA
TAAATAAAACCCAATCGTTATTTCATATAACATTTTTCATGCCAGAAAGAAATGATTCAA
GATAATATATGGCATAACTTATAGAAGGCAGTGCTATTAAAAACACGTGATTGGTTTCCC
TGCTCAATCCCACTCTAGTTCCCAGCCCCTGCATTTGTCCATGAGCTCACTACTTCTCTC
TGGATATTTTCTCATGGGCTTCATCTTGTTGAAAAAGGCCTTTGCATTTCCTCCCCACCC
ATAGTAATCCATTACTTCCTTGAAGATACCTTGAATTGGGAAGGACTACTCTTTTCCAAG
AAGTATTTCCTAAAGAACTATTCTCTCAATTATCTCTTAGAGACTACAAAAGTAATATGA
AGTATTGTCATTAAGTATTTGCATTCCTTTAGCACCTATATAAGTATACTCTACACTCTA
CTAGGTACTCTCTTACATGTTGTCTTTTCCTTAAGATCTTGTCTCACGTATTAAATAGAA
AAGACTTCAGGGAAATAGATGATTCTTTTATTCCTTTAGTATTCATAAGCATGTAGTAGA
TCCAAAACAGAGGCTTTTATTTTGTGTTTATTACTTTTTAAAAATCAGACTAAGTGCTTA
TGATAAGAAAACCCAGGAATT
>55
GTTGAGGAGTCAAATTGGAAGGGCTGCATTTTCAGTCCTTGATCAGAGTGATGAAATCTA
GACTGTCCTAGATACATATATTACTAGCAAATAGAATTATCTTAATCATCTGCTCCAAAT
GAATTTTTTCAAGTTTCTGCATACATATATGAAAGAAGAAATACAGATCAAGCTTGCCCC
TATTAGTATAATTCTAGGAGGATTCAGAAGAGGTTTAGTGGCTTTATTCCTTGGCAAGTT
CAATGACAGCATCTTCAGTGAAATGTCACTCAGTATTTCCTATTGAATTTCATAGTTCAC
AAATTATACAACACAGGCTCTAAGACAACACTTCTCCACAGTGAGTTTTGAGCTGAACAA
GATTATGCATTGTTCAAAACCTGAAATAGGCCCATTTAATTATTTTGCTGTGCTGTCTGT
GAGAGTCACAGGACAAAACACTTTCAGAAATATCATTATGTAATACCAGTTGCACTTTCT
TAGAATGTGGATAATGAGTTCAAATGAATCTATTGAGAAGCAGCACAGTTGAGCAAAGTT
CTTAAATTCTGAAATTTTAGCGAAAGGTGCACTTTGTAGCAGAGGCCAGTTCTATGCAGC
CATAATTTATCTTGTCAGCATCTGCAAAGAACATCAGGCTCTGTTCTGTTTTGGCTATTT
TCACAAGCAACTCTTCATGAATAATTGGAAAAGAAATGGCAGGCAAACATAGAGAGAAAT
CTCTGCCATTAACAAGCTGATATCATCAAAAAGGTAACAAATGCTGAGAAGGCTACAACT
TTTAAAGGTATATGTGTTCAAGATGACTCTGAGATAGGCCCAAATGCTGCTGAATGGCTG
ACTATTGGGACTGACTTATGTTCTAGGATGCCTAATTAGTTCAACAAAAATAGTCTAAAT
GGTGTATATGTCGAATAGTTTATCATGACACAGAATGTCATGGTGAACCCAGGCAATGAT
AATGTCAACTGACAAGACAACTCCTACTTTAAAAGATTGACAGTAGGGGATCCTACTATC
CATATTGTTATGGTAACAATCCTTGCTTCACTGGATTCTTGATTTAAATGGTAATGATTT
TTCCCTCTGAAAAGAAAACTTCTAAATTGTATTACTGACAATGTTGAACCATTTTCAGCC
AAATACAAGCCTTACTTTGTGATTGAAACAAACTCCTAGAAACAACAGATACAAATAGTC
TCTTAATTTAGGGCTACTTTTCAAGTGGGTTGGTGATAAGTTATTACAGTTTGAACGTTT
CACTATTGTTTCTAATTTACTGTTCATTCTTTTAAACCTATCCAGTTGCTCCCAAATTAG
CTTTGTCAACAGTTTCTTCTGTTCAAGTTGCAAACCACAAGAGAGGTAGGAATTCTTGGA
TTCATACAGTGATTTCATGGTGTTATGTGTTGTGAAACATTGCACTGTATGAATCTGGAA
TATCTGTGAAGTGTACCCATCAGCTTATTGGTGAGGCATGTTGACTAATATCAATCAATG
CATCGAATAGTACTGAGAATCATCTGTAAGAAAAAAAAATGCTTCACTCAGAAACTTGAC
TGCAATTAAAAATGTTACATTTGTTTTCTGAAAGATTCATGTGTGAATAAGAATTACAAT
GGTTGAGGTTCCTGTTTAGAACACGAATGTTAGAGCACTATCATGGATACTCACTTGCAT
TGAAAATAAGGAAACCCACTTACAGTGAGTTTCAAGGATGCTTTTCATGAGACCAGAAAG
GCAGGTTCCATGTATGGTGCCCATTTCACTTTGTGACAAATGAAACACCTTGGAATTTAT
GCTTCCAAAAAATTGTTTCGAATAACTTTGAAAAACACAAGTGAAGATCTGCACTGGATT
AAGTGTTGCTTAGGATCCAAAAATAATAGTTATATTACTTTGTTTAAATGAAAGTGAGCA
GCATCTCATCTGTGACTCATGAATGGCCCATTCCAGCTAGCATCTGTCATTCACAGAATG
AAGATTTTTCAGGAAACATGA
>56
ATAAATATGTGTTGCCAATGGTTGCCATGCCACATTGTGTATACATACAGCTAAAGACCC
CCTTTAGCTTTGCTTATACAACAGTAATAAAAGTTGTCTGAAATGCAATTTGACATTAAA
AACTATATAAAACCACAGCAATTTTCAGAAACCTGCTTTTTCTCTGCCTAAGCTGATCTG
TTAATAGACATGTAGTGAACTCTCAGCTAAAATAATCACTAACTCAGCTGTAGCTTGTTC
TGTGGCTACTGTTTTTCTAAACTCCTTAATATATAGGATATAGCCAGATTCTCTTCAGGA
ATTCAAACGATGAAGGAATGAATTTAAACATAACTTTTCTCTATCTTCCTCTGTTCCCCA
AAGGAAGGGGTCTCAGGATCATCATTCATTCATTCATTTGACAATATTTTTTCAGTGCTT
AGTGTATGCCAGGCAATATCTTAAGTTCTGTAGTTATAATTGTGCACAAAACAGACACAG
TCTGCCCTTGAATATTTACACTCAGAGAGGGAGAAATTATTTTTGCATATACTTTTTGAA
TATTATAAATTCTATGAAAAAATATAAACAAGATTAGGAAATTGAGGGATTAGGGAATGT
GGGTGGGGCTATTATCTCAGATTAAATGGTCAGAGAATTTTCTTTGAGAAGATATTTTAA
AAAGAAATGGGGAAGCAAATAATGGAGATGTCTGGGGGTATTCCAGACCAGCAAGTGCAA
AGGCCCTGGGAAGTGCTTGGTGTGTTTGAAGAGCAACATGGAGGCACTGTGCCATGAATT
AGGAGGTGAGTGCTAGCAATGAGCCCCCAGGGAGGACAGGGGCCAGGTCACTAGAGAATG
AATGAACTCCTCTTTTATTCTGAATAAGATGTGAAGCCATTAGAATGATGAGCAGAGGCA
TGTCATGACCTCACTAAAGTTTTGAAAGAGTCACTCTGTCTGCTGTGTGGAGATGACATT
ATCACAAGGGTTGAGGCCAGAAGAACAGTTTGGGGATGATGGCAGTAATCCAAGTAAGGG
CTGATGATGCGTCTGAGGAAAAGGTGGTAGAGATGGTGAGAGGTGTAGGCTAAGCAGTTG
GAGGAATGGAATAGTCATGTAGTGAGATGGAGAAGCCTGGGTGAGTAGCAAGTTTAGGAA
GGCAACCCAAGAGCTCAGTTTTGAACAAGTTAAAGTTGAAATGTTTATAAAACGTCCAAG
TGGAAATTCTTGGAAGGCAGTGGCACACAATGGATGACTCTGAAGGGAGTCTCACTAATT
AATTGGGGAGTCAGTCCACCCTGGAAATAACTATTTTGGAATGGCCTGCATATAGACCAT
GGGGTTGGGTAAAAATCATCTAGAGTGAATGTAGAGAACAAAGAGGTCCAAGGATTAAAC
CTTGAGACATTTGAAGAGATGAGGACAAAAAGCAAAAGAGAGAAAAAAGCAATGATGGGT
AAGGAAGAAGAAGAATCAAGAGACTGTGGTGGCCCAGAAGCCCCTGCTTCAGGAAGGATT
ACCAGGCAGATCTGGGGACCCCATTGAGGTTTATGGTCATGAACTTCAAATGAGACTTGT
TTCTAAATGGCTGGAGAAAAACTAGCCACATTTAGCTACTGGGATATGAGCATGAAGAGA
TGAAAAGTTGAATTAAAAAAAAAAATTAGATTCAGGGGGTACATGTGCTTGTGTGTTTCA
TGGATATTACATGCATAATGGCCGGGGATTGGGCTTCTAGTATACTTATCACCTAAATAT
TGGATTTAGTAATTACCAGTAGGTAATTTTTCAACCCTCAAACATCCCCCATTTTAGAGT
GCTCACAGTCTATTTTTTCCATCTTTATGTCCGTATGTACCCTTTATTTAACCCCCACTT
ATACATAAGAACATGCAATATTTGATTCTCTGCTTCTCTGTTAGTTCACTTAGGATAATG
GCCTGCAGCTCCATCCATGTTGCTGCAAATGACATGATTTAATTCTTTCTTATGTCTGCA
TAGTATTTCATCATGTATATG
>57
ATTAGAGATGCAAACTGCTTTGAAAGAAAACACATCATTAATTCCATTAGTGGTAAAAGT
AACCACTGTAACTTTTCAAAGACAGTAAAATGAATGCCCAGTCAATCAAAGCTGCATCAC
AGAGGCAATTTTAAAATGTCTGAAGTACAGCTGGGAAGACTGAAGAGCTGTCATTTGTCA
CACCACTGAGAAGAGTCAGGATGTTGTTGCCTTAAAAGACAAAACAAAATATACCACAAT
AGAGCAACAAAAAGAAAACTAGGTCGGAAGAATAGAAATTCCAAGCACGTTAATTACTGA
CCTTGAGAGCATGATATTTTTACACAGGTTAGAAGAAGGGCAATCATGAACGATTAGCAT
GAGAAAAGTAACCAAAAGTTAGATAATGAATCTAGCAAGACTGTTTTATTTTTGCAATCG
GCTAGTCTTCTTGGTTCCTGAGAGCATTCGGTCAAGGAAACCGGTTCAATTTTAAAGAGT
TAACCCGTTTATGGATTCAGGAGAAGTAAAGGAGAGGTGAGGAACTAAATAGCACAACAT
GCTGGAACTAAATTTAATTCATGAATTAAAGTGAACATAAAATGCTGGCCGTGTCTTTCC
ATGTGCCTTCACCTATTTTAAAATGTCTTTTCTCATATTTGAGGAAACATTAGCTAATCT
TTCCATACTGTAACTAGCTATTTTTGTTACATGTGCTCCAGATTTTCCTGTTTTCTGAGC
TCTTTTTCTTTTTTCTCTACCCTCTTAAATTCATCTGCAACAGTAGGGACAGAACTCTGC
AAAAAGCAGTTCCTAACTTTGTTCTAAATGGAAGTCTGACTTTTCATAGGATAGATCCAT
AAACGACTTCTTTAAAATTTGGAACTTGGTTTGACTTTTTAATAATAATAATAAATAATT
ATGTGGTGTTTCCTGTTAGTGGTAGACAATCAGCCAAACAGCGAAGCTAACACGAATTGG
TACAAGGACACAGTTAAGTAATTATGCACTGCTCTGAGCAGGGTCACCTTGCCATTTTGT
TTTAAAGAACAAATATTTGCCTACGCTTTAAGTTATTGGCAAATATTATTTCGTTTCAAA
GTCATTTTTATTTAACATAATGTGGAAACTGAGGTTTTACATATTCCCCAGTATGTTCAA
AATGTCTGTCTTTTCTATTCATAATTTTCGTATTTTCCTGAAAACTGAACAAACTGAAAT
TCACTTGTATGAAGCCATAGCATCCACAAGGGTAAACCTAGCAGATATCCTCATATGAGG
AAAATAAGTTACATGGGGTTCTGAAGCCACCAGCTGGCCTACGACTTACACAAGCCAACG
TTTTCTATTAGTCACCATGAAAAGAATGGGAAAAAAATATGATATTAAATAATTCCCCAT
GGTTATGAAAGTTTTTATACTTGTATCTAAGTGATTTTAATATACTTCTTAGTTTTATGC
GTTGTCTAACAATTAAATCCATGCAAGGATAACTATTCCAGTAAAAAAAAAAAAATCCAG
TTTTCTCCACTAAAAACAAATGTGTATTATACATAGGCATGTCATAATATTTTATTTATG
TGTATATATATATGTTTGTGTATATATATGTGTGTATATGTGTGTGTGTGTGTGTGTGTG
TGTGTGTGTGTGTATGCAATTTGAATTCCATTGTCTTTAGGCAAGAATAAAAAATACAAA
CAAATTACTGATGAATCTGCCCTACCTTCATGGCATCAAGAGCCAGTTTCAGATTTGCCT
TCTCAGTCGGATCAGTGGTATGTTTGACCAGTTCCTATTTGGAAGATATGGTTTAGTACT
ACTTTCATCAAATTAAAACTAAGACATACTAAAGAAAACATTTTTACAAATAAACCATTA
TTATTGGTTTTCTCTCTATAATGTGATAAATCTAATATGTCTGGGCTCCATTTCCATCAA
AAATTTCAAACTGTAAGAAGACCAACTAGACACCAAAAAATCATGAGACACAATATGAGA
TATTTTCTTTTCAAAGATGAA
>58
ACCTATGCTGTATTTTGCAGAGAAATAGGAGTTAACCAGCAAAGGGAAAGGTGTTCCTAT
TACAATGACAAGGAGATGAAAGAAACCATGGTATATCAGGTGATGGTCTAATGGAAGGGA
GATAAGGCTCTGAACTACACCGATGACAGAGGCACACAGACATCAAAGAGGTGAAAATAC
CCCATCAGTTGAAGAATTTTGCTTTTCAGTGTGTGAGAGATGAGGACACATTTATGCCCC
TTTTGGAAACTTTACTGAAATTTTATGATTTGGGGAGAAAAGTAAACGTAGGACATTATT
ACAGTTCCTAGATTTGATGAACTAATAATTTTTAAAATGTGAATTGAGAAGGGAGAGGAG
GGGCTCAAAAATATGAATTGATAGATAAAACATCCTGAAAATACACCCACAATTTTTTTT
AGTACTTGGAAAATAAATCTGAAAATAATTTGAATAATCAACAATGACTTAATGCAACAT
GTAACACTTTTGAATAGTGGAAAACCTCTTACAAATTTGAGGAAAGTGCATTTAGCCAAT
GAAAAATTCTATATTTAATATATAAATTAGTTGTGCATAGTGTTAGAATTACAATATAAC
TAGATTAGAACCAAAAAGGTAAATCAGATTCTGGGTCTGATTTTTAGATTATAAACAAGA
AATCTAAAATCAAACACTAACAGATTTGTCTTACCGAGTTTTTAAAGATATGACAATCTA
GAGAAACAACAGTGACAGTAGACAAAAATTACTGCTGCCCTTTTATTAGCCTTAGTCGGC
AACTTCTGTTTTTAATTGTTTTCATTCATTTGCTTAATTGAAACCAAAGCTGGCCAAGTG
ACTCAAGAATGAGTCACAGCTCCCCTCCTGGAGTAGCCACAAGCCTGACTGTGGCATACT
GCATGCACTAAGCCTGAATTTCAAGTTGGAGAAGAATGCATGACAAAATGCCAAGGGCTG
CTGACATTGCCAAAGAAGTTGTCAGGACCATAAGGATGTCCTGAGAGTAGAATTCCCTGC
ACTTCCTTTCCTGGTTGGAATTTATGCACTTATGCCTCATCGCAAACCACAGAAAAGATA
CACCTGTGTCACGCTGCTCCTTCCCCGACCGATCTTGTGATTTGATACACATCATTCCTT
AAAAGGAAGGGACATCTGAGAGGGCACCCCTTTTACTTACTTCTCAATGCTGCCGGTCAG
ATTTCCAAAGACTACGGGAAATGGGAGGGCCAATGTGACTACTGAGATTGCCACACCTTA
CACACAGTCAGGCAAAGGATGCCTAGCAAGAGTGACAGTCTAAACATAACACCCTCCACC
GCCACCCCAAAAAAACAGCTCCATCATTCACACCATAATCCTGTTTTAACAAATAATGCA
CATGTGACACAAAACCACAATATTTGGCGATCTGAAAAACATACCAAGAAATAATGTGTG
ATTATTTAAATTCAAAACACCACCATGACTATTGAGATGTTACTTCTTATAGAGGCAAGG
ATGAAACCCACGCATGACTAATTGGTCCCTTCCATGCTGACTGTGGAATCCTCCAGCCTT
TGCACAATGAATGTGGCTAGTGACTGCAGCAGCTGTAACATCAGCACAAAAGGTTTTCTT
CAAACCAAACTTCCATCTCTGCCTGCCAAATACCAGTATGTCATTTCCTTCCTGCTGGAC
TCCATGGTTTCTGGAGGACAAGAACCATGTAATTCTTAAACTTACACCATTGGTATCCTC
TACTATTTGAGATAAGTACAAAACATTCAATGAATGTGTGATGAATGCAAAATGAGCAGG
GAATACCTATAACTGCTTCTTGGCTGTTTATGCCCTCACTATCATGTTGACACAATGCTA
AAGAAAGTATGCATAATTATCCTAATTACAGTCATTACAGCCAAAAAGCCCTTAAAGTTA
ATCACAAGGTTTCTAGTGGCACCCTTAAAATAAAATTATAAATTAAAATTCATAAAATTC
TAAGACTCTGGTTAAGGCTTG
>59
AGAGGAGAGGCATCAAAGGGCCTGCAGCGAGGGGCGCCTCTTCTCAGTTCCTACCGCCGG
GAGAGAGCTGGGAGAATAGACAGCTGGCTCATCATGAAGGGTCACCCACATCACCGCAGC
AGAACCCAGCTTTTCCCTTCCACGTCCTGATTCCTACTTTTCTCAGCTCAAAATTTCTAT
TTCCACCTGTTTACTAGAATTGAAGGAAATTCCTGATTAACCTAAAAAACACAGTTTGGG
TTGCCTGATTTTCCTATTAACTTCTTCCTCTGATGTGTATTGTTCCAGAGAGACAGCATG
CAAACTGTGTTCATCTGAAACCCAAAGTTTATTTATTTTAAAACGTGTCAGCCAGTGTGT
CACACAAATCAATAAAAATAACTCTTGTAAAAAAAGAAATCCCTAAAAGGGAATGGAGTC
AGAAATTTTGTGGTGCGTTTTATTACTTGTTTATTTTTGCTCTCATTTTACCACTCTTGT
ATTTCAAGCTTGAATTATGATTATACTTCTGAAATAATTTTAAGCAAACAAAAATATTCA
TCACACTATGAAAACAAATATCCAAAAATATGCTCTATGGTCACAATTTTTGTATCTGAA
CATTTACCTACGACTCTGTATATGAACAGTGATACTTGTTTTTCAATCATTTCTTATTTG
ACTTGTAAAACAGAATTTTTCTATTTTTGGAAAATATCTTAAAAATTAAGAACAAGCCCT
TCTCCTCAGTGCTACACATAAAGGACCTTATTTGTCACCTTCTGTCCTGGAATGACAGGA
CAGGTCGACCCTAATTTCACTCCTCTAAACAAGGTAATGATGGCTTGTGCAGGAAATCTA
AATCTGGCCTCAGAGGCAGCCCAGTGATTTTCCAGGTCAAGGGAAAGGGAGAAAGCAAAG
ATCTGAAGCTCTGTCCTCCTCTCCTGGGTATCTGCCGTCCACAGAGCTGGGGGAAGTCTG
CCATCTAGTGGAAAGTAGAGGGCACTGACAGTTACTTGCAATAGTGGTTTCCCAGGACCG
CTTGAGCATCAAGCGTTTCTGATCCGGGGGCATAGCTTCCATCAGGGACAGGGTGGACTA
GCAGAAGAATATTCAACAACAACAAGTAACATTCAAACCCAATACACAAATGTTTCTTTA
TATATATAAACTACACATAGTGCCCTATACAAAGTGCTTCTTCATAAAGTAGTGCCAGGT
GAAGTGCTAAGTGTTTTAGTTAATAAATCTCATCTCATTTCTACAGTGATTATCAATGTA
TTCTGCATGATTTTTCCTATACAATGGCAAAAACACAGGGTGGGAAGTATACTTAATCCC
TAACACAGTGATTACCATTATACTTTTAAAATTGCTGTACAGAGAATATTTTCCATCGGT
TCAGATCCATACAATAATCGATTTCAGTTTATGCTTGTCTTTTGACAACAATTGACATAT
TCAGGTAACAACATTAAGGGGGCTGGGGGACAGACCAAGTTACTCAGATATATTTGTGCT
CTCTCCTTTTGATTTCATTTGATTTCATTTGTTACACTGTTCCAATTTGCTTTAAGTGAT
TGTTTTTAATTATATTAAAGTAGCACATGCCATGCATATATTTAAAAGCATGGTCTCCTC
TTCCGCCCCTTCCCACCTCTAGTCTTGGTCCCTAGAGGTAATGACCTGCAGTTCTGTTAG
TTGCTTCTTTTCGTATTTTCCTCCATAATCTCTAAATAAAACGCTCTGCTTCTATTTCCT
TGTCTGTCTGTGGTGGATTGACTGCCTTAGTTTGGGTTCTTTCAGAGGCAGATCCTGAAA
TGGATGATTCAAGGACAGGATGGGAAAGTAAGATGAGGAGAAGGCCATCAGTAAAGGGCA
AATCATCACACCAGCTGCCACCATAGGCACCTGCACCAGACCCAGTGTAGAAATGGGAGC
CAGTGCGAAACAGAGCTCACGACCACTGGTTTAGAGCTGCTCCTGTCACATGGGCAGCAA
GTAAGCTCCAGCACCAAGAGC
>60
TACGAAAGTAACTGGACCAGAATGAGAAAATGAATACAAAGGACATCCATTGCAATTTCA
CTTACAATCGTTTTTAAACTATCAATAAAGTAAAAGGTGATTTAAAAAGAATTGGTAACA
TATACTATGACACAAACATATAACAGAATATGATGCAGTTACGTAAAAATGGTGATACAG
CAGCAATTCTCAAGCTTTTTGATCTCAGGATCCCTTTACAATCTTAAAAATCATTGAGCA
CTCCAAAGAGCTTTTGTATATTGTAGGGACCATGGAGTTGTACCACTGAGATCTCCCTTC
AAAGGCACCTACTGTGAGGAACACAGTTGACTTCCACTCTCTAGCCTCTAACCCTGGCAT
CTGCTGATGCACTGCAGCAAGGTCGTCCCTTTCCTGGGCTGCTTCCAGCCAATGATTGGA
CATGGTGGGGAACTCCAACTGGGCCATTTCTGGGACAATCAGCACAAAGTACCAAAAGTT
GGTTCCTTCAAAGTATGAATAAAATACACAAAACTTTGGCAAGATTGAAGGGGAGAAAAG
GATAGATATGAGGAATGAAATAGAGAACCTACCTACAGATTCAGTCAGAAGTGTTATAAA
ATCATCGGTGAGTATTATGAACCTTGGACAGAACAGGCAGTTTCAAAAAAAATTGTAACT
TACTAAATCTGACTCTAGAAGAAACAGTAAACTGAAGAGGCCTATAACTACCAAAGACAT
TAAAAGAGAAGTGAAATATAACTATATAACAGTTGTTGGCCCTCATAGTAACCTAATCAC
TTTCCCTCTTTGGATAAGAGAATGCCAGTGTCAGGGAACGCTTCAACAGGGTTGGAGAAG
TTCCACATATCTCCACCCTACTAAAGGGGCAGAAGTTCAGGGGCACAGTTAAGATGACTC
AGAGAAAATGAAATTGCTCAGTCGCAGGTCAAGTCAACCCTTCAGATCAATTTATGTACC
TAGGGCATTAACCTAGGAATGTCTTAAACAATGGAATGCCGCCATTCCTTCTCAACAGGA
AGTGGGGGAAACACGCGATTGGTTTTCAAACAGTTTTCAAACAGTAGACAATACACATAG
CTGCTGTAACAAAGCAGCTTCGAAAGAGATCGAATGTGTGCGCCTTTATACAAAACTTGG
GACCCACTGAAGTCTGACAGCTAAAACGGATTACATGTCTGCAAGGTATTAAAACAGAAA
ACAAAGAACCTGGGATGGATTCAGGACAAAAGTGTCTTAAAAATTTAACAGTGCCCGTGG
GCCAGAGTGTCCACAACACTCATTTTATCTGGACAAATACCAGTAGACTTTCGTATTATG
ACCCACTTCTGTTACCGGGGTCGCCGGTCGCGGCCCCACGCCCGAGTTTCTGAAGCCACC
GGAGCGCTGGGCGCCACAGTTCCTCCTTCCTCTCCTGGCAACGCCTCAAGCCGCCGCCCT
CCTCGGTCCTCGCAGTGTCCCCAGCGCCCGCAGCCCTCCCTACGCTCAGGCGGCGCCCCG
GCGGCGACCCACCTCCTCGGCGTCCTGGCCCAGAGGGATGCCCAGGTTCCTGAGCCCCTC
CTGCAGCTCGCCGATGTCCACCACTCCGTCCCCATTGCGGTCCAGTGCCTGGAAGAGGGT
CTCGTAGCGCGTCGGCTGCTCCGCGTCCTGGCAGGCCGCGGTGGGCAGCACGAAGTCCCG
CAGCCAGCGCAACATGGTCCCAGAGGCGCAGGCGGCCTGGCCGAGGAAGTCACGGGAGAT
CGAGGGCTGCGGGGCGAGACCGGGACCAGCGCGAGGCCGGGCTGGGCGGGGCGCGCGGCG
CAACAGCGTTTGGGGCGCCGTCGGGGTTGCGGCTGCGGCGCGCAGGGCGCAGGGCGCAGG
AGCGGAGACCCCACCCGAGCCCGCGCGGAGCGCAGGGTGTGGCCGTCCCGCCGCTGCTGG
GGAGGAGCTCGCCGCGCTGGCCTCGGCGGCACTGGCCGGGCCCGCCTCCAGAGAGCCGGA
AGTGAGGGAGCTGGGAGCTGG
>61
CCCTTTGATGTAAACTAAAAAACTTTTTGCTTGGCTGGGAATGTAATTATTCAAGCTCCT
AGGTCATTATCTGATAATGAATCCTCAACAACTCTAGTCAAGTTTGGTTTTAGGCAATGG
AAAATTAAAGCAAGTACTTGATTCAGTTTTCTTAGAATATATGCTTTTTCAAACAACCCA
ATATAGCAGTTTTTCCCAAAAATAAATGATGTATGGGGTAAAAAGTCATGGACTCCTGAT
GTTGATTTAAATTATCATAATTATAATGTTACCTAAGTGTATATTACACATAAAATTAAA
TATCTTATAACTTTTATATCATTATAAAACAATATAAATTTATAAATTAAATACAACATA
ATGTCCTAAACATATGTTTCAAATTAACAATATTTGAATGTTCACTTACTCAGCAAACAT
TTATTTGAGGATCTGCTCTGTTCCAGGCATACAGTATGTAATTCTAGCTGTTATAACAAA
CACATCCCAAATTTCAGTGGCTTAAAAGATTAAATGTTTAAGTGAATAAGCCAGTTACAG
AAGGACAAATATTGTGTGATTCCATTCATAGAGACGCAAGGTAGAAGAGTGGTTTCCAGG
GAATGGGGAGTTATTGTTAAATGGGTACAGAATCTCAGTTTTGCAAGATGAAAAGACTTC
TGGAGAAGGATGGGGGTGATGGTTGCACAACTATGTGACTGTACTTAATGCCACAGAACT
GTGCACTTAAAAATGGTTAACATGGTCAATTTTATGTCATATGTATTTTTCCACAATTTT
TTAAAACAGTAATGTTTAAAATCACACACAGCAAATTAAATGCTAATTTCTCACTTAACC
TCACAGATCGATTTCCTGGTTATAAATTGCCAATAGGGACCCAGGCAGGTAGAGGCTTTT
CTATCTTCCACATCTGGCGTCTAGCATCATCCTTGACGTCAACATCCAGCTATCAGATGG
GAGAAGAGTGAAAGGGTCATATGCAAGAGGTTTTTATGGGCCAGGCCTGGAAGTTGCACA
CATTCCACTGGCTGGAACTCAGTCTTGCAGCAGCACCTAATTGCAAGGGAAACTGGAAAA
CATAGTCGAACTGTGTACTCAAGAAAACAGGTTTGGTCATGACCTAGTCATCTATGCCAT
AGTCCATCCATCTGATACCAAAAAAAAGCCATTTCACTCTTCTTCCCAAATAAATAATAC
ACTCATTATTGTCACCAAATGAGATAACCTAAAATCCACCCAGTCACTGCATCAAGTTCA
AAGTGCAGGATTTCCATGTAATGCACAGAATTCTCAGTCAGATCTGAATATAATTCCACA
TCGTCCTGTAACCCAGTTATTCTCAACTAAGAATGATTTTGTCCCCCAGGAGATATTAGG
CAATGTCTGAAGACATTTTTGATTAACACAACTGGGAGTGAGGGGGATGATACTGGCAAC
TGATGGGTAGGGGCCAGGGAGGCTGCTAAACCTCGTACAATATACAGGACAGCCCCACTG
TAAAGAATTGTCCAGTCTAACATTTCAATTAGAGCTGTGGCTTATGAACTAATAAAATAT
CTTCCCTCACTCACACACAATGTATAATGATAGAACAAATATAGTAAATACTTCCAGGTA
GGAAAGGGGGAAAAGTGGGACCCTGGCCCATCACAAAAATGAAATTTTGCAGGGAGGCAT
TGTGATGGCTCTGAGCTGGCAGTGGGAGCTGTTTCTCAGCTACACCCTGTTTCCATTATC
TGTGAGGAATCTGCTTATCTGTTGTCCTCTGTGGTCCCTGGCTCTGCCCTCTGGAAATTT
TTCCTCTAAGCCCACATTTAAAATGAGTGTCGAGGAACGTGACTTTCTTGAGGAGAGTAC
AACTTTTAACGCAGGCTCATGATTTCTTTAGCAATACAGTAGTTCAAAAACTGAAAAGTA
TTTGATCTTTTTGCTTCCAGTCAGTTCCATATGCCAGAAACACTGAGGTTTCCTAGAGAT
AATTCTCAATCCTGATTATCT
>62
AAAATGTGTCTCCTCCTTATAGCTTGGCCTCCCCGCAGCGTACTATGTTTAGTGTACCTG
ACAGTACACGACTCACCTTTTTGCAGATTTTGAGTTCTTCAATATCTTGTGTTCTGCCAA
CCTCTAGTCTCCTTCTCTGACTTAACATATGTCAAAGTCTTTTTCAAGGTATTTCCAATA
TGTTGGAAGCAGAATTCAGACAATAGGTAGTCAATCTCTTATAACCAAAAATAGCTTTTG
AAAAGTCATCTTGGAGGAACATAAAAGGGCACTAGCAGCAACAAAACTAAGTCATTTCTA
TGTTATTGAAATAACAATATTTGGTTGTGCTCTGAGCAACTTTTTTAGAAACCATATGGC
AGAGGCAACAATAAGATATTTACAAGAACTACGTTGGGGAAGGCAAAATAAAAGTTCTGT
TATTTCTGTGAAATGTGAAGGACTTCATAAAAAGTCAAGCATCTAGCTCTGTAAATTTAA
TCCCAAATATCAAGCTTGACTAAGGTTTTGAGAGGTTAGAATATATATATAGATGTATTT
TCTTTACTTTAAAAAATATATGTTTTAAAATAGAAATGAGGTTTCGATATACTGCCCCGG
CCAGTCTCTAACTCCTGGGCTCAAGCGACTTCCCACCTCGGCCTCCCAAAGTGCTGGGAT
TATAAGAATGAGCCACTGCGCCCAGCCCAGAATATTTTTTATAAATTGTTAGTGTGAACT
GATTGGCAACAACTCCATCCCATATGGAGATAAATTCTTATAAAGATGTTCTGTGTCTAC
AGCACAGCAGGTCATAAAGAAGTCAGGTGTGGGGGGGAGGATTTTTGTGTGAATAAAGAT
ACTTGATTTTGAAGATTCATGAATATGACATAAGTGACCCCAGTGAGTGGGACTTTTGAT
AACCTTTATTAGCTCCAATGACAACCTGCCCTGGGCCATCTACATTTCCACCTAGCCGCA
TTATGACCTGTTTTAGAGATCGCAGGGAACAGTATGATCTTATCAGTGACTGGCTCACTG
GCCTTGATGGCCTGTGGTCTAACCAACCAAAATAATGAGACCAAGAAAGCCCACTTGCCT
AAGAATCAAACAAGGGAGTTTCCTGAGTGGAAGGTAAGAATCATACAGTTTAACTACCAA
TTCTTGTTGAGATCTTTGTCAACAATGGAAAATATGAGACATTTCAGAAATTAAGCACTT
CTATTATCTTGGTTTGGAGGAAGGGAAGAATATTGATACTTGAGAACTCGAACTTGTGTA
CGAATTTTGCCTTTGGTCCTGTTTGAATAACCAATATTTGCCTAAGCAAAAGGTCTTGCC
ACAAAGTGTAAGCTTAAGGTAGTGGAAAGCTATGGAGCTCAACCTACCAGGGTTTCAGTC
CTGTTACTTACCACGTGGTTTTTGGATTTGTAGAATGGGTATCAAAATAACACCTACCTC
AGAAAGGATTGCTTTGAGTATTGAAATAGAAAATACATTGGAAACACAAAAGAGAGTTAC
CCACCCTCCTTCTCTGTTCAGCTTCTTTCCCATTAGATCCACACCCCATGCCAGATTGGA
AATGGCTTAGGAGGCATGCCCATTTGCCACAGGCGTCAGCAAGTCCTGTTTACATTCTCC
TTGAGCAAACAGTGGCCATTGAACACCCTCAACTCCAAAACAATCAGGGAGAGAATAAAC
CCATTATTATAGTATTCATTTGGCAATATGAACTGATCAAACAAGTTTGGGGGCTTCCAA
CCCCAAATGGTGAAAAACCAATTCAAGGTAGACCAGCTCTTCTCTGTTCTTTTTTTTTTT
TTTTTTTTTTGGTGAGACAGAGTCTGGCTTTGTTGCCAGGCCAGGCTGGAGTGCAGTGGC
ATGATCTCGGCTCACTGCAGCTTCCACCTCCCAGGCTCAAGCAATTCTCCTGCCTCAGCC
TCCCAAGTAGCTGGGATTACAGGCATGTGCAACCACACCCGGCTAATTTTTGTATTTTTA
GTAGAGATGGGGTTTCATCAT
>63
TCTGATGCTTTTACTTAGAGTTTCAGTTGCAAACCCATGTCACTCTGGAGGGGTAAGTGA
TAAAGGCAAGGTGATAATTTTTTAAAATATTTGATTATTTATTTATTTATTTTGAGATGG
TGTCTCACTCTGTTGCCCAGGCTGGAGTGTAGTGGTGTGATCTCGGCTCACTGCAACCTC
CGCCTCCTGGGCTCAAGGGATTTTCCTGCCTCAGCCTCCCAAGTAGCTGGGACTACAGGC
ATGCACCATGACGCCCAGCTAATTTTTGTATTTTTAGTAGAAATGGGGTTTCTCTATGTT
GGCTAGACTGGTCTCGAACTCCTGACCTCAAGTGATCTGCCCGCCTCGGCCGCCCAAAGT
GCTGGGATTACAAATGTAAGCCACCACACCCGACCTAAATTTATTTATTTATTTATTTTA
TTTTATTTTATTTTTTGAGGCGGAGTTTCGCTCTTGTTGCCCAGGCTGGAGTGCAATGGT
GCAATCTCGGCTCACTGCAACCTCTGCCTCCTGGGTTCAAGCGATTCTCCTGCCTCAGCC
TTCCTAAGTAGCTGGGATTACAGGCATGCGCCACCACCCCCGGCTAATTTTGTATTTTTA
GTAGAGACGGGGTTTCTCCATGTTGGTCATGCTGATCTCAAACTCCCGACCTCAGGTGAT
CTGCCCGCCTCGGCCCCCCAAAGTGCTGGGATTACAGGCGTGAGCCACCGCGCCCGGCCT
AAATTTATTTATTTTTTAACAAGTAACCCACATAGTAATCAATCCAAAAAGTATAAAGGG
ACACAAGAAAGATCTTCATTCTTTTCTTCACAAAGTATACAAACTTTTCTAATTCCTTAG
CTGTTTCTAGAATGAAGGTCAAGTTAGCTGAGGCCTAGAAAGACTACATTCCAGCTGTAT
GGGACAGTGAAAGGACTTTGCTGGTGCAGAAACTTTATCAACTAGTGGGAATCTCTTCTG
AAAGCACCTACTCAGGTACACCTCCACCCAACCCTGCCCCCAGAGCGTGGCCCCAGGTTA
CAGCTGAACCTGCTTAAGCAAGAGCCTGGCTTCTGTTTGCCCTTAAGATCAGGTTGACCA
GAGGAAGCCTGACATTTTAGAGATGATTCTCCACTCACACATCTCCAGTTCACCTGGTGA
TGGCAGAGGCTGGGTGAGAATCTCAATTGGTGACACTTGGTGATGGCTGAGGGTGCGTTT
TTGTCCCAGAGAATGGCCTGTGTTTTTATTCGGTGTTTCCTTCACAAACGTGATACAGAT
AACCATAGCCACACCAGTCACTGGCACAGTTTTCATTTTACAGGACACAGAGGCACCTGC
CCAGGTGTCTATTTGGCCTCTATGGCTCGGAGCGCTCATATATCACAGGTGTGTCCACAG
CTGATAAGATCCCTTTGTGAGGCCTAGATAAAATGTCAAACACAGTATGAAAAACTGTTT
CTATCACCTCCTCCCTCCCCACCAGCAGCAGCAGCAGCAGCAGCAGGCTAAAACTTCCTG
ATTTCCTAATGTTCTCATGAAGGAACACTTTCTCCCCTGGGTCAGAGTCAAATGAGAAAC
CCAATGACGGTGTCAGGTCCTGCCCAGGGTGGTGAAATGCTGCTTCAGCCTTCTCCCCAT
AGTCCCAGCTCTGAGTGTCCTGCTAAAGGATCTTCTCCTTGGTTGCGGTGAGCCGAGATC
ACGCCATTGCACTCTAGCCTGGGCAACAAGAGTGAAACTCCATCTCAAAAAAAAAAAAAA
AAAGAATCTTCTCCCTAAAAGAGACGTTAAAATTTTTTTCAAAACTTAATTTAAAACAAA
TTTTTAAATAGGTAATTCATCCACATGGTAATCAATTTTAAAAGTATAAGGGGTACAGAA
TGAAGCGTAAGTATCCCTCCTACCCCTGTCCTGGCCCCCTAGTTCTCCTCCTAGGAAGTA
GCCCCTGTTGCCTTGGAACTTACTACTAAAGTTACCTCGTGGCTGGGCGCGGTGGCTCAT
GACTGTAATCCCAGCACTTTG
>64
ACTGTGTTGCTAGGCGACGGTCCAGGGATTGAGGACGGCCAGCAAAGGCCGGCAGGACTG
GGGTCCATTTGCTTCTTCGACTGCTGCTGGGTCTGGTGCTTGCTCTGGGGGAGAGGAGGT
CTTAATTGTAGGCAGAGGAAGCAACTAATTACGTGGGATGACTAAAGTCACCCTTGACCC
TATGCGTCTGCCTCGGTGTCTGCAGTTTTACCTTTAGCAACTCGTTCAAGTCAAGACTCT
GGCATCCTAACATTTTTGGTGTGTGAAATTTTTGGTTCAAACAAAATTTTAACTTAGAAG
CATGAACAAGAAAAAGATATTTTAAAATATTGCTCCATTAATGGGGGACTCTCTACTTCC
CCCTTCGAAGGGGCTGGCTTTCTTCTAAAACCCTAGACTCTGGAGCATAATTTGAAAATC
AGTGGGTTAAAGTATTGCAGCCACCCTGTTAAAAAGTAAACAGCCTTGGTTTGATAAAAT
ATTAAGCTATTTTAAAATTACTGATACATGATGGCAGGTGGCAATGTTTTCCTGTGTAGG
GAGGAGGAGGGGGATAATAGACTCCTTAGAGGATCTGAAGTCATACAATGGACCCACTGC
CCAGAAAAATGCACATATCTGAAATTCTGCATCTGGCCGTATATGGGCAATGATCCATGG
GCCATAGGTTAAGGACCCCTGTCTTGTGGGATATTTGTTTATGTGATTTACTTTCAAATG
GGGTAAATATTTAAGGCTTGGAGCACAGAAGAATGAGTTTTGAAAAGGGGAGGAAGGAGA
AGAAGAGCTAGAGAATCAGGATCTTGGTGGTAGAGGCCAGGAATGTGTGTTTTTAACATG
ATCTCCAGGCAGTTTTGATCAGACAAACATAGGCCTCAGAGGTCTAGAGCTGGTGCACCC
AGGCCCTATTGAGTCAGCAGTCCTAAGGGAGTGGGAGGAGGGAGGGAGGGAGGAGCCCAG
CTGCCTTTCCCAGGCTTCAGTGTGACCAGCTGGAGAACAATGGGAAACGTCCTCTTCCCT
CAGCCCTCCTCTTCACAATGGGACACAGTGAGGTCGCAGTGCCCCTGAGCCTCAACCAGT
CCATCCACCCAAAGCCTGAGCAGAGGAACTCTGAAGCAAAAAGTACAGAAACCAGGAGTT
CACAAAACACCCGCAAGGGCTGGGCCTGAGAGAAAGTCTCATCTGGGGAACTCATGTTCC
AAATTCTGACATTTCTCCATGGTTTTCCATGTTCCTATGCTAAGTGGAATTCATTGGTAC
TTCCCAGCAAAGGGCTAGTCTCTCCCTAACAGTCAGGGAACTTTTAGAGTTTGTCAGAAG
TAACACAGAGCTTCCATTAATTTGGGGTTGATTAATGGAATCTGTTCTGGTCTGGGTCAG
GTACTTTCCAGGCAAAGAAGCATTTGTAACTAAGTCAACAACTACCTATTGACTCTGCTA
TACCCAGCTCCAGGGCATTTGCCTGGCGACCCCAGCCTCATCCTTTTTTTTTTTTTTTTT
TTGAGGCAGTGTCTCACTCTGCCACCCAGGCTGGAGTACAGTGGCATGATCACGGCTCAC
TGCAGCCTCCACTTCCCAGGCTCAATCAATCCTTCCACCTCAGCCTCTCAGGTAGCTGGG
ACTACAGGCACGTGCCACCACACCTAGCTAATTTTTATATTTTTTTGTAGAGCAGGGTTT
TGCCATATTGCCCAGGCTGGTCTTGAACTCCTGGCCTCAAGCAATCCTTCTGCCCTGGCC
TCCCAAAGTGTTGGGATTACAGGCGTGAGCCACTGCGCCCCGCTGCTAATTTTGACATTC
TCCCCGAAGAATCTGCTTTTTAGGGACTATGAGAGGAGAAGAGAAACTTCTCTTCTGAAA
GCAGATCCTTTGGGAACAAGGGAAGAAGTGGCCTCCTCCAGACCCCAAGGCATCCAGTCT
AAAGTTGGCTCCAGACAAAACCCAGGTTTACTTAAGAACCTGTTTCTTGACACAGATCCT
GTCCCAGCCAAGACAAACCCA
>65
GCAAGGGCTGGGCCTGAGAGAAAGTCTCATCTGGGGAACTCATGTTCCAAATTCTGACAT
TTCTCCATGGTTTTCCATGTTCCTATGCTAAGTGGAATTCATTGGTACTTCCCAGCAAAG
GGCTAGTCTCTCCCTAACAGTCAGGGAACTTTTAGAGTTTGTCAGAAGTAACACAGAGCT
TCCATTAATTTGGGGTTGATTAATGGAATCTGTTCTGGTCTGGGTCAGGTACTTTCCAGG
CAAAGAAGCATTTGTAACTAAGTCAACAACTACCTATTGACTCTGCTATACCCAGCTCCA
GGGCATTTGCCTGGCGACCCCAGCCTCATCCTTTTTTTTTTTTTTTTTTTGAGGCAGTGT
CTCACTCTGCCACCCAGGCTGGAGTACAGTGGCATGATCACGGCTCACTGCAGCCTCCAC
TTCCCAGGCTCAATCAATCCTTCCACCTCAGCCTCTCAGGTAGCTGGGACTACAGGCACG
TGCCACCACACCTAGCTAATTTTTATATTTTTTTGTAGAGCAGGGTTTTGCCATATTGCC
CAGGCTGGTCTTGAACTCCTGGCCTCAAGCAATCCTTCTGCCCTGGCCTCCCAAAGTGTT
GGGATTACAGGCGTGAGCCACTGCGCCCCGCTGCTAATTTTGACATTCTCCCCGAAGAAT
CTGCTTTTTAGGGACTATGAGAGGAGAAGAGAAACTTCTCTTCTGAAAGCAGATCCTTTG
GGAACAAGGGAAGAAGTGGCCTCCTCCAGACCCCAAGGCATCCAGTCTAAAGTTGGCTCC
AGACAAAACCCAGGTTTACTTAAGAACCTGTTTCTTGACACAGATCCTGTCCCAGCCAAG
ACAAACCCAAGTCATGTTGATCTTCTGCTTCCTTTCCTACTTGTGACTTTATGCAGCAGT
GGTTTTTAGACTCAGAATGTGAGACACCTGCTTGGCTCTGTCTTTTCTCTCTGGGAGGTA
GGGGAGGTAGGGAAGTTGTTCCCTTTTTCCCAATAGTCTTTGGGTAGTTATTCTTAGCCC
TGTTAATGTTTTACTCAAATATAGCCATTTATCAAAATTGTGGAGTTAATATTTGTTCAT
TTCAATGTATATAAATTTTACCTTTTAAAAAAGGACCATGAGGCCGGCATGGTGGTTCAC
ACCTGAATCCCAGCACTTTGGGAGGCTGAGGCAGGCAGATCGCTTTGAGCTCAGGAGTTC
AAGACCAGCCTGGGCAACATGGCAAAACCCCATCTCTATTAAAAATACAAAAAAATTAGC
CAGGCATGGTGGTGCATGCCTGTAATCCCAGCTATTCGGGAGGCTGAGGTGAGAGGATGG
CCTGAGTTCGGGAGTTCAAGGCTGCAGTTGCAGTGAGCCGAGATCACACCACTGCACTCC
AGCCTGGGTGGTGGAGTTAGACCCTGTCTCCAAAAAAAAAAAAAAAAAGAAAGAAAAAAA
GGACCACGAAAAATGAAAAATGACAGTCTCATGTGGGGAGGAGCAGGTGGAGGCAGATGT
AGTGGGGTAGAGATAGATAAAGAACGGCAGAAATTGGTGAGTATTGAAGTTGGGCAATGA
GATGGGGCTCATTGCACTGTTTTGTTTTTTTAATATATATTTGAAATAATGTATTTCAAA
TTTGCCATAATAGGTTTTATAAATTTACCACATCAAAAAGTAAAAGTGGAAGAAAAGACT
TAGGGATGTCTGTTTTCTCTTAGAAATCTCTTGATCAACAATCTCAAAGAAACTCATACT
CTTTAACCTAGTAATTCCACTTCTGGGAATTTATCTAAAGGAAATAATTAGAGATACAAA
GAAAGTGTCATTGCAATATTATTTAAAATAAGGAAAAATGGAACACAACTCCAGGTCCAA
CAATAGGGGAATGGTGAAAGAAACTGTGATGCGGCCATTAAGGACATGGGAAAGTGCTTT
TGACCTAAAATTAAATGGAAAAAAGTCAGAAAACAAAACTATATACCATATGATCTTCAT
TTGCATGTGTACATGCATGTA
>66
GTATGCTAGCCATGACTTTCCTAAACCAGGGCATTTCCCCCTTGACTACATATTGTTGAT
CCCCACCCTTTCCACGTATAAACCAAGGCCTGTGCACTCCCTGTGTGCCAGGCTAAAGCC
CAAGTCCTGACTTCCCCAGCAAGGGAATTGCTCCATGCGGATTTCTCTTGGTGGCTGTCC
AATAACACAGCTGAGTGACTCATTCCCTCATGGGGGCTGGCTTTCTCTGCAGGTCCAATG
ATGTGACCCAGTCCTGCAGTTCTGGGAGATCAACCACCATCCGCGTCAGGTGCAGTCCAC
AGAAAACTGTCCCTGGAAGTTTGCTGCTGCCAGGGTAAGCCCTGCAAAGGGATGTAACAA
AGGCCAAAATCTCCCTTGAAGTCATTCCATCCTGAGATCCAGAGATTACTGAAAAAGAGC
AAAAAAGAAAAGAGTTTGAGATCCATTAATGGGTGCTTAGGGGCACAGTCATGGCCCCAG
ACCCTCAGTCTTCATATGGCAAGAATGGGGTAGAAGGAAGAGTGAAAGCTATTCTCATAT
TCCTGGTCCATTAAGGCAGCAGCTGCGTAGCATGGTAACCAACAGCTCGGCTGAGAGCCA
GGTTGAATCATCTCCTCCACTAACCAGCTATGTTATCATGGATGCATTTCTTACCTTCTT
TAGGCCTCTTTTTTCCATATCTGTAAAAATGGGCATAATGCTAAATTCCCTCAGCGGGTT
GTTTTGAGGATTAAATGAGACAAGGAGACTTTAGGACGTTTCATGATCTCTGGCTATTAT
GAGGATTAGTAAAGGTTTAGGGATCCTAGGAATCTCTCTGCAACGAAAATACCCAGTTCT
GAGGTTAATAGCTGAGTGAACTAAATCAAAAATTTCTAAATGAATATGACCACAGGACAC
CCCCTCCCCTCCCCGCATAACAGCAGCTAACATCTTGACGGGCACTAGCGTCTTGAGGAA
GACGTTTTGGATATGCTGCGCCTAAACTGACTGGGGAGATGGGGAGCAAAGCAGGGCGTC
TTGACCCAGTAGTGGTGTCTGAGTGTCAAATCCCTGTTCTTGCCATTGTAAACATCACAG
TAAAGTACATAACAGGTATCCATACCGGAAGTTCATTCCTGAACCCCACCTCAACTCCAA
TCCCACCCCGAGGAAGCTGCATCAAAGTGGCTATTGCAAAATGTCACAAGTCTGTGGGGA
GGACAGGAACCTCAAAGGGGTTGATGAGACAGCCATGCTGGAGCTCAGACACCTTACAAT
AGCTCTCATAAGATGTCAGCAAAAACATAAACGGGCAGAGGGTGGGGAGCCCACTGGAGG
CCAGGAAGGCCTCTTATCAGTGAAATCAGAGATCAAAACCTGTGTTAAGGACTAGTTGGA
AGGATCCTGGTAGGGCTAATGGTTTGGGCAGGGAGAGGGTAAATCAGGCAAGCTATGAGA
CAACAGGCTTCCAACCAGATCTTCCCCACCCCTCCAGCGAGTGAGAGCTCAGGTCTCTTT
TCTGCTTTGCTAGAACGTGCTCGGATGGGACCTGTGATGGCTGCAACTTCCACTTCCTGT
GGGAGAGCGCGGCTGCTTGCCCGCTCTGCTCAGTGGCTGACTACCATGCTATCGTCAGCA
GCTGTGTGGCTGGGATCCAGGTGGGTTTCCCTCTGATCGGGCACTTCCATGAGAGAAGGG
AATGGGAGATCTGAGTTCCTTGTTTTTCTCCCCAACAGAAGACTACTTACGTGTGGCGAG
AACCCAAGCTATGCTCTGGTGGCATTTCTCTGCCTGAGCAGAGAGTCACCATCTGCAAAA
CCATAGATTTCTGGCTGAAAGTGGGCATCTCTGCAGGCACCTGTACTGCCATCCTGCTCA
CCGTCTTGACCTGCTACTTTTGGAAAAAGAATCAAAAGTACATGTTGCGGTATTGGAGTG
TGGGGATGGACAGGGTTGGATTATTGATCAGGGAGAATATCTGAAAGTATAAATTAATGG
GGTTTTTCTCTGGAGTTGGCT
>67
CGTGGCCTGATGGAGGTCGGAAGTCCTGACTCCTCGGCAGTGCTTTATGTTTCTTTGGGA
GGTTGAGAGCTGGAATGTGAACTGGGCTGTCACTTAGGAGCCTTTATCTCACCTCAGCTT
CCTTAGTCCCTGAGCAGCGACTTGGGCCTGCTGGAGCATAGTACCAAGGAAAGGGGCCAT
GTGCTCCATTTTCCACTGGGGGCTTGAGATTGATCCTATTAATCTTGCTGCTGGAAACCC
TGTCAAAACTGAGGTAGGTGCGTGAAGGGGTGACAGTGGCTCTCTTGTCTTGCCTGGCTA
TGCCAGCTGGGGGCCCACAGGCAGACCCGCCTGGGCCGTAGCCCATTGCCCCAGCTCTGG
GATAACAAAGCCGGGACAAGGGGACAAAGAGCAAGCTGCTCCCATTTGTAATTCAGAAGG
ACCAGAAACTCACATTTCCTGTGGCCTCAACTATTTGGTTTGAAGAAAGGCAGCGTACAC
AGTGTGCAGGAGGCTAGTTTTGCCCCACCCCCTATACCATTCCAGAAGCCCACTGGGAAC
TCTCACAGGGCCCTGAACGCCCCTGCTCTGCCTTAGCTCTGTCTTAGAAGTCCCTACAGC
TGCCTGCACCACTCCCCACGCCTACCTGCTTAGGCTCCTGGTGCCTGTCACCTTCCTACC
AGTAGGAGGCTCTGCTTTTTGCCATGGCCCTGAGAGCTCTGTGGGAGGGCAGAAGCTGGG
GCTTTGAGTCCCTGAGGACCCAGCTGACTTACCTGCTGGAGCTGGCTGCCTGGACTCTCA
GCTGCTTTGTGCAGAGAGACCCTCCTGCCTTGGGCAGCCCAGCTTTCCCTGCCAGCCTTC
CTCCTGCCCGTGTAGGGACTGGTGTAGGAGCCTGGCTAGGAAGATGGCTGTATGGACAAA
CTGGCTTGTTAGCAGAAAGTAACTATAAGGGACCCCATGCTTCCAGAAGCCAGAGGAGAG
GAAGTCAATGGTAGTGAAGGCAAGGATGACTGTGGCTGAGGTCCCTCCCCACAGGTCATA
CCCAAGAGCACAACAGCAGGAGGGCACACACGGTCACCGAGTGCTTACCTTGTGCCAGGC
ACCATTAGGAGCAGGGTTTACAGAAAGAAGGTAACACAGTTCCTGCTCACAAATAACTGT
TGGGAAAGGTGTGGTTCGCCTTCCTTCAGAGAGGGAAAACCAGACACTCTCCCTCCCTGA
GGCAGTGGGATGGGGCTGATGCAAGCTTCATTTAGGAGGGGCCGACCCACCTGGAAGCCG
AGCAGTTGGGAACAGGCCCAATAGCCTTGACTCCACCCTGGTAGTTGCCTCCGCATCCCA
CGCCTGATGCCCTCATCTCTGGCACCTTGACCTGCCCCATCTCCAACCTCAGCTACCCAG
GTTACCTCAGTTAGCAAACACCCTCCAGAGGCCTAGTGGAGTGAGTCAGAGCCCTGGGTC
CCTCACCAACCCTGGGTTCCCACACCCAGGTATTCAGGGCCCAAGATGCAGGTCTGGGTG
CTTTAGGCAGGGAGTGAGGAAACACTGGGACCAACAGTCTGGCCTCTCCACCAAGAGAGA
CAACCATAAGCCAGACTTCTAGAAACTCTAAAGAGGCTGGTAACTGGGGACCCAACGTAA
GGCCGAGGGACCTGCCTGCGCTCACAGTCCAGGCTGGGCAGGGCAGCTCATTAGCCAAAC
ACTGAAACCTCACTCCTGGGAACCAACATTCTCCTAGCCGTCTGTCCTGCTTTTCCTCCC
CTGAAGCTTTTCCGGTTTACCCCAGGTCCTGAGAATGCCTCCTCTCCCCGAGTCCCCATC
CTTCCCCAGGGGGTACGCGGCGGGGGCGGCCCTGGCTGCACTCCCAGGATGAGTCTGACA
GGCAGAGCTGGGATGGGCGCCAGACAAATGTACTGCGTGTCGGAGCCTGTGCCGGGATGA
GGGGCCTGCCCCGCTCTCCCAGTTACCTCCCAACATGGGGTTCCCCAGCAGCTCTTCCCA
GGTACAAAAGGGGAGTGCTTC
>68
GCGACTTGGGCCTGCTGGAGCATAGTACCAAGGAAAGGGGCCATGTGCTCCATTTTCCAC
TGGGGGCTTGAGATTGATCCTATTAATCTTGCTGCTGGAAACCCTGTCAAAACTGAGGTA
GGTGCGTGAAGGGGTGACAGTGGCTCTCTTGTCTTGCCTGGCTATGCCAGCTGGGGGCCC
ACAGGCAGACCCGCCTGGGCCGTAGCCCATTGCCCCAGCTCTGGGATAACAAAGCCGGGA
CAAGGGGACAAAGAGCAAGCTGCTCCCATTTGTAATTCAGAAGGACCAGAAACTCACATT
TCCTGTGGCCTCAACTATTTGGTTTGAAGAAAGGCAGCGTACACAGTGTGCAGGAGGCTA
GTTTTGCCCCACCCCCTATACCATTCCAGAAGCCCACTGGGAACTCTCACAGGGCCCTGA
ACGCCCCTGCTCTGCCTTAGCTCTGTCTTAGAAGTCCCTACAGCTGCCTGCACCACTCCC
CACGCCTACCTGCTTAGGCTCCTGGTGCCTGTCACCTTCCTACCAGTAGGAGGCTCTGCT
TTTTGCCATGGCCCTGAGAGCTCTGTGGGAGGGCAGAAGCTGGGGCTTTGAGTCCCTGAG
GACCCAGCTGACTTACCTGCTGGAGCTGGCTGCCTGGACTCTCAGCTGCTTTGTGCAGAG
AGACCCTCCTGCCTTGGGCAGCCCAGCTTTCCCTGCCAGCCTTCCTCCTGCCCGTGTAGG
GACTGGTGTAGGAGCCTGGCTAGGAAGATGGCTGTATGGACAAACTGGCTTGTTAGCAGA
AAGTAACTATAAGGGACCCCATGCTTCCAGAAGCCAGAGGAGAGGAAGTCAATGGTAGTG
AAGGCAAGGATGACTGTGGCTGAGGTCCCTCCCCACAGGTCATACCCAAGAGCACAACAG
CAGGAGGGCACACACGGTCACCGAGTGCTTACCTTGTGCCAGGCACCATTAGGAGCAGGG
TTTACAGAAAGAAGGTAACACAGTTCCTGCTCACAAATAACTGTTGGGAAAGGTGTGGTT
CGCCTTCCTTCAGAGAGGGAAAACCAGACACTCTCCCTCCCTGAGGCAGTGGGATGGGGC
TGATGCAAGCTTCATTTAGGAGGGGCCGACCCACCTGGAAGCCGAGCAGTTGGGAACAGG
CCCAATAGCCTTGACTCCACCCTGGTAGTTGCCTCCGCATCCCACGCCTGATGCCCTCAT
CTCTGGCACCTTGACCTGCCCCATCTCCAACCTCAGCTACCCAGGTTACCTCAGTTAGCA
AACACCCTCCAGAGGCCTAGTGGAGTGAGTCAGAGCCCTGGGTCCCTCACCAACCCTGGG
TTCCCACACCCAGGTATTCAGGGCCCAAGATGCAGGTCTGGGTGCTTTAGGCAGGGAGTG
AGGAAACACTGGGACCAACAGTCTGGCCTCTCCACCAAGAGAGACAACCATAAGCCAGAC
TTCTAGAAACTCTAAAGAGGCTGGTAACTGGGGACCCAACGTAAGGCCGAGGGACCTGCC
TGCGCTCACAGTCCAGGCTGGGCAGGGCAGCTCATTAGCCAAACACTGAAACCTCACTCC
TGGGAACCAACATTCTCCTAGCCGTCTGTCCTGCTTTTCCTCCCCTGAAGCTTTTCCGGT
TTACCCCAGGTCCTGAGAATGCCTCCTCTCCCCGAGTCCCCATCCTTCCCCAGGGGGTAC
GCGGCGGGGGCGGCCCTGGCTGCACTCCCAGGATGAGTCTGACAGGCAGAGCTGGGATGG
GCGCCAGACAAATGTACTGCGTGTCGGAGCCTGTGCCGGGATGAGGGGCCTGCCCCGCTC
TCCCAGTTACCTCCCAACATGGGGTTCCCCAGCAGCTCTTCCCAGGTACAAAAGGGGAGT
GCTTCCTTGCAGCCTGGACTTGGCCAGGTCCTGGTGGGGCTGATGCCTCGGCCTCTGACA
TTGCCCTTTTAAGAGCCCTCTCCGGCGGGGCCAACCTGTAATCCCAGCGCTTTGGGAGGC
CTAGGAGGGCGGATCGCCTGA
>69
TCAACTATTTGGTTTGAAGAAAGGCAGCGTACACAGTGTGCAGGAGGCTAGTTTTGCCCC
ACCCCCTATACCATTCCAGAAGCCCACTGGGAACTCTCACAGGGCCCTGAACGCCCCTGC
TCTGCCTTAGCTCTGTCTTAGAAGTCCCTACAGCTGCCTGCACCACTCCCCACGCCTACC
TGCTTAGGCTCCTGGTGCCTGTCACCTTCCTACCAGTAGGAGGCTCTGCTTTTTGCCATG
GCCCTGAGAGCTCTGTGGGAGGGCAGAAGCTGGGGCTTTGAGTCCCTGAGGACCCAGCTG
ACTTACCTGCTGGAGCTGGCTGCCTGGACTCTCAGCTGCTTTGTGCAGAGAGACCCTCCT
GCCTTGGGCAGCCCAGCTTTCCCTGCCAGCCTTCCTCCTGCCCGTGTAGGGACTGGTGTA
GGAGCCTGGCTAGGAAGATGGCTGTATGGACAAACTGGCTTGTTAGCAGAAAGTAACTAT
AAGGGACCCCATGCTTCCAGAAGCCAGAGGAGAGGAAGTCAATGGTAGTGAAGGCAAGGA
TGACTGTGGCTGAGGTCCCTCCCCACAGGTCATACCCAAGAGCACAACAGCAGGAGGGCA
CACACGGTCACCGAGTGCTTACCTTGTGCCAGGCACCATTAGGAGCAGGGTTTACAGAAA
GAAGGTAACACAGTTCCTGCTCACAAATAACTGTTGGGAAAGGTGTGGTTCGCCTTCCTT
CAGAGAGGGAAAACCAGACACTCTCCCTCCCTGAGGCAGTGGGATGGGGCTGATGCAAGC
TTCATTTAGGAGGGGCCGACCCACCTGGAAGCCGAGCAGTTGGGAACAGGCCCAATAGCC
TTGACTCCACCCTGGTAGTTGCCTCCGCATCCCACGCCTGATGCCCTCATCTCTGGCACC
TTGACCTGCCCCATCTCCAACCTCAGCTACCCAGGTTACCTCAGTTAGCAAACACCCTCC
AGAGGCCTAGTGGAGTGAGTCAGAGCCCTGGGTCCCTCACCAACCCTGGGTTCCCACACC
CAGGTATTCAGGGCCCAAGATGCAGGTCTGGGTGCTTTAGGCAGGGAGTGAGGAAACACT
GGGACCAACAGTCTGGCCTCTCCACCAAGAGAGACAACCATAAGCCAGACTTCTAGAAAC
TCTAAAGAGGCTGGTAACTGGGGACCCAACGTAAGGCCGAGGGACCTGCCTGCGCTCACA
GTCCAGGCTGGGCAGGGCAGCTCATTAGCCAAACACTGAAACCTCACTCCTGGGAACCAA
CATTCTCCTAGCCGTCTGTCCTGCTTTTCCTCCCCTGAAGCTTTTCCGGTTTACCCCAGG
TCCTGAGAATGCCTCCTCTCCCCGAGTCCCCATCCTTCCCCAGGGGGTACGCGGCGGGGG
CGGCCCTGGCTGCACTCCCAGGATGAGTCTGACAGGCAGAGCTGGGATGGGCGCCAGACA
AATGTACTGCGTGTCGGAGCCTGTGCCGGGATGAGGGGCCTGCCCCGCTCTCCCAGTTAC
CTCCCAACATGGGGTTCCCCAGCAGCTCTTCCCAGGTACAAAAGGGGAGTGCTTCCTTGC
AGCCTGGACTTGGCCAGGTCCTGGTGGGGCTGATGCCTCGGCCTCTGACATTGCCCTTTT
AAGAGCCCTCTCCGGCGGGGCCAACCTGTAATCCCAGCGCTTTGGGAGGCCTAGGAGGGC
GGATCGCCTGAGGTCAGGAGTTCGAGACCAGCCTGGTTAACATGGTGAAACTCTGATTCT
ACTAAAAATACCAAAAATTAGGCGAGCATGGTGGTGCGCACCTGTAATCCCAGCTACTCA
GGAGGCTGAGGCAGGAGGATCGCTTGAACCCAGGAGGCATAGGTTGCAGTGAGCCGAGAT
TGTGCCACTGCACTCCAGCCTGGGTGACAGAGTGAGACTCTGTCTCAAAAAAATAAAAAT
TAAAAAAGCCCTCCCCATGGGGGTGGGGTGGGGGTGCTGCAGGCAGGTTCATGTTGCAGA
AACCCAGCAATGTGCAGCTCC
>70
GGTGAGCCGAGATTGTGCCACTGCACTCCAGCCTGGGCAACAGAGCAAGACTCCGTCTCA
AAAAAAATTAAAAAAAAAAAATACTGCATTCCCTGACTCTCAGGAGCTGCCTGCGGAGGG
GCCCAGGGCTCAGGCACCTCATTTTCCTCTCATTCTTCAAAAATTGAGAGACATAAAGCA
GAGTGTCAACAATTATTGAATCCAGACACCAGGCACAGTGGCTCACATATGTAATCCCAC
TTGAGACCAGGATTTGAGATCAGCCTGTGCAACACAGCAAGACCCCCTCTCAAAAAAAAA
AAAAAAAAAAAAAAAAAAGCTGGGCATGGGTGGCCTGCACCTGTAGTCCCAGCTAGCTAC
TCAGGAGGCTGAGGTGGGAGGATCACTTGGGGCTGTTCTCAAGCAGTCAAGGCTGCAGTG
AGCTATGATCACACCATTGCACTCCAGCCTGGGCAACACAGTGAGACCCTGTCTGAAAAA
AATAAAATAAAAATTGTTGAATCTAGCAGGAGAATATCTGGGTATTTATTATACCATTAC
ACCATTCTTTTGATTTTTCTGAAGGCTTGAAATTTTCCCAAATAAAAAACTGGGGGAGAT
TTTTTAAACCTAAAAATGTTTATTAGTTTAAAAAAAAATTACTTTCACTGCCGAGCAGAG
ACTGGTTTGGAGGGGAGGTGACCACATGAAGAATCCATAAAATCCTGACTGAGTATCCCC
CTCTGTGACAGACCTGAAGTGGGGAACTGAGAAACAACAGAGCCCCCACAAGGAGTGCAC
CTTCCAGCCTTGAAGAAAGTGGGGAACAGTGGGCGGGGCACGACAGGCAAGTGTAGACCG
AAGGGTGTTCAGATTTCTGGCCACCCCCATCCCCCAGTCTGCTGGCTCCTGGTTCCTTCA
CGCCACCCACCCCACAGTCCAGGAGCTCCAGGAGTCACCCATGGCCAGGTTCTCTCCTTC
TGGTTTCTGTGCCCTTTCTAAAGCAGCACAGAGCCCAGAAATGGGATCGGGTGCCAGGGC
CTCTTTCTCTTTCCAGAGAAACTGCCCTGCCCACCCACAAAAGGTCACCATGACCGATCC
CATCAGCAGCCTCCCTCCCCACCCCTCCTTCCCAGCAGGCCATTGGTTCCAGAATTTCAG
GCCACAGGGATCTGCCCAAGGCAGAGCTCACCTTGTTCTTCCTCACCAGCGTGCTAGGCC
ACAGCAGAGCCACCCCAATCTTCAGCTCCAGCCAAGCTGATGCTTGCATTTCATTCATTC
CTTTCATTCATTCATAGTGTACTGCTTAAGAGAGTGGGCTCTGGGGTCAGATTGCCGGGG
TCCAAATCCTAGCTCTTCCATTACTAGCTGTATAATCATGGAGAAGACACTTAATGTGTA
GATTAAGTGACTTAACTGATGAATTCCTCTTCCAGGAATGCTGTTCCTGATTCTTGAAGA
TGCAGCCCAAGTCCCGTCTCCTCTAGAGGCCCTCTGGGATTTCCTCCACCCTCACTGCTC
TGTCCTCTGAATTCCTTTAGCCTTTTCTCTCAGTTGCTTCTGGAGCACTTCACCCATGCG
ACCCTGTTGTGTTGAAAGCCAGGGCCATGCCTTATCCAGGGGGTCCTCAGGAAGCAACCT
GAGTAAGGAAATCCCACCAGAGCTAAAGGACAGCCGCAAGGCTAGCCAAGCAGGTTTCCT
TCCTTCCCAGAGCCTCCACTGTGAAGTGGGAGGTTTGGACTAGAAGAACAATAAATTCTC
TTTTAACAGACCCCAAGCCCTTGCTGCCCCTTGATAGCACCTAAAAGCTATGCAGAAGGG
AGGCCTAAATGTCCCTTACACACAGGAGGGAGGTCCATAGGTTCCTTACAACTGGAAAGC
TCCATGAAGCAGGCAGCCCTTCCCTGGGGATCAGGGAGGCCTCCACCAGGGCAACCCCTC
CCTCATTTGAGACTCTCAGTGATGCATATGAAACTTGGAAATTTCCCTCCTGCTTTTGGG
AGTTGGAAGTATCTGAGGAAG
>71
CGTTGACCCGGCCGCCGGCCGGGAGCTGGGAGAGATGCGGAGCCCGGCCACCGGCGTCCC
CCTCCCAACGCCGCCGCCGCCGCTGCTGCTGCTGTTGCTGCTGCTGCTGCCGCCGCCACT
ATTGGGAGACCAAGTGGGGCCCTGTCGTTCCTTGGGGTCCAGGGGACGAGGCTCTTCGGG
GGCCTGCGCCCCCATGGGCTGGCTCTGTCCATCCTCAGCGTCGAACCTCTGGCTCTACAC
CAGCCGCTGCAGGGATGCGGGCACTGAGCTGACTGGCCACCTGGTACCCCACCACGATGG
CCTGAGGGTTTGGTGTCCAGAATCCGAGGCCCATATTCCCCTACCACCAGCTCCTGAAGG
CTGCCCCTGGAGCTGTCGCCTCCTGGGCATTGGAGGCCACCTTTCCCCACAGGGCAAGCT
CACACTGCCCGAGGAGCACCCGTGCTTAAAGGCTCCACGGCTCAGATGCCAGTCCTGCAA
GCTGGCACAGGCCCCCGGGCTCAGGGCAGGGGAAAGGTCACCAGAAGAGTCCCTGGGTGG
GCGTCGGAAAAGGAATGTAAATACAGCCCCCCAGTTCCAGCCCCCCAGCTACCAGGCCAC
AGTGCCGGAGAACCAGCCAGCAGGCACCCCTGTTGCATCCCTGAGGGCCATCGACCCGGA
CGAGGGTGAGGCAGGTCGACTGGAGTACACCATGGATGCCCTCTTTGATAGCCGCTCCAA
CCAGTTCTTCTCCCTGGACCCAGTCACTGGTGCAGTAACCACAGCCGAGGAGCTGGATCG
TGAGACCAAGAGCACCCACGTCTTCAGGGTCACGGCGCAGGACCACGGCATGCCCCGACG
AAGTGCCCTGGCTACACTCACCATCTTGGTTACTGACACCAATGACCATGACCCTGTGTT
CGAGCAGCAGGAGTACAAGGAGAGCCTCAGGGAGAACCTGGAGGTTGGCTATGAGGTGCT
CACTGTCAGGGCCACGGATGGTGATGCCCCTCCCAATGCCAATATTCTGTACCGCCTGCT
GGAGGGGTCTGGGGGCAGCCCCTCTGAAGTCTTTGAGATCGACCCTCGCTCTGGGGTGAT
CCGAACCCGTGGCCCTGTGGATCGGGAAGAGGTGGAATCCTACCAGCTGACGGTAGAGGC
AAGTGACCAGGGTCGGGACCCGGGTCCTCGGAGTACCACAGCCGCTGTTTTCCTTTCTGT
GGAGGATGACAATGATAATGCCCCCCAGTTTAGTGAGAAGCGCTATGTGGTCCAGGTGAG
GGAGGATGTGACTCCAGGGGCCCCAGTACTCCGAGTCACAGCCTCGGATCGAGACAAGGG
GAGCAATGCCGTGGTGCACTATAGCATCATGAGTGGCAATGCTCGGGGACAGTTTTATCT
GGATGCCCAGACTGGAGCTCTGGATGTGGTGAGCCCTCTTGACTATGAGACGACCAAGGA
GTACACCCTACGGGTGCGAGCACAGGATGGTGGCCGTCCCCCACTCTCTAATGTCTCTGG
CTTGGTGACAGTACAGGTCCTGGATATCAACGACAATGCCCCCATCTTCGTCAGCACCCC
TTTCCAGGCTACTGTCCTGGAGAGTGTCCCCTTAGGCTACCTGGTTCTCCATGTCCAGGC
TATCGACGCTGATGCTGGTGACAATGCCCGCCTGGAATACCGCCTTGCTGGGGTGGGACA
TGACTTCCCCTTCACCATCAACAATGGCACAGGCTGGATCTCTGTGGCTGCTGAACTGGA
CCGGGAGGAAGTTGATTTCTACAGCTTTGGGGTAGAAGCTCGAGACCATGGCACTCCAGC
ACTCACTGCCTCGGCCAGTGTCAGCGTGACTGTCCTGGATGTCAACGACAACAATCCAAC
CTTTACCCAACCAGAGTACACAGTGCGGCTCAATGAGGATGCAGCTGTGGGCACCAGCGT
GGTGACGGTGTCAGCTGTGGACCGTGATGCTCATAGTGTCATCACCTACCAGATCACCAG
TGGCAATACTCGAAACCGCTT
>72
AAACCATGGTGCCTTGCGGGGAGGGCCACCCCTCCTAGGCTCTACGCGGCGCAGCCCAGC
CTAGGGCAGAGTGCGGGAGGATGGGGAGCTGGGGGTGCTTTCCTGTTTCCTTCGTCTGGT
GAAAGCTTTCACTCTCTCCTCTGTTTCAACTAACCCTCTGTCTGCCTTTTCTGCCACTTT
CCTTTCCTGCCTCTCCAGATTTCTCTTCTTTAACTTCCTGCATTAACCCTGGGCCGTGGT
TCCTACGCCCGAGGCTCCCTTCCCTTCCCCAGCCGCACTCATGCCCTGCTCCTGTCTTGT
GCTTTATCCTGCCCCGCTCCCCATCGCCTGCCCGCAGCAGCGACGAAACGTCCATCTGAG
GAGCCTGGGCCTTGCCGGGAGGGGTACTCACCCCACCTAAGGCCATCTAGTGCCAACTCC
CCCCCCACCATTCCCCTCACTGCACTTTGGACCCCTGGGGCCAACATCTCCAAGACAAAG
TTTTTCAGAAAAGAGGAAAAAAAGAATTTAAAAAAGGATCTCCACTCTTCATGACTTCAG
GGATTCATTTTTTTTATACGCTGGAAATTGACTCCCCTTTCCCTTCCCAAAGAGGATAGG
ACCTCCCAGGATGCTTCCCAGCCTCTCCTCAGTTTCCCATCTGCTGTGCCTCTGGGAGGA
GAGGGACTCCTGGGGGGCCTGCCCCTCATACGCCATCACCAAAAGGAAAGGACAAAGCCA
CACGCAGCCAGGGCTTCACACCCTTCAGGCTGCACCCGGGCAGGCCTCAGAACGGTGAGG
GGCCAGGGCAAAGGGTGTGCCTCGTCCTGCCCGCACTGCCTCTCCCAGGAACTGGAAAAG
CCCTGTCCGGTGAGGGGGCAGAAGGACTCAGCGCCCCTGGACCCCCAAATGCTGCATGAA
CACATTTTCAGGGGAGCCTGTGCCCCCAGGCGGGGGTCGGGCAGCCCCAGCCCCTCTCCT
TTTCCTGGACTCTGGCCGTGCGCGGCAGCCCAGGTGTTTGCTCAGTTGCTGACCCAAAAG
TGCTTCATTTTTCGTGCCCGCCCCGCGCCCCGGGCAGGCCAGTCATGTGTTAAGTTGCGC
TTCTTTGCTGTGATGTGGGTGGGGGAGGAAGAGTAAACACAGTGCTGGCTCGGCTGCCCT
GAGGGTGCTCAATCAAGCACAGGTTTCAAGTCTGGGTTCTGGTGTCCACTCACCCACCCC
ACCCCCCAAAATCAGACAAATGCTACTTTGTCTAACCTGCTGTGGCCTCTGAGACATGTT
CTATTTTTAACCCCTTCTTGGAATTGGCTCTCTTCTTCAAAGGACCAGGTCCTGTTCCTC
TTTCTCCCCGACTCCACCCCAGCTCCCTGTGAAGAGAGAGTTAATATATTTGTTTTATTT
ATTTGCTTTTTGTGTTGGGATGGGTTCGTGTCCAGTCCCGGGGGTCTGATATGGCCATCA
CAGGCTGGGTGTTCCCAGCAGCCCTGGCTTGGGGGCTTGACGCCCTTCCCCTTGCCCCAG
GCCATCATCTCCCCACCTCTCCTCCCCTCTCCTCAGTTTTGCCGACTGCTTTTCATCTGA
GTCACCATTTACTCCAAGCATGTATTCCAGACTTGTCACTGACTTTCCTTCTGGAGCAGG
TGGCTAGAAAAAGAGGCTGTGGGCAGGAAAGAAAGGCTCCTGTTTCTCATTTGTGAGGCC
AGCCTCTGGCTTTTCTGCCGTGGATTCTCCCCCGTCTTCTCCCCTCAGCAATTCCTGCAA
AGGGTTAAAAATTTAACTGGTTTTTACTACTGATGACTTGATTTAAAAAAAATACAAAGA
TGCTGGATGCTAACTTGGTACTAACCATCAGATTGTACAGTTTGGTTGTTGCTGTAAATA
GGGTAGCGTTTTGTTGTTGTTGTTTTTTCATGCCCCATACTACTGAATAAACTAGTTCTG
TGCGGGTACAGCACTGTCACTGTCCGCTTCTGTGTGGTACCCTGTCCTCCCACAGGGAGG
AAGGTCTGGTCTCTGGAAAAC
>73
GGCTCCCTTCCCTTCCCCAGCCGCACTCATGCCCTGCTCCTGTCTTGTGCTTTATCCTGC
CCCGCTCCCCATCGCCTGCCCGCAGCAGCGACGAAACGTCCATCTGAGGAGCCTGGGCCT
TGCCGGGAGGGGTACTCACCCCACCTAAGGCCATCTAGTGCCAACTCCCCCCCCACCATT
CCCCTCACTGCACTTTGGACCCCTGGGGCCAACATCTCCAAGACAAAGTTTTTCAGAAAA
GAGGAAAAAAAGAATTTAAAAAAGGATCTCCACTCTTCATGACTTCAGGGATTCATTTTT
TTTATACGCTGGAAATTGACTCCCCTTTCCCTTCCCAAAGAGGATAGGACCTCCCAGGAT
GCTTCCCAGCCTCTCCTCAGTTTCCCATCTGCTGTGCCTCTGGGAGGAGAGGGACTCCTG
GGGGGCCTGCCCCTCATACGCCATCACCAAAAGGAAAGGACAAAGCCACACGCAGCCAGG
GCTTCACACCCTTCAGGCTGCACCCGGGCAGGCCTCAGAACGGTGAGGGGCCAGGGCAAA
GGGTGTGCCTCGTCCTGCCCGCACTGCCTCTCCCAGGAACTGGAAAAGCCCTGTCCGGTG
AGGGGGCAGAAGGACTCAGCGCCCCTGGACCCCCAAATGCTGCATGAACACATTTTCAGG
GGAGCCTGTGCCCCCAGGCGGGGGTCGGGCAGCCCCAGCCCCTCTCCTTTTCCTGGACTC
TGGCCGTGCGCGGCAGCCCAGGTGTTTGCTCAGTTGCTGACCCAAAAGTGCTTCATTTTT
CGTGCCCGCCCCGCGCCCCGGGCAGGCCAGTCATGTGTTAAGTTGCGCTTCTTTGCTGTG
ATGTGGGTGGGGGAGGAAGAGTAAACACAGTGCTGGCTCGGCTGCCCTGAGGGTGCTCAA
TCAAGCACAGGTTTCAAGTCTGGGTTCTGGTGTCCACTCACCCACCCCACCCCCCAAAAT
CAGACAAATGCTACTTTGTCTAACCTGCTGTGGCCTCTGAGACATGTTCTATTTTTAACC
CCTTCTTGGAATTGGCTCTCTTCTTCAAAGGACCAGGTCCTGTTCCTCTTTCTCCCCGAC
TCCACCCCAGCTCCCTGTGAAGAGAGAGTTAATATATTTGTTTTATTTATTTGCTTTTTG
TGTTGGGATGGGTTCGTGTCCAGTCCCGGGGGTCTGATATGGCCATCACAGGCTGGGTGT
TCCCAGCAGCCCTGGCTTGGGGGCTTGACGCCCTTCCCCTTGCCCCAGGCCATCATCTCC
CCACCTCTCCTCCCCTCTCCTCAGTTTTGCCGACTGCTTTTCATCTGAGTCACCATTTAC
TCCAAGCATGTATTCCAGACTTGTCACTGACTTTCCTTCTGGAGCAGGTGGCTAGAAAAA
GAGGCTGTGGGCAGGAAAGAAAGGCTCCTGTTTCTCATTTGTGAGGCCAGCCTCTGGCTT
TTCTGCCGTGGATTCTCCCCCGTCTTCTCCCCTCAGCAATTCCTGCAAAGGGTTAAAAAT
TTAACTGGTTTTTACTACTGATGACTTGATTTAAAAAAAATACAAAGATGCTGGATGCTA
ACTTGGTACTAACCATCAGATTGTACAGTTTGGTTGTTGCTGTAAATAGGGTAGCGTTTT
GTTGTTGTTGTTTTTTCATGCCCCATACTACTGAATAAACTAGTTCTGTGCGGGTACAGC
ACTGTCACTGTCCGCTTCTGTGTGGTACCCTGTCCTCCCACAGGGAGGAAGGTCTGGTCT
CTGGAAAACAGAAGAGCCGGCAGGGCCCAGAAGGCCCCACCGGGAGGTCGGGAGACTCAG
ACACCACTGGCTGATAAGCCTGTCCCTCTGCCCATGTCCATGACACTGCTCCCAAATAGC
TGGATCAGCACAGAGCCCATTTCCTGGCATTTCCAAGGAAGACATGGTGGGCGGGCAGGA
AGGTGTCCTTTTCACCAGGACGGAAAGGACTTCTACGGTGGGAGAGGCTGCACGGGGCAG
GCAGCCTTCCAGCCCAGCCCC
>74
GTAATCCCAGCTACTTGGGAGACTGAGGCAGGAGAATCGCTTGAACCCAGGAGGCGGGGG
TCGCAGTGAGCTATCACGCCACTGCACTCCAGTCTGGGTGACAGAACGAGACACTGTCTC
AAAAACAAAAAAAACAAACAACAACAATAACAACAACAAAACCACAAAGATCTTAAGGCT
AAGGAAACAGACTTTTTTTTTTTTTTTTTTTTTTGAGATGGAGTCTCACTTTGTTGCCCA
GGCTGGAGTGCGGTGGTGCAATCTCAGCTCATTGCAACCTCTGCCTCCTGAGTTCAAGCG
ATTCTCCCGTCTCAGCCTCCCGAGTAGCTGGAATTACAGGCACACGCCACCAAGCCCAGC
TAATTTTTGTATTTTTAGTAGAGATGGTGTTTCGCCATGGCCGTGAACTGCCTCAGGTGA
TCCGCCCACCTTGGCCTCCCAAAGTGCTGGGATTACAGGGATGAACCACCACGCTTGGCC
AGAAACAGACTTTTTGTAGCAATAATATTACTGGAAAGGGGTCCCAATCCAGACCCCAAG
TGAGGGTTCTTGGATCTCACACGAGAAAGAATTCAAGGCGAGTCCATAAAGTGAAAGCAA
GTTGATTAAGAAAGTAAAGGAATAAAGAATGGCTACTCCATAGGCAGAGCAGCCCGAGGG
CTGGTGGTTGCCCATTTTTATGATTATTTCTTGATGATATGCTAAACAAGGGGTGGATTA
TTCATGCCTCCTTTTTTTAGACCATATAGGGTAACTTCTGGATGTTGCCATGGCATTTGT
AAACTGTCATGGTGCTAGTGGGAGTGTAGCAGTGAGGTCACTCTCATCATCGTCTTGGTT
TTGGTGGGTTTTAGCCGGCTTCTTTACTGCAACTTGTTTCATCAGCAAGGTCTTTATGAC
CTGTATCTTGTGCTGACCTCCTTAGGATCTCATCTTGTTACTTAGAATTCCTGTCTGGGA
ATGCAGCCCAGTAGGTCTCAGCCTTATTTAACCAGCCCCTATTCAAGATGGAATTGCTCT
GGTCGAAACGCCTCTGACAATAAGACGCCAAATTCCAGCCTGATTCTAGTATAGTATCAC
ATGACAGACAGTAGGCCCTGAAAGAAATTAAAGTATTTTACCTCAAAATATATTTTTCTT
TTCTTTTTCTTTTTTTAGAAGCAAATGAAGGACAAAGTTTACTGTTCTTTTTTTTTTTTT
CCTTTTGTTGTTGTTGTTGTTGAGACGGAGTCTCACTCTGTTGCCTAGGCTGGAGTCCAG
TGGCACGATCTTGGCTCACTGCAAGCTCCACTTCCCGGGTTCACGCCATTCTCCTGCCTC
AAGTGGCTGGGACTACAGGCACCTGCCATCATGTCTGGCTAATTTTTTGTATTTTTAGTG
GAGACGGGGTTTCACCGTGTTAGCCAGGATCGTCTCGATCTCCTGACCTCGTGATCCGCC
CGCCTCGGCTTCCCAAAGTGCTGGGATTACAGGCGTGAGCCACCGCACCCGGCCCACAAA
ATTTATTTTAAAAGATGCTGCAAATTCACTCATCTGCTTCAAATAACTCCTGTCCTTTGG
GATCCAGTTATGGGCAATGTACACGAGACTTTACCAGTGCAATATATATATTTTCAATAG
GTCTTTGGGGAACAGGTGGGGTTTGGTTACATGAATAAGTTCTTTATGGTGATTTCTGAG
ATTTTGGTGCACCCATCACCCAAGCAGTGTACATTGCACCCAATTTGTAGTCTTTTATCC
CTCACCCCATCCCACCCTTTCCCTGAGTCCCCAAAGTCCATTGTATCATTTTTATGCCTT
TGTGTTCTCATAACTTAGCTCTTACCAAAATATATTTCTTTGACATATTTTGAAATGGCC
CTGCAGAGCTGTGTCTTGTGGGGAAGATCTACATTCTGTAGAGAATTCCTGTTCCTTCCC
AGGTCTTTTCCCTGATCCAGGAGAGAACTAGGAGTCTGGCACCTTTTTAGGTCTGATAAG
AGCTCTGAAGTCTGCTACCTG
>75
TGTCTAAAATGTATAAAATCAAGCTGTGCCCTGAACACCTGCGGCACATGTTGTCAGGAC
ATCCTGAGGCTGTGCCACCGGTATTCATCCTCAACCTTGGCAAAACAAACTTTCTAAATT
AACTGAGACCTGGCTGGGCACGGTGGCTCACGCCTGTAATCCCAGCACTTTGAAAGGCTG
AGGCAGGCGGATCACCCGAGATGAGGAGTCCAAGACTAGCCTGGCCAACATGGCGAAACC
TCGTCTCTACTAAAAATACAAAACTTAGCTGGGCATGGTGGCAGATGCCTGTAATCCCAG
CTACTTGCTTGGTAGGCCGAGGCAGGAGAATCGCTTGAACCTGGGAGGTGGAGATTACAG
TGAGCGGAGATTGTGCCATTGCACTCCAGTCTGGGCGACAGAGCAAAACTCCCTCTAAAA
ATGAAAGAAAGGAAGGGAAGGGAAGGGAAGGGAAGGGAGGGGAAGGGAAGGGAAGGGAAG
GGAAGGGGAAAGAAAGGAAGAAAGAAAGAAAGAAAGACAGACCTGTCTCGGATTTTCTGG
AACTTGTCTCACATTTTCTGGGTTCACAGGAGGAATCTCAGATAAGACTGTTTTAAAGCT
GAGCTCAGCCATGGATTTGTGCCATTAAATACCTATGAGTTGGGTGATCCTCTCCCCTTG
AGGTTCCAAAGTAAACTTGGGGCTCCTGGGCCTGTCAGAAAGTGACATTCTTTACCTACC
ACAGGTGGACAAAACTATGAGTCCAGTTTCCCAAGTGGCTTTATTGGCTCCATAAATCAA
GTTTGATTCCTTAAAGGAAAGCATACCATTCAAGTTAAAGCTTTGGTAAAATAACCAGTT
TCTCCAACTGTGTCCTGTTACAAATGAAAACAGATTATTATTGTGTTGGGAACCGAAAGC
CTGAGGGTTGTGACCCACTCAGCATTCCACTGAAGGCTATATGATCAAACAGCAAACTGT
TTATCATGAATACAGAATGTGAGCAAACTTGCATCTGTGCCTGCCGCCAGAAGGTATGCT
GAGAGTAATCACTCCCTGGTGCCGTGCTCCTTGAGGTTATCTACTGGGACATCTGGAGCC
TACTGTTCAAATAATGCAGTCATGCAGACCTGCACTAAGTCAAGCAGCTGACCACAACCA
TCCCCTTCTCCCTATCTCCTTTACTCAATAAATATGAAGGACTCTAAAAGCTCAGGGCCC
TTGTTCACTAGAAGCAAGGAGTCCCCTGACCCCCTTCTTCAAAACATACTCTTCAGTCTT
TGTCTTTATTCCCGCCTTGGTCCTCCTTTGTTCAGTCCAGCAAGGTCCACAGCAAAGTGC
TGCCCGAAAACAGGGTCTTGAGGACATGAACAAAGAAGGTCTGCTGGAGCAGAGGAAGTG
AAATTGACCAGATGAACAGGGACCCTGGGATGAATCTGCTGGCAGTGGATATAAGGTCAG
TGCTCTAAAGAAGTACTGGGAATGGGAATTTTCTGAATCAGGGTAACATGGGGCAGAATT
TGTCTCTTGAAGAAAAACATTATGTGCAGTTGCTTAAAGTTCTGTTGAAATAGCCTGGGG
CTCAAGTTAATTAGCAAACATTAACTAAGCTTCTGCAGGAGGTTATTATGCATAACCCAT
GGTTTCTGCAGGCAGGCAATCTTGATGTGGAAAATTGGGACAGAATAGGAGAAGGATTGA
AACGGGCTCATCAAAAAGGTCTTAAAGTAGACCCTTCTGTTTTTTCTGCCTGGGGTTTGG
TTTGCACAATCCTACTGCTGCTGTCTCCTTCTAATTCTGTCGGACAACAGGAGTCAGGTT
CTGAGTCTCAAGAATTAAAAAGATTATTTATTCCTCTGACAGCGCCTATTGAAAATAATG
AGCAGGAGAAAGGGGAGGAGATTTGGCCACTTGCTACGCAGGAAAAAGGAGAGGAGAACT
GGCCTCCGCCACCCCCTCCAATAACAGAAGCAGAAACCCCCATATAAAAAATGTTGCGTG
CTGCTGCTATGGCTGGTGAAC
>76
ATGGTCTTGGCCTCACTGCAGCCTCGACCTCCTGGGCTCAAGTGATCCTTCCACCTCAGT
CTCCTGAGTAGCTGTGGTTACAGATATGTGCCACCATGCCTGGCTAATTCTTGTATTTTT
TTTTTGTAGAGATGGGGTTTTACTATGTTGCCCAGGCTGGTCTTGAACTCCTGAACTCAA
GCAATCTGCCTGCCTAGGCCTCCAAAATTGCTGGGATTACAGGCCTGAGCCACGATGCCT
GGCTGTATTATTATACATAATGCCATGTATTACTCTAAGATATTAAATTCCCTTTTTATT
GTTTCATTGCTCAAACAATTAGCAAGCAATGAACTCTTTCTGCCTTGTGTTACTTCTGCT
TTGTCATAAATTAAGTTTATAAAATAGAATAGCAGTGCCACAGGAATTTCTGTTCTATCT
CATTCATTCATTCATTCATTCAACAAATATGTGTTAAGCACCTACTATGTGCCAGGTACC
ATTCTGGGTGCGAAGGATACAGCTGTTAACAAAACAAACATCCCTGCCCTCATGGAGCTA
TATCATTCTGGTGGTGGTGGAGACAATTTAAAAATAGATAACAGATGGATAAATAAATAA
TAAATAAGACAGGAAAAAGTGATAGGGAGCCTGGCATGGGAATGAAAAGTTGAACTTTTC
TCTGGGAATCTTAAGGAGGACCTCATTGAGAAGATGCTGTTTTAGCAAAGCCCAAAGGAG
GGGAGGGAACAAGTATGCAAATATGTGGGAGAAAAAAGGGTTCCAGACAGAAGCGCAAGT
ATAAAGGAACATCAAATTTTGTGACCTGGAAAGTGCCTAATGCATTCAGGCCTAGTGAGA
GGCCAAGGTGACTGCAGTGGAATAAGTGACAGACAGAACAGGAGAGGTGACCAGACATGG
AAGGGCGAGAGCAGATCTTGCAGGGCCAGGTCATGCATTGTAAGGACTGTGGTGTTTACT
CAGAGGCAGATGAGAAGTCTAGGATGGTTTTGCACAAAGGAAAGGCAGGATCTGACTTAG
CTTATCAGTGCCACCCTGGCTGTGGTGCTAAGAAAGTTTTGATCAATGTACTTTTTGTAA
TACATTTTAAATCCTGTGAAAGCCCTACTTTTTTTGTATCTTTTCTTATTTTCTAAGATT
GTTATCTATTATTCTGCTTCTGTAATTATTTTGTAAGGCCTTAAACTGGTACTACATGAA
ATCTATTAACTTTGAAACACTGTCACATTTATTATATATGTATTTTTCCAATAATAATCT
GGTGTATCTCTCCACTTATTCATATCCTCCTTTACTTTTACTGCTATAGTTTAGTAACTT
TCTTGGAATAAATCTTGTGGCTTAAAGAAAATCCTCAAGCAAATTTATTTTTGGTTCGTG
GTTATGAATGGAATCTTTCTCTCTTTTATTTTATGTTTTTATTAATATGCAGCTATATTT
CACTGACAGAAACGCAATTGTTCTATGTGGGTTTCTTTTGGCTCACATCTTTGCTAAATT
CATGTATTATTTATAGTAATTTAGGGGATACTATTCTTGGAACATTCAGATAAATAATCA
CGTCAACTGGAGTAGTATTTTTTACCCTAATTGTTTTTTTCGGTTTTTTTTTTTTTTTTT
TTAAGATGGAGTCTCGCTCTGTTGCCCAGGCTGGAGTGCAGTGGCATGATCTTGGCTCAC
TGTAACCTTCGCCTCCCAGGTTCAAGCAATTCTTTGCCTCAGCCTCCGGAGTAGCTGGGA
TTACAGGCGCCCACCACCATGCCTGGCTAATTTTTTGTATTTTTAGTAGAGATGGGGTTT
CACCATCTTGTCCAGGTTGGTCTTGAACTCCTGACCTCGTGATACACTCACCTCGGCCTC
CCAAAGTGCTGGGATTACAGGCGTAAGCCACTGCACCTGGCCTACCCTAATTATTTATGC
CTTTCCCAAACAGCTATTGTCAGCATTTCTAGTACCACATTGAGAAAAACAGACATGGGT
GAACCTTCTGTTCTGTTTTCC
>77
TTGGGGCACTGGCTGGATATGGGCATTTGTACCAGCTGCTTTTCACACTGGCTGTGTGAC
CTTGGACCAGTCCCTGAACCTCTCTGGGTCCCTTTCCTTGGCTCACTGAGCTAATGTTAG
GATAGCCATGAATGTAGCAAATGTACAGATGTATGGCTTTGGGGGCTCTTTAAGAAGTGA
CTGAACGTTCCAGTATCCCAGAGCACTTAGCTTACACCCCGCTGCTCTGTCTTACGGGTG
AAGAGACCAAGGCCTAGAGAGGAATAGTGACAGACTCACTGCTAGCAGCAGATACAGAGT
CGATGGTGGGGCCCGGGTTCTTGGCTCCCACTTCAGAGCCCTCCTCCACACCCCACAGCC
TCCAGGTCTTCATCCAGCTTGAGATCTGCCCAGGAATGTAGTTTTTCTGCAAGCCTCTTG
CCCTACCATGCCTTTGTTCCCTCAACCTGGCCTTGACACCTTCCGCTTTCCACTGGATTC
TGTGTGTTCAGCTTACTCAGCTGTGTCCTCTCGGTGCCAGAACATCTAGGCACAGAGCTT
GAGTCCAGATGCCATCGGGCTGCCATTGGGTGGTGGATACCATCGTTGATGCCCCCCCTC
ACCTCCTTCCCATCATCCCTCATTCCAAAGGCTAGGAGGTATCTCCTCCTCTGGAAAATT
ACTCTCCACTGGCTCCTCTAGGCCCCTGGGGTATCCCATGGCTTCCCATTGTGACCTCCC
CTCCTGCCTCACTCCAGGACAGGGATTGTGGGCAGCCCTGGTCCCTCTGACTCTCAGGAA
AACCCGTGTCTTCCCTCCCTCCTCCCCATTCTTTTTATCCTCCCTCCGCCCTTGGCCCCA
GGTCCTCTCCCCCAGCCTTATCTGCCCAGGATCTGACCTGCAGATGCACTCACTGCTCTG
CGTGCTCCTGACCCCAGGATGGCATCACCGCCCAGCCTGCCTGCCCTGGGGCCAGCTCCG
GCCTGTTCTCCTTTCCTCTAAAAGCCCCCATGTCTTGAAGCTGATTAAAACAAACATAGC
TCATATTTTTGTTCTTAATCCAATTCTGTGCTGGGCTAGGGTCGGAGAGGGAGGATAGGA
TGACAGAAGCACATTCCTCACTATGCCAGAGGGGAGAGGCAGGGCCAGGTACCTGCCAGG
AAGTACCCAGCATTGGGGAGGCCATGATCCAAGTGGGGTGCTGATGGGCAGAGGTGGATG
GGCCCTTCCCTGGGTATGACTCAGCTGCTGCTCCCTGGTCAGGGGAGTAGCAGGGTCAGA
AGTTCTCTAGGGCTTTCCCAGAGGCGGGGGCAACACGCCTTTCTGGGAACAGCCAGCAGG
GGTGGGGGCTCCCAATAGAGGCCTTTATTCTCTCTTGCCTGGGAAAAAGACAGGATCTTC
TTGTCTCAGTCGACCCCTTCCCATGACATCCCTCCTCAACACTTTGCCTTCGGGTTCCTC
AGGACACACAGACTCAGATATGTGCCATGGACACCTTCATATCCTGTAGGCAGGGCTCAC
AGGCCTCTGAGTTGGAGGAGAGGGTGTGCGATGGTGCATACAGTCTGGAGGCTCAGCAAG
TGACTGGGTTTGAATCTTGTTCTACCACTTACTAGCTGTGTGACTGTGGACAAATTCTTT
AATCTCTTTGCACCTCAGTTTCACCAACCGTAAAGTGGGTGTGGTATTAGTACCTACCTC
ATAGTATCATTGTGGAGAAGTATGGACCTACAGCGTGGACACCAAGAACAGTATCTGCAT
CGTATTGCAGACTATACTAAAAGTACTCTCTAAAAATATAATAACAAGCATGAGTGTGCC
TAACACTGGGCATGGCACATATTGATTGGATCTTAAAATTGTGTGATTTCATTGCTAACT
GAAACCTTAAGAGACATTTTTGTCCAAGAGAGGAGGGAAGAGATAGTTAAAGCAAGTAAA
AAGGAAAAGGAGAAAAAGAAAAGTTAAAAAAAAAAATAGAATGATTTGGAGGAGAAGAGG
AATGAGACTAAAGAATATGAA
>78
AGCCCAGGCAAGGACACAGGCCTCTCCGTTGCGTAACTCCTAGGGCCGTACTTCACTTGT
GTAGCACAGGCAACACGGCAGCCCTGGGGGGAGGCCCAGGGCTGAAAGTTCCACAGATGC
ACAAGTGCCACCCGTGGGGCACCTTTTAGGATGCAATGGGGTGTTCAACTGACCCACTGG
GAAGTGAGTCCCAGCAGAGAGCTTCTTATAGGGAATTCTGTGGTCCTCTAACCAGGCTGG
CCCTGTCATAGTTACCCCAAAGCCTAACCCTGTCTATGCTTGAGGTGTGAGGGGGCAGTC
ACTAAAGACTCACTGTTCCCTTGGAAGAGGAGGGCAGCAGGTGTCACCTGCTAATGTGGT
CCAAGACCTGGCCTACGGAGGGCTAGCCAACCCCATAAACCTCCCAGTTTCATTACATGT
GTAACAGGGCCTGGCTGGCAGGTCTCCTTGATGGTCAGGCCTTGGCTGGGGTCAGCCAGG
ATGTCTGGGTCAAGGCTGGCAGGAAGGACGGGCCTGGCCCTTGAACTGCACAGCAGCCTT
GCCTGTGCCATTCAGGTGGCACGTACCTACGAGGAGAACAAACGGAGCCCAGCTTCCAGA
GACAGCTCTTTCCCTTAATAAAGTAATTACAGAGCTGGGTAAGTTACATCCCTAGAAAGA
TGCAGGGCAACCGCAGGCTGGGGTGTGTGTGTTTAATTTTAAATCCTCCAACCTTCCCTT
AATGAGGGGGTGCCTTGAAATATAACGGAATGGTGGAATTCTTCAAAGGCTTCGTTTTCT
TGGTGCTTTATTTCTTTAAGGGAAAGCATGAAAGACAAATGAGGACTGGCAGGAGTAGGG
GAGGGTTTTGCCTCCTCCGCCCATGTCGTGCAGACATTATCTGCTGTAAAACTGTCGCTG
AAGGATGGAGAACCAGCTCTTGGCTGCAGAAGTCCTCAGATAATGTCAGTGCTGAGCAAT
GACCCAAGATTCATTGGCACTGAGCAAACAGCCCTTGGCTTCTGGTGCCAGAATCTTTAG
CTGAGCCTGGTCAACCAGTCCAGCTAGGGGAATGGAGATGCCATCGGCACTGGTGTCCAG
GGGCCCCCTGGTGATGGCTCAAGAGCCTTTTTTTTTTTTTTAAATCACCTGGGGATCCTG
TAAAAAGGCAGAGATTGATTCAGGAGGTCTGGTGCGAGCCTAAGATGCCCCTTTCTAACC
AGTTCCTGGTGCAATCCCTGCATTTTGAATGAAAAGGCCCTAAGGAAGGAAGGCGCTGGC
TTCCGTGGCTTCCGCCATGTGGTTTTGGCTAAGCAGAACACCTGGAAGGGGAAGGCTGTA
TGGGCCTCCAAAGGGGCTTGAGCACTCTAAGCTCTGCAGTATGGAAGAGGGAAATGTCTT
CACGGATAATGCTCTACTTGGGTTCGGAGTATGGCTTTGCCTATTTTGCCCCTTTAGGTT
TACTTTTCAAATAATGCTCGGGTCAAGCCTCTGGAGAAACTGAGTCTGTAGGCCTTGAGC
TCCTCACCGGGCAGCCCCTGATGGGGAGCTAGGGCAAGCTGCATATATGAGGCCCTTGAC
CTGCCTCACAGTGTGATGGGGAGTTAATTTGGGTTGTGTCCACGTTGGGCTCCTCACCTT
CCTGGTGTGGTCAGATAATCCTTTACTGCTCACCTGGTTTCCTAGGTCCCTGAATGAGAA
GGAGCTGACAGCAGCTGAATTCCATCTTCTCTGTGTGCTGGGGAGCAGGGCTACACGGCC
CAGGTGGCATCAATGCCGAAGAACAGCAAAGTGACCCAGCGTGAGCACAGCAGTGAGCAT
GTCACTGAGTCCGTGGCCGACCTGCTGGCCCTCGAGGAGCCTGTGGACTATAAGCAGAGT
GTACTGAATGTGGCTGGTGAGGCAGGCGGCAAGCAGAAGGCGGTGGAGGAGGAGCTGGAT
GCAGAGGACCGGCCGGCCTGGAACAGTAAGCTGCAGTACATCCTGGCCCAGATTGGCTTC
TCTGTGGGCCTCGGCAACATC
>79
AGCACTCAGCATTTATGTTGTCTTACCAAGTCCTCACAGTCATCCTCTGAAGTTGATACT
CTTGTGATCTGCGTATTGGGGAAACTGAGGCTCAGAGGAGTAGGGAAATTGCCCAAGTTC
ACACAGCTTCTTACCACTATGGGCTGCTGCCTCTGAACTCTGTTGAGGCTGAGAAAGGGG
GTGTGCACATGAATAAAACCATCCCCTCTGTGTCTCTTTTCTTCCTCCTGCCTTGGTCTT
CTGCCATAGCTGGACAAGATGCTGGACCCCCAGGTGTGGCGGGAGGCAGCTACCCAGGTC
TTCTTTGCCTTGGGCCTGGGCTTTGGTGGTGTCATTGCCTTCTCCAGCTACAATAAGCAG
GACAACAACTGCCACTTCGATGCCGCCCTGGTGTCCTTCATCAACTTCTTCACGTCAGTG
TTGGCCACCCTCGTGGTGTTTGCTGTGCTGGGCTTCAAGGCCAACATCATGAATGAGAAG
TGTGTGGTCGAGTAGGTGGCATCTCTCCTCCTGTCCCTCCTTCTCCCTGTCTACCTTACC
TGGGAGTGGGCAGGGGTGGGGGCGCAGGTGTGCATGGGGAGAGAGGTCCCCTCCACTCAG
ACTGAGGAATGGAGATCAGAGGAGCACTCTCTGTCCCCAGCTCCGGGCCACAGGGACAAG
CTCAGAGATGCCTCTGTCAGTGACCCATGAGGTTCCCACCTGGGTGCCTGGGAAGAGCCT
CCAGGATCTCACCCATTGCCCACCCCTGCCTTCTTACCTGGTCCTCTCGGTTTTGTGCTG
CAGGAATGCTGAGAAAATCCTAGGGTACCTTAACACCAACGTCCTGAGCCGGGACCTCAT
CCCACCCCACGTCAACTTCTCCCACCTGACCACAAAGGACTACATGGAGATGTACAATGT
CATCATGACCGTGAAGGAGGACCAGTTCTCAGCCCTGGGCCTTGACCCCTGCCTTCTGGA
GGACGAGCTGGACAAGGTGCGGGGACAGGCTGCCCTTCCCAGGACAGGCAGGAACCCAGA
GAGCAGCTGTGGCCGGCGGGAGCTTGGGCTCAGGCCTCAGGATGCTGACAGGTAGTCATT
AGTTTACTTGGTAAGCAAGGATCTGCTGTGTGTCCAGAGGGAGTGAAAGGGAAGAAAGGT
ATTGGCCAAAGTCCCTGCCCAGAGGTAGGCTTGAGCCTAGACAAGAAGTAGGGCAGACAC
ACACCTCTCAGAAGTCACAGTAAGTGTATGGGACGATGTTTCCATTTACTGAGTGGGCTT
CTCGTGCATCAGTCACTGCCACAGGTAATATACTCAGAACAGTGCCTTGACATGGTGTGC
ATCAAAGAAGTGTTGAAGTTAGTGTTTGCCCGTTGCTGTCTATCTCTTTTGACGCTCAAG
ACAGCTCTATGAGTTGAGTATTCATATTGTTCCCTACCTTACAGATGAGTAGCCTATGAG
ATGGGGGGCTTGATCAAGGTCTCATAACTAGTAAGTCAGAGAGGCAGTTAGTTGGGTCCA
AATCCAGTTAGTTGGGTCCAGAGCCCATGCTCAGGATCACCTCTTGATGCTTCTGCCCCT
CCCCAACCTGTCCCCATTCCAATCTCACTGCCATGATGACTCTTAGACTTTAGGGTGGTG
CTGGGGGTGCTGACTCCTCCTCAGTGCTCAGGCCCATGTTAGGACACCTTGCTTCTATTT
ATACTTACATAGCTGGACACTTTCAAAATGACTGTTCTGTTAGAAGGGGTAACAGGAAAG
GGACATACCCACAGCATCTTGGGAACCAGGCTGGAGCCAAGGCTCACATGGGGCGGAGCC
AGCTCCCATCAGCCTGGGTCAACCCTGTCCTTCATGGGACTGGGGAAGGGGGTGCTTTCC
CTGGGCTCTATGTTAAAAGTCAGCTCCATTGGATGGTACCATCCTAATGCTGAGGGAGCT
GCATCCTACACCCCAACCCTTTCCCTGCGGATCAAGAGCAAAAGAGCCCAATCTCGGGCC
CACTGCCCTGGTTTCTTCCCC
>80
AAAAGGAACACAGCCCAGCCCACAGCCTCCCCATGAGGGGCTGGGGCTGGAGGGGTAGGT
CTGGCGGAGGAGGGAAGGGGAGACATGAGTGATCAGAAGGTCTCAACCTAAGTGCTGGCG
GCTTCTGTGACAGAGAGGCAACTGAACCTGTATATGGTATTTGGATCACAGCTGGAAATC
CGGCTGGATTTTGGCTTTAATAAAATATTTGACATTTTGTGGAGCTCAGTTTTAAACATG
GGGCCGAGAGCTGGCAGACCTAGGTCCATTCCTCAAGTTCTAACTCAGTTCACCCTGCTG
CTCTGGGCTTCAGTATTCTCTGCTCTCCCTGTCGTCAGATGGCATTCACATGAAGACCCA
GCTGGTGATCAATTCGTGGCAAAAAGTGTCAGAAGCTAGAAGACTTATCTCCGGTCAGTG
TTTTCAACATGGTAGTTATCCTGCACGTGGTGATTGTACAACCCTAAGTGGAAATAGGAC
CCTAAAGTCCACTCTCTTCCAAGACTAGCCACTTAGAAACATACCAGCAACCATAAGGAA
GCTGATTTAAGACCCCTTGGCCCCGCTCCCATAACACACGCCCAACAGAGTTGGCTTGAC
TATGGAACCATCCCAAAATCTCTCCTCCACACTGCCTCTTCTCTTCCTCTTCTCTTCTCT
TGGCCTGAAGAAGCTTGCTCAGTGCACGTATCTTGTCTTCAGGTAGAACTAGAAGTTGAA
CAAGTCAGTTTCCTCTTTCTGACATTGAGAGGGTGGGTATCAAGGAGGATGTTTCAGAGA
ACGAAGAGGTTCTTGGCTCTTTGTACTATCTGTGCCTGTTCCAGCTCTAGCTGCCCTTGT
TTGACCTGCTTCTTGCAGGAGGTAGTGGCCAGCATCGTAGGGAATGCCCATGAAGTACTC
TGGGCTTCTCCGATGTAAAGGGTGAGAAAAATCAAAGCCAGCTCTTATCTCCATCCAGAT
GGTGGGGATAAAAACAGTCCAAGCCCGTTTCTTGCCTCACTTGTCCAGTGGCTAAGCTAA
TGCCAAACTGGGATTTCTCTGACCTCATGTTAACCCGACCTCAAGGCTGCCAGAGTATCA
GCTACTAAATCACCAATCTATAAAAGTCATCTTGCAGCCTTTTCCAGATCCCAGAAGGAG
TCTTTACTCCATCCTGACCTCAGAAGCCACCTTGCATCCTCTGCCAATGCTTTCTTCTTC
CTGTATTTAGGAATCACATCTATCACTTGGGGTCCAGAAAACATTTTTAGCTACCAACCA
TGAGTCAGACTTCATCCCCATTTACAACCGTGTGACTAGAGGGTAGGGAGTTGGAGAAGA
TTCCTCCAGCCACAGAACAGCTCCTTGAACAAGCTTTTGCTAAAAGACAAGTCTCCTCAT
GCCCTTCCTTTTCCGAAAAGTCTTCTCTGACTCCCTGCTGGATAAAGGTTAGAAGCTTGA
GCGTGGCTTCCCCAGAACCTTCACCGTCTGGTCCCAGCCTCTCTTTTGGGCCTCAGTCAG
TCCCTGCCCTCCCTCCCACACACTCGCACTCCAATCCCATGCACATAGAAGTGTTTGAAT
GTATGTACTTTCCTGCTTTGGGTTACACGCTTCCCTTTGCTTGGAGTGTCCCCTGGCTTT
CCTCCACCTGTGAATCTGCTCATCCTTTGTGAAGTCTTTTCTTTCTTTTTCTTTTCTTTT
TTTTTTTTTGGTACACATTTATTGGGTACAAGTGCAATTTTGCCACATGCCTAGTTGCAC
AGTAGTTATATCAGGGCTTTTAGAGTATCGGTCACTCAAATAACATACATTGTACCCATT
AAGTAATTTCTCATTGTCCACCCCTCTCCCACCCTCTCTCCCTCTGAGTCTCCATTGTCC
GTCATTCCACTCTCTACATCCATGTGTACACATTTTTAAGCTCCTACTTATGAGTGAGAA
CATACTTGTCTTTCTGTGTCTAACGTATTTCACCTCTTGTTCCGGCTGTGTTGCTGTAAA
CGACATAATTTCATTCTTTTT
>81
TCAGCCAAGGCTAAATTTAGGTTACAGTCCCTAATCTTAACACAGTTTTTAAGTTTAGGT
TTCAGCTTTTGGGATATTATTGTTACCTTGAAAAATGTCACGTTTAAAAACACCTCACAC
CCTCTACTATAGATTGGATCTTGGGAAATAGGGTTGAGGACCGGATCAATACAAGAATCC
TCATAACCTCCGCCCCGGCGCGAACCTGGGAGGGCTGCAGACAGTCTAAAGGCTGTGGTG
ACCTCAGCGCTGCGTCCCTCCAGCAACCGGCGAGTGCTGGGGCACAGGCCATACCCCCCT
AAGCTCGGCATCGCCTGCACCTCTCACAGGTGCTCTGTCCGCCACAGTAACGCACTATGG
AAAGGAAAGTTGTACGGCGAACGACTGAAGGAGCCAAACGAGGTGGATCTGGAGCGGCCG
CAAGGTGCCTGTGCTGCTGGCTTTTAACACACAATAAGAGTGCCAAGGGATACAAGAAGC
CACAGGGGGAAAAACAAGTGACATATCTGCATGGAGCCTAAATTTCGCTTGGTGATTTTC
AGGGTAGAAGCATTACATATTAAAAACACTGCTATTTTAGGGGAATACAGAATTTAAAAA
TCCACACAGATTCGCAACATAAAACATGCCGCCCAAAGACACGTCCGCGGTGTCCCGACA
GTTCCGGCTCCGCCCGCGGGCCACGAGGCGGGGAGCGACGGTCACTCCCCTCGGTTACCC
GGAGTACTTGGGCGGGAACGGGTAGCTCGCGGGAGAGACGGGCTCCTGGGCGAGGGCTGC
GTCTTAGTCGCCCTGCTTCTTAGCTCTCGAGGTCCCGCGTGTTACGTGTTAGCACCGCCC
GGGGGCGTCAGCATGACCCGAGGCTGCAGGAACCGTGAACTCTCTGCCCCGCGGGCCCAG
GTGACCGCGGGCGGCGCTCTCCCGCGCGCGGGGGGCGGGGCTCCCCCCGGCTGTTCACTC
AGCTACCACAGCGACGTAAAATGGTGTCCGCTAGGCGTCCCAGGACGGCTTCCTGAGGGA
CTGGAGGGCCCCGACAGCCGGAAAGCCTGCCCCGCCCCTTGGCCGGCACAGGTACGACGG
CGGGGAGCTCAGAAGTTTCGAACTCCAAGGGCCGAAGCACAGCCAAACACCCCACGGAAC
TTAACAAATGTTTGTGGGGAGAACGCCGAAAACGCGGGGAGGCGGGGCTGGCGCACAGTC
ACCCTCTCGCGACATCTAAGTGACGTCGCACAGCAAGCACGTGTTCTAGTCTTTCACCTT
CAGTCAGCCTCCTCCGTTATACAGGCCTACCCCTTTAAGCGAGTGATGGACAGTTATTTC
AGCCTATCAACTTCCTTGCCGACATCCAATCAGATTTAAACTTCTTTTAGCCGCCGGAGG
AGTTGGAAAAAGGGGGTCGAAAGAGGGAGCTTACCGTCTCTCGCGATATCGCTGTGAGCC
TGCCTCTCTGGAAAAAACGCCGAAACTGATGGCCCGACCTCCCAAATAGTGGTTTAAAGG
ACGGGTTTATAAGCCAATGAAAGGGATAAGGAGGTGGGTTGCTGCTGTCACTGAGCAAGA
AGTACCGTTACAGGGCAGACTTTTTGTCCAATCAACACCTCAACACTTTGGGTCACGTGA
CCGCAGAGTGCGAGGGGCGGAGCTACAGTCTGGCGCGAGGAACCGTTAAGATAGACAACA
AATGTAACCAATGAGGTACTCCGACTAGGGGGTTGGGAACCCAATAACAGTGGTTGGGCG
GGCGCCTTCCTGGAGCGCGGGGAGATGTAAAGATAGACAAATAATTTTCCCAATGAGACT
GTAGAAGAGAGAGCAATTGGCCAATGAGGACTGCGGGGCGGGACCCTGTGCCGCGGCGGA
GTCCAAGATGGCGGCGTGCGGTTCCGCTGTGTGAAACGAGCGCGGGGCGGCGGGTTACTC
AGCTCCGCGGAGACGACCTCCGACGACCCGCAACAATGAAGGGAAAAGAGCGCTCGCCAG
TGAAGGCCAAACGCTCCCGTG
>82
TTCACTGACTGGGGTGCCCGCTGCTAGCTTCCTCACCTGGCTAAGCCTGAGGCTGGATGA
CCAAGGATGAAAAAGGAGCTGAGGTTTGAGACCCAGGGCATTTACAATCCAAGGCAGGGG
GAGTTCTTATCATCATCATCATCATCACCACCATCATCATTATTATTCTTTATTCCAAGG
AAATTTTGCATGAAAATCTGAAATAAAACTAACAAAAGAGAAGCTGCTCTGCTTGAATTA
GGGGTGGGGCAGGGCCCTGAACCCCGACTGCTAGGTCCCTTTATTCCCTGCTCCTTCGAC
CTCCCTAGCTCTCCACAGCAGTCTGGTCCTTAGTGGCTATAGTTGTTAATGTTTCCAATG
CTGCCTAGTAGAGGTCCAGTTGCTCTGACCCCACTGGATATATCTTCTGGCCCCCTTCTC
TCCAGCATGCAGGCCAAGTGACACAGCCCAATTTGGTCCCTGCTCAAGAAACTGATCTCC
TTGCTCTCTACTCTGACCTCTGGGTCTTTTACCAACATCAGCTCTGGAGCAGGGCCAAAG
GCCCAGGGCCTCTACCTGACCAATTGGACACTAAGCCATGAAAAACGAACTCCCCTATCA
GATCCTGGGGCCTCTCAGGCTTCGGACTAGGCTTGCCCTTCTGACCCAAGCTCCTGTCCT
CCGGTTGCTGGGGCAAAAGGATGAGCAGGGCTGTGTACACCTCAGGGACCCTTCAATCAC
CCCAACAGCACGAGCTGGGACTAGACTTGGAAAGGAGAGAGAGAGAGGCTACCCAAAGGC
AGGGAGAGAGTGAGTCAAAAGGGGCAGGTGAACAAGAAGCTGTTTTCTGCAAGGTCAGGG
AACAAACTGCCATCAGGCCTGAATGCTCAGGGTCGCAGATTCATTTTCACTGCCCCAGGT
CAGCGTGGACCCGCTCCAAACTGTCTCCCAGCACCTGAGGACATTAGTGGTGCAAGCAGA
TTCTCTTCATACAAGCACATGATTGCTAATGTATACTCCGGCACTGTGCTCAGTGTTGAA
GACAGAGATGTAGTTGGGAGAGAGGGGAACAAAAAGCAAAAAGACATGTAGATCTAGGAC
TGTCAGATGGAAATATCAAGAGCCACCTCTTAGAATGCTGAGGGGACTGGATGAATATCG
CATGTATATGCACCTAGCTCTAAGCCTACTGCCTGGCAAGCTTTCAATAAACAGAGCTGT
GAAATAAACAGGAAACTAATAGAAGTATTTGCTATGGGATCACAGAGGAGGGTGCACTTC
AACTGGGGTGGAGGATGGAGCTAAGCAAAGGGAAGAGGGGAAGATCTTATCTCTCAGGAG
CAGCTGGAGCTGAGTCATATAGAATAAATGGAATCTCCCAAAGCAGAGAAGAGATTTGTT
TGTAGAGTGGAAGAAGGATATGGAGAAGAGCCTTCCAGGCACGTGCAAAAGAAGGCAGGG
ATGTGAGTGTCAGCCAGGTTTATCTGGCAAACTCCAAGCTTGAAGGCTCTGGCCTACACG
ACATCAGGAACCCTTCAACACAACATTGTATAATGGAGAGTTGCTTTAGACTCAGACAGA
CCAAAGTTCTGTGGCCCTGGTGCATTTCTTAACCTTTCTGAGTCTCAATTCCTCAACTCA
AAAGGGGAGTTTGCTGTCTACTTTGCTAGAGTGTTGTGATGCAAGAGTGAAATGAACCCA
TGCAGTCACAGGACATGGCCCATGGAACTTTGCTCCTGGTTTCTCTAGGAGGAACAGAAC
CTGAGACTTGGAATTCTGGAAAGGAGGTGTTGGGAGTAGTTGGCTCCAGTCCCCTCTCAA
TGCGGAAGTCCCTCTACAGCAGTGCTTCCAGGTGATTGTCCATTTCAGGATTCTGTGCAC
CATTTCAGGATTCTGCAAATGTTGCTGGACCATTACAACCTTGACTTCAGTCATTTATGG
CATCCCACTCTCGCTATGTCCTAGGGGAGAGGTAAAAGGGGGAAGAGAGCAATTAGGAAT
AGTGACCACTGGCCCATGGAT
>83
ATTGTTTGAGCCCAGGAATTTGAGAACAGCCTGGGCAACACGGTGAAACTCCATCTCTAC
AAAAAATACAAAAATTAGCCAGCACGGTGGTGCATGCCTGTAGACCCAGCTACTCAGGAG
GCTTAGGTAGGCGGATCAGCTGAGCCCCAGCGCGGTGGAGGTTGCAGTGAGCTGAGATTG
CACCACTGCACGACAGTCTGGGTGACAGGGTGAGAACCTGTCTCAAATAAATAAATAAAT
AAAATAAAAGAACATGTTAAGGAATGGCTAATGAGGGTAGTCCCTCCCTCATGGTTTGGA
GCTGCTGCTCTGGTTCAAGCAGTGTGCTCGTTGTCTTACCATGAGGCCCCCTGCTGCTAA
TACTCAAAGGCAGTACAGCAAGGTGGTGGAAGTACAGTCACGCGTCACCTAACGATGGAG
ACACATCCTGAGAAATGTGTCAGGTGATCTCATCGTTGTGCAAACATCGTAGAGTGTACT
TACACAAACGTAGATGGCATAGCCTGCCACACACCCAGGCTGTATGGTAGAGCCTTTTGC
CCTAGGCTACAAACCTGTACAGCATGTTACTGTGCTGAATAGTGTAGGTGATTGTAACAC
ACTGGTAACAACATTCACCCAGTTGCCCAAACCAGAAGCCTGGATGTCCTTATCAACTGT
CTTCTTCCTCCTTCACCCGACACACTCCACATGCAGCCAATCACTTGGCCTTGGTGTCTG
TTTGCTTCTCTCTGATTCCCTCTCCCTCCCCACGCCGCCCTGGTTCAAGCCACCAGCAGG
CACAGTCTGGGTCACTGCAACCCCTGTTGGTCCTGTCTTCAGACTTGTTCCCCTCTGGTC
TCTTCTCCCCACAGTTGCTATAGAGACCCCACTAAAGTGCAGGTAGGATCTATCACCTCT
TCAACTACTCATTGGTGCCCTATTGCTAGGATCAACCTGCATTTCCTAAAAAGCGAGCAA
AGCCTTTCATGATCTGATGTTCCCCTGTCTTCCCTCTAAACCTCCATCCTGGAAGTCCAC
ACTGGCATCACATTAAACTGCCTCGAAAGCTCTAACTGGCTTAAAACAGACAGGTCAGGT
TAAGACTTGAAGTCAGACAGGCCTGGGGTGGAGCCCCTCCTCCACTGCTTGCCATTCACA
TGACCTTAGGTGGGGTGTTTTTCCTCTCTGAGTCTCAGGTTCCAATCTGTAAAATGGGAT
TAATAATGCCCAATGCTTGCTCTGAGGATTAAATGAGATAGTGGGCACAAGGTATTTATC
TCAGTGACTTCCAGGAAGGTGTCAAGAAACGTGAGCTTCCAGATGGCTCCAGGTGTTTCT
GCTTTGACTCCAGCAGCCCCCTGGCCAGAATGCCCTACCTTCCTCCTTCCCTGTCACTTC
AATGACTTCTTCTGACACTCAACTTATGTCACATCCTCCACGAAGCCTTTCTTAACCCTC
TTCCTGGTCTCCACCCACCAACAATATGCTCCGGACACAGACCTGTCACACCAGGTCCTG
AGGGGCCTGTGTCCATCTGCACGCAGTCTTCCACTAGGTGGAAGCACCCTGAGGGCAGGG
CCATGTCTCTTCTGCCCTTGCATACTGGTATCTGCTCCAGGCTGGGCACAAAGAAGCTGC
CCTGGCAGTGTTTGTGAACCAGCAAACACCAGCAGATGCACAGCCTCTATGGTGCCCACA
GCTTAACTGCCTCTCCTTGCCTTTCAGCCCTAGACTTGGTGTCCTTAGAGGGCCCTCACT
TCTGAAGAAACTTGAGTTGCCACAGGGCCAGCCAGGGGCTATTTCTGACTCCTGCCCAAG
AGGCTGAGAGGGGTCAAGAGGGAAGACCAGCCTTGCACCAGTCACTACTACCAGGAGGAG
GATGCACCAGGCAACCCCTGTATCAGAGGATAGCAGGGCAGGGAGGAGGGTTTCCCAGAG
CTGGTGGCTCCCTCTCTATTTTATAGAGAGCTTAAGCATCTTGTTCAGGGTCACCCAGCC
AGTCCAGGCAAGAACCACGGT
>84
TCTGTATTTTACAACCATCTTGTTTTATACTTATGTAATTATGACTCTGTTTATCTTATT
AGATTGTGAGTTCCTTGAAGGTAGGGCCACATCAGATTCTAATCAAATCAAAATTATATG
GGGTCGATATCAGCCTGGCCAACAAGGTGAAACCCCATCTCTGCTAAAAATACAAAAAAA
AAAAAAAAAAATAGGCGGGAGTGGTGGTGCATACCTGTATTTCCAGCTACTCTGGAGGCT
GAGGCAGGAGAATCGCTTGAACCTGGGAGGCAGAAGTTGCAGTGAGCCGAGATCATGCCA
CTGCACTCCAGCCTGGGCGACAGAGCAAGACTCCATCTCAAAAAAAAAAAAAAAATTATA
TGGAGGTTCCAAGGTACATGTTATAACTATTCGTTTATTTAACAGGCACTTAAATGATGA
TACAATGTGCCAGATACTTGAAACAGAGTAGTAAAAATATTTAGTCCCTGTCCTCAAGGA
ATTCACAGTCTATAACAAAACCTCTCACGGAAGAGTGCTCACCAACCCTGTGCCCTCTCT
CACCTTTCTCTGTTGATTTAATTAATCCTTGCCTAGTCAGGCCAGTGTAAACCATAATCC
AGGTATCGAATCTATCCCCTGGCCTCAGGGATGAATTGAGTTCTACGGTATTGATAAGAT
TCATCTGGATTAACCCCTGTAAATGTGATTTGTAAGTGGAAGAGAAAGTAATAAACCATG
ACATGGAGAGGCAATTTTTGATGCAGACAGATGGGTTTTAAACAGTAGGCATACAGCCAG
GCAACTGGGCTGTAGATGAACAAGAATGTCAGTCCTAACATGGGCAATGGCCACTAAGCA
CATAGTTCCTGCATCTCAAGATCCAGGTCAGTAGGACCGCAGAATGTCAGCGTGAGACAC
ACTGCTTAAGGTATATGACTAAACAAACACCAGTAAAATAAACTTTAGGTTAAACTTACT
GATGCAATCTTAAATTCCGTCCCCAAGCCGTGGTCAACTTCTAAAACTAGAGAAGCTGCT
GCTGCGTGTCTCTGTCCTTGGTGCTGAAACAAAGCCCATCGCGTTGGTCCCTGCCCTTGA
AGTGCCGGTTTTCCTGAGATGTTGTTGTGGTTGGGGGAGTGATGGGATATAGCCCTCCAC
CCCACTTTTATGGGGGAGGAGGTGGTGGTGTTCAATACTAAATGTCCTAGATGTGTGCCT
GGTTGACATGGATGTCTGAGATAGGCCTGGGAAGACAGCCTCAGCTCTCCATCCTCCTTT
ATGCCGCTGACACTGCATATGCATATCTGAAGAATGGTTCTTATCACATAGTATTGGGAC
TGTAAATATCAGGCCTGACTTCAAAACTATGTTCTGTTCTCTCTTCCTTGCATCTTGCAG
CTGCCTTGCTGTTTTGACCGTGATTTGCATTTTAAGGAATTAGGTTGACATGTTTATGGG
TCTTTCCTAACACATAATACATTTATTCATCTTATCTCAATACCTAGTACAATATTGGCA
CATGGTGGATACTTAATAATTTTTTTGGATATAAAAATAAGAAGTTAACACTTGATTATC
CTTGGAAAAGGTCTGGAGAGAAAAAAAACATTGACTGGGTAGAATTCTATTTTTCTCTAC
ACTGCCTTTTTCAGCAAGAAATGACATGATTTTACAAGGGTAAATAACATCAAAGTTTTA
TTAAATGCTCAACCAATCACTGCCCTATCATCACATTGAGGATGGCCAGTGAGGTGAAAA
GCCAATTCTCAAGAAAATTAGCCAAACAGCCTGAGATAATAATGTTAATATTTCACAAGT
GTGTTTTTCTTTAAACTCTTCTGAAGTGTCATCATATACAACTCAATTTGATTACAACAT
GCATATGAGGTAGGTGAATTAAGAAGTAGAATCTCAATTATATGAGAAAAACTAAGGTTC
AGAGACGTTAGTGTCTTGGCCAAGAAAAACATGTAAGTTATAACTGGTCTTGAAAAGAAA
ATCAAGGTCTCTTGATCTCTG
>85
TATTTTACTTCAGATAATGTGTGTTTGTCTTCAATGTCCAGTTTCTTAACCTCCATGCTA
TGGCGTTTTTCTGGGTCAGAAGGAAGAGAAGGAATAAGAGAAGAGGAATAAAAAAATCCT
CAGGATGCCTGTCCTGGACCAGCAGTTCTCCACCAGGGGACCATTGATAGGATTCTGATA
TTTGAATTACTTTTTGGGGGGGAGAAAGTCATAATCATGCAGACAAATTTTGTGTCCTTA
CCAACTATTGAGCTGAGTGCCTTTAGACCTCAGAGCTCCCTTATGAGGTAAGTACTACGA
TCACAGCCACTTCGCAGAAGAAACTGAGGCATAGATGGGTTAAGTAACTCTCCCAAGGTC
ACCCAGCCAGTAGGTGATAGAGCTGGAATTTGAACCCAGGGTATCCGGCTCCTGACCTGG
GCTCCTGACCACTGTGCCATACTGCCAGAGCCTTTGTTAGAGTCGGAAAGGAGACTGGAG
AGCATACACATATCTAGATCTATTACTCCAGACAATCTTAGAGGGAAGTTAGGCCTTTTC
TGCTTTTCTCCTAGAAAACCTTATAGGAACAAACAGACAATACCTCATTATTTTATGGGA
AAATCCCAACCTAGAGAGAGGTATTTCTAGCCCAGACTCAGTGTGGAGGACACGTTGCCC
AAGTCCTGGAAGATAAGGAAAGAACAGAGCAATGTGAATGAGACTACAGAACTGCCAGCC
TCAAGCAGGGTTCACCTTCATCACTGCCCTTTTCCTGCTGCTGCTTGGTCTGGTTTGACT
CTGTCGCCCTCATGTGGTGTATACGGGGAAGTGCAGGAGCTTTTCCCTTTTGATCATCAC
AGGTAAAAACCTGAGAGTGAAAGACTGGTGACCAACACAAAGATGGGATCCCAGTTGCTC
ATAGGATTTGCATCTTCCTCCTTTTTCCAGGGAAGAACCCCTTCCTAAGCACAAGTTATC
CAGCTGTGACACACGGTGAGGATGATTCTCCAGGAATAAAATTGTGTTGGTTACAAGTCC
ATTTTTATTATTGCCTTGGTATGTCCATTCATTGCTGCTTTCTCTGCGAATGGTTAAGAT
ATTCTTCTAGGTGACACAGAGGAAAGGAAACTGGCTGTATAAGAGATTCAGAGCCTGGGA
CAGAGAGTTTTGGGGTTTTTTGATTGTTAAATTCAGGCTACAAAGTAAATGGTGGAATCC
ATCCATGGTTTTGAAAGGAGCAGCCCTAACTGGGCAGTAACCATGATGCTGAGCATCATT
GCCTTGTTTTGTAGAGGTCTCAGGTTCCTGGGTATGCATTATTTTTGTGGAGATTTAATA
GAGGTTAAATAGAGGCTGTCTTCTTGAATCACGAGTTGTTTTTCTAGATGAAGAAAGCAG
AAAAAAAATACCAGGCAGAGCCAGGCACAGTGGCTCACACCTGTAATCCCAGCACTTTGG
GAGGCTGAGGCGGGCAGATCACCTGAGGTCAGGAGGTGGAGACCAGGCTGGCCTACATGG
CGAAACCCCGTCTCTACTAAAAATACAAAAATATTAGCCAGGTGTGGTGGCTTGTGCCTG
TAGTCCCAGTTACTTGGGAGGCTGAGACACGAGAATAGCTTAACCTGGGAGGCGGAGGTT
GCAGTGAGCTGAGATCATGCCAGCCTGGTGTGACAGAGTGAGACTCCATCAAAAAAATAA
AAATAAAAATAAACCACTAGGCAGAGTGAAGGGTAAGGACAAATGCACAGAAGTGTGAAG
GGGCAGTGAGCAATGCAGGACAAGGGATAGACTGGTTGGGGACAGCTGAACAGGTGGGTT
GGAGCAAGAGTTTTCAGGGTTTGGGGAGTCAATCTGAAGAGATGAATAAATAAAATTTGG
AAACTTTGATAACTGGGAGTAATCTTTGTATTCTCCTTACCAAGGGGCATTCATGTAGGT
TAATGTAAACTAATGGATAAACTTCTAAGCTAAAATGTTGGTATCAGTTCTTGATGAGGG
AGCAAGTTGATAAGAAGCCTT
>86
TCTCCATCAAGCCCCGGGGGTCAGGCTGGGCTTTCCCGCGCCGGGGGCTGATCTGGAGCC
TCTGTCCACACGGGCCTTCTAACCAGGGCCCAGCCACTGAGGCCAATCCAAGGAGCCCAA
GACTCACAGGCTGTAGTCTGAGCACAAGGAGTTTCACTCCATGCCAGTGTTGGTGGGAGG
GAGGGTGAGGCCTGGAAAGGGAGGTCAAGGTTCCTTCACTCTGAGCAACAGGAAATCCTG
CCCCACGAAGGGGAGCTGCTCTGGGCGCTCAGCCTCACCCACCAGACCCCCCCACCCACA
CCGAGTGTGTCAGGAGGTCTCCAGGCCCTGGGGGAAAGAGAAGGGTTCAGCTAACTGAAC
TCAAGGCACTCAGAAAGTGAGGAAGCGTTTCAGCTGCCGGAGACTTAGCACGGTAGCGTC
AGCTTCAAGTGTCTGAAAGAGTGACTCCTGCGTCCCAGCTGAGGCGCTATGCTCAATGGT
GGCCACCAGAGGGAAGCACGTTTCTGTTGTCACTCGGGACCCAGGCTGCTGCCGAGAAAG
AAAACGGGAAGAACTTGAAACGCTCCTTTGAAACTGCTTAACCAGCAACCTCAGATGGTG
CAGAAAATGAAAGAAGTGAGAATCAAGGGAAGGCAAAGGGGTCGAGAATAGGTAGCCAAC
TGCCTGAAGTCAATCCAATCCCATAGAATATTCCTGGGCAGTACCAAATTCAGTCCTCCT
GACTCCAGAAGGTTGAGAAGCAGCTTTGCCTTTCAAACCTGTGACTGTTCCAATAAACAC
AGTATTTGTGTTTTGCTTTGTCATGTGCAAAGCTCCTCCCACAATCAACTTTACTGAATT
AACTCAACAACCCCACAAGGCAGGTATCATCAATCTCATCAGAATGAATGACCTGCTCAG
GATCATACACCGCCAGGCGCGGTGGCTCATGCCTGTAATCTCAGCACTTTGGGAGGCCGA
GGCGGGCGGATCACGAGGTCAGGCGTTCTAGACCAGCGTGACCAACGTGGTGAAACCCCG
TCTCGACTAAAAATACAAAAATTAGCTGGGCGTGGTGGCGGGCGCCTGTAATCCCAGCTA
CGCAGGAGGCTGAGGCAGGAGAATTGCTTGAACCCGGGAGGCGGAGGTTGCAGTGAGGTG
AGATCGCACCACTGCACTCCAGCCTGGGCGACAGAGCGAGACTCCGTCTCAAACAAACAA
ACAAACAAAAGCAGCACCAGGATGGGAGCCCAGCTCCTGGTCTCCTCGCTTAAGATGAGA
ATGGGGAAGACCAGGAGGGATTTGCCAGTAGGGGGTTGCAGTGGAATTTTTAGCCACCTA
CGTCATTGATCCTTCCCTTGGCACCTGTCAACCTCTGACCTATCCTTCCCCTCTTGTGAG
CTCAGGTCCCACTGGTCAATTTTCCCAGCCTTTGCTGGAGAGCTTCCAAGATTTCTCCAA
ATGCCCTCATGTCTCTTGGCCACCCAGCCTCCTCTTTATCACAGTCCTAGGCTTCTGGGT
GCTCAGGCCGGGTGTCCCCACCCCTATCACAGTGGTAGGGCCTCATCCCTTGATTTCACC
CAGGAAGACTTTGGATCCCGGTGTTGATTCTCATGCCCTTTATCTAAACACCGGGAGGCG
TAGGAATGAGTTCTGGATATACCAACTACTGATCCCAAATGTTTACAGTAGGGCAATGTC
CTGGTCTCCTTCTTTTAACCTGCTACCTACCAAATGGGACAAAACTTCTTACGGAATTGC
ATGCAAACCTTACCGCCACAGTGGGAGATAAGCAACCTTCTGATTTTGATGGCATGTGTC
TTCCCCTCCTACTGCACAAGGTCATTTCGTAATTATTACTGTAAGAGCTGCCATTGATAA
AATGCCAATTCACATGTGCCAGGCACTATGCCAGGTGTTTTGCATACATCACTCACAATT
CTATATCAGTCCTGCTGGGAAGTATTATTAGATCCATTTCACAGATAGAAAACTAAGGCT
AGGAGAGAATTGACTCACTCT
>87
GTGGGTGCTAATCAGTTACATTACCCACATCAGCAGTGCCCTTCAGGCCCTCTCAAGCTG
TGCCTAATTGATGTTCAGCTGCAGTGAGACACAGCCACCTGTGCGTCCAGCATGGCACGC
ACTCTAGTGCCTCCTCACTGGGCATCAGGCCCGCCCCACTCCACTCACCCCAACGTGCTC
CAGAGGAGAAATCACTGTCAGGCTCCAGCCATGTGTTTCTGAATATGCTGTGTCTTTCTT
ATTTTGAACTCTGTGTCTAAATGGATGACCTTAGCCAAACTGCTTAATCTCTGTGCCTTC
ATTTCCCCCTTTGATAAATAAGATACCCCTCTGCGGACTGGATGAAGTAACCCAGGCACA
GCAGTTAGCACAGCACTTGGTCCCCTGCACCACCACCTTGGGCAGCTACCAGGAATGTGA
GTGCTGCAGCTGGGTGGGGTTGGGGGTTGATGTTTCACTATCAGAGCCACTCCAGTGCCC
AACCAGTGCTCCACTTCCACTTACAAGGTGCTTGGTAGAGGTTGAATTAAAGGAAAGTCA
TTCCACACCCACCACCCTGTGGGCTACTGAACTGTGAGATACAGACTTGTTGGGAAGCCA
CAGGGGTGTGTTCCATAGACCCTGTGTTTCTGAAGGGCTGATTGTCTCAGTCTTTCTCTG
GAGGTGCTCTATCCCTGTTCCAACTGCCCCAGTGGTACCTCCAGCTTTAGAAATAGGAAG
TATCCAAAAGAGACTGTGGGAGGCAGTACCATTTTCCTCTCTTTTCTCCACCCTTGCCAA
GAAGCAGTGGTTTGTCAGCATAAGCAGGCCTGCTGGGTGGACTTTGCGAACCCCGGGGAA
AGGCTGCCCCAGGTCTGACAGTTCACAGCTTCCAGACATTTAGTCTTCCAGGTCACCAGC
CCCCAAGAGCCACCCAGGCCACCTCAGTTGCTGCAGGTGAAGCCCTCTAAGGGCCAGATA
TCAAGAACTAGAGTATTCAGAGCAATAATCACAGTTTCTGTTTCTTGAGTGTCATTCATT
TTAGAAGGCCTGGCGGATCACTCAGCACTACTCACTGCTATAAAGGGGCCACCTCCTGCA
CAGGGTGTGAGGGTTGCTGAATAAACAGCAACAAGTGGGGATATTACAGCCAACCCCAGC
CAAAACAACTGCACATCGGCAAACACGGAGGCACATGAGGCCAGTAATTTAATTTGCATT
ACATTTATTTGTATTTTCTCTTGACCTGAAATACAAAACATCCTCTAATCTTTCATTAAC
CCTGGAAACATTTCTGCTTTCAAAGAAGTAAATAAATAAAATTTATTCTAGGTTGGGAGT
TTAGCCTCAGGGCTGGGCTGGGGAGCCAGGCTCTCCATTCTCTCCCAGGCCTCCAAGATA
AAATCTCATTCTGTCCTTGTCCCTCTAAGATAAGTCAACTGGCCTGCTCAGTCCCAGAGG
AAAGTTCGACACGGTTTCAGTGACCGTGACTTCAGCAGGGCCAACAGAACTCTAGGTCAC
TGCAGATGGTCCATCCTATGCCCCCTCCCTCCCTCTACCCCACCCACGCCTAGTGCCCAT
GACTAGGGCTTTTTGTGTTATCTCGGAGTTGGCGCCCTCTCCATTTCCTGCCAATAATGC
TAGCTGTTGTTTCTGAGCAAATGGAACAAATGACCAACGTGAACTCTATGCTGTCTGCAA
ACTGGAAACATCTGCAGGGAGGCAGGGCATCCCCTAGTTGGGGTGCGGTTGCATGGGAGC
TGGTGGGAGGGGCTGTGGGAAGAAGGTCCAAGAATCTCAGGGAGGAGGGCAAAGGGTGAA
GCCTCAACAGAAAACTGCACATAGGCACATGGGCCTCACAACCCCGTCCCTTCTTTTACT
TTCCAAACATTCACTCTTTGCAGTGTCTTGACCAAATGAAGGGAGGATGCACATACCCTT
TTATAAATATCATTTAAGATGTTAAACTCTTGTGTGGTAAAGCCAAAATGGCTCGTAGAA
AGCAATAGGTGCAACTCGCCA
>88
CATAGACCCTGTGTTTCTGAAGGGCTGATTGTCTCAGTCTTTCTCTGGAGGTGCTCTATC
CCTGTTCCAACTGCCCCAGTGGTACCTCCAGCTTTAGAAATAGGAAGTATCCAAAAGAGA
CTGTGGGAGGCAGTACCATTTTCCTCTCTTTTCTCCACCCTTGCCAAGAAGCAGTGGTTT
GTCAGCATAAGCAGGCCTGCTGGGTGGACTTTGCGAACCCCGGGGAAAGGCTGCCCCAGG
TCTGACAGTTCACAGCTTCCAGACATTTAGTCTTCCAGGTCACCAGCCCCCAAGAGCCAC
CCAGGCCACCTCAGTTGCTGCAGGTGAAGCCCTCTAAGGGCCAGATATCAAGAACTAGAG
TATTCAGAGCAATAATCACAGTTTCTGTTTCTTGAGTGTCATTCATTTTAGAAGGCCTGG
CGGATCACTCAGCACTACTCACTGCTATAAAGGGGCCACCTCCTGCACAGGGTGTGAGGG
TTGCTGAATAAACAGCAACAAGTGGGGATATTACAGCCAACCCCAGCCAAAACAACTGCA
CATCGGCAAACACGGAGGCACATGAGGCCAGTAATTTAATTTGCATTACATTTATTTGTA
TTTTCTCTTGACCTGAAATACAAAACATCCTCTAATCTTTCATTAACCCTGGAAACATTT
CTGCTTTCAAAGAAGTAAATAAATAAAATTTATTCTAGGTTGGGAGTTTAGCCTCAGGGC
TGGGCTGGGGAGCCAGGCTCTCCATTCTCTCCCAGGCCTCCAAGATAAAATCTCATTCTG
TCCTTGTCCCTCTAAGATAAGTCAACTGGCCTGCTCAGTCCCAGAGGAAAGTTCGACACG
GTTTCAGTGACCGTGACTTCAGCAGGGCCAACAGAACTCTAGGTCACTGCAGATGGTCCA
TCCTATGCCCCCTCCCTCCCTCTACCCCACCCACGCCTAGTGCCCATGACTAGGGCTTTT
TGTGTTATCTCGGAGTTGGCGCCCTCTCCATTTCCTGCCAATAATGCTAGCTGTTGTTTC
TGAGCAAATGGAACAAATGACCAACGTGAACTCTATGCTGTCTGCAAACTGGAAACATCT
GCAGGGAGGCAGGGCATCCCCTAGTTGGGGTGCGGTTGCATGGGAGCTGGTGGGAGGGGC
TGTGGGAAGAAGGTCCAAGAATCTCAGGGAGGAGGGCAAAGGGTGAAGCCTCAACAGAAA
ACTGCACATAGGCACATGGGCCTCACAACCCCGTCCCTTCTTTTACTTTCCAAACATTCA
CTCTTTGCAGTGTCTTGACCAAATGAAGGGAGGATGCACATACCCTTTTATAAATATCAT
TTAAGATGTTAAACTCTTGTGTGGTAAAGCCAAAATGGCTCGTAGAAAGCAATAGGTGCA
ACTCGCCATTTCAGAGATGATGACAAAGGCCCAAAGAGGGAGTAGATGTAGTAGCTACAA
GTAAAGTCTGGGATGTGCGGCAGCTCACACCTGTGATCCCAGTGCTTTGGAAGGCCGAGA
CAGGTGGATTGCTTGAGCCCAGGAGTTCAAGACCAGCATAAGCAACATAGCAAGACCCTG
TCTCTACAAAAAAAATTCAGAAAAAATTAGTTGGGCGTGGTGTAAAAAATTATAGACCTG
CACCTGCAGTCCCAGCTACTTGGGAAGTCAGGGAGGTCAAGCCTGGGAGGTTGAGGCTGC
AGTAAGCAAGGATCACACCATCACCGCACTCCACCCTGGATGACAGGATGAGACCTTGAC
TTAAAAAAAAAAGCAGCAGCAAAGTCTGAACCATACCCAGAACCGCCATTACCTTACTGC
TAGTATATGAGTGTGCATACAGTATGGGAACACACACACACACACACACACACATCATAC
CATGCTGCCTCCCTTAAAGTCATGGTAAAAAGAGTCATGCCTCCCTTAAAGCCAGGAGCC
ATGTTCAGACTTCCCCATGCAGTAACACAATAATGGTAACACTCCAGGGCTCTCTCCGGG
CCTGGACCACACTAGCACATC
>89
GGGAGGCAGGGCATCCCCTAGTTGGGGTGCGGTTGCATGGGAGCTGGTGGGAGGGGCTGT
GGGAAGAAGGTCCAAGAATCTCAGGGAGGAGGGCAAAGGGTGAAGCCTCAACAGAAAACT
GCACATAGGCACATGGGCCTCACAACCCCGTCCCTTCTTTTACTTTCCAAACATTCACTC
TTTGCAGTGTCTTGACCAAATGAAGGGAGGATGCACATACCCTTTTATAAATATCATTTA
AGATGTTAAACTCTTGTGTGGTAAAGCCAAAATGGCTCGTAGAAAGCAATAGGTGCAACT
CGCCATTTCAGAGATGATGACAAAGGCCCAAAGAGGGAGTAGATGTAGTAGCTACAAGTA
AAGTCTGGGATGTGCGGCAGCTCACACCTGTGATCCCAGTGCTTTGGAAGGCCGAGACAG
GTGGATTGCTTGAGCCCAGGAGTTCAAGACCAGCATAAGCAACATAGCAAGACCCTGTCT
CTACAAAAAAAATTCAGAAAAAATTAGTTGGGCGTGGTGTAAAAAATTATAGACCTGCAC
CTGCAGTCCCAGCTACTTGGGAAGTCAGGGAGGTCAAGCCTGGGAGGTTGAGGCTGCAGT
AAGCAAGGATCACACCATCACCGCACTCCACCCTGGATGACAGGATGAGACCTTGACTTA
AAAAAAAAAGCAGCAGCAAAGTCTGAACCATACCCAGAACCGCCATTACCTTACTGCTAG
TATATGAGTGTGCATACAGTATGGGAACACACACACACACACACACACACATCATACCAT
GCTGCCTCCCTTAAAGTCATGGTAAAAAGAGTCATGCCTCCCTTAAAGCCAGGAGCCATG
TTCAGACTTCCCCATGCAGTAACACAATAATGGTAACACTCCAGGGCTCTCTCCGGGCCT
GGACCACACTAGCACATCCTCTAATCTTTCATTAACCTTGGAATACTCTTGTCAGAGGCT
CTCCCTGGATCCTTGACATAGCCCTATAATAGAGCCTGTCATTTTCATCACCTCTTCTTT
TCACAGATAAGAATATTGACATTGAGCAAGGTCAAGCAACTTGCCCAAGTTTGCACTGCT
AGCAAAGGGCAGAGCCCGTCTTGACCTCAGGCAGTCCCATGCCCAGCCGCCTGTGTTACA
CTGCCTGGAACCCCACATTGAATCCAACTGCAACCTTGAGAAGTGGGATTTGCTCATTTC
TGCAGATGGGAAACAGAGGCTGAGAGTTTAGAATCCTGAATTCAACAGAAAGACAGCCCT
TGGTCAGCTCTTCCACTGCGGAGGGAATCTCTAGAGTGAGACCTAGTTTCTTGACCCAGA
CTAACCTGGAAATGATTTTCTGAGCATCACAGTGGCGGGCGCAAGGGGGAAGATCCACTA
GCTCTTCCTTCCTGATTTCACTGGGGTCGCTGAACCAGAACTCCCACCTACTAAAAACTG
AGCCTGGCTTCTCTTGCGCCTTGGGGAAGTGCCAGTTCCCTACCCTGTGGCCTGCGGTCC
TCAGCCCTGCTTGTGTGAGGAAGGAGTCGCCGCTGAGAGGCTGTTCATGCCCTGGTTGTA
GAGATTGGTGTTCCCCGATGGGAGTTGGGGACGCTGCCAGTCCCCTTTCAGCAGATGACA
AGGAAGGAGGTCTCTGCAGCAGCCAGCTGCCCCTTGTGCCAGAGGCGATGAGCACCGGGC
CTCCTGGCAGCGGCTGGGTTCCGCGGCAGCACGGGCCGCTCCCCTGAGCCTGGGAAGGAG
GACACAGAGACTGCCCAGGAGCAGCGCTGAGGGGGCCCTGGCGCCGGGGACTGTGGCCCC
GACAACCCCCCAGAAGTCGCAGTGGCGTCGGCTCTTCTCCCTTGCTCTACTGCGGCTGGT
GGAGGGGGCGGGACTGTCGACCTGATTCATCCAAGACACAATTTGAGGATGCTGGTGCTG
CGCCGGCCGGACGCACTCCTCCGGAACTCCGGGAGCCGGGGAGGCCGGAGGGAGGGGTGT
TCCCCGCAGCTCGCAGAGGTC
>90
TGAAAACCACATTCCCGGGAGGTATAGAATTCAAACAGGGAGCCCAAGGGCTGAGACGAC
ACACCAAAGTATCCTCTAAGATATAAGAAGACTTCCTGGAGAAGGTGAGTTTTGCTCACC
TTGGACTTGCAAACGTGATTAGACAACTTGGCTTTTTGCTTAAGCGATGACCTGAAGAGA
AGGCTCTGTGTCAACAGATGCTTATTGAGCAGATGCTCTGGGCTGAGCTGGCTGAGGACA
GGAAGATGGTGACAGAAGACCATCCCCACCCTCTGAAGGCTCACAGTCCAGAAGTGGGAG
ATAGACAGGTAAACAAACAATTACAATAAACAGTGATGTAGCTGATGAAGGCTATGGCAG
CCCGGCAAGTACAGAGTACTAAGTGGGAAGTTGTGAACTCTGGCTGGGCAGACAGCTGAG
AGAGGGAATGTGGGGTCTGGGACACTTGACGGAGAAGGTGACATTTGAACTGGGGCCTGA
AGGATGACTAGGAGTTTGCTGGGAACCAGGGTGGGGGCAGGGAGAAGGCCCTCAGGAGGT
GTTCAGGGAGTGCAGAATATGGAGGAAGTCTTGGAAGAATGATGGCCTTGGTAGGAGACT
CGGGACTATTGAGTGCCAGGCACAGGCTGTGGAAGTGTGGCTGGAGAAGGTGGGGAATAT
TTTTGAAAATTCCTTAACTCTTTAAGGAATTCACATGTAAATGAGGTCATTTCTATAGTA
CAGGCAAGGCTAGAAAACTCAACACTACTTACCTGCCCCTATGCGGTGCTTCACCCTCTG
TTAGGTGCTCCCTGGGGGCCAGCCCTTCTCTTAGGAAGCCAAGTGACTCCTTGACCTATC
AGAGGTGAACAACCCAGGGCCCAAGTGACAGGAGTCATGGTGAGAAGGGGTCAGGTTTGA
GATGGCCTTGAAGGTAAAGCCAGCATTGGTCTTTGACCCAGGCAACTGGGTTAATGGTAT
TGACACTGACATGGGGATAAGGTCAGATTTGGGGAGATAAGAACCAAGAGCTTCATCTGG
ACACAGTAGGTTTGAGTTCCCTGCAGTTTGAGGGAGAGGGGAGGACAGAAGAGAAGAAGG
TCCATGCCCCCATCACTCAGACACTGCACTTGGCCTTCTCCTGGGGCTCTCCGGTCCCCT
CTGCTCCCCACAATCCAACCTCCACACATCAGCCAGAGTGAGCTTTTAAAGCATGAACAA
GATCAAATCAGCCAACTGCCTCACAGTCTCTAGTGGCTTTCCACTGCACCTAAAATACAG
GCTAAATCTTCCCCAGCCTATGAACGAGGGCGCTGTGGTGTGGTTGAGGGCTCTTCTCAA
CTCCACGTGCCTCTGCCTTACCCCACTTGTTCACTCTGCTCCAGCCTCACGGCCTCCCTC
CTTCTCTCAAACACGCCAGGCTCATTCCCATTATGAGGCTTTGGCTGTGTTCTATGTTCC
TCTCCCCCTAGAATGCTCTTTTCCTGGGCCTTTGTGGAGCTAACTTCTTAGCATCAGGCC
CTCAGTCACTTTCTCAGAGAGGCCTTTCCTCATAACCCTGGTTTAAAGTTGTCTTTCTCT
CCCACCCTACCCTGTTCCATCTCCTTCATAGCACTTTGCTTGAAGTCATCTTAGTCATCT
GTACATTTATGTGTTTTTTATCCCCCCACTATCACCAGCATGTAAGAGCAGGAACTTGGT
CTTATTTTTGGCTCTACCCCAGATCCTAGCACAGTACTTGGCACTTAGTAAATAGTTTGA
CTCTCTTCCCGGGAATGAAGGATGGCAGGCGTGATGACTAGCAGGCTGCGCTGCACCACG
GCAATGTGGGAAGCTCCTAGCTGGGACTGGCGGAGGCTGCAAATGGCAGGGTCATCAGGC
CAGCAGCCATCTGGTCCCAAGTGTGTAGAGAAGGGGAGATGCTCTGGCTACGGGGACTGT
GCCTGCAAGGAAGGCCTCTGCCCTGTGCCTGCCTGACCTTTCTACAGATTTCTTTCTCCT
AAACACATACCCAAAGAGATT
>91
CAAGGGAAACCTGGGCAAAGCATAAAGGGTCTTCCCCAGTAGTGCAGGAGGCTGCATAGA
AAAGCCATCCTCAAGCCCTGACAGCAGCTGGGCTGTTATTGTTCTTGTGTGCTTAAGGTA
TTCTGAGATATTAACTAAACGGTAATAATTGGTTCCAGGAGATCCCTCCCTGGAGGACAC
CTGAGTAACTCATCAACGAGGTGCTGGGAAAGCAGGCAGAGAGGGCAACCAGAGCAGGAA
GAGTGAATGCCTTTACTCCACGTATCAGCTCTCTGTGCATCAGTCGGCCCTGCTCTGCAG
AAGAGCTGGAGACATTCCCGCTCCAGACTGGAAATAGGAACTCAGGGAAGGACCAGGGAA
GGGAGTGTCTGGAGAAAGGAAGAGGTAGATATCTGCTGTGAGCTGTTAGAAGCAACTGAA
TGATGGCAAGATATTGGTCCTTGGTATTCCATGGCCACTTGGACTCAAATGCCAGTGTAA
AGGAAAAAATGGGCTTTCTGGAATGGTTGAACAAGGCTACAACTAACCATGAATGTGGTC
AGGACAGAAACTAGCCATGGAAGAGGGAAAAGTTTCCAAGGTCACGTCAGTGAAACCTCC
AGTAAAGACAAGAAGATCTCCACAGTACTGCAGGGCAGCCCAGGGAATAGATCATACACC
AAGTAAAGGCTGCTCACCTCCCTCCTGGGGGACCAGGGCTGGGGCAGAATACACATATCT
GAGGGGGCTGCAGGCTGTGCAGGCTGAAATCTTAGGTCTACCTTCTAGAGAGGACAAGTA
GGTCTAGAAGGGACTGAGAATAGTATCAGGTCAAGCAAATGGAAGAGGCACTCCATTCAC
ACTGGCTCATCCACTAAAAAGCATTTTGCCAAGTGCTTGCTATGTATAATCAAGCAACGA
GCCTGGTAATGGTGTCAACTGCCAACTCAGGTCAAAGTCAAAGTAGCCTGACCCAGCAAT
GACCTACACTAGCTAGGAAAGAGGGAAAGAAAAAGGTTGCTTTCTCATTACTTATCTGAG
TTTAAGGAAGACACTACTAAAGGTTTCCTTTCTTGCCCATTTGGTTCTCCTCCCAGAAGC
TAGACATTTAAATGCATGGGGAAGGTAAAACAAACTTGTTCATTGTCAGATGTGGGGTGA
GGGAACCCACCAGGTCCACGTTCAGGGAAAGCATGCTTCTCCCTAGTGCAGGCACCTTTC
CTTTCACCCTCCAGCAGAATCTATCAGTTCCCTCCCAAGAAAGTAAAAATGAGACCAAGA
TACTCCACTTTGATGCTGGACTTGCCCCTTAATCTACAGGGTGAATGACAAAAGAAGTCA
GCGGTTTCCCCAGAGCATTAAAACATGGATTAATCACCATTAACTTCTAAGTCAGTATTT
AAACTGCTCAGAAGGAAATGTTTTATTTTTAAAATCTCTGTGTGTCTGGTACAGTGCCTG
GCATATAGTACTCATTGGGCTGATGCTTTCTTGACTGGCAATATGACTAGAAGAGAATAT
CACACCCTGAGGCCATAATAAAAAAGTAATAACCCTGAAGGTCTGATTTCTACCTAGGGG
CCCTGATGGCATGGGAATGAGTAGTAGGGTGAAAGGAGAAAGGGCATTGGAGCAGCCAGA
TTGGTATTTGAAAATTAGTTCTGCTCCTTATCAGCTACGTGACTATGGAAGTTTATATAG
TCTCTCTGAGCCTCAGCTTCTGCATCTTTATAGGGTACAGAATTTTTTCCAACCTTGCAG
GGCTGTTGTAAAAACTTAAAGAGATAATATATGCAAAGTTCTTAGTACACTGCTGACATA
TAGTAGACAATCATATGCTGTTATACTACTAATAAAAAGTAATGAGTAGGTGGCTATCAC
CATGCCTGTTTTCCTCCACATGGCTATCCTGAAGGATCTCTCTGATGTCATGAGTCCCAT
CAAGGGGCATCTGAGGGCACTGGGCAGTCAGAGCCACATCAGGAGCTTGACTAGAAGTGG
AAGTGAGGTGTCTGGCCATGG
>92
TTACATAAATAGTGCCTCCAGATGCTTCCTTTGAGCTGAGCTTTCCCCAGCCAGTGGGTA
ATCTTAGCCTCCATTAAATTATGCTGCTGATCCCTCTGTAGCCATGTTAATTAAATACAA
AAGTTGTCATCACGTTCTGAACCTGGCCTCCTTCACAGGCACTGTGGACCAAGAGCTCTT
CCCATGTGCCAGCAGGCTTTGTCCTGTCCTATTTAAATCATTTTAACTGCACATTGGTCA
GAGCCCAGACAAGACTCATTCCATCCTTCCCTGTCCAAGGCAGAGATGGTCTCTCTATGC
CCTTCCAACATCACTTTCTCAGGAAGAGTTGATGAAATGATGAGCATACACCCAGTAATA
CACAAAGGATTCATTCATTCGCTCATCAACAAAGGCTTTTTGAGTAAGACTTCCTATATG
CCAGGTACCTTTATTAGTGCTGTGAACATAGCAGTGAACAAAAGAGACCAAGTCCCTACT
GTCATAAAAATAACATTCCAGTGTGGTCTTAGTTAAGACCAGTGGTTTTTCAACCTTGGC
TGTACATTAGAAATATCTGGGGAGTTTTAGAAAGCCCAATACTCAAGAGGTTGTATTAAA
TAAGAATTTCTAGTAGTTTTTAAAGGTTTCCAAATTATTTCTATGTGAGACTGTAAATAT
TTCCTTTGATCACTCCACCTTGTCCACTACTAAAAGAAAAAAAAATCATCTCTCTCTAAA
GAACACTCTCTAAGAAGGAGACACAACCATTGCCCTTGGAGTTGTAAGGTTGGTATTTCA
AGTTCTGAAGAAGCCTTCCCTCAAAAGAAAGGAAGAGCTTGATAGGTTCAGCTCCTCTCT
CATCTGAAGCACCTGTTGGCGTCCAGAAGCAGGTAAAGGGGCTGACCTGGAACAGGTCAC
ATCATCCCTGCATGACCAGGATCTCCAGGTCATCTTGGACCACTACTGTTACCACCCTGT
TCCTACAAAATTGCCCAGAGAACAAGCTTCCAAGCTGACAAATGGGCTATCCCAGCAGTC
GCCATCCTTTTTGGCACCAAGTGACTGGTTTTGAGGAAGGCAATGTTTCCACAGACAGCG
GGGGCCAGCTGGAGGATGGTTCAGGATAAAACTGTTCCACCTTAGATCATCAGGCATTAG
ATTCTCATAAGGAGCACAGCCTAGATCCCTCACATGCGCAGTTCACAGTAGGGTTCCTGC
TCCTATGAGAATCTAATGTCACAGCTGATCTGACAGGAGGTGGAGCTCAGAGAGTGATGC
TCGCTTGCCCATCGCTCACCCCCTGCTGGTTCCTAACAGGCTCCTAGCTGGTCCCAGTTC
CTAACAGGCCATGGACTGGCATGGGTCTGTGGCCCAGGGATTGGAGACCCCTGGGCTAAC
CCCACTAGTTCACTTCTTTTCTCTTCTGTATTCAGACACGATGAGGGGCCTTCAGCTAAG
AGCAAACTTGTCCTCAGGGCCAGTCAGGGCCTGGGGCCAGGAGATCCTTAAATTGGTGAC
AAAAGCCTAAGGAGCTCTTCCTTAGAATCAGGTGGCTCCCTTTGCTCAGCAAAGCCTAGG
TCTGATTCCTAGACCAAGAGCTCCTCATCCAAGGAAAAATGCTTCATAGAAGGGAGGGAG
GTGCAAGGGTTGTTCCTTCCCCCTGGGGCTGTCTTGAAACCAACTCTGACCTTTGAGGGG
GTGACAACAAGAGAGAAAGCTGTCTCTGGATCCCAGCATACTCAGTACTCCCAATAGAAA
GTAGAGGTGTGAGAGTCAACGTAACTAATGGCTCAACTGGGCTTCAAGAGCTCTTGGTTC
TAGTGTCAGTCCTGTCACCAATTAGCTGCTTAACCTTGGGAAAGTCTCATCCTCTCTCTG
GGGGCATCTTCCTTTTCTGTAAAGTTAAGATAGTCTAAAGGTATCTGAGATGCCTTCTAG
ATTTGGTTGTCTATGAGTCTAGGATTCTAAGAGGATGAGAGCAATTGCCCACCCAACTGG
CCAAGAGCACCCGGGGGATAA
>93
GTTCTCAGGGTAACCCCCTCTGGCTTCCACACAGAGTTGGCCAGAGTGGTTGCCTAGCAG
GCTCTTGGCCCAGGTCACCCACTCACCATGAGCTGGAAGGCATTCTCAACGGCCCCCACT
ACCAGGCTCTCGTGGCTCACTTCCTTCTGTGAAGACCAGCAGGACTGAGGGCCAAGCAAG
TGAGAGGGATCGGAGGAATCTGGGGTCCCCGGAGTGGTTGGGAGGCAGAGGGGTGGTGGC
GAAGGGTCCTGAAGTATCTCTACCAGGTCCTTTAGCTGCTCTCGGATATGGCGATGCAGG
AGCCGTGAGGCCATTTCAGCAGCTCCGCCCCCTGCATGCCCATCAAATAGGCCCCAGTAG
TAGAAGCAGAGTCCCTGGTGGAGGAAAAGTTGGAGGTGAGTTTTGTTTGTGTGTGTGTGT
GTGTGTGTGTGTGTGTGTGTTATGCAAGGTGAATAACAAGACTCTGGGCATCCATACAAA
CATCTGAGAGGTCAGTGTTTGCTACTGAAGGCAAATTAGGTTTATTCACATAAGGCTTCG
TATGTGTCAAGAGAAAGGAAAGGCTCAAAAACCCAAACTCAGAGGATAACAGATCCAAAA
CTCAGCACTGGCAATTAAATCATCCATAAATATGTGAGCCTCTACATTTTAGGTGGGAAA
GTAACATTCATGCTTACATGGTAGAATCTAACTGATGAATACCAGGTAAAGGTTCTGTGC
CAGAAGGTAGATAGCCAGTGAGTTCATCAGGTCTTCCGCATGGCTCAGATTTAAAACCAG
AGGCCTGAGTCCCTGGGGAGAGGTGTCACTGTGTCTCTGGGAAAGGGGATGGGTCTTACC
TGGCCTCGGCTAGGCTCCCTAGGTACTCCTGTAACACTCCTCCGACCTTCCACATACACC
ACTTCACAGCAAGCCTGGTCCTCATTGTGCCGACTCTTGCCAGCATTGATGACCCTGCCA
GGCCAGAATGACCACATCAGGTTGGACACCAGACCAGGTCCTGGAATAACCCCCACCTTA
GACACACACCGTCTCCTGCGCCCGCTGGCCAAGCTGAGAAAGGTCACAGCCACCTGGGAT
CCAGGCCAGAGGGAGGAGGAGAAGGGAGGGCTGGCAAGGTGTAAGGAGTACTGTTTGGGT
GGCCAGCCCTACCACTTCACAGAAAGGCCAGCAGGAGCTTCTGGCCAACCGCTATGTCCC
CTGCCTGCCTCACTTCCCCCATCCCTGGCAAAAAAAAAAGAAAAAAGAAAAAGGCATTCC
TAGTGGTGCTTCTGGGGGAGGGGCTAGTTGGTAGCAGAAGTTTTACTTCCCTGCTAGCTA
GACCCTACATCCCACCCTCAACCACTATCAACTCTCCCAGTGCCTTGTCCCCAGCACCTC
ATCCTCATGGGCACACCCACCCTTATCCTAAAACCATCCAGCGAAAGTTTCTGCTGCCTT
AACAATGAGGAAGCTCTCCAGCCCAGATCGGGAAAGAGGAACTGAAATAGAGTAGAAGTG
AAAGCCCACCTGGACTGGGCAGGAGCCACATACCCATAAACTCCTCCCACACAGGAGGCT
AAGGGAGGTGGTGGTGGGTCCATGGGCCACCAGCCACCTTCCTCAGCGAACTGAGCGCCC
CCATCTCCCTCGGTGCTCTGCGTTCCCGGCAGATGCATTTAAAATACACACAGCCCGGGG
GCCAGCCGGCCGCTCCGGGCAGGGGGTCCGCTTCTTTGCCAGGCCAGCACGAGTTGGCAG
GCTGAAGGGCATCTAAATGGGACCCTCCTCTACCCCGGGCGTCCCCCTCCCCGCTCCTGG
GGAAGCTGGCGGCCTCCTGGTGTCGCGGGCTATTTCTGGGTGTGGAGGGGGAGGGGAACT
ACGGTAAGAGGGACAGGGAACTGGGGCGCTGGAGCCGGGAAGCGGGTGAGCGAGTCTTCC
CAACCGCTATGTCCCCTATTAAAAAGAACCCCGCTCCTTCGTGAAACCCCTTTTCCCTTA
GCCTTTAAGCTGCCGGGCCGC
>94
CAACCAATAATTTGGGGATTTCAGAAACTCTGACATCCTGTCCTTTATAATTCTGGAGGT
GCTGCTGAGCCCTGCTGCCTGCTCTGGAGTTTCTTGGCATTTGCTTTGCCTGTTTGCTCA
TTTACTATCAGCAAAGTAGCTGGACATTTCACCAGTTATCAAGGACTGTGCTAGGTCGGG
CAGCACCAGGGGCTACGGACACACAGACAGCCTCAGCTGCAAGGGCCAAACATCGTCACT
CCAGAGAGGAGGTCAAGCTCCAAGCTGGCCTCACCTGTGGCTGCCTGAAGACTGGGAAAT
GCACAGGCTTTCCAGTGAGACAAAGCTGAGTTCAAACCTGGCCCTGTTCCTCTAGCTGTG
TGGCCATGGACATTGATTACCCTTTCTGAAGCATAGCTTTACCAATTGTAAAGTGAAGAT
CATCATACCCAACCCAGAGGGTTGTTAGGAGAAAAAATGAAAGAAGCTTTGTAGCATACC
TAATGCAGGGTCTGGATCACAGCAATTGCTGAAAAACAGTTGTCCCCTTCCCCTTCCCTC
TTGGCTCTGTCTTCCTGCATTTCATTAGTCAGATCTCTGCGGTTTTCCTAGAACATCTCT
AACTGCAAACCACCAACTACTAAAAACCCTCAAGGAGGGGTAAAATGGATAATAGGAATT
TCTAGTGACATAAAAGTGATATCATGTTTGTATGTGTAACTATCAATCAATTTCAGAGAA
AAGCAGGCTTGCATATCTGAGCAGACACCACCAGCTTTCTTCTGCTTCTGCAGATTGAAT
TTTATTTTATTAAGAGCAGAACAATGGGCCTGATTTTCCTCTTTGGATACTAAAGAAGAC
AAATTAGTCAAAAGGAAATTCAGCTGAAACTGTATTTAGTGTTTGAGATCCTAAGCCCCG
AGACGGAGCCTCTGTGTGACCTTGAGGAGCTGCGTGCATGCTCACTGCTGGATCCCAGCA
TGATGTGGCCATGTCTGGGTCAGGAGCACAGGAGGCTCAAGGCCAGTCCAGGGCCTGGTC
AACAGAGCAGCACACGCAAAATCAAAGTGACCCTGGGCCTTGATGAGGGACACGCTGCCT
TCCTGAGCAGTGCATGCTGCATGAGTGTAACTGATTACCACATTTTTAAAAGAAAAAAAT
GGATTTTCTTAACCTTTTTCCTTTTCCCCCACCTCCTACTTAGCTCTTTAGGAATGCAAT
TATAACCTTTACCTTCTCTCCACCAGACACTCCCTACACGGCAAGCTTATCTAACTATGT
GTTTACTTAGAAGTTCTGGAGGCTGAACCTTGAAACACAGCAGGCACTTCTGGAACTCTC
TCTCGCCAGGAGATTGCCTCAAGATAACAGTTAATTTACAACCTAAATTTTGCCCTAGAT
AAAATTAAAATTGTCAATTTACAACAGGGCCCTGCCCACAATGGTGCTAGCCAGACCACT
TGATAGATAAGACCCAGGAAGCAAGTCACATGGGCCCCACACCTCCTCCCCTACCTCCTA
CATGAGGTTGACTCCAAGTCCCCCTTTAAAAGCCCCTGCTTTCTGCCCTGAAAGCTGAAG
TAATACCCTTAAGGCAGGAGCCTGTACTTCTTCCTCTCAGCTAAGCTCTGGAATAAAAGT
CACTTTCTTTCCGCCAGAACTCCTTATTAATTGGACTCTACCAGCCATGAGCAGCCGGAT
CCGTGGGACTCACTGTCACAACTGGTTGTGGGGACCGTCCCCCACACTGGCAAGTTCAAG
TCAACAAACTATGCTAGGCAGTGTTAAAGGTAGAGGGCGAAAAGGGACTATAACATGGTC
TCCACCCTCCTGAAATATTAAACACAAGCTAGGTCAGGGATTCTTAATCTTTTTGGTGTC
ATTGGAAATCAGAAGTATAGACCCCTTCTCAGAATAATGTTTTTAAATGTGTGAAATGAA
ATGAGATCACAATTGAAACCAACTCGAATGGAGCACACGAGGTCTCATGCACACATGGAG
GGAAGTATTATTGCTAATTTA
>95
CTGTTGGATGCCTACTTAGCAACTATTTCCCCTTTTCTGCTCTCAGTCAGAACACTCATT
TTGTTTAGGGGTGACTTGTGATCAATTTAATGAACTGTGGCCAATCCTATCTCTTTTTGC
CAGTGACTGGTCTGATGTGGCATATGACCATTTTCTGGACAATAAGGAAGATTCTAAAGT
CTGGGAAATATTTTTCTCCTTCATAAAAATGGGGGACAGCACTTCCTTTTCTTCCGTTCC
TGCTCTGTGCAGTGACCTCTGTGGATGTGATGTCTGGAGCTATGGCAGCCACATTGCAAT
TAAGAGGTGACAAACCTGGAGACAAAAGCTCACATGCATGTGATGGCAGAGAGCAAACAC
AAAAAAGAGCTTGGGTCCTTGATGACATGATTGTACTGCTCAACTAACCCTGAAACTATC
TGCACTTGAAATTTATATTGAAGATATAGTAAATGACCTCATGCTTTAAGCTACTGCCAA
ATATTCTGTTCCTTGAGGCCAAAGGCATTCTAACAGATGCAATCTAGACACAGAAAGATG
TTTTCCCAGAGTTCCTGCAAAAACAGATGATGTGTAGGTTATGGAGATTTTATCCAGGAA
TCCATTAGTATAGGTAGTAGTTTAGAAAAAAAATACTCCAAGCTTTGTCTCAGATATGGT
TAAATCTGAGCCATCCACATGGTGTCTGTGCTGAATATTTTCCCCTCAGATGCACTGTTT
CCTTTTCTGAAACTGACTGATATGAACTATATCAAAAGCCTCCCTTGCCCTCTGGCGTCT
GGTTGGACTTGGCCATTGACAAGCACCAGCAGGAGACTGGAGGAGGGTGGTGAGTTAGAT
ATAAATCCCCCAGGTCCTTTGCTGGGTGTTTACTTAGGCTGACTGCATCCGTTGACTGAA
GGTCACAGACTCCTGTCAGGTGGCCCTGTGTGTCTGGATTTTTCGGTAACTGTTCTTTCC
CGATTGGACAGATCTAGGAGCTGTAGCCTCAGGGTTCCAGCTTCTCTTGTGGTTTCCCAC
ACCCTGCCCACATCTTTGCAAAATGCCATTTGTTTCCTGCCAGGACCCTGACTGATACAA
TGGTGTCAACGAAATCACTGCAGCTATTGAAGCTTGGTCCAGTCTATCTGAGGTGTGGAG
TTTTATAAGGGCTTTCACCTACTATTAAAGGGAGACAGGAGACTACACAAATAAATGTCA
TGCTGCAAAAGTGAAACAAAGATCATAGCTCAGAGAAAACACTTTCCACTTGAGGGCAAG
AAATCAGAGAAAGCTACCTGGAAGAGCCGGCATTTGGGATGAGGACGGATAGGAGTTTTA
AAAGAGATGAGATGAAGGGCATTCCAAAGACAGGGAAGAGTGTAAGTCAAGCCGGGGAAG
AGAGAAAGCTCAAGTGAAATTTCTGAAAAATTAGAGCTGGAAGGGATCTACGATATCTTT
TATTTAATGTTCGTTCTCCCTTCACCTCCTTTAACTGAGATTTGGCCAAGGTCAAACAGC
AAGTAAGTAGCATGTCAGGACTCCAACCAGATCTGCTGGCTACCAGGTTAGTTCTTAATA
ATCCACCTTCTACCTCCACCCCACTCCCTCACCTCAGGCAGTCTGCTTACTTCTCAGTCT
CTCCCACTAGACTGTAACCTCCTCAATAGCGGGGCTTCTGTTTTCTTCACCCTTGAATCC
CAGTACCTAGCACAATATCTAACACAAAATCGTCATCGTCATCAGCAGCAGCAGCAGCAG
CTACCAAACTTTAAGAGGCAACCACCCACTGTCAGGCACTATGCAGTTATTTTGTACATC
TTCTGTAATCTTCACTTTTCACTGAGGACGCTGCGGCTCAGAGAGGTTGTCTAATTTGTC
TTAGGTCATACAGCAGTGCCGGACTCTATTTTATAATATCTTTCATCAACCGGACTCCGA
AGCCCTGCCTCAATGGGCGTTCAGTAACATCTGTTGAATGAACGAATGAACAAGCAATAT
CCACTCAATGCAAACTATCGG
>96
GGTGTGTTCCATCTGAATTGAAAATGATATATTTGAGATATAATTTTAGGACTGGTTCTG
TGTAGATAGAGATGGTGTCAAGGAGGTGCAGGATGGAGATGGGAGATTTCATGGAGCCTG
GTCAGCCAGCTCTGTACCAGGTTGAACACCGAGGAGCTGTCAAAGTATTTGGAGTTTCTT
CATTGTAAGGAGTAAGGGCTTCCAAGATGGGGCAGGTAGTCCGTACAGCCTACCAGGAAC
ATGTTGTGTTTTCTTTATTTTTTAAAATCATTATATTGAGTTGTGTTTTCAGCACTATAT
TGGTCAAGATAGCCAAGCAGTTTGTATAATTTCTGTCACTAGTGTCATACAGTTTTCTGG
TCAACATGTGTGATCTTTGTGTCTCCTTTTTGCCAAGCACATTCTGATTTTCTTGTTGGA
ACACAGGTCTAGTTTCTAAAGGACAAATTTTTTGTTCCTTGTCTTTTTTCTGTAAGGGAC
AAGATTTGTTGTTTTTGTAAGAAATGAGATGCAGGAAAGAAAACCAAATCCCATTCCTGC
ACCCCAGTCCAATAAGCAGATACCACTTAAGATAGGAGTCTAAACTCCACAGAAAAGGAT
AATACCAAGAGCTTGTATTGTTACCTTAGTCACTTGCCTAGCAGTGTGTGGCTTTAAAAA
CTAGAGATTTTTCAGTCTTAGTCTGCAAACTGGCATTTCCGATTTTCCAGCATAAAAATC
CACCTGTGTCTGCTGAATGTGTATGTATGTGCTCACTGTGGCTTTAGATTCTGTCCCTGG
GGTTAGCCCTGTTGGCCCTGACAGGAAGGGAGGAAGCCTGGTGAATTTAGTGAGCAGCTG
GCCTGGGTCACAGTGACCTGACCTCAAACCAGCTTAAGGCTTTAAGTCCTCTCTCAGAAC
TTGGCATTTCCAACTTCTTCCTTTCCGGGTGAGAGAAGAAGCGGAGAAGGGTTCAGTGTA
GCCACTCTGGGCTCATAGGGACACTTGGTCACTCCAGAGTTTTTAATAGCTCCCAGGAGG
TGATATTATTTTCAGTGCTCAGCTGAAATACCAACCCCAGGAATAAGAACTCCATTTCAA
ACAGTTCTGGCCATTCTGAGCCTGCTTTTGTGATTGCTCATCCATTGTCCTCCACTAGAG
GGGCTAAGCTTGACTGCCCTTAGCCAGGCAAGCACAGTAATGTGTGTTTTGTTCAGCATT
ATTATGCAAAAATTCACTAGTTGAGATGGTTTGTTTTAGGATAGGAAATGAAATTGCCTC
TCAGTGACAGGAGTGGCCCGAGCCTGCTTCCTATTTTGATTTTTTTTTTTTTTAACTGAT
AGATGGTGCAGCATGTCTACATGGTTGTTTGTTGCTAAACTTTATATAATGTGTGGTTTC
AATTCAGCTTGAAAAATAATCTCACTACATGTAGCAGTACATTATATGTACATTATATGT
AATGTTAGTATTTCTGCTTTGAATCCTTGATATTGCAATGGAATTCCTACTTTATTAAAT
GTATTTGATATGCTAGTTATTGTGTGCGATTTAAACTTTTTTTGCTTTCTCCCTTTTTTT
GGTTGTGCGCTTTCTTTTACAACAAGCCTCTAGAAACAGATAGTTTCTGAGAATTACTGA
GCTATGTTTGTAATGCAGATGTACTTAGGGAGTATGTAAAATAATCATTTTAACAAAAGA
AATAGATATTTAAAATTTAATACTAACTATGGGAAAAGGGTCCATTGTGTAAAACATAGT
TTATCTTTGGATTCAATGTTTGTCTTTGGTTTTACAAAGTAGCTTGTATTTTCAGTATTT
TCTACATAATATGGTAAAATGTAGAGCAATTGCAATGCATCAATAAAATGGGTAAATTTT
CTGACTTATGTGGCTGTTTTTGACTTCTGTTATAGGATATAAAGGGGATCAATAAATGAC
ATCTTTGAAAGTGGCTAAGCATATTGTATTTGAACATCAGTAGAGTACTAGAGACAATTT
CATTCTTCACACAAATCTCCA
>97
GCTGGCCATGTGGCAATCCTCCACAAGCTGCAATTAGAAAACAAGAGGGGTTCTCCTGGC
CATCGGGATGCGGAGTAGAAGTGAGGCTCTGCCTCATTCCGCCCACCCCTAACTTGGCTT
CCGGTGAAGTCTCCTGGAGAAGTTAGAGGCAGAAGTTTAGTGTGCACGTTTCTGCCTAAG
CAATTCTGCAACCATTTTTCACCAACTCAGGCTCAGGCAGGTGGCTGGCTATGGTTTGTA
TCTGATTTGTTTGCATTTCTGTGGCAGGCAGCTGCTGTGACTGGTTGCAAAGGGAGAGAT
TTGCTTTGCACCTAATTTAATCCAAGGGTTAGGTAATGAGTTTGCTCCCCCTTAGAAGAG
AGGAATCAACATGCTTCTTCCAATCTTATCTGTGCTTGCTTATTAGCAGGAGGGCTGCTC
TGTGGACCTTGTTAGATCTCCAACGCATGTGATCACTACTCAGGGGTGATTTACTATACC
TCCTGATATTAAAAACCCCTGAGCGAGACAAGAGAAATGAATAATGCTCTGTAGTGAATT
TGTTAATGAATTTTCTTTCTGCACCCAAAAAGAAGAAACTGGAAAAAAAGGATGTTGGAC
CAGAGAAAGACCATAATTCTCTGCAAGTCAGGGTTCTTGATGAGTCTAGAGAGAAAATAA
TCAGAAATCTTTTTTTTTTTTTAAAATCCCATATTCCGTTCTAGTTAGGGATTGTCATTA
ATTTCAGGGTAGAAGATAGCTTGGCATCTTTCTGGTATTCTTAAAATAGAATAAATAGGC
AGCCAACCTTAAAAAAAATAAGAGGTTTTGATCTAGGGTTTGAGTAATCTGGGCTGGCTT
CTGATTTGCATATATATGTAATAAAGTATGTCCCTGTTCCCAAGGTTGATTGCTAGGAAG
CTGAATTCATGAAGAATGAAACTCTGCTCAGTGACAGGTGAGGAGGCAGAGGGACTTCCT
GTCAACTCCTCCAGGTGTGTACCTGTCTATAAACCCTCACCTGCTGGGTCAGGGTGTCTT
GCTTCAAACTTGTGACTAGGGCCAGCTTCCTAGGCATGTGGCCTGTGCAGGTGCACAGAA
CCCTGCACTTAGAAGGGGTTGAGCTTAGTTTAATGTTCTGCTGTTGCTGTCTTGAAATTC
TTAATTTTTGAAAAAGGAACTCCTTATTTCCATTTTGCACAGGGCCTGGGAATTATGTAG
CCGGCCCTGACAGTTGATTTTTCATTGTCAATGGCTCTGTCTTGCGTTCATCTGCCCTTT
CCCAACTCTGACCTTTTCTCAGGGGCAAAGTGATGTTTGCTCTAAAAGCATACATATCAT
GTAAAAGTATGTGTCTGTCTTTTAGGAAGACAATTTATTGCTTTTTATACCCTATTTAGA
GAAGTAATACAGGTAAATTATAGGAAATCTGAAAAGTACGAAGAAGAAAAAAATTATCCA
TATACCCACCACACAATGATGTAGCTTTCTAGACTTTTAATACATACTTCTGTTTTGTTC
TGGCTTTACATCATTGGAAATATCAGAAATAATGTTTGGGAAAATGCTTTTTAAAGATTA
CTAACATAGCATGAGAATTTCCCCCATATCATAATTTTTTCTTCAAAAGTTTTTTTGTTG
TTAGCTACATAGCATTCCACTACACAAAAATGCCATCATTAACTCAAATGATCCCTTCTT
TTTGGGCCATTTATGTTTACTACAAATAACACTGTAAAGATAACACTTATATACGTTAGA
AAACCAAAAAAAAAAGATGATTTGTTTAGTTGTTTATTTATTTTATTATTTATTTTTGGG
GGAATAAGCAGTGTTTATTGGGCTCAGACCAGGAGTCCATGGGTCTTGAGGACCTCTGCG
TATCTGTCAGTTTTCTCCATGTTCTTTGCTGCCTGTTTCTGTGGCCTTAAGAGCTGCTTT
TCCTTCCCTGAGTAAATCCTGGCCTTTTCCTTCCTCTCCTCCTGCAGGTGGCTGTCACTG
CCTGCTACTTCTAGCCAGCTT
>98
CTACAGACTTCGCGGTAAATGATTCAGCAACAGTGTATAGATAACACCACTGTGCTATTC
TAGAAAATTTCATCAATCATTTAAAAATAGGACACACTCAAACAATGGGGGTCACTTTGT
GGGAAAAGTTTAAACAACTTATTTACACAGTAAGCAAGGATCTATCACTTTATCTAAAAC
ACTGCAGAAGAATCACTAGCTTTAGGGTAAACGTTTGTAAAGTGCCTACTATGTACCAGG
CAAGTAGTAGTTGCTTCACAGAATATACACGCTCCACACGCACGTTCAAATATCTGACAT
TTGTAGAATACTGTCACTCATCTGATTTGACCCTGAGAATACCCATAGGCATGAACTTGC
CAGTTTCACAGTTACGGAAAGAGAGGCCCAGGAAGTTAATTTGGCCGAGGTATCACATCT
GGTTCCGCGGGTTCTGGCCCTAGACTTGAGCCTTTTGACTCATAATCTAATCATCAGCTG
CTATACAGCTCTAGTTACTCAAAAGCTCTTAGGTGTTCCACTGTCAGACTTTTAAATTAA
AATTCTACTTGACAACTTTCGGTATTGTGCGTATTAGATGCTGTTAAGAATCAAAACACC
AAAAAAAGCAAAATATTGTTTGGAAGTGCATCGTCCCAGCATGTCGAAGTTCAAGCTCAC
TGGCTAATTTTGGAGAAAGCCCGCGTTTCCCCAGGCTGCCGGGCGCTCCCTCCCTCTTCC
CCAGCAGAGAGCGGCGCCCAGCCTAGGGGTCCCCAAGCCCCTGAGGTAGCGAGGAGGTCT
TCAGCCAGGCTCCGCCACAACCCGTGCGGCCACGAGAGGACGTCCCAAAGCTGGGCCCAA
CAACCGGTTGCTCCTCCGGACGGAGGAGGTGCCGAGACAGCGGGGCGCGGAGACACCACC
TCCGCCAGCTCGGCTCGCACCGTCCGAGGACTACGCCGCGGCGCCACAGCCCCGCACCCG
ACGCCCAGAAGGGTGATGCCGACAGCCCCGAGAGTCCGAAGCCCCTGCGGCTTAAAACCC
CGCGCCGAATCACCCCGACTCTTACCTGTCTGTACCTCAACGTTGTCTCCTGTGGCCAAG
CTAGTCTCCCGGGTATCACTCGGGTCCGCTCCGTCCCGCCCCCGCAGGCCCTGCCGAAGG
CCCCGTCCCGGCTGCAGCCCCACCCCCTAGCCCCGCCCTCCCTGGCAAGGCTCAGTTCTT
ATTGGCTCCTATTCCCACCCCTCACGCTATGCCCGCCTCCGACACCGCCCCGGCCGGCGG
TGAGGGGAACCACCACGCCTCAAGTCCGCTGTATGGCCAGAACCTTGCCAGGACCTCGGT
CACTGCAGTTCCAGCAGGCGGGCGACCAGTGTCACCGTCGTCCGGCCAAGCCCTCGAGCC
AGAGCTCCATCGCCTTCGCCTGCCGTCGCATCGGCCCCACGGAGACGGCCCTATGCTTCA
TGTGAAGGTTTACTCTTCACAACTACTCAACAAGATAAAGCCTGGCTTAATCAGGGAATC
CAAGCACTGTTTCCTAGGCTGACCTCAGTGAGCAAACAATTGCACTACGGTGCCAACTTG
AAACGTCAAGAGAAGCAAATAACTCTCGCGGCACCTCAGGCTTGGAATCTCAGAACGGGG
GTGCCTTGATACTCCCAGTGCGTGAGGTCAGCCCCCACGCCCTGTTGAGACACACATGCC
TAAGCGCTCCGCCTGCAACACGCTCTTGCTTAGGTATGTGCGTGGTGTTGTGCCTACTGC
AAGCTGTAACCCAGTTTCACCGAGGCTGCGGGACAAGGATCAGTTGAGCCTGTTTCCCAG
GCACTCGCTAACCACCCCACCCCGCCTCGCCCCGCCCCACCCCACCCCACCCCACCCAGC
CAGAGCCTCTTGGGTCTGGTGACCAAACTCTTCCTACATTTGTTCACACAGAGGTACCAA
AATAGAAGACTACCAGAAAGAGAGGTGTTTAGTTACGTATCACGGATGACTGTCACAAGC
AAACTTAACCCAAACAATAAA
>99
TGCAGAAGAATCACTAGCTTTAGGGTAAACGTTTGTAAAGTGCCTACTATGTACCAGGCA
AGTAGTAGTTGCTTCACAGAATATACACGCTCCACACGCACGTTCAAATATCTGACATTT
GTAGAATACTGTCACTCATCTGATTTGACCCTGAGAATACCCATAGGCATGAACTTGCCA
GTTTCACAGTTACGGAAAGAGAGGCCCAGGAAGTTAATTTGGCCGAGGTATCACATCTGG
TTCCGCGGGTTCTGGCCCTAGACTTGAGCCTTTTGACTCATAATCTAATCATCAGCTGCT
ATACAGCTCTAGTTACTCAAAAGCTCTTAGGTGTTCCACTGTCAGACTTTTAAATTAAAA
TTCTACTTGACAACTTTCGGTATTGTGCGTATTAGATGCTGTTAAGAATCAAAACACCAA
AAAAAGCAAAATATTGTTTGGAAGTGCATCGTCCCAGCATGTCGAAGTTCAAGCTCACTG
GCTAATTTTGGAGAAAGCCCGCGTTTCCCCAGGCTGCCGGGCGCTCCCTCCCTCTTCCCC
AGCAGAGAGCGGCGCCCAGCCTAGGGGTCCCCAAGCCCCTGAGGTAGCGAGGAGGTCTTC
AGCCAGGCTCCGCCACAACCCGTGCGGCCACGAGAGGACGTCCCAAAGCTGGGCCCAACA
ACCGGTTGCTCCTCCGGACGGAGGAGGTGCCGAGACAGCGGGGCGCGGAGACACCACCTC
CGCCAGCTCGGCTCGCACCGTCCGAGGACTACGCCGCGGCGCCACAGCCCCGCACCCGAC
GCCCAGAAGGGTGATGCCGACAGCCCCGAGAGTCCGAAGCCCCTGCGGCTTAAAACCCCG
CGCCGAATCACCCCGACTCTTACCTGTCTGTACCTCAACGTTGTCTCCTGTGGCCAAGCT
AGTCTCCCGGGTATCACTCGGGTCCGCTCCGTCCCGCCCCCGCAGGCCCTGCCGAAGGCC
CCGTCCCGGCTGCAGCCCCACCCCCTAGCCCCGCCCTCCCTGGCAAGGCTCAGTTCTTAT
TGGCTCCTATTCCCACCCCTCACGCTATGCCCGCCTCCGACACCGCCCCGGCCGGCGGTG
AGGGGAACCACCACGCCTCAAGTCCGCTGTATGGCCAGAACCTTGCCAGGACCTCGGTCA
CTGCAGTTCCAGCAGGCGGGCGACCAGTGTCACCGTCGTCCGGCCAAGCCCTCGAGCCAG
AGCTCCATCGCCTTCGCCTGCCGTCGCATCGGCCCCACGGAGACGGCCCTATGCTTCATG
TGAAGGTTTACTCTTCACAACTACTCAACAAGATAAAGCCTGGCTTAATCAGGGAATCCA
AGCACTGTTTCCTAGGCTGACCTCAGTGAGCAAACAATTGCACTACGGTGCCAACTTGAA
ACGTCAAGAGAAGCAAATAACTCTCGCGGCACCTCAGGCTTGGAATCTCAGAACGGGGGT
GCCTTGATACTCCCAGTGCGTGAGGTCAGCCCCCACGCCCTGTTGAGACACACATGCCTA
AGCGCTCCGCCTGCAACACGCTCTTGCTTAGGTATGTGCGTGGTGTTGTGCCTACTGCAA
GCTGTAACCCAGTTTCACCGAGGCTGCGGGACAAGGATCAGTTGAGCCTGTTTCCCAGGC
ACTCGCTAACCACCCCACCCCGCCTCGCCCCGCCCCACCCCACCCCACCCCACCCAGCCA
GAGCCTCTTGGGTCTGGTGACCAAACTCTTCCTACATTTGTTCACACAGAGGTACCAAAA
TAGAAGACTACCAGAAAGAGAGGTGTTTAGTTACGTATCACGGATGACTGTCACAAGCAA
ACTTAACCCAAACAATAAAGGTAGCATATCCCAAACCGTTGTGAAACTATCACCTGTAGA
CAGTAAAACAGAAATTACATTCTATGATGGGGGAAAAAAAAGTAATGACATACTTAAAAA
AAATCATGTCCCAATGAGGAAATAAATGTGGATATTGTTTGTAGTAAATTTTGCACACTG
ATCATTATGGGCTTCCCCCAC
>100
AGGCTGCCGGGCGCTCCCTCCCTCTTCCCCAGCAGAGAGCGGCGCCCAGCCTAGGGGTCC
CCAAGCCCCTGAGGTAGCGAGGAGGTCTTCAGCCAGGCTCCGCCACAACCCGTGCGGCCA
CGAGAGGACGTCCCAAAGCTGGGCCCAACAACCGGTTGCTCCTCCGGACGGAGGAGGTGC
CGAGACAGCGGGGCGCGGAGACACCACCTCCGCCAGCTCGGCTCGCACCGTCCGAGGACT
ACGCCGCGGCGCCACAGCCCCGCACCCGACGCCCAGAAGGGTGATGCCGACAGCCCCGAG
AGTCCGAAGCCCCTGCGGCTTAAAACCCCGCGCCGAATCACCCCGACTCTTACCTGTCTG
TACCTCAACGTTGTCTCCTGTGGCCAAGCTAGTCTCCCGGGTATCACTCGGGTCCGCTCC
GTCCCGCCCCCGCAGGCCCTGCCGAAGGCCCCGTCCCGGCTGCAGCCCCACCCCCTAGCC
CCGCCCTCCCTGGCAAGGCTCAGTTCTTATTGGCTCCTATTCCCACCCCTCACGCTATGC
CCGCCTCCGACACCGCCCCGGCCGGCGGTGAGGGGAACCACCACGCCTCAAGTCCGCTGT
ATGGCCAGAACCTTGCCAGGACCTCGGTCACTGCAGTTCCAGCAGGCGGGCGACCAGTGT
CACCGTCGTCCGGCCAAGCCCTCGAGCCAGAGCTCCATCGCCTTCGCCTGCCGTCGCATC
GGCCCCACGGAGACGGCCCTATGCTTCATGTGAAGGTTTACTCTTCACAACTACTCAACA
AGATAAAGCCTGGCTTAATCAGGGAATCCAAGCACTGTTTCCTAGGCTGACCTCAGTGAG
CAAACAATTGCACTACGGTGCCAACTTGAAACGTCAAGAGAAGCAAATAACTCTCGCGGC
ACCTCAGGCTTGGAATCTCAGAACGGGGGTGCCTTGATACTCCCAGTGCGTGAGGTCAGC
CCCCACGCCCTGTTGAGACACACATGCCTAAGCGCTCCGCCTGCAACACGCTCTTGCTTA
GGTATGTGCGTGGTGTTGTGCCTACTGCAAGCTGTAACCCAGTTTCACCGAGGCTGCGGG
ACAAGGATCAGTTGAGCCTGTTTCCCAGGCACTCGCTAACCACCCCACCCCGCCTCGCCC
CGCCCCACCCCACCCCACCCCACCCAGCCAGAGCCTCTTGGGTCTGGTGACCAAACTCTT
CCTACATTTGTTCACACAGAGGTACCAAAATAGAAGACTACCAGAAAGAGAGGTGTTTAG
TTACGTATCACGGATGACTGTCACAAGCAAACTTAACCCAAACAATAAAGGTAGCATATC
CCAAACCGTTGTGAAACTATCACCTGTAGACAGTAAAACAGAAATTACATTCTATGATGG
GGGAAAAAAAAGTAATGACATACTTAAAAAAAATCATGTCCCAATGAGGAAATAAATGTG
GATATTGTTTGTAGTAAATTTTGCACACTGATCATTATGGGCTTCCCCCACCAAAAAAAA
AAAAATTCTTATATAATGTGTCTATCTATTTATTTATTGAGACAGGGTCTCTTTGTGTCA
CTCACACTGGAGTGCGGTGGCCCAATCATAGCTCACTTGAAGTCTCAACTTCCTAGGCTC
AAAGAATCGTCCCACCTCGGCCTCCCAAGCAGCTAGTATTATAAGCATGCACCACCACCC
CCGGCTAATATTTTTATTTTTATTTTTTTGTAGAGACAGGGTCTCGCTATGTTGCCCAGG
CTGGTCTCCAACTCCCGAGCTCAAGCAGTCCTCCTGCCTCAGCCTCCCAAAGTGCTGGGA
TTACAGACATGAGCCACTGCACCCAGCCCAGAAATGTATTTTTTGACCCCTGCATTCAGG
AAGATTATTTGGCAAAATAAGGCAGGTTGAATTCCAAGTATCACGTATGAAACCAAATTT
ATAGATTAATAAATGAATTCACATGTATGTATTCTACTGCCCTCTCATGGGTAAGATGGA
GATATACATAATGGTAGTTAA
>101
AGCTTATTGCATAACTGAATGTATACCCAAAATAACTTTTTACTTTCTCTCCTCTTATTC
CTTTAATACAGAATATGGGTAAAGATGATCCGACAAGTGAGAGACAGGATCAGGTCAGCG
GGCTACCACTGGGCCTCACCTCTATGGTGGGATCATATTCATCTACAAAGTGGTTCTGGA
TTAGCTGGATTGTCAGTGCGCTTTTCCCAACACCACCTGCTCCAACCACCACCAGTTTGT
ACTCAGTCATTTCACACCAGCAAGAACCTGTTGGAAACCAGTAATCAGGGTTAATTGGCG
AGCCACATCTACAGTACTTTAAAGCTTTCTATAATCAATGGAAATGAAAACCCTAGTGTG
ACCTTCCATTTGGTTCTTAAAGTGACTAGAGAACGCAAAAACACCGGATTAATATCGGCC
TCACACTTCTGGAGTAGTTTTCTAGCAACCCCCATCCTTAGCTATTTTTCAACAGTCCTT
GGGCCCCGCCCTCAGCCTAAGCAATGGAAATCCCCCTTCCTATTACTCCCCGAAGGCTTC
TCAGCTCTAGCAGGAAGCCTCCAGGCCGCAACTCCTTCCCATTCTCCCTTCTGTCTCCAA
AGATCTCCCCACGTAGGCACCAAATGGAAGGACCCCCGCCCAAGGCCTTTGTCTCCAGCT
GATAGATTCTGCTCCATTTCTGGCATCAGTGAAACGCCTGAACATTCCACAGCCCAAAGC
CGAACACTATGCATGAGATAAACTTACCTCAAGCTCCACTGCCTCTGCTTTGGACAGATT
TAGGACCACAGCCGGGAAAAATGTTGGAGACCCCGGAACCGCCATGAACAGCCCCCACCA
AGGAGCGGCACTTCCGGCCCCGCCCGCTACGTAATCAGTCGGCGCCCCAGGCGCCTGAGT
CCCCGCCCCGGCCACGTGGGCCTCCGAACCACGAGTCATGCGGCAGGCCGCACCCAGACC
CGCCCCTCCCACACGGGACGTTTCAATAATGAAAGCGCTAGGTGCTAGTGTCTCAAAAAT
CAGTAAAACTTTATTCGCTTCCATTCTTTCGCCATTAACAGAAAACTGGAGAAAGCAAAA
ATGTTTCGTGTTTACAAAGATAAACGGCCTCTTTACCCAGAGATCAAAACCTCAAACGAC
AAGGGGGAAGATAAAACCGCCCTCCCCCACATCCCCTGAGCTGACCCTTGTCATCTTAGA
CAAAGCCTTCAGTCCACTGGCCAGGGACCCTGTATATGGCCAATTCAAGAAGAGGGCCAA
GAAATCAGACCCATCCATTCCCGTGATATAAAGTTGAACAGAAGCTACACCAAGGGTCAA
GTGTCTGTATTTTACAGGACACAGTAACCAGGCGGCTACTTATAAAAAAAAACAAGATTC
ATTTCAGGCACAACTTTTTTATTTTTTTTTGTTTTGTTTTTAAATCAGTAAAAGAAACCG
GGTCCTAGAAGCTGCAGTGATCTAAGCAGCAGCAAGTTTGTGCATTCATTTTTTTTGTTT
TTGTTTAAATATGTTTAAATTATCACACTGCTGGCACTCCTCATTTGCATGAAATTCTGC
ACCATACTTACTAATTGTAGTAAAGTTACCCCCCAACCCACGAAAAAAAACCTACTCTGG
AAGAAAATTTTCACTGAAATATAACCAAACTTCTTTAAGTGGATTGTGACAAGATTATAA
ATGATATGAAAAATAACATTTTAAAATTTGGCCATCAACTTTAAGAAATGGTTTGCCTAT
ACAAATTTTTGTAATTTTTAAAAGATAATATATTCTACCCTCATATGGTCCTCAGAATTA
AAGCATAATGAACAGGAAGAAAAAGGAAAAGAATGCAACTGAGTGCTAAGGCAGAACATC
TTGCCAGAAGTAATTAATGAAGGTAGAGTATATAATGAAAAGTGCAGAATTTCATAGGGC
CAACAAGATAACAGTCTATATTTTTCACTTACACAGGCAAAGTGGATTCTGCAATTACCA
GTTGCGTTAAATGCACCAAAT
>102
GGGTAAAGCCAGACTGCACGTCAGCTTTCACGCTTTCAATTTTGATTTGCTAGGACTTTA
CCAGATTTTCACCCACACTCGCTAAAGGTCACACTTAAGTCAGTACTTACAAAAAAAGAA
AACCTATCTTCTGTGCCTCAAATACTTTAGTTTTCAACTCAGCTGCTATAAATAATCATC
TCGATGGTAAACATCCAGAACAGCTGCAAAACCAAACTATTACCTTCTCTTTTATTTTAG
TCCCAGGGCTAAAACGAAACAAAAAGAAGGCCAAATATTTATCTAAGTTTTATGACTCAG
GTATATCCCTACTGAAGTATATAAAGCCCCTCCTTACCCACACCAAGGATATCCATTATT
GGTTAGTACCAAAAGAAAACCAAGGTATGTATTATAGTGCTCCTCAATGCAATATCAAGA
ATGTTTGCCTTTAGTTACTCAAAATGAAAATTACTCAGCATTTTAGTATAGAGTAGCTTA
TATCTGTGGGCTATAATTTGAAACCTACATTCTAAAAAAGTAGGTTAGTAGCAGTGGCTG
AGAACTGCCAGTTCATACCAGCCTGATGAAAATTTAAGCCTCTCAAAAAGATTTAACTAC
CACAGTGCCTTTGAGCATTCTCCCTCTCCGCCCTGTCTCCCAACTGTTTAAAGAGCGCCA
TATTCTTTTACTCATTTAAGGTGCAAAACACGAAAATTAACTTGCCCAACAACGTTCAGA
TATTCTTTGCAGATTCAAGCCTGTTTCAGGGAGCGTTCTCTGCTTCACCTGTGAGTTAAG
CAAGACGGCCGCCATCTGGGTGTTTCTAAGGGAAAACCTTAAAGCAAAAGAACCTTGGCA
CTAAGATTTCGTATTGATAAAATAGCATGGCAAAAATTTGAAGCTGTCTCCGACGGGGGA
ACTCTAAAACATTCTACATAGAATGACGAAGCCAGGCCGTTCATTGCACAATGTGGGTGG
GCCAGGCGCTGGCACCATGAGAACTACAGGAGGTGGAAGGGAGGACACTACTGAGCTTTC
AGGGCGCACGCCCATTCCCCAAGATAGAGGGGTGGGAGCCACGTGCCTAAAAGATTAGGG
ACTGGTTCCCTTTCTCAAGACGCCGAAGGGGAGACAATGAGGGGAAGGTTGGGTGCTGAG
ACCCTGCTCTAGGTGACTGGAGTAACGATGTCAATTCCGCCACACTACTGTGCCAGATGT
GGCTGGGGAAAGGTGTCTTTAAACACTTCCCCTAAGATATCTAGATGGAGCAGGGTCTCA
GTCTATACACAAAGAAGGCGCCACTGCCGCACTGCGCTCTGGTACTGGTAGTCAGATTCC
CAAGCAGGTAACGGCCAGGAAACTACAGGGTCCAGAGTCAAAGTAGGCCCCTCTTCTCGG
TCTCAGGCTCTTCCAACCTCACACAAAGGACCGCGCCACCACCCCCTCGCCCCGCCCGCC
GGGACATGTAGTTCCCGTTTCCCCAGACAAGCCGCAGATGGGGAAGCAGCCAGACTACAG
ATCCCAGCAGCCTCCGCGCCCGAGCCCCGCACCCTCTGCCTCCATCTTGGCTGCTGTCGG
AGCCTCCATTTTCGCTCCCTCCCCCCACTTTAGTCACCACCACCACTACCACCACGCGCA
GCCGGCTGGCCTCAACTCCTCGTTTCAGCTCTGCGACCTGACATGAGGCCCAGGCAGTTG
AACGGGAGACGTATGAAAAAGCCCAGGGCAGGGAATCGGGGTGCATTCTTCCCCACCTAG
AGCTCTACGAGTGCCCACCTTGACTCAGAAGGCTTCTCGTTAGCCTTGGTCTTATTCTCA
GCCCTTCCCCTGGGTTTCTGCTACCCCCAGTTGGACCCTGAGGTCGTACTCACCCCAACA
GCTCAGCGCCCCCTCTCCAGCGCCGCCATAAGCAGCACGGCCCGGTACGTAGGAATAAAT
CTCGCTTCTCTCGCGAGAGTTGCGGGCTCCGGGCGCGTGCACGAGAAGGGGCGGAGTGAA
GCGTACTCTCAACACGCTTGC
>103
AAGCCCCTCCTTACCCACACCAAGGATATCCATTATTGGTTAGTACCAAAAGAAAACCAA
GGTATGTATTATAGTGCTCCTCAATGCAATATCAAGAATGTTTGCCTTTAGTTACTCAAA
ATGAAAATTACTCAGCATTTTAGTATAGAGTAGCTTATATCTGTGGGCTATAATTTGAAA
CCTACATTCTAAAAAAGTAGGTTAGTAGCAGTGGCTGAGAACTGCCAGTTCATACCAGCC
TGATGAAAATTTAAGCCTCTCAAAAAGATTTAACTACCACAGTGCCTTTGAGCATTCTCC
CTCTCCGCCCTGTCTCCCAACTGTTTAAAGAGCGCCATATTCTTTTACTCATTTAAGGTG
CAAAACACGAAAATTAACTTGCCCAACAACGTTCAGATATTCTTTGCAGATTCAAGCCTG
TTTCAGGGAGCGTTCTCTGCTTCACCTGTGAGTTAAGCAAGACGGCCGCCATCTGGGTGT
TTCTAAGGGAAAACCTTAAAGCAAAAGAACCTTGGCACTAAGATTTCGTATTGATAAAAT
AGCATGGCAAAAATTTGAAGCTGTCTCCGACGGGGGAACTCTAAAACATTCTACATAGAA
TGACGAAGCCAGGCCGTTCATTGCACAATGTGGGTGGGCCAGGCGCTGGCACCATGAGAA
CTACAGGAGGTGGAAGGGAGGACACTACTGAGCTTTCAGGGCGCACGCCCATTCCCCAAG
ATAGAGGGGTGGGAGCCACGTGCCTAAAAGATTAGGGACTGGTTCCCTTTCTCAAGACGC
CGAAGGGGAGACAATGAGGGGAAGGTTGGGTGCTGAGACCCTGCTCTAGGTGACTGGAGT
AACGATGTCAATTCCGCCACACTACTGTGCCAGATGTGGCTGGGGAAAGGTGTCTTTAAA
CACTTCCCCTAAGATATCTAGATGGAGCAGGGTCTCAGTCTATACACAAAGAAGGCGCCA
CTGCCGCACTGCGCTCTGGTACTGGTAGTCAGATTCCCAAGCAGGTAACGGCCAGGAAAC
TACAGGGTCCAGAGTCAAAGTAGGCCCCTCTTCTCGGTCTCAGGCTCTTCCAACCTCACA
CAAAGGACCGCGCCACCACCCCCTCGCCCCGCCCGCCGGGACATGTAGTTCCCGTTTCCC
CAGACAAGCCGCAGATGGGGAAGCAGCCAGACTACAGATCCCAGCAGCCTCCGCGCCCGA
GCCCCGCACCCTCTGCCTCCATCTTGGCTGCTGTCGGAGCCTCCATTTTCGCTCCCTCCC
CCCACTTTAGTCACCACCACCACTACCACCACGCGCAGCCGGCTGGCCTCAACTCCTCGT
TTCAGCTCTGCGACCTGACATGAGGCCCAGGCAGTTGAACGGGAGACGTATGAAAAAGCC
CAGGGCAGGGAATCGGGGTGCATTCTTCCCCACCTAGAGCTCTACGAGTGCCCACCTTGA
CTCAGAAGGCTTCTCGTTAGCCTTGGTCTTATTCTCAGCCCTTCCCCTGGGTTTCTGCTA
CCCCCAGTTGGACCCTGAGGTCGTACTCACCCCAACAGCTCAGCGCCCCCTCTCCAGCGC
CGCCATAAGCAGCACGGCCCGGTACGTAGGAATAAATCTCGCTTCTCTCGCGAGAGTTGC
GGGCTCCGGGCGCGTGCACGAGAAGGGGCGGAGTGAAGCGTACTCTCAACACGCTTGCGC
AGCAGGGCTAAGTGACGCCAAGCAGTTTGCTGCACTTAACCACAACCAACATGGTGGCTG
CATTACATTACATTCCTTCTTGGGTGTGCTGCGGGAAGCAATCTCGGTGTTTACTGACTC
CTCCTGGACACTAGGGGTGGCGGGTGGCTTTAGGCGTCTCTAGTCTTCGAGCGTTTGAAT
ACGTTTTAGCCCACAATAATGGGGTAAACCTTGAAGGCCAACAATTCTGATGGCATATTC
AGGAGTCATAAAAAATGATTTATCTTTTCCCAGCAAAAATCCGGAAGGACCTCACACTCG
TTTCTTCTTATAGTGCAAGCA
>104
ATTACTCAGCATTTTAGTATAGAGTAGCTTATATCTGTGGGCTATAATTTGAAACCTACA
TTCTAAAAAAGTAGGTTAGTAGCAGTGGCTGAGAACTGCCAGTTCATACCAGCCTGATGA
AAATTTAAGCCTCTCAAAAAGATTTAACTACCACAGTGCCTTTGAGCATTCTCCCTCTCC
GCCCTGTCTCCCAACTGTTTAAAGAGCGCCATATTCTTTTACTCATTTAAGGTGCAAAAC
ACGAAAATTAACTTGCCCAACAACGTTCAGATATTCTTTGCAGATTCAAGCCTGTTTCAG
GGAGCGTTCTCTGCTTCACCTGTGAGTTAAGCAAGACGGCCGCCATCTGGGTGTTTCTAA
GGGAAAACCTTAAAGCAAAAGAACCTTGGCACTAAGATTTCGTATTGATAAAATAGCATG
GCAAAAATTTGAAGCTGTCTCCGACGGGGGAACTCTAAAACATTCTACATAGAATGACGA
AGCCAGGCCGTTCATTGCACAATGTGGGTGGGCCAGGCGCTGGCACCATGAGAACTACAG
GAGGTGGAAGGGAGGACACTACTGAGCTTTCAGGGCGCACGCCCATTCCCCAAGATAGAG
GGGTGGGAGCCACGTGCCTAAAAGATTAGGGACTGGTTCCCTTTCTCAAGACGCCGAAGG
GGAGACAATGAGGGGAAGGTTGGGTGCTGAGACCCTGCTCTAGGTGACTGGAGTAACGAT
GTCAATTCCGCCACACTACTGTGCCAGATGTGGCTGGGGAAAGGTGTCTTTAAACACTTC
CCCTAAGATATCTAGATGGAGCAGGGTCTCAGTCTATACACAAAGAAGGCGCCACTGCCG
CACTGCGCTCTGGTACTGGTAGTCAGATTCCCAAGCAGGTAACGGCCAGGAAACTACAGG
GTCCAGAGTCAAAGTAGGCCCCTCTTCTCGGTCTCAGGCTCTTCCAACCTCACACAAAGG
ACCGCGCCACCACCCCCTCGCCCCGCCCGCCGGGACATGTAGTTCCCGTTTCCCCAGACA
AGCCGCAGATGGGGAAGCAGCCAGACTACAGATCCCAGCAGCCTCCGCGCCCGAGCCCCG
CACCCTCTGCCTCCATCTTGGCTGCTGTCGGAGCCTCCATTTTCGCTCCCTCCCCCCACT
TTAGTCACCACCACCACTACCACCACGCGCAGCCGGCTGGCCTCAACTCCTCGTTTCAGC
TCTGCGACCTGACATGAGGCCCAGGCAGTTGAACGGGAGACGTATGAAAAAGCCCAGGGC
AGGGAATCGGGGTGCATTCTTCCCCACCTAGAGCTCTACGAGTGCCCACCTTGACTCAGA
AGGCTTCTCGTTAGCCTTGGTCTTATTCTCAGCCCTTCCCCTGGGTTTCTGCTACCCCCA
GTTGGACCCTGAGGTCGTACTCACCCCAACAGCTCAGCGCCCCCTCTCCAGCGCCGCCAT
AAGCAGCACGGCCCGGTACGTAGGAATAAATCTCGCTTCTCTCGCGAGAGTTGCGGGCTC
CGGGCGCGTGCACGAGAAGGGGCGGAGTGAAGCGTACTCTCAACACGCTTGCGCAGCAGG
GCTAAGTGACGCCAAGCAGTTTGCTGCACTTAACCACAACCAACATGGTGGCTGCATTAC
ATTACATTCCTTCTTGGGTGTGCTGCGGGAAGCAATCTCGGTGTTTACTGACTCCTCCTG
GACACTAGGGGTGGCGGGTGGCTTTAGGCGTCTCTAGTCTTCGAGCGTTTGAATACGTTT
TAGCCCACAATAATGGGGTAAACCTTGAAGGCCAACAATTCTGATGGCATATTCAGGAGT
CATAAAAAATGATTTATCTTTTCCCAGCAAAAATCCGGAAGGACCTCACACTCGTTTCTT
CTTATAGTGCAAGCATTCTTTCTTACGTCTACTGTTTTAGAGGAATTTCATTAGTATAGA
GTCAGCTTTGTAGCAAGGTAATTTAGAAATCTAAATGAGACCTTTGTTTTCCACGAAAAA
CATTGCAACAGATGCACAAGA
>105
CAGTTCATACCAGCCTGATGAAAATTTAAGCCTCTCAAAAAGATTTAACTACCACAGTGC
CTTTGAGCATTCTCCCTCTCCGCCCTGTCTCCCAACTGTTTAAAGAGCGCCATATTCTTT
TACTCATTTAAGGTGCAAAACACGAAAATTAACTTGCCCAACAACGTTCAGATATTCTTT
GCAGATTCAAGCCTGTTTCAGGGAGCGTTCTCTGCTTCACCTGTGAGTTAAGCAAGACGG
CCGCCATCTGGGTGTTTCTAAGGGAAAACCTTAAAGCAAAAGAACCTTGGCACTAAGATT
TCGTATTGATAAAATAGCATGGCAAAAATTTGAAGCTGTCTCCGACGGGGGAACTCTAAA
ACATTCTACATAGAATGACGAAGCCAGGCCGTTCATTGCACAATGTGGGTGGGCCAGGCG
CTGGCACCATGAGAACTACAGGAGGTGGAAGGGAGGACACTACTGAGCTTTCAGGGCGCA
CGCCCATTCCCCAAGATAGAGGGGTGGGAGCCACGTGCCTAAAAGATTAGGGACTGGTTC
CCTTTCTCAAGACGCCGAAGGGGAGACAATGAGGGGAAGGTTGGGTGCTGAGACCCTGCT
CTAGGTGACTGGAGTAACGATGTCAATTCCGCCACACTACTGTGCCAGATGTGGCTGGGG
AAAGGTGTCTTTAAACACTTCCCCTAAGATATCTAGATGGAGCAGGGTCTCAGTCTATAC
ACAAAGAAGGCGCCACTGCCGCACTGCGCTCTGGTACTGGTAGTCAGATTCCCAAGCAGG
TAACGGCCAGGAAACTACAGGGTCCAGAGTCAAAGTAGGCCCCTCTTCTCGGTCTCAGGC
TCTTCCAACCTCACACAAAGGACCGCGCCACCACCCCCTCGCCCCGCCCGCCGGGACATG
TAGTTCCCGTTTCCCCAGACAAGCCGCAGATGGGGAAGCAGCCAGACTACAGATCCCAGC
AGCCTCCGCGCCCGAGCCCCGCACCCTCTGCCTCCATCTTGGCTGCTGTCGGAGCCTCCA
TTTTCGCTCCCTCCCCCCACTTTAGTCACCACCACCACTACCACCACGCGCAGCCGGCTG
GCCTCAACTCCTCGTTTCAGCTCTGCGACCTGACATGAGGCCCAGGCAGTTGAACGGGAG
ACGTATGAAAAAGCCCAGGGCAGGGAATCGGGGTGCATTCTTCCCCACCTAGAGCTCTAC
GAGTGCCCACCTTGACTCAGAAGGCTTCTCGTTAGCCTTGGTCTTATTCTCAGCCCTTCC
CCTGGGTTTCTGCTACCCCCAGTTGGACCCTGAGGTCGTACTCACCCCAACAGCTCAGCG
CCCCCTCTCCAGCGCCGCCATAAGCAGCACGGCCCGGTACGTAGGAATAAATCTCGCTTC
TCTCGCGAGAGTTGCGGGCTCCGGGCGCGTGCACGAGAAGGGGCGGAGTGAAGCGTACTC
TCAACACGCTTGCGCAGCAGGGCTAAGTGACGCCAAGCAGTTTGCTGCACTTAACCACAA
CCAACATGGTGGCTGCATTACATTACATTCCTTCTTGGGTGTGCTGCGGGAAGCAATCTC
GGTGTTTACTGACTCCTCCTGGACACTAGGGGTGGCGGGTGGCTTTAGGCGTCTCTAGTC
TTCGAGCGTTTGAATACGTTTTAGCCCACAATAATGGGGTAAACCTTGAAGGCCAACAAT
TCTGATGGCATATTCAGGAGTCATAAAAAATGATTTATCTTTTCCCAGCAAAAATCCGGA
AGGACCTCACACTCGTTTCTTCTTATAGTGCAAGCATTCTTTCTTACGTCTACTGTTTTA
GAGGAATTTCATTAGTATAGAGTCAGCTTTGTAGCAAGGTAATTTAGAAATCTAAATGAG
ACCTTTGTTTTCCACGAAAAACATTGCAACAGATGCACAAGAGTGAGCAAGGCTGCATAA
TCACTAAACAAAATGAAACAAATTCAGTCAACTGACCTTTCAAGTTACGAAAGATATTCC
TGTTGTGTCAGGTAATCAAAG
>106
GACGGGGGAACTCTAAAACATTCTACATAGAATGACGAAGCCAGGCCGTTCATTGCACAA
TGTGGGTGGGCCAGGCGCTGGCACCATGAGAACTACAGGAGGTGGAAGGGAGGACACTAC
TGAGCTTTCAGGGCGCACGCCCATTCCCCAAGATAGAGGGGTGGGAGCCACGTGCCTAAA
AGATTAGGGACTGGTTCCCTTTCTCAAGACGCCGAAGGGGAGACAATGAGGGGAAGGTTG
GGTGCTGAGACCCTGCTCTAGGTGACTGGAGTAACGATGTCAATTCCGCCACACTACTGT
GCCAGATGTGGCTGGGGAAAGGTGTCTTTAAACACTTCCCCTAAGATATCTAGATGGAGC
AGGGTCTCAGTCTATACACAAAGAAGGCGCCACTGCCGCACTGCGCTCTGGTACTGGTAG
TCAGATTCCCAAGCAGGTAACGGCCAGGAAACTACAGGGTCCAGAGTCAAAGTAGGCCCC
TCTTCTCGGTCTCAGGCTCTTCCAACCTCACACAAAGGACCGCGCCACCACCCCCTCGCC
CCGCCCGCCGGGACATGTAGTTCCCGTTTCCCCAGACAAGCCGCAGATGGGGAAGCAGCC
AGACTACAGATCCCAGCAGCCTCCGCGCCCGAGCCCCGCACCCTCTGCCTCCATCTTGGC
TGCTGTCGGAGCCTCCATTTTCGCTCCCTCCCCCCACTTTAGTCACCACCACCACTACCA
CCACGCGCAGCCGGCTGGCCTCAACTCCTCGTTTCAGCTCTGCGACCTGACATGAGGCCC
AGGCAGTTGAACGGGAGACGTATGAAAAAGCCCAGGGCAGGGAATCGGGGTGCATTCTTC
CCCACCTAGAGCTCTACGAGTGCCCACCTTGACTCAGAAGGCTTCTCGTTAGCCTTGGTC
TTATTCTCAGCCCTTCCCCTGGGTTTCTGCTACCCCCAGTTGGACCCTGAGGTCGTACTC
ACCCCAACAGCTCAGCGCCCCCTCTCCAGCGCCGCCATAAGCAGCACGGCCCGGTACGTA
GGAATAAATCTCGCTTCTCTCGCGAGAGTTGCGGGCTCCGGGCGCGTGCACGAGAAGGGG
CGGAGTGAAGCGTACTCTCAACACGCTTGCGCAGCAGGGCTAAGTGACGCCAAGCAGTTT
GCTGCACTTAACCACAACCAACATGGTGGCTGCATTACATTACATTCCTTCTTGGGTGTG
CTGCGGGAAGCAATCTCGGTGTTTACTGACTCCTCCTGGACACTAGGGGTGGCGGGTGGC
TTTAGGCGTCTCTAGTCTTCGAGCGTTTGAATACGTTTTAGCCCACAATAATGGGGTAAA
CCTTGAAGGCCAACAATTCTGATGGCATATTCAGGAGTCATAAAAAATGATTTATCTTTT
CCCAGCAAAAATCCGGAAGGACCTCACACTCGTTTCTTCTTATAGTGCAAGCATTCTTTC
TTACGTCTACTGTTTTAGAGGAATTTCATTAGTATAGAGTCAGCTTTGTAGCAAGGTAAT
TTAGAAATCTAAATGAGACCTTTGTTTTCCACGAAAAACATTGCAACAGATGCACAAGAG
TGAGCAAGGCTGCATAATCACTAAACAAAATGAAACAAATTCAGTCAACTGACCTTTCAA
GTTACGAAAGATATTCCTGTTGTGTCAGGTAATCAAAGAGGGTGGATCAGTAATTAAAAG
GTTGAAATAAGAGCAAAGAGATGATTCATCCAATGGGGGAAGAAGGAAGGAGAAAAATGG
GTAATTATGACCACAGGAAGTTCAATGGATTATCCCCTGCCAGACAGTAGAGCATGCTCC
TCTGGTGAGAGGAATGCTTTTCCCAGATTCAATGCTTCTGTTTTCACAGATTCACTGGCT
CTCTCACTTGACAGTATTGGATAAATAATGAGCAGCCAGTCTTCTGAGAACTCTCCTACC
CACTTTTTGCTTACAACACATTTATTTGACATGTTGTATGTGTAACCACTGGGAAGTATA
CAGTTGTAAAGAAAATCGGAT
>107
GGGAGGACACTACTGAGCTTTCAGGGCGCACGCCCATTCCCCAAGATAGAGGGGTGGGAG
CCACGTGCCTAAAAGATTAGGGACTGGTTCCCTTTCTCAAGACGCCGAAGGGGAGACAAT
GAGGGGAAGGTTGGGTGCTGAGACCCTGCTCTAGGTGACTGGAGTAACGATGTCAATTCC
GCCACACTACTGTGCCAGATGTGGCTGGGGAAAGGTGTCTTTAAACACTTCCCCTAAGAT
ATCTAGATGGAGCAGGGTCTCAGTCTATACACAAAGAAGGCGCCACTGCCGCACTGCGCT
CTGGTACTGGTAGTCAGATTCCCAAGCAGGTAACGGCCAGGAAACTACAGGGTCCAGAGT
CAAAGTAGGCCCCTCTTCTCGGTCTCAGGCTCTTCCAACCTCACACAAAGGACCGCGCCA
CCACCCCCTCGCCCCGCCCGCCGGGACATGTAGTTCCCGTTTCCCCAGACAAGCCGCAGA
TGGGGAAGCAGCCAGACTACAGATCCCAGCAGCCTCCGCGCCCGAGCCCCGCACCCTCTG
CCTCCATCTTGGCTGCTGTCGGAGCCTCCATTTTCGCTCCCTCCCCCCACTTTAGTCACC
ACCACCACTACCACCACGCGCAGCCGGCTGGCCTCAACTCCTCGTTTCAGCTCTGCGACC
TGACATGAGGCCCAGGCAGTTGAACGGGAGACGTATGAAAAAGCCCAGGGCAGGGAATCG
GGGTGCATTCTTCCCCACCTAGAGCTCTACGAGTGCCCACCTTGACTCAGAAGGCTTCTC
GTTAGCCTTGGTCTTATTCTCAGCCCTTCCCCTGGGTTTCTGCTACCCCCAGTTGGACCC
TGAGGTCGTACTCACCCCAACAGCTCAGCGCCCCCTCTCCAGCGCCGCCATAAGCAGCAC
GGCCCGGTACGTAGGAATAAATCTCGCTTCTCTCGCGAGAGTTGCGGGCTCCGGGCGCGT
GCACGAGAAGGGGCGGAGTGAAGCGTACTCTCAACACGCTTGCGCAGCAGGGCTAAGTGA
CGCCAAGCAGTTTGCTGCACTTAACCACAACCAACATGGTGGCTGCATTACATTACATTC
CTTCTTGGGTGTGCTGCGGGAAGCAATCTCGGTGTTTACTGACTCCTCCTGGACACTAGG
GGTGGCGGGTGGCTTTAGGCGTCTCTAGTCTTCGAGCGTTTGAATACGTTTTAGCCCACA
ATAATGGGGTAAACCTTGAAGGCCAACAATTCTGATGGCATATTCAGGAGTCATAAAAAA
TGATTTATCTTTTCCCAGCAAAAATCCGGAAGGACCTCACACTCGTTTCTTCTTATAGTG
CAAGCATTCTTTCTTACGTCTACTGTTTTAGAGGAATTTCATTAGTATAGAGTCAGCTTT
GTAGCAAGGTAATTTAGAAATCTAAATGAGACCTTTGTTTTCCACGAAAAACATTGCAAC
AGATGCACAAGAGTGAGCAAGGCTGCATAATCACTAAACAAAATGAAACAAATTCAGTCA
ACTGACCTTTCAAGTTACGAAAGATATTCCTGTTGTGTCAGGTAATCAAAGAGGGTGGAT
CAGTAATTAAAAGGTTGAAATAAGAGCAAAGAGATGATTCATCCAATGGGGGAAGAAGGA
AGGAGAAAAATGGGTAATTATGACCACAGGAAGTTCAATGGATTATCCCCTGCCAGACAG
TAGAGCATGCTCCTCTGGTGAGAGGAATGCTTTTCCCAGATTCAATGCTTCTGTTTTCAC
AGATTCACTGGCTCTCTCACTTGACAGTATTGGATAAATAATGAGCAGCCAGTCTTCTGA
GAACTCTCCTACCCACTTTTTGCTTACAACACATTTATTTGACATGTTGTATGTGTAACC
ACTGGGAAGTATACAGTTGTAAAGAAAATCGGATATAGACTTGTCCTCAAGGAACTTTTA
GTCTAGCATCATTGATGATCACAAAAACAAATCTAAACATACACATTGGAATAAGTGCAA
TGAAGGAAAGACAACCTTCAA
>108
GTGTCTTTAAACACTTCCCCTAAGATATCTAGATGGAGCAGGGTCTCAGTCTATACACAA
AGAAGGCGCCACTGCCGCACTGCGCTCTGGTACTGGTAGTCAGATTCCCAAGCAGGTAAC
GGCCAGGAAACTACAGGGTCCAGAGTCAAAGTAGGCCCCTCTTCTCGGTCTCAGGCTCTT
CCAACCTCACACAAAGGACCGCGCCACCACCCCCTCGCCCCGCCCGCCGGGACATGTAGT
TCCCGTTTCCCCAGACAAGCCGCAGATGGGGAAGCAGCCAGACTACAGATCCCAGCAGCC
TCCGCGCCCGAGCCCCGCACCCTCTGCCTCCATCTTGGCTGCTGTCGGAGCCTCCATTTT
CGCTCCCTCCCCCCACTTTAGTCACCACCACCACTACCACCACGCGCAGCCGGCTGGCCT
CAACTCCTCGTTTCAGCTCTGCGACCTGACATGAGGCCCAGGCAGTTGAACGGGAGACGT
ATGAAAAAGCCCAGGGCAGGGAATCGGGGTGCATTCTTCCCCACCTAGAGCTCTACGAGT
GCCCACCTTGACTCAGAAGGCTTCTCGTTAGCCTTGGTCTTATTCTCAGCCCTTCCCCTG
GGTTTCTGCTACCCCCAGTTGGACCCTGAGGTCGTACTCACCCCAACAGCTCAGCGCCCC
CTCTCCAGCGCCGCCATAAGCAGCACGGCCCGGTACGTAGGAATAAATCTCGCTTCTCTC
GCGAGAGTTGCGGGCTCCGGGCGCGTGCACGAGAAGGGGCGGAGTGAAGCGTACTCTCAA
CACGCTTGCGCAGCAGGGCTAAGTGACGCCAAGCAGTTTGCTGCACTTAACCACAACCAA
CATGGTGGCTGCATTACATTACATTCCTTCTTGGGTGTGCTGCGGGAAGCAATCTCGGTG
TTTACTGACTCCTCCTGGACACTAGGGGTGGCGGGTGGCTTTAGGCGTCTCTAGTCTTCG
AGCGTTTGAATACGTTTTAGCCCACAATAATGGGGTAAACCTTGAAGGCCAACAATTCTG
ATGGCATATTCAGGAGTCATAAAAAATGATTTATCTTTTCCCAGCAAAAATCCGGAAGGA
CCTCACACTCGTTTCTTCTTATAGTGCAAGCATTCTTTCTTACGTCTACTGTTTTAGAGG
AATTTCATTAGTATAGAGTCAGCTTTGTAGCAAGGTAATTTAGAAATCTAAATGAGACCT
TTGTTTTCCACGAAAAACATTGCAACAGATGCACAAGAGTGAGCAAGGCTGCATAATCAC
TAAACAAAATGAAACAAATTCAGTCAACTGACCTTTCAAGTTACGAAAGATATTCCTGTT
GTGTCAGGTAATCAAAGAGGGTGGATCAGTAATTAAAAGGTTGAAATAAGAGCAAAGAGA
TGATTCATCCAATGGGGGAAGAAGGAAGGAGAAAAATGGGTAATTATGACCACAGGAAGT
TCAATGGATTATCCCCTGCCAGACAGTAGAGCATGCTCCTCTGGTGAGAGGAATGCTTTT
CCCAGATTCAATGCTTCTGTTTTCACAGATTCACTGGCTCTCTCACTTGACAGTATTGGA
TAAATAATGAGCAGCCAGTCTTCTGAGAACTCTCCTACCCACTTTTTGCTTACAACACAT
TTATTTGACATGTTGTATGTGTAACCACTGGGAAGTATACAGTTGTAAAGAAAATCGGAT
ATAGACTTGTCCTCAAGGAACTTTTAGTCTAGCATCATTGATGATCACAAAAACAAATCT
AAACATACACATTGGAATAAGTGCAATGAAGGAAAGACAACCTTCAATTCAACCTCTTGA
ATTCTAAGAGGAGGCCGTGTCCCATTTCTGTTCAAAAATTTCCTCACCACCTTTGTTGCT
GGTGTCCAGTCCCATGTATAACACCTCAAAACTGCCTTTTTGCTCTCTTTGATGCCTTCC
CACGCTTTCCTAAGCACAAATATTTGCTTCATTTTCAATGCTTTCATAGCTCACTCTATT
GTAATTATTAGTTTTTACTAG
>109
ACAAACTTTATTGTTACTGGGCCAGATCAGGAGGACTCTCCTACTAAAAGTACTGACCTG
GAAATATATGTACACTTTTGTAAATGTTTAGGGCAATTTTGCAATAACTTTAAACTATTA
CCAGATATGAAAAGGCCTGACTAACCTCTGTTTTCCTGTTGCAAGTCTCTAATCTGTGTG
TTCTCTTGGGACAGCAGAATGTGAGGTTTGTATTTGGACATGTCCTTCATATCGGATGCA
TCCTCTTGATACTGGACAAATAGAGACAGACTAAGCATGCCTTAAAGAGAACAGCGGCAG
ATGCAACTGAAGAGGCAGAAGTTAGGGCTCCAGGGCAGGATTCTCAGCCCCGACCCAGGA
AAATGGTCTCACCGCCGCCCTCTGAGACCGGGAATAAATTCCAGGCCGAGTTCCCACTTT
ACCTCGCTCTCCACCCTTCAGTGCCCAGAATCCGAGAGCACTGGACTCCTACCCTCTGCC
TGACCTGGTCCGGAAGCGCTGTCCCCGCCTCCCGCATAGCTGCTACCCGCCGGTGCAGCG
CCGCCGACTGATCCACCAGCGACTCGGCGGCCGCATCGTGCTCCCGTAGCCTCTCCAGCA
GCGTCTTGGCGTCTGTCAGGATCTTCTCGATGGTGCAGCTCATAGCAGCAGCACCACCCC
AGCCCCTGCCGGGCTCAGCTACGCGACTCGCTCAGATCTTCTGGGAGTCTGTCTCAGCAT
TACAGGCGTCATTTCCGGGCACGTTTACAAGGTGTCTTGGTAGGCGCAATGGGCGCCTGC
GCAGTGGCAGCCTATTTTGCGGGTTGACCCGCTTTAACCTGCGGCTTCCTTGCAGTCCTT
CCTTGCGCGGAGCCCCAGACCTACACTTGCCACGCCGTTGGTTTCCAGTTACCACAGCCT
GGTGGTCAGGCTATGATTAGCTGGGCAGTGGGAAGGTCTCCTTTCCCTACTGGTTTTCAT
TGATGTGGGTTGTTCTTCAGTCACAGTTAGTTTCTTTTTATTTTCATTATTTTTTTCTTT
TTTGAGACGGAATCTTGCTCTTGTCCAGGCTGGAGTGCAGTGGCGCGATCTTGGCTCATT
GCAACCTCTGCCTCCAGGGTTCAAGCGATTCTCCTGCCTCAGCCTCTCGAGTAGCTGGGA
TTACAGGCATGCGCCACCACGCCGGCTGATTTTTCTATTTTTAGTAGAAACGGGGTTTCA
CATGTTGGCCAGGCCGGTTTCGAACTCCTGACCTCAAGTGATCCGCCCGCCTCGGCCTCC
CAAAGTGCTGGGATTACAGGTGTGAGCCCCCGCGCCTGGCCTACTTTCATTTAATTTTTT
TTAAATTGTGGCAAAATACACATAAAATTTAATATCTCAGCCATTTATAAGTGTACAGTT
CAGTTGTACATTCATATTGTTATACAGCCACCATCAGCATCCATCTCTAGAACTCTTTCA
TCTTGCAGTACTGAAGTTCTGTACTCATTAAACAATAATTCCTCATTCTTCCTTATCCCC
AGCTCCTGGCAGCCACCATTCTACTTTGTGTCTCTACAAATCTGACTATTCTGGGTACCT
GACATGAGTGAAATCATACAGCATTTGTATTTATATAACTGCCTTATTTCACTTAGTGTA
ATGTCCACGAGTTTCATCCATATAGTAGCATATGTTAGAATTTCCTTCCTTTTTAAGGCT
GAATAATATATATATACCACGTTTTGTTTATCCATTCATCCGTGGATGGACAGTTGGGTT
GCTTCCACCTTTTGCTATTGTCAATAATGCTGCTATTGCAACTGGCTCACGTCTGGCTGC
TTGCTGCCTAGAGGCCAAAAACATGAGAAGTGACCTGTGGTGAAAGCTTTACTAATCAAA
TGCTCGCAGATGGGGAATGGCTAGGCTCATGCCTTCAAAACAGCATTCCACTTTTTTTTT
TTTTTTGGTCAAGGTATCCCAGAGACAGTATCAGTGTCCAAACTTTAATTTTGTCCCATA
TCAATGCCAGGGTGGTGTGCT
>110
TGTAACAGACAGCTGAATTTCAGCTCATCACAGCAGCTGAGCTTCAGTCAATTACAGGCA
GCCAGCTGATCAGACTTTGTCCAAGTAAGGCAAGTGCTGATGTATAATGAAATCAAGCTG
TTTCGATATCTCATTTCTACTTTCTGTCCATAAATGCTGTCTGCCCACATTGAGGAGCAG
AGCTCTGTGAATCTCTTCTGATTCTGAGGGCTGCCTGATTTGACAATCATTCTTTTTTCA
ATTAAACTGACAAAAACAAGCAATGGGGAAAAGATTCCCTGTACAATAAATGGTGCTGAG
ATAACTGGCTAGCCATATGCAGAAGACTGAAACTGGATCCCTTCCCTACACCATATAGAA
AAATCAACTCAACGTGGATTAAAGACTTACATGTAAAACCTAAAACTGTAAAAACCCTCG
AGGATAACCTAGGAAATATCATTCCAGATGTAGGACCGGGCAGAGATTTCATGACGAAGA
CGACAAATGGAGTTTCAACAAGAACAAAAGTTGACAAATGGGACCTTTAACTAAAGGGCT
TCTGCATTATGGCCCAGAAACTTTCTCCAGGCAGTTTCTCCCTGTTTGTTTCCCATCTCT
CTAGGATCGTGTACTTTTGTTACCTGATGTAACAGGAAAAGAAACTATCAACATAATAAA
CACACAACCTACAGAATGGGAGAAAATATTTGCAAACTATGCATCTGACAAAGGTCTAAT
ATCCAGAATCTATAAGGAGCTTAAACAATTTATAAGCAAAAACTGAAGAACCCCGTTAAA
AAGTGGGCAAAAGACATAAACAGACACTTTTCAAAAGAAGATATATACATGGCCAATAAG
CATATGAAAAAATGCTCACACCACAAATCATTAGAGAAGTGATATTACCTTTTAATAGAA
ACTGAAGAGGTCAAGCATGCCAATGTCATATGGCAAGTAAATGGCAGGGCCAAAATTTTA
TCTCAGGTCAGCTTGACATCCTGTCAGATGTGGCCATGTTCCTCAGAGTCATTCTTTCAC
ATGTGTAAATTTTACTTAATATCTTAAAATCCCCCAAAAATATTTTGAACTACACATTTT
GTTCTAAACAAAATTTTTAGATGAGGAATAATTTTATATATCTTTACATGAACATTTAGG
TAAAACTTGAAGCCCTCAAGCCCCAAATAAATTTTTATTCCCAAGACTTATTTAGATGAT
GTTAGAGTGTTTTTTGAATTTGGTTTTTCCCATTCTGTATCTATCTTTTATTAATATTAA
TAAATAAATATTAATAAAGAATATATTTAAAAGGTAATTTTATTTTGAAACAGAAGAGAG
GAAAATGCATGCTTTAATAATGTCAGTTTCCAGGTAAAGATATTGTGAGCTTGTTTGTCT
AAATACATTTTATTTGGAATTCAGTATGAATTTTCAATAGATGCTTTTCAGATAAGAAAG
CAGTAAATCAAATGCAATTGTATAAACAAGAAGATCAGAGGGATTATCCTGAAGGGTATA
AAATGAACCAAGAGCTTTTAGTTTGGGTCACCACAGCATCTGCTCACCAATGCAAAGTAA
GGTAGGTGTCTATAGTGAGAAGGCTCTGTGAAATGATATGTTCTTAAGCTATTTTTTTTC
ACTTTCACCATTTTATCATTTTTTAGAAAGTGGCAAATGCTGAAAGATAATTTGCTTCAA
CAGGCTGTAATATCTTAAATTACTGCTCCAAATTGTTTAGTAGTAGATGGAGGTGAGAGA
ACTACCTACATAAGGATAAGGAAAAAATTCATTGACTTAAAGAAAGAGAAACAACTGATT
AGTTCCCTAATGAAGGATATTTGATATTCATGGCTTTCTTCTGTTTTCATTTTGATTTAA
ATATTGTTGTCCATTTAATGATGTGTGTATTAAATCCTCTCAATTACTGTACTAATGGCC
ATCTTTTATGAAAATGTACTTCCGGGAATGTTAGAGCAAATTCATTTTTGAGTACCTGCT
GGGGTAATGTACTCTGTATTA
>111
GGGGTTTTTGAGCAGTGAGCTACGTCTGAGGAAAGTTGATCTGGTAATAATGTAAGGAAC
AATTTCAGAGGTGAATAACAATTTACTAGGAATTATTTTATGGGATTGGGGGAGGAGAAT
TGGGAAGGCTTTGGGGCCTTCAAGAGTTTTCTAATAATAAATTGCAAAAGGTAGGGAGGG
AACTGCCTTTTTTGCAGTTATCCCCTGTGAGTTGACAAAAACATGGTGGCAGTGAGGGGA
AAAGAAGCCAGAGGAGAGAGGCTTCATGAGGAAGACCTGTGGTAGGGCTTGGGGTGGGGC
GCACTGCTCAGCCTTGGTCCTGAGCCCCATCTCACCTGGGTGCTCCTGGTGAGGTGGAAG
TGCGGTTGCTGATAGCTGACAGGCCTGGCTAGGAAGCAGAGCTCTTGGCCTGACACACCA
GGGGCAGGCTGGGCTTCACCTCTGTGGGCAAGGCAGCAAGCAGTGAGCCAGGGCAGCGTG
ACAGGACAGTGTGGTGACAGACCATAGTGAAACGTGAGGGGAGCCCTGAGTCACTGCATT
TGGTGGAGTCCACTGAGTGTGCGGTGTAGATAAAGACACCCACGAGCGCACTCCACAGCC
CTCACCCAGGAGAGCAGGCCCACTGGGGCCAGGCGGTGACTCAGAATGCAGCCACGTAGA
TAACCGCTGACTCAGTTATAAATTCCTTAGCTCCCTCCGCAGGCCTGGGTTTGAGGGACA
GGTGACTCACAGACTGACCCTCTCTTTGGTCTGGTTTTTCAGAGGGTTATCTTTAGATCT
CCAGGTCATCCCAACCTCTAGGACACCCCTGGTCTGAAGGCCGAGCCAGCCATATTAATG
TTCTCAGCACACACTTGGCTTACTCACTGGGATTTCTGTTCCAGCAGCCTCTCCGTTCTA
GTTGTGTATCCACTACACACATTTTTGGTTGGTGTCTACAATGCCTCGGCTCCATGCTGG
GCACTGAGGACACTGCAATGCACCAGAAATGATCCCTGCCCTGCAGGAGCTGCAATTGCC
TCTTGGTGACTGTTTCTGACACACTTTATGTGGAAGTTGGTTCAATCAGGAAAGAGACAC
CTCTTTGGACCCCCATCTCTCACCCAGTCCACACTTCCTGGTGGTGACTGGTCGGCTCCC
TAGTTTCCTGGTCTGGCCTGAGCAGCCGGATCTTCTCCTACGTACCTGCTTCATTTTTCC
TGCTGCCTGAAGAGAGTAAGTCTGCTTCCTTCCACTACGTGGGTAGTAATGTGGGAGTGT
TTTGATAGCTAAAGGGCCGCTTGCGTGTTTGTACTGAGTTTCACACACATGCAGAGGCAC
CCAGCCCTGCACCAAGACTCCTGGAGATTGTCCATGGACTCACCCTGGGACAACAGTCAC
CCCATTTAGTGAGCCTGTGTTTTATGTGCAATTTGATGATCATAGTAGCTCTGTGAGATA
GAGTTTCATCAGATATTTAATATCAGATTGTATTAACATCATTATTACTTTACAGGTCAG
GAAACTTAGGCTCAGAAAAGTTGCCTAAGATCCCACAGCTTTTAAGCTTTTAAGAGGCAG
TTCTGTTTCACCCTAAAACCTGCTGCTCTTAATGACTTGTACATATTGTTCCAACCCTAG
GGTGAGTTCTCTGCCCTCTTGGGAGCATCCTCATTTTGAGATCAGGGGTTCTTCATCTTT
TGACTTTCCAAGACCCCAAACCTCATCGGAGCACAGCAGGTACAGGCTGGCAGCAGAAGG
AAGGGACAAGATCTAGATAACAGTGTGTGGGTGCAGATTCAATAAAAGTAGAGAACTCAG
TATTGTGGGGGCCGAGTGACCAGGGCTTGTGATGGACTGAAGGATGGATTGCGGCAAGGC
TGTGATATAGATATGATTTCTCATCAGGCTCCAAGCCCTTTAATAATATCTCCTCATGGT
CCTGGTTTAGTGGGCTACTCTTTTAGATGAGCCCCACCTCTGCTGCCTATTCCAAGAATG
TGATGAGAGAAGGGTGCTAGA
>112
TAATGAATTGTTCCTTTTTTCCCACTCTCAGAGGCCTGGTTTGGGCAGTAAATTATATGG
TCATCCGAGGGACCCTCCAATAAAGAATCAAGTGCAGGTTAGAGACTCCAAATGTGTAAT
CCTTGAGTGTTGTGAAAATGTATGCGTGAGAAAAAGTTAGAAGTCAGTTGGGTTGTCATA
CTTACATCTCTGCATAAAATCTCATTATTTTGTGGTTAAATAAGAGTGATTACCATCATT
TTATTTGCTTCAAGGTAAGCACTTTATATATAGATTGTGTATTTAGTCTTCATAGAACCC
CGTGACCTAGGTATTATTAATCCCTGTGTCACAGATGAAGAAACTAGGGCTTAGGGGATT
TAAGTAATTTGCACAAAAACATATGGCTAGCCTCATTTAGGATTCACTCAGATGTCATGA
GGCCAGGGCTGAGTGAATGCCCCCATAATGGCATCTCTCACTTTGTGGTTAGTGGCCTAT
TTTTCCATCTGTTTTCTTCCACAGACTATGAACTCCCTGAGGCCAGGGGCCACCCTTATA
CCTCATTACATCCTCAGTGCCTGGCATGGAGCATGGCTTGCACTGAGATGTTCTCTGGGT
GAATGCAGAGCCTGGGACATTTGACTTCAAAGCCTTTACCCTCTCCCAGGCTCTCTGCCT
CCTTAGGCAGTATATGCTGATGTGTGTAGCCTGCTTGGGGCAGGGTAGGCACTTAGTTCA
TTGCAGCTATTACTGCTGTGATCATGTAGCTGGCAGAGCAGCCAGAATCAGCAAGGGCAC
ACCTTAGTGGGTATCAGAACAATCGGCTTTGTCATAGATTTGGCTGGGCTCCAGGAAGGT
GGCTCAGCCTGTATTTGGAGTCAGGCCATGCTGCCAAACCATCTTCATGTTGGTGTGTAC
CCTCCTCCATTCCTCTGGCTTGGCTTGTGCTACGAGAACGGGATGATCTAGCGTTCAAGG
TTGCTGCCACCCTAACTGATCCTTGGTGGAAACTGGTGTCCAAGTCACATGTCTGTGCAC
CAAAAATCTGGGGTTTAGAGTCCTTCACAGATGCCTGTAGGGCTCTGAAGACAAGTAGGT
CACCGCTTTGCTGCATATTCATCTCAGAAGGCTTTCTTTTCCCATGTTTTGCATCAGGGA
ATGACCAGCAGTTTTGTGTTAAACATCTGCTGTGTGCAGAGCCCTGGACACACCAGGCTG
GCTGCCTTCAGAGCTCTATCTCAGCACCTGTGGCACTCACAGTCACTTGGAAAGAGACCA
GTGCACCGCTGTCTGGTGGACAGGTGCAGAAACAGGCCTGGGGGTATAGGTGATAGGAAC
ACAGGAGGACAGAGAATTTCAGATTGTGGCAGCAATAAAGCCGAGCAGGAGACAGTCTGT
CTCAGAACAGGTTTTGCTGCAGTTAAAGTGGTAGAGAAAAATCCGGCTGTGGTCTCAGTG
GAGATGAGTGATATTTGGAACTCTGTATATGTAAGTAGCCAAGACACTGGCCAGGAGTGA
GGTCTATGGTGGTTTTGTTTTTTGGCCCTTAGCCCTAGTTGGTGTGAATTCCACCTGTGT
AGGTGGGAAAGGGCAGGGCATCTTCTCACCATAGGTCATGCAGGGTGGTGGGACCGACTT
ACCCCCATGGGCTCCCACATCGCTCCTCCCTGTACGACTGGTTGAGCTGCACACTGCATC
TGAGTGGGAGTGGAGAGGGGACAAACCAAACAGCCCGAGGAAAGTATGCCTGTGGCGTGT
TCAGAAAGCATGATTAGCAGCAGCCCTCGCCTCCCACCACACAGCTCTGCTGGTCAGGGC
AGAGCTGGATGGGAGAAGCCAGACTGATTGTGCTGCATGGCTCCCAGGCTTGCTGCAAAC
CTTTCAGTCTGCTCTTACCATGACCAACAACTGTCCAGGCTTTAAAAAACTCAAGTCAGT
CACCCCAGCTCCCCAGGGAGAACTGAAAGGTGGCAAGTGCCCATCTGCCCTGGGGAGAGC
GTTTTGAGGTGGTCCCCAGCC
>113
TACCACTCCTTACCACACCCTCTTTCTCTGCCTGTCTTCTCCTGGCGCTAAGATCCCAGA
ATTGGTGAAAAAGTCAAATGATATGGTGTTGTGATGAAGAGAAGCTTAAGCTGATGGTTA
CAGAGCCCAGACTCGGGGCTGGACTGCTGGGTTTGAATCCCAGTTCTATCACTGATTAGC
CATGTGAGCTGGGGACATTATTTAACTTCTTCGTCCCTGTACTTTATCATCTGTACACCG
GGGAAGATGATAAAAACAGCACCTAACACGTCGGGTTGTTGCAAAGGTTAAATATGTTGA
TACTTGTTAAGTGCTTGGAATAACATTCAACACATAGTAAGAACCAGGCCAGGCACAGTG
GCTCACACCCATAATCCCAGCACTTTGGGAGGCTATTGAAAATACAAAACTTAGCCAGGT
GTGGTGGCCCATGCCTCTAATCCCAGCTACTCGGGAGGCTGAGGCAGGAGAATCGCTTGA
ACCCGGGAGGTGGAGGTTGCAGTGAGCAGAGATGGTGCCACTGCACTCCAGCCTGAGCAA
TAGAGGGAGACTGCCTCAAAAAAAAAAAAAAAGAAAGAAAGAAAGAACCAAATGTTAAAT
TTGGTAAACCAAACTTAAAATCAAAAGCTCAAGGAGGCAGTTAGTGGTCCTACTTGAGAC
AATTGGTCTCAAAAAGATTTTTACAAGAACCTGAAGCAGTGGAAGCTTGGATGGAACAGA
GCTTGGAGACGTTCCTTCCAGGGCCTGTCACTAATTCTGTTCCACGTGTGCAGACAGCAG
CCTTTCCTTGCATTTCCAGCTTGTTAGCGCTAATATTCCCAGTGCCCTTTGAGGATATCC
ATCTAGCATGCACTCATGTAGAAACGCTGCTTTGCAAACCTTTCATCACATGTTATAAAG
AAGATGTCAGCCTGACACAGACACATCTAGGGGTGGTGAGGAAGACAGTCATTCATTTTC
AAACCTGTCAGACGAGCGGCTCTGGCGGGCACTTTGAGCGCAGGAGCTGGAGGAAGACTG
GCAGCACCACCAGGCAATGGGCAAGAGCACAGGGCTAGGAAATGTCCTTCCCAGCCAGGC
CTGCCTAAGGGCATGGGATGAGTACAGCAGGAGAGATCTGGCGATTAGGCTCGAGGGCCA
GGAGAGCAGACTCTGCCTCCTGGCAGGTGGAGGTGGGAGTACAGGGTTGCTGCCTTCCCT
CAGCTTCCTACCCTGGGTGAACTCAAGCTCTTGGCCATGAGGATCATGTCAGAACTGCTG
GGGGAAGAAAGTGGTTGGGGCAGCTGGATCACTGGGACATGTGGTTGTTGCTGCTGTGTA
ATCTTAGATCCCAAACCTGGACAGACAGTGGGAGGAAGCCTGACTTTTCTTCCCTAACTA
GGCTCTCAAGCTTCCAGGTGGTTTTGTGCTCTTCTCACCTCCGCCTGCTCTGCCTGCTCG
TGTCCCCTTCCCCAGTACATGCGGCAGCACTGCACATGCTCAGAGCCTGCACTGGCTGGG
GCATTGTTTGGAGTTGGTGTGATAGGGTGGACTGTGCACAGGAGGGGCCCTTGGGAAATC
TAAGCTCGATTTCCCACTATTCCTATAACCCTGTGATCCCGAACATGCCACTGCATTGCC
CTGGGTCTCCGCTTTCTTGTCTTTCAAATGTTGGAGGTGGAGGAGATGGTGAAGGGCAAT
AGAGAGGCAGGAAGGAGGATCGAATGATCACTTAGCATAAGGCCCTGCTACAGACGTATA
TGCCACTCAGAGTTGCTAACCTGACGACTTCATATAACTCTATGGCAGGGCCTTGTGGTT
AAGGGTGTGGGCTGGGAAGCCAGACATCCTCAGCGTCATTCCAACTTCATGCTTCCCAGT
GAGGTAAGCTCTCTCAGCCTCAGCTTCCTCAGTTGTAATAAAAATAATGCCTTCCTCATG
GGGTTCTTGTGTACATATAAGTACACAGTAAGTGACAATCATCATCATCTTCCTCATAGT
CATGATGTATTTAGAGGTCAA
>114
TCCTCATGGGGTTCTTGTGTACATATAAGTACACAGTAAGTGACAATCATCATCATCTTC
CTCATAGTCATGATGTATTTAGAGGTCAAGATAGCCTGCTTGAATTTGAATCTTGGCTTA
GGTATAGTGAGTGATTTGGGCAACTTATTTAACCTCTAAAACTCACGTTCCTCATCTGAC
ACTAGAATAATAATCATCATGCACGTATTACAGAGTGGCTTTAGGTGCTAAATAAGGTCA
TCTACATAAAGCTCCTAGCACAGTTCCTCAATACTGTTAGTTCTTTAAGAAGAACTGTAT
TATTTTCCTGGAGGTATGATCTTCTTCCTTGGGGTGGTGGGGTTAGGTGTTTGGTTGGGG
TGAAAGGCCATGTCTAACTTGTTAGCAAGAGCAAAGGAATGCAGAGGGACTGTTTTGCAG
GAATGACATTCCTAGTCCTGCAGTCAGGCCCATTGCCCCAGGTTACACATCAGTGCTCTG
CAGGTAAATCACTGATTAACCACAAATTCAGAGTCAGGGACTTTCACAGACAAGTCTTTC
CCTTTCCCAACCCTGAGTGGCAAGGCCCTTGCTCACAGAAGATGCTTCTAGAGCTCCTCC
CTATCCCCCTGCCCTCACCTCAGTGCATGCTTACAGCTTCCCAGTACAAGCCCCAGCTTG
GGCTCTTTTGGGGAAAGGCACAGCTTCAGGCCCAGGGATATTTGTGCAGGGAGGAGGTGG
AAGTAGTTTCTGGAGCTTGATTCATTACAGCAGCAATCTCGGTCAAACAGGTTCTTACAA
CTTCAGGGAGGCCTCTTTGTTCTATTGTTCCAAAGAGCCAGACAGGCTTCCCCACAATCC
TGGAAGGTGGCAGGTGAGGTGGGGAAGGAGCCCTCTGGAGTCTGGCCAGCAGGCTGCTGC
CTATGGCAACTGCATCTCTGTTCACATAACACCAGGGATCCGATTCTGTTTGATTATAGC
TTGTAAACCTTAGGCAATTGGCTTCCTTTGCTATTTGCTCCTCCAGGGAAGAGTGGTGGC
CGGAACCTGTGGAAAACCCACTGAAACCACACTAGCTTTTTCTTGAGAGGTGGAGACAAG
GGCTAGATCATGTTGAAAAGTGAAAAAGACAAGAGAGTGCTCAGATAATTCAGAACATAA
ATTTGGTTTTGATACAATGGAATATTATTCGGCCCTTAAAAGGAATGATATGTGCAATGT
CATTGGGACACCTTGAAAACATCATGCTAAGTGAAAGATGCCACACACAAAAGGCTACAT
ATTAAATGATTCCATTTATATGAAATGTCCAGAATAGGCAAATTTTAGAGATAGTAGGTA
ATTCCTGCTTGCAGAGGTGGGTGAGAGAGAAATGGGAGTGACTGCTAATGGCTATTTATC
AAAATGTTCTAGAATTAGATACTGATTATGTTTGCACAACTTTGTGAATGTCCTAAAAAC
CACTGGAATCTTCACTTTAAAAGGGTTACTATTATGGTATATGGATTATATCTTGATTTT
ATAAATTATATGATAAAAAATGTGGGTTTCACTCTGTAAGAAACTATGGAGGCTATTAGT
GTATTGCCAAAAAAGGGAAGGAAAAGCTGGTCTGCCAGTGAAGATTTTGGGGCTCTGTCT
TGGTTGGTCATCTAACTCTCTAATCATCTGCCAGACAAATATTTATTGGGCGCCTACCAC
GAGTCAAGACATTGTGCAAGAATCAGCTATATATTGATGAAAAAGGCGATCTGTTCACCC
TTCATGATCTGCCACTAACTGTGTTCTCTTGGGCAGTTTGTTTAACTTCTCCAAACCGCT
GTTTCCTGATCTGTCTAGTGGAACCATCTCTAGATCTCTCCCTATGAGTATACAAGAGAC
TGAGGTCCCCAGCAAATACCATGAAAGTCTACATTCCCTTGACTTCTCTGGTTACATTCT
GGGTTGTCCCAGGGTTTCCAAAATGCACTTCAGAATCTGTGCTTCCACTTTCTCTTGGGG
ACTCTCTGTCTCACAGAGCAC
>115
TATACCCATTGCTGAGAAGTTTAATTTACCAGCTGTTTACAGCATGTTATTCAAATAACC
TATAAGTTGCCGGCACAGCAATGTATTGCATTTCTAGGACATACTGTAGATTCTTGCAAC
TGTTGTTCAGTGTAAATTCTACTTTACAGTATCTGAAAATTGCCTACAGTTCTGTACCCA
GTTTGGACATGACTATCTGGCAAAAGAAATAAGCTGGAGAGTTGAAGAAGGACAATTAGA
CTTTTTGGAAAAGCTGAAAATTAAAAGGTGAAGTGCTGTGTTGGACAAAAGCAAGACCAC
CAAGGCCACTTGGAGAAGAGCGGAGTGGCCTTGGACTCTGGATAAGCTGGGAAACATCCT
CCCAGTGTTTTCTGCAAGTGTTCATTCCTGCCCATCTGTTCTGTGCAATACATAAGTGCC
CCACTTATGTTGTTTGCACAGAACCTACTCTGTGGTGAAATGCCAGGTTCTGGCTGCATG
CTTTCCCAACAGTCCCTTCTTCTGTCACTCCAGAGTTGGGTGTGTGTCAGGGGTCCCCAG
GCGCTCAAGGTTTCATTGACAATTCATTAGAGAGATTCACAGGACTCAGAAAGCTGTTGT
ACTGATGGTTACAGGTTATTCCAGCAAAAGGATATAGATTAAAATTAGCAAAGGGAAAAG
ATACATGGGGCAAAGTCCAGGAGAAACCAGGTGCAAGCTTCCAGATGTTCCCTCCCAATA
GAGCTGCACAGGATGTATTTAATCCTCTCAGCCTCAGTGTGTGATAACACATATAAAGTG
TTGCCAACTAAGGAAGCTCACCCAAGCCTTGGTGTCTAGAGTTTTTATTGGGGATCTGTC
ATGTAGGCATGCTGTACCTGTGTGACTGGTTTCAGCTACTCAGACTCCAGCACTCCTAGA
CCAAAAGCAAGTGTTTGCCACAAGTCACATTGTTAGCACAATCTGATCCAACTGGTAACA
TGTGACCCAAGGCCTCAAGCAAACAAAATGTCCCTTATCAGGCAGAATATCCAGGGACTC
AGAGCTTATCTCCCGGAAACTGGCCAAGGGCCATTGCGGAAATCAGGCCTTTCTTGGGAA
TGTATAGGGTTTGAGCAACTCAGATCTCCTGAGCTAACACTTTCCTTCCCAGCAAGAAGG
GGTAGTTTGGAGGCAGAGGGACTTTTTCTGGCCAGTGGCCTCAGGACTGAAGCCTTTCTG
CATAGAGACTCAGCTCCCCACAATAGCAGTGTTTTGGTAACCATGAGCATTTGGTCAGAC
CATCTGTGCTGGGCATAAGGGTTGATAGTGTCCACACTACCTATGCTACTGCTGAGAGTG
GGAAACCTGCTGGGGGATTCCTTCAAGGATGAGTCATCCTCAAGGGGCCTCAACCCTTTG
TCCCCACCGAGCATCACTCCTAAGTGCTACCCATTTCACCCTTAAACATTACTCAGACCT
GCCCTTCCTCTGAGCCTCTGCCAGCATTACCTAGTCCAGATCAACGTCATCCTTCACTTG
TACCATTGCAGCAGGCTCCTCCCCAGCCTCCTGGCCCACTGTCATCCCACTACAGTCAGA
GTGAGCTTTAATGAAACTAAGTCTCCCCTTCAGTGGCTCCCCATGGCCTGTAGGATGAAA
TCCAAGCTCCATGACTCTGAATGGAACATTCTCTTGCCCCTACTCCAGCCTCTTGTCTCC
TCTGCCTCTCAAGATTGCCTTTGACAATCCAAATTGCTTGTAGATCTCAGTATAGAGCTT
GTTGTTTCTGTCTGTTGTTTCTTTGCACCAAGAGCCAATCATAATCCCAAAAGACACAAT
CTCAAATGTGATAATCCCACATGTTGAAATCCCCAAAAATCAAAATCACAAAATTACAAT
TCTGGGAAAAGTAATTTTAAAATTAGTTTAAAGATATTTTATTTGAGATACATATAAAAA
TGACAGAACACTCACAGGCCACTTTATACAATAAAATAGATAAAAGTAATACATTTTTGC
AATCATAACTACTCAGGTATA
>116
AAGGACAATTAGACTTTTTGGAAAAGCTGAAAATTAAAAGGTGAAGTGCTGTGTTGGACA
AAAGCAAGACCACCAAGGCCACTTGGAGAAGAGCGGAGTGGCCTTGGACTCTGGATAAGC
TGGGAAACATCCTCCCAGTGTTTTCTGCAAGTGTTCATTCCTGCCCATCTGTTCTGTGCA
ATACATAAGTGCCCCACTTATGTTGTTTGCACAGAACCTACTCTGTGGTGAAATGCCAGG
TTCTGGCTGCATGCTTTCCCAACAGTCCCTTCTTCTGTCACTCCAGAGTTGGGTGTGTGT
CAGGGGTCCCCAGGCGCTCAAGGTTTCATTGACAATTCATTAGAGAGATTCACAGGACTC
AGAAAGCTGTTGTACTGATGGTTACAGGTTATTCCAGCAAAAGGATATAGATTAAAATTA
GCAAAGGGAAAAGATACATGGGGCAAAGTCCAGGAGAAACCAGGTGCAAGCTTCCAGATG
TTCCCTCCCAATAGAGCTGCACAGGATGTATTTAATCCTCTCAGCCTCAGTGTGTGATAA
CACATATAAAGTGTTGCCAACTAAGGAAGCTCACCCAAGCCTTGGTGTCTAGAGTTTTTA
TTGGGGATCTGTCATGTAGGCATGCTGTACCTGTGTGACTGGTTTCAGCTACTCAGACTC
CAGCACTCCTAGACCAAAAGCAAGTGTTTGCCACAAGTCACATTGTTAGCACAATCTGAT
CCAACTGGTAACATGTGACCCAAGGCCTCAAGCAAACAAAATGTCCCTTATCAGGCAGAA
TATCCAGGGACTCAGAGCTTATCTCCCGGAAACTGGCCAAGGGCCATTGCGGAAATCAGG
CCTTTCTTGGGAATGTATAGGGTTTGAGCAACTCAGATCTCCTGAGCTAACACTTTCCTT
CCCAGCAAGAAGGGGTAGTTTGGAGGCAGAGGGACTTTTTCTGGCCAGTGGCCTCAGGAC
TGAAGCCTTTCTGCATAGAGACTCAGCTCCCCACAATAGCAGTGTTTTGGTAACCATGAG
CATTTGGTCAGACCATCTGTGCTGGGCATAAGGGTTGATAGTGTCCACACTACCTATGCT
ACTGCTGAGAGTGGGAAACCTGCTGGGGGATTCCTTCAAGGATGAGTCATCCTCAAGGGG
CCTCAACCCTTTGTCCCCACCGAGCATCACTCCTAAGTGCTACCCATTTCACCCTTAAAC
ATTACTCAGACCTGCCCTTCCTCTGAGCCTCTGCCAGCATTACCTAGTCCAGATCAACGT
CATCCTTCACTTGTACCATTGCAGCAGGCTCCTCCCCAGCCTCCTGGCCCACTGTCATCC
CACTACAGTCAGAGTGAGCTTTAATGAAACTAAGTCTCCCCTTCAGTGGCTCCCCATGGC
CTGTAGGATGAAATCCAAGCTCCATGACTCTGAATGGAACATTCTCTTGCCCCTACTCCA
GCCTCTTGTCTCCTCTGCCTCTCAAGATTGCCTTTGACAATCCAAATTGCTTGTAGATCT
CAGTATAGAGCTTGTTGTTTCTGTCTGTTGTTTCTTTGCACCAAGAGCCAATCATAATCC
CAAAAGACACAATCTCAAATGTGATAATCCCACATGTTGAAATCCCCAAAAATCAAAATC
ACAAAATTACAATTCTGGGAAAAGTAATTTTAAAATTAGTTTAAAGATATTTTATTTGAG
ATACATATAAAAATGACAGAACACTCACAGGCCACTTTATACAATAAAATAGATAAAAGT
AATACATTTTTGCAATCATAACTACTCAGGTATACTGACAGTCACATCGTGATGAGCAGA
CAACTGTATTCATAAAGAAATAGGTCAAAAAGTGAAATGTATATATAAATATCATTATGG
TTGGTAATTGTGTACACCCAGTCTCATAACTGTAACCATCTGAAATACTGTGATAAACAA
CCTAAGTCTTTTGATGAAATAGATCAAAAAATGCAATGGGTCACCAACTCATCATATGCA
CTTTCTCAAAGAGCTGAGATC
>117
AGAGTTTAATTTATATTTCCACACTACCTCTTTTTGCCCTTTTTGTATACTAATTCGGCT
ATTGAACTTCTTATCCCTCCTCCTACTAGAGAATAAATTCATGGTGCAAACAAACATTGG
CTACAGGCATCTTGGCAATCAGCAATAGAAAATATGTGGGTGGGACAGACCAAGCCTACA
AAATAGAGCTGCCAGAAAGCCTTTTGGAGTAGACTTAGAGAGAGCGTGTGAGGCTAGCAT
GCCAAGGAGAAGCTTATCAGAGTCACAGTGATCAAGCCTAAGCTAAGGGCTGGAGATGAC
TGGTAGTCAGTAGTCTTGCAAAGATGTCTGCTCTCCAAAGAGAATGTGGACTTTATTTGA
ATGGAGACTGACCTACGATTAACTGGCACCATCTCTTTATGGGTCATATTGTCTCAGGGA
CACAATAATAAATAATAAATTCATGGTGCAAACAAATGTTGACTACAGGCCTGTGCTTGT
GTCCACCTCTCACAAGTAGTTAACAGAGCTGAGCACAGGCTCCAACTCTTTGCATTATCT
GCATTATCCCAAGCCAGGTGAAAAACAGGGTTAGAGACAGGCAAGACCTCTAACTATGCA
CCCAGAAACTTAGCATGGGAGGGAACAGGATTCTTCTGCAGGTGGTTCTGAGGGTAGTCT
GGTCCTTTGGCCTGTGAAGGACAAGGGAGGGAGGAGCTTGAGGCAAAGGCAAACTTGTCC
CCCAACTTGTATTCTGTCATAATTCCTTCTCAGACACAAAATTTTCTAGTTTTCCCTCAT
TGCTGCTGGTCTTTTCCCTCCCCTTTCTTGTTATTCTTTTTCTCCTTTTTTTATTCTCCT
TCCCTCCCATATCTGGGTCACGTTAGGTCATCTTGTCCTTAGTAATTCTTCCAATGCCCA
GACTGACAGCCTCTTGGTTCCAGGCAAATGTTTACAACCATGATTCATTTTCCCAGAATA
AACACGCAGTAATTCACAATGACAAATATCAAGAAAGTTCAGTAGGATGGGGTGGTTTTC
AAATCACAGCATTCAGGAATGAAGGCTTTGGGACCTTGTGCTAACTGCCTCCACACTCTA
TCATCATGAGTGGAATAGAAACACAAAAGTGTACCGTTTCAGTAGTTTGGCTTTGAATAA
TCTCCAAAACAAAGTAGCACTCTATTTAGCCTTGGGTGAACACTTTCCTGGAAAGCTAAT
ACCCAAGATGCTCCATGAGGGCCAGGGGTGAGAGGCTGGGAGATATGAGGATGCTTGTCA
TATTGCGATTTTCCTTTATTCATGGGGAAAGCTGTCCTTCTGCTCTCTCCAGCTCTTTTT
ACTTTTATTTCATGATCACCATAATCACCAAGCACTCTTCAAATTACAATTCACTTGTAG
GCTCACCATAGGAAGAAGATATGCAGGCCAGGAAAGTGGAGAATCCAGTCTACTTAATAA
TCTTTTTTTTTTTTTTTTTAGACAGTCTTGCTCTGTTGCCCAGGCCTGAGTACAGTGGCT
CCATGTCAGCTTACTGCAACTTTGACCTCCCAGGCTCAAGCGATCCTCCCACCTCAGCCT
CCCAAGTACCTGGGACTACTGGTGCACACCACCATGCCTGGCTAATTTTTGTATTTTTGT
AAAGATGGGGTTTCACCGTGTTGCCCAGGCTGGTCTCAAACTCCTGGGCTCAAGCAATTT
GCTAGCCTCGGATGCCCAAAGTGCTGGGGTTATAGGCATGAGCCACCATGCCCACCCTTA
ATAATCGTCTTTCTTGTGGAAAATTTAAAACTTGGAATGTAACTTGGGAGAAACGGGGAA
AATGATAAAAAACTAGAGATCGCACTCTGTACTCTATTACTTGTTCCCCAAACCCCAACT
CTATTCACCACCCACATATTTTTAATCCAAATATGTAAAGGGACAGCCCTAAAGGATAAA
AAATAAAAGGCATAAAAGGGCAACCTGTGGCCAGAGGGAAGCAGGTGGAAGTGGGGAGAG
GCTTTGCTGGGAGGTCATGGA
>118
GAAGATCGACTCTGCCTGGGCCCCTTGGCTCACTGGCAGTGAAGGGACAGGAAGAGCCAA
TGGGAGTATGCCTTGGCGGATTTGAGAACAGTTAGCACAGTGACCGTGGGGAGATAGTGT
ATGGGGCATGAAATATCAACCTAAAGGAAGAAACTGAGGCACAAAATATAATTTTAAAGA
GTTTCTTTGAGCCAGGGTGAGCACAGCTGCCCAGGAAACACTTCCCGGTTACTGTAGGAA
GCGCTCTTTTCAATCTTTGTGGCAAGTAATCTTTTAAAGGCAAAAAGAGGAACAAGGAGT
GGGTGGATACAAGATTGTTTGTTAGGAGTTTTCATTAGTTTACATAAATAACATTGATCA
GTAATTGGCTTTATATTGTTGAACTATAGAGTAGGGGTTATGGTGTCCAGTGTGTAGCAT
TGTTAGGTTAATGTATAGCTACCAGTGGCATCAATCTAGAGTCCACATAGCAAGCAGCTT
CAAGAGATGATACTTGGCTCAAGGGGAGATGGGGACATGACTGCTGCTTCATTCCAGTGC
CTCTCTGGGCCCAATAATTTAGGCAGAGCTCACATTCCTCATATAAAAAGTTTCATTTCT
TCCCCAACACATTAGGCTGAAAGCTAAATAAGATGCTCGCAGTCACCTGCTTGAGAGTGC
TTTGGGCAGAGTGAATTCTAGGGGAGAAGGGAAAGCAATAATACTAGTCTGCTAATTAAA
AAGGGAAGAAGACATGGGCTCAGAGTAGCTGGGTGACCTCCTCAGTGCCCCACAGTTAGT
AAACAAGCCTGGCCACTGTGGCATGGGCCCAGCAGAAAGAAGGAGGCCAGGCAGGCAGCC
CATCTGTGAGTGGTGTCAGCGTCTGCCTTCTACAAGGTGATGTGACCTGGGGCATGTGTG
TCAGACTCATGAGGAGCCTGGCCAGTGTTCCACCCCCACAAAACCCACTCAAGTACGGTG
GAAGTAGTAATGATTACATTAAGCTTTATTGCTGGTCAAGCTCAAATAAATGTACATGTT
TCCTAACAGAACAAAAAATAACAAAGGAGAATTAAATAGAATGAACAATAGTTAAGTCTC
ATACTCTCAGCAGTTCACTGTATTCTCAGAGCCCCGCAACCACCTGCCCCAGTGACAACA
TTCACTATGTCTCTCCTCTCTGAATAGATTCAGGGAGACCTAACAAAGGCCTCCTCTGTT
TCACATGTTTAACACAGAATCTCTTGTTTTTCCTGAAGTCCTTTATATTGAGGTACCAAT
GAAGTGTCTGTGCTGTGTGCTCCCGTCCCACCGTTCAGAGTGTGAATTATATGTTAGTTC
ACGCACTGTACTTCTGCTTTGTGCTTTAGAGGCCTGTCTGGGTGCTGTTCCAAGTGCTGG
TGTGGTATAGGTAGCTTGAAAGTTTCCTGCTGCTGCTAACAAAATGATAAGAATCAAGGA
GAGACAGCAGCAGAATGGAGAATAATGTGAATGGTGATCAAGGGGCAGCCAAGGCCAGCA
GCACCAGGCAGCATGTTGGCATCAGTTACACTTTAGCCGGTGTTCTTGAGGAACCACTAG
TCTCTGCACTGTGTTGAGTTCATCCTTATTACAATGAAGTGCAGTGCCAAACTAAAACCT
CCACTTAATTTCTTAGCATTAAGTCAATTTCAATGACTTCACTAGACTCTCACTTGCTCC
TGCAAATCTCTAAAGGAGTATTGAAATTGGTACCTAAACATGTCACTAAGTTGGTGAATA
TCCTTAATATATAATCTGTGGTATATAGGTAATGTTTGGTTCATATTGAAATAATCTTGT
TTGAAATCAAAGTTAAAAAACAAATATGAAGCCCTGTTGACCCGTCACATAAAATTTTGG
AAGATAAATATTAAGAGAGATTCTACGAAACTCTATAGTTTAAAGATACTGTGTTAAAAA
CACACATTTTTAACGTCTACCCTGCACCTTATTACACTTGGGTCAGGCCTTGCAGAAGTT
TCTTTAGAAGAGTTTTTGGGA
>119
CTATAGTTTAAAGATACTGTGTTAAAAACACACATTTTTAACGTCTACCCTGCACCTTAT
TACACTTGGGTCAGGCCTTGCAGAAGTTTCTTTAGAAGAGTTTTTGGGAAGGGCAAATAA
AAGGTTAGGTGGATGTGATTAACTTGGTATTTAATGCAAAACTCTAATCTAGGAGTCTTG
ACTATTCTAAAATGAGCTAATAGCTATTGGAGCGAATTTATGTAGCAAATTGCTGTCTGC
TGTATTCAGATTATTCCCTGAGCTCTGACTCATTCAGAAAGCACCAAATATCACGGAGAC
ACACAATTATCATGCTTAATTAATGTTTGCAACCAAAAAGTGTAAGGTTGGAATTCTTAA
TATCACTGTGGATATTGAAGAGCTGAAATTGACTGACTGTTATCTTGAGATTAATATATT
TTCCCCAAGCCATACCCTGGGGTCAAAAGACAGAGTATTAAAACTATTTGAAAAATTCAC
TGCAATTAATTGCTTTAGGGGCTAATTTTTTTTAATGTCTTGCTTCCTTACGCCTGTACT
ACTGACTGTTATAGCCTGCAGACTTCACCCATTAAGTGGTAATTCAGAGTGACAACTACA
TTGAAATGAAGCAAGTTAGTTAATCACCATGAAACTGTTCCTGAAATACCCTGTCCAAGT
ACTCCCTAGTCACAGGAGGCCTCTGATTACCTGATTTTCTCCTGAAGTTAGATTTTCATG
TACAAAGTTGTAATTATTTTTATTTTAAATACAGGCCAGGGGAGGGCTGAAGTTTGGTTG
GAATTGTTATCAGAGCCATTCAGAATTTTTCACAGGAGACCATAGCGACTCTCTGATTGC
GTAGAGCCCTCATGGATGTGCTGCAGGGATCCTAGGAAGCTGCTATTGGCTTCATCCCCG
CAGCCTTGAAATACTGACAAGCTAGGAGTCTGGGTAGGGCTGTGGCAGTTATAATATGAC
TTGGTTTTCATCAAAGCATGACCTCCAGCAACAAGAGGCTCGATCAATAGGCACGGGCCC
AGTCTTGTTTGCCCATTTTGGTTGACCTGCTTGGACAACCAGGGTGACCTGCCCTTTGTC
TTCCTTTCCTTTATGATTAGGTGGGCTATGCCCTGAACAGTCATGTGGTGCGTCCTCCTT
TCAGAGAAGGCTGTGTTGGGACTAGTGAACTATGTGGGTCCCTGAAAAAGTCTGCCTTTT
AGAAGGGATACAGCAGCCAGCTGAGGGGCTAGGTACTACTGTCTAAACTGCCACAGCCCC
TGCCTGGCTTGCAGGTTCCTTGATATACTGTGAATCATCCATGGCACATTTCTTATCCCT
GCATGATTGTATATCCTTCTCTCAGTGGGGATATTTGTGGACCAGCTAAAGTGCTTTCAG
GGGCTAAAGATAAAATCAAGTATTCTAGCTGTCAGATTGGCTATAGGAAGAAGGAAACCC
CCTCAAATTCTAAATCTGTCTACACTCCTTTTCAAGAGAATGGCATTCGGTGGCTCCAAG
GAAATGGTGACCAATTAGGTAGTTCCCTGTATGCCCGTAAACCCACAACCTGATGCTTGA
AGTCATGACCTGGAGATATTGTGTGTGAAGATGCCTATAAGACGATGGCACTTGCTCTTC
TTACATAAATAATTCAGCAAATAATTAATTAGTGCTGACAGACACTGTAAGTTTAGCATG
GGGGATACAAATATGCCCTTAAGAATCTCACAGCATCATAGGGGAGAGACAAATGGACAC
ACTTCACCATGCATCATTGTAAAGCAAAAATAGGGTGATGTGGCAGAAAGGAGAGAGTGG
TAAGCTCTGCTGGGGTAAGTCAGACGAGACTTAAGGTGTGTCATGGAGAATGAATAGTTC
ACGGGGGAGGAGGTGGGGATGCAAGTGGGGAGTGGGGAGAGGAGGGCACAGTGCATACTG
AGAGTGGTCTTTTTGGCAGGTGTCATGCTTCATGGCAAAAGTGGAATGAGAAATCTGTTT
GCCTTTCTTTGGGTAACCATA
>120
GTAGCTGCATTTGCAGTCTCCTGACAGGGGAGACTGTTCTCTTCCAAAGCAGAGTCCCCA
GGCAGGAGCTACTGTTGGCATAAAACCATCTGTTGAATTGTACTGTTGTTGCATGGAAGG
CAAGAGGACTCCTAATGTTTGATGTCTTTGGGGCTTTTGCCTTGAAGGACAATGGGGATA
GACCTTTGCCTCGGAAAAGGAGCGACTCAAGTACAAGGCAGGTAAAACCATGGAAAGCAA
CAAAAGATCAGGGGACCCTTAGGCTGCTGTGAAGACCGTACCATGAAAATCGAGATAAGG
TGGTGCTTTCCTCAGTCAGCAGGAGCACCCAGTCAAACAGAGCACCTGGCCCCCGCCCAG
CGAATGAAGAGTGGTTGATTCATGAAGAGCCTGGAATGGAGACAGCACCTGTCAGAAGAG
GTGATGGGGCATGAGTATGTGTACCAGGTTCAGAGTTCGGGCTCCTTCAGTCCAACTGAC
CAATAGGAGAAAACGCTGAAAAGAGACGGTGATTCAGGGCTGGCAGTGAGGAAGTCCCCA
ACTTTATCAATGTACCTGAATTATTGTTTGGTTCTTCCTGTCTTTGGCTTTTGATAGTTG
TGGTCCTCAGCCAAGAAGAGACAGAGGAAATGGAACAGAGGGTGTTCCTGAGAAATATGG
GGGAGGAAGAAGTTATTGTCAACTGGCGCTCCCGCCTGCAATTATTGTGGTGTTGGCGTT
CCTCATACTTCCCAGTGCCGTCCCCACCACTCATTGTGCTGGCTTGGAGGCACTCGGTTC
AGAGTCTTCAAACCCTCCTCCTCAGCCTTGGCCAGGCTGTCTGTCTCCTCAGGGCAGCCA
AAGAAGATGAGCTCATTTCCAGAACCCAAGAGGTGGCTCTGACCCTCTCTTCCCAGTTAT
TGCTGAAGTTGGGTGGCTGAAACCAGTCAGGGCATCATGCTGGCACCAGGCCAGTCTTGC
ATCAGGCAAATCTGCTGACTCATCTCTCTCTTCTAAACAAGCTCTGAGAGTTGGCATGCA
GGAAGCAGCACCAAGGAGTCTGATGGCGTGGGCCACCTGGCAGGGACTGACCAAGGGGAG
GCGAGGAGCAGCAGCCACCTGCCACCCCAATCCCACATTCTTCTAACAGCACCAGGGACA
GAAAATATGTGCCTACCCAAGAATTTCAGGGCCACAAGTAGAAACAAGTATATCATAACA
GGGAAGGTTGCAACATGAGAAATATGCTTTCCCTGAGAAAAGTGGATAACTTGACTTGAA
TGATCTTCAAAAATTATGTTTGGTGTTTGGAAAAGCTTAGTGGATTCTTTAAAAAGAGCT
ACACATTAATATTTGCAAATAAAAGATATACAAAGAATAAAACAAAAAAAATGGCCCATA
ATCTCCTCTCCCCCAACCTCAGATAATTGTAGAAGTACTTGATTAGATAATATATATGTA
CAAAATAAAAAGTGAAAGCTCCCATCCCCTGACTTATCCCTCTCTTAAACGCACATTTTT
ACGTGCTTTTTCTTTCTTTCCCATGGGAAAACAATGTATGTATACCCCTACATTTCCATT
TGTCCTTAAACATCTTTAGTGTACCAAAACCGCCTCAGGTTTGCACAACTTCATGGAACA
CCAACCACATTGTACTTTAGGGTGTCTTGAACAGGGGCAATATTCCCATAGCACACAGTG
TGAATGGTGCCCACCAGAGCCGCACAGTGTGGTAGGAGTGCTGTTTCCACATCATAGTAT
ATCCTGGAGCTCTTTTCAGATCAATACATACGGATCTATCTCATTTTCTTTTAAACATCT
GGTTTCATAGATTCTATCATTTGGATGTACCATCATTTCTTCAACCAGTCCCCTGTGGGT
AGACAATTCATTTCCTCCTTCCTCAATTATAAGAACACTCCAATTAGCATCCTTGTACAA
ATATATTAGCAAACTCTTGTGAATGTCCGTAGAATAAAGTCTTACCATTGGGATTCTTAA
GTACATACATCTTAATTTTAT
>121
AATTTTTTGCTATTGTAACTCCAGTGCCTAGAGCAGGGATAGAACTCTTGGCCCAAACCC
AGCCCACAGCCTGCTTTCGCAAGTGACATTTTATTGGAACACAACCATGCTCATTCATTG
ACATATCATCTATGGCTGCTTTCACAATCTTGTACTACAACAGCAGAGTTGAATCACAGT
GACTGACCGTATGACCCAGGAGACCTAAAATGTTTGCTCTCTTGTCCTTTATAGAAAAAG
TTTGACAATCCTTGATCTAGGATATTGCCTGAGTCACAATAGATGCTCAACAAACATTTG
ATGAATGAATGAACCCTTTTCTCTGTTGGCAGAGAGGTACAGACACCTTGGTCTGGGAGA
AAACAGAGATATAGAGGATAAAGCTATTAAATTCAGGGGTGGCCAGACCTGGCCTTGAGT
CCTGGCTTCATCATTTACAAGTGGGGTGACCTTAGGCAAATTATTTAGCTCCCTGTGTGT
CATATGCCTCATTTGTAAAGCAGCAATAATACTAGCCATTTATAATTAGTATGACAATGA
ATCAATTTACATACTGCACAGAAAGCATGGAGCCTGATGTGTGTAATTACTGAATACGTG
ATCCCCAGTTATTAATAACTTTGAGAAGTCTTTGATGAGAGGAGTTCAGACATGTAGGTT
TGGACACAATGGAACAAGGAGTTGACAATCAGAAGGTCTAGGCTGTCCTCGGTTCTACCA
CCATGCAAGAGCTCTCTGTAGAAGCAGGAGAAAGGGCAAATTCAGAGATTGTAATTAAGC
AGCTCAACATTTAAATTTGTGGAAAGCTACTAGGTAGATAATTTACATATGATTATCTTT
AAGATAGTGTATAAAGAGGCAAGATTTCATTGGTTATAGATGTTCGGGTGTTTTCTAGTA
GTGAAAACTAGTAATTCATCTATATTTTCTCACATATTCCCCTGATAACCAACTGCAAAC
AGCTGTCTGGGTGTCAGGGCTGGACAGCCCAAGGTCATGGGAACCCTCAGAAGCTACCTG
GTCATAGAGGGACTGACCTTGCCCTCTCACCAGCTGACAATGGAGTTCTCCAAGAGGGTA
GTGTTTTCTCAAACAGTGCAAGCATAGCCCCTTTGTGTTAGGTTGGTAGTGTTTTTATTG
TTTTCTGGCAGGAATTCTTTACATATCCTAGGTGTTCTGGCAGAAGTCTCCAAACCCTCC
AGTGCCCCAGGGTAAGCCAGAAACAATAAATCACGGGCAAGTATAAATCCACACTGGCAG
GAGACTGAGTCAGAAACATGTTGCAACTTAGGACTGCAAATGCCCATGTTTATAGCTTCC
CTGATTCTGAGATTCTGCAAATTACCCTGCATGCCTGTTTCCAGCATACCAATTTTTCTC
AGTAACATTGAGGAAAGCGTGGTAATTTCCAGAATTCTTTAGAGTATGCTGGCAAGTGCA
ATTTCACATGTGAGGAAAAACACCTGGAAGCTCACTCCTCTCCTTCGTTCACATGTGTCG
AGCCCCACCCCAGAGCCCTCAAATCACAGATTCCATTAAGAACTGTTCATCTTCAACATG
TAGAACTTAATTATGGATATCTACAGAGTGTGAGAATCTGCTGTATTTCTTCCAAGACAT
AGAGGTTTAATAAAAAGGAAAACTGAAGAGGTATAACCCAGATTTTTATTTATTCATGTT
TATATCTTCTTATATATCAGGATCCAGAACACTGGAATCCCTCTCCTGTAAGTCAATTAC
AATTTACATGCAGAGAAAAACACAGGGTTTTCTGTCTCTAAAGTTCCTACCTAGGTCACT
CTCCTCTAACCTTCAATCCATAAACATCAGCTATCATCCAATAACCTGATTGCCACCTCC
CACCAAGCACATTCCAAAACAGTGACAAAATTTGTGTGTCCCACTTGAAACTGAAACAGT
TGCTACACCCTTGTAAAAGGCACAACACTTGATCCAAAGGCTTCCATAAACAACCGTAGA
CCCATTCCAGATCATATGAGG
>122
CTGATCTCTTGATGAATTGCCTATGGCTGCTTCCACGCTACTACAATCGTGGAATTCTGT
AGTTGAGACAGAGCCTGTAAGGTCAATAAAGCCAAAAATAGTTTCTATCTGTCCCTTCAT
AGAAAACATCTGCCAAGCCCTTCTCTAAAGTTTCATATGCATTCGTTCCTATTTAACACT
CAAAACAATTTTTGAGATTAGTATTAGAGATGAGTATTCCTAATCTTACAGATGAAGAAA
CCGAGAACGAGAAAGGATAAGGCTTGCTCAAGGTCACATGGCTAATGAGGGGCAGAACCA
GAACCCAAACCCAGATCTCATCTCTAAACCAGGGCTTCTTCACCTGGTGAAGCCGCTCCC
GAAAGGTGGCAATTGTGAAGCGTGGAATATATCTCCTGTTCAGCCCCATCAAGTAGGGTA
GCAGCAGGTTCCTTGGTGCCACGGTCTGAGAGAGACAAACTGACCTTGAACAGAAACTCT
TAAGATTCTCACCAAATCCCACTGTGCAGAGAATGTCTCCAAGCCCAGTGTGCTCTCTGT
GCACAGGAAAGATTCCTTTGGCAAGCTGGCTGGCTGGCAGGAGAGCTGTCCCCTAAAAGC
CAAGTTTGGCTTCTGTTAAACATTTAACAACAGGTCGTCACTTCACTGTGAAGAGCCACA
GAGCTGCTGCCATCTTCCCATGGAGACGTGGACTGCCCTTGGATCCCCCCAGGTCCCAGG
GCTGCCATTTCCTCTAACTGCTGGGAACAGCTATGCCATTATTTGTATGAGAGAGACCCC
CAGTGGATATTGCTGGTATCACTGTCCCTAAAAGCAGCTCGGCAAACACCTTCCAGGCTC
CCAGAAGCTGGGTGTGTTCAAGATTATTACATTTGAGTAATTGCCCCAGTACCTAAAACC
CAATGAGCATTGTCCTCTTCAAAATCCTTCCCGAGGGAGGTTGGTGCCTGCATGTTCTAA
CAATGCTGCCATTTCACAGAATGTATTTGGAACGCTTCCTTCAAACCTGATTTTTTTTTC
TTTTTCTTTTTCTTTTTCTTTTTTTTTTTTTTTTTTGTGAGACGGAGTTTTGCTCTTGTT
GCCCAGGCTGGAGTGCAATGGTACGATCTCGGCTCACCACAACCTCTGCCTCCTGGGTTC
AACCGATTCTCCTGCCTCAGCCTCCTGAGTAGCTGAGATTATAGGCATGTGCCACCGTGC
CCAGCTAATTTTGTATTTTCACTAGAGACAGGGTTTCTCCATGTTGTTTAGGCTGGTCTC
GAACTCCCAACCTCGGGTAATCTGCCCGCCTCGGCCTCCCAAAGTGCTGGGATTACAGGC
ATGAGCCACTGCGCTTGGCCTGCACCTGATTTTATTATGACCTTTCACATGCTTTTAGAG
TCTTTTCTGTGAGGCAGATCTGACTTCCCAGAACAGCTTGGTCTTTGTAAAACTTTGTTT
TAGCTGCTTTCAGCCTAGCTTTGCTCCAGAACCTGTTTTTTGTGTTCCATAGTGTTGCTA
ATTCTGGTGGTTGTTATTGTTTGCAGTTTTTTATTTGAATTGGATAACAAAATTATGCAT
TAGGATTTCCAGCATTTCTGGAAAAGTCAGAAAGCACTTGTTTTGAGTTCTTGCTCAGTA
GCTAATAGCTGAAACTAAAGAGGAGCTGTTGCCCTCTTTGGACAGGTAAGGATTCTCCAG
TTTGCCACAGTCCCCACCACTCCGTATTGCCCCTTATTGGCTGTGCTGGTGTTTGATTGC
ATTGCCTTGTTGGTCCCTAGAGAAGTTTTAAAGTTATGTCATACATACAGAATAATTGCC
ATGAAAATAGCTGCTGCCACAGATCCCAGACACTATGCTGAGCACAGTATGTACATGTTC
TCATTTAACCCAGTGAGATAGGTATCATTATTCCCAATTTACAGACATAGAAAGTCAGGG
TCAGTAAATGTCAGGATCAGAAAATGTCTTTATAAGGGTTGAATTGCATTTCAGTTTGGA
CATCTGCATTTTACCATGTCA
>123
AATGCATTGTCTACAATTTCTAATTTCAGTTTCTGTGGAGTGGAGCGAGAGCTTAGATAC
TTGCAAAGCAATTTTAGTACAGAAACCTTATAGATGTGGTACTTTTCCCACTATCTTTTC
AGCTGTCTTGCTTGTACTCAATCCACTAATCTCATTTTAGCATCTCTCCTTTATTAAGTC
TTTGTAAAACTGTCAACTTGTTTCTTATAAAAACAATAACTTTCTTTTGCATTCACACTT
CACCAGCTTACGTGACAATGTTAAAGTATACCTAATAGAATAGATTCTTGGGAACAAACA
CATCTCATTGTAGGCAACATTCATGTCAGCAGGTAGCCACCATTGTCTGTGGCATCCTGG
AAGGCATGGGCATCCTTCTGGCCTGAGCATTCAGTGAGCCCCGGGTCATGTAACCTGCTG
AGTCAGTTCCTAGTAGCAGCACTGAAAATCCTCATGTGCCATGAGTTGATGAGTGGGTAA
CTAGCCTGTCAGGATATACCCAGCTCTCTGATTTTACTGTTATTCTATGATGAAAATATC
TAGGGTTGCGTGTGGGCATGGGCTGGGAGGCATGGAGGATTACATCCTCCTTTTTCAAAT
ACGTTGTGTAGCATTTTGCTAATGTGGCAAAGTTTGTGATGAGTGGCATGGCTTGGGTAG
GGTAGACAGCATACTACAATCCTGTCTTGGGAGCAGCAAGGCAGTGCTGGGACAGGACTA
TGACCCAGATTCATATCTCCTAGTCACTGCTAGGTGACTGTGGGCATGTCGTCTCAACTC
AGTACATCTGTTCTCTTGTCTTCAAAATGGGGTGATGCTATCTGATTCACCAAGATGTTT
TGAGACTCAAATAAGATAAACATTTTTTAAAGTATTTGCCACAATGACAGGGCCATCAGA
GTTGCTTTCATACCTACACACCCTGTGTACACTTGTAGCAATGAGATGGAGTGAGGGACT
CCATTTCTATGACAAGCAGCAAGGTTCCTGGGGAAGAGCCTACTCTTTGGAGGTAGGCAG
AGGAGATCTGGATACTGCTTTCACCAGCAGCCCATTGCACATCCTTGGGCAACTCACTTA
ATCTCACTGAATTTTAGTTGTGTCACCCAGGAATAATAGTAGGAAAATTCCATCTAGCTT
GAGCTATTGTGGTGAGGATTAAATAGAGGTTATGGGATCAAAGGTGTCTGGAACACAGGA
GAGGTGGAATAGATTTTATCCTTGTAGGTATGACTCAGTCCACAAACTAAGATCTGAAAA
AAAATAATGCCCTCTAGTTTCTATGACTCAACTTATTTCTGATTCTAAGTTCCCATTTCT
CTTGGTTGGTGAAGAATTTAAACCCCACCCTTTTCTGGGGAGCCCGCTGCCCTTGCACTG
TGGACTATGACTTCACATTATGAAGTAGGGTGGGGATTTGCCCTTGATCTTCAATCTACA
CAGCTTAAGGCCAGATGTGCTTTGCCCTGTCTTCCTGTCCTGTGTCTCTCTTGCTCCCAG
GACATGTTCAAAGCACACAATTATCCCCACAGCTTGAGTTCAGAGGCAGGAAACAAATGA
GTGCAAGAAAATAGGGAGGAGTAGAGCTTGTGAACTGCAGAGAGATGCCCATCTAAAGGC
ATATCATTTTTTTTTTAAGTTTAATACTGTGAGAGCCAAAAAAAACATGCCTGTGGGCTG
ACTGGGCACATGAGCCTCTTCACTGGTCTGCGAATGTGCAGGGCCTGCTCTCACTTCAGG
GCCTCTACTGGGAATCCCCATCCTGGGATCCCATCTGTGACCCCTTGACAGCTCTGCTGG
AGGGTCCCTCAGTGAGGTCTTTCCTTGTCCCTTCCTACACTCCCCACCCCCTTCCCTGTT
TTATTCTTCTCTATGGCTCTTAGTGCTGTGGTTTCCTTATTTACCCTGGTTAATGTCTAT
CTCTATCCACTAGAATGCAAGCCCCAAGTAGGCAGTCAAGAACTATGTGTTGAATGAATG
GGTGGATGGATGGATGACTTC
>124
ACCCCTATCTTAATGGAACTTAAAATCTAGTTTATTAAACCATTACTCACAAAAGTACAA
TCCAACTTCAGGATTGTAATTAATTATAAATGCATTTATTTGTTTACTGCCTGACTTCTT
TGCTAGCCTATAAACTACACAAAGATGAGGATTATGTCTCCTCCATTTCACACACTGGCC
AAGCATATAGCAGAACACATCATATATTTGTTAAATGTATTGATTAGTGTTACAACAGAC
AATTGCATGTGCTATGGAAGCATTTGGCAGAGAGATCTAATCTAATCTTGGAAGGTGAGG
ATCCTGGACGTCACTAACTTGGAATTTCTGATACTGATGATATAAGGTTGAGTTAGGTCT
TCATGAAACAGGTCTCTATACAGCATATAAACAACTACCAGCATGCACAGGGGTTTCATA
GGGACTATTTAAAATACTTAAGAGAACAAACGGTTTTCAAGCTCAGTCTAGTATTTCAGA
AATTCCATTTACATAAACAATTGGTGCACTAATTGCAAATCATTCTTATTTCTCTCCTAA
AGCAGTATCCCCTAAGGATCTTTATTAGGCATTCTATTAGCCTAGTTTGAGTTACAGTAT
TTACTTAAAAGTAATAACAGTGAAGTTCTTGAAAAATATTTGGTAATTCAGACATTTTAC
TAATTCAAACTAATCTTCCTCATTAGTCTACATTGTTAGAGGTTGAACCATTATATTAAG
AGAAAGTATCAAAAGCTTCACTTAGAGTAACAGTCACCAAATTCTTTTGCAAGACACCTT
GGTAGCAGGAACCTGGGCTAACATCAGGAGGTAGGTAGAAATAGAAAATAAAGGAATGAC
AATTTGAAGAGCAACTGCAATCCAATTTAGTCCAACAGATGACACACATATGAAGTCACA
TTCAAATTATAAGCAGAGCACAAAAAAATTTTAGATCCTTATCTTTTGATTAACCTGGTA
TCATTCAAGGAAAAATGTCAGGGAACACCACTGACCAGCAGTCCTCTCTTATCTATTTTG
CAGATCTTATCCATTTTTCTCCCTGAGAACCAGCCCTGGACACAAACTGCATAAACATCA
ATGAGCCTAGACAGTGTCTTCATGTGTGTTTGGCCTGCCATTGTTCTCTGTACCCGTACG
GAGATTTAGTAACACACTGGTCACATTCATGGGGCATCTTGAACTCTCTTGACATGGTAA
ATGAACAGCAGGCTCTGTCCCCATGCCAAAAGCAAACAAAAACCTGTCCCCAGCAAGGAA
GACACCCAGTCTCTCCAAAGGATGCCAAAGTCCCCATCCAGCCTCCTTTGCAGAGCCTCA
CAAATCTCTCGGATGCAGGCAGGATGATCATGGGCTAGGGAAGATTATGCTCTGAATGTC
TTAAGAGATTAGTTACTTAAAATCCTCCACATGACTTCAGTCATCCCCGTTACAGATCAC
AGAGTAAAAAGCCTACTTGATTAAAGCTGAATGCCTATACATTTGCAAAAGGGAAAATAT
GCAGAAGAAAACAAGAGTCAGATTACTGATGGGCATAGCACCAGCTCTAGGACATCAGAG
GTGTTGAATAAATGATGACAAGGAGGCACATATAGTTCTGATATATTCACCATAAATACC
ACAGTCCTCAAGGCTCTCTCAGTTACTTACTTCCCCCCAAATCAGAGACTGAATCTGGCC
TTATCTTCAAATGAGGCCCAGCTCTCCCCAAATTCCAAATATGGGAAATTACAGCTCCTC
TGTGGTAGGGGGAAGAGTGGGAAGGCGAATGTTTGTATTGCATAATGTTTTAATTTAAAA
CAAAGATGACGTGCATCAGAGTCTCTTTCTCATCTCCTGTTAGGGGCATTTTCCAGTACT
CCTTCCACCCTCTACCCACCCAGGTCACCATGGTCTTTTTCTTCCCTCTAGGACAATTCA
CCTTTAAAATAAGAGGACTGGGCAAGAAATCTACAAAGATTTTTCTAAAATGAACTCAGG
CCTAGAGGCATATTAGTTCTC
>125
AGTATCCCCTAAGGATCTTTATTAGGCATTCTATTAGCCTAGTTTGAGTTACAGTATTTA
CTTAAAAGTAATAACAGTGAAGTTCTTGAAAAATATTTGGTAATTCAGACATTTTACTAA
TTCAAACTAATCTTCCTCATTAGTCTACATTGTTAGAGGTTGAACCATTATATTAAGAGA
AAGTATCAAAAGCTTCACTTAGAGTAACAGTCACCAAATTCTTTTGCAAGACACCTTGGT
AGCAGGAACCTGGGCTAACATCAGGAGGTAGGTAGAAATAGAAAATAAAGGAATGACAAT
TTGAAGAGCAACTGCAATCCAATTTAGTCCAACAGATGACACACATATGAAGTCACATTC
AAATTATAAGCAGAGCACAAAAAAATTTTAGATCCTTATCTTTTGATTAACCTGGTATCA
TTCAAGGAAAAATGTCAGGGAACACCACTGACCAGCAGTCCTCTCTTATCTATTTTGCAG
ATCTTATCCATTTTTCTCCCTGAGAACCAGCCCTGGACACAAACTGCATAAACATCAATG
AGCCTAGACAGTGTCTTCATGTGTGTTTGGCCTGCCATTGTTCTCTGTACCCGTACGGAG
ATTTAGTAACACACTGGTCACATTCATGGGGCATCTTGAACTCTCTTGACATGGTAAATG
AACAGCAGGCTCTGTCCCCATGCCAAAAGCAAACAAAAACCTGTCCCCAGCAAGGAAGAC
ACCCAGTCTCTCCAAAGGATGCCAAAGTCCCCATCCAGCCTCCTTTGCAGAGCCTCACAA
ATCTCTCGGATGCAGGCAGGATGATCATGGGCTAGGGAAGATTATGCTCTGAATGTCTTA
AGAGATTAGTTACTTAAAATCCTCCACATGACTTCAGTCATCCCCGTTACAGATCACAGA
GTAAAAAGCCTACTTGATTAAAGCTGAATGCCTATACATTTGCAAAAGGGAAAATATGCA
GAAGAAAACAAGAGTCAGATTACTGATGGGCATAGCACCAGCTCTAGGACATCAGAGGTG
TTGAATAAATGATGACAAGGAGGCACATATAGTTCTGATATATTCACCATAAATACCACA
GTCCTCAAGGCTCTCTCAGTTACTTACTTCCCCCCAAATCAGAGACTGAATCTGGCCTTA
TCTTCAAATGAGGCCCAGCTCTCCCCAAATTCCAAATATGGGAAATTACAGCTCCTCTGT
GGTAGGGGGAAGAGTGGGAAGGCGAATGTTTGTATTGCATAATGTTTTAATTTAAAACAA
AGATGACGTGCATCAGAGTCTCTTTCTCATCTCCTGTTAGGGGCATTTTCCAGTACTCCT
TCCACCCTCTACCCACCCAGGTCACCATGGTCTTTTTCTTCCCTCTAGGACAATTCACCT
TTAAAATAAGAGGACTGGGCAAGAAATCTACAAAGATTTTTCTAAAATGAACTCAGGCCT
AGAGGCATATTAGTTCTCTATCTTGTTGCTCCCTTCTAGAAGTGCACAGTTCAGAGGGAT
GCCCAGCCACAGAGGTGCCGAAACGCAGAACTGGAACCAATCACCTGCTCCAACAGAGAG
AAGGCGAAAGCACTGGGCAGCGTGCTCAGAATGTGCTCTTGCTTCTTTGTAACGAAATAT
CAGAAGACAGATTGTAACGTTGTTCAGCAAGCTATTTTTTGTACTGAAACATCAGAAGGC
ATTATGAAACTGTTCAGCAAATCATCTCTAAACAATGTCATAAAGGGTTACCTAGTTTGG
GGTAAGCCCGGAATGAATATCTGCACCATCATTCCTCACACTAACAAACATGTCCATCTA
TGTGAAGCAGAATTCCCAACACACCACCATCTCCAAACCAACACCAAACCACTGCCAAAC
AAAGCTGAAGAGGAAAACCAGAAAGGTCTCTGAGAAGTGCTGCTTGTAGGGAGAAGAATG
GCCCTGCACAGAGGCTCCTGAGGGCAGCAGGCACCTGCTTTGGCACCTTGGCAATTTCCA
CCAGGCAGAATTTACAACCGT
>126
AATTGGAGACCATTATTCTAAGTAAAATAACTCAGGAATGGAAAACCAAACATTGTATGT
TCTCGCTCATATGTGGGAGCTGAGCTGTGAGGACACAAAGGCACAGGAAAAATACAATGG
ACTTTGGGGACTCAGGGGAAAGCGTGGGAGGTGGGTGAGGGATAAAAGACTACACATTGG
GTGCGGTGTACACTGCTTGGGTGATATGTGCACCAAATTCTCAGAAATCACCACTAAAGA
ATTTATTTATGTAACCAAATATTGCCTGTTTCCCAAAAACCTATAGAAATAAATAAATAA
ACAAAATAAACTGAAATTAAAAAAAAAATAGTACTAACATTAAGATTGGTGTGGTAGCTT
ATGCCTATAATCCCAACACTTTGGGAAGCCAGGCTAGGAGGATGACTTGAGCCCAGGAGT
TCAAGACCAGCCTAGGCAACATAGTGAGACCTGGTGTCTACAAAAAATAAACAAATAAAT
AAATAAGCTGGGCATGGTGGTGCATCCATGCCTTTAGTCCCAGCTACTTGAGAGACTGAG
GTGGTAAGACTACTTGAGCCTGGGAGGTTGAGGCTGTAGTGAGCCAAGATCATACTACTG
TACTTCAGCCTGGATGACAGAGCAAGACTGTCTAAAAAAACAAAAACAAATACAAAAACA
AAATAAATAAACAACAACAACAACAAAAAAATAAAACAGAGTACTAACATCAGCAATAGC
CCAGTGCCACCAGAGTTACCTGAGGTAAGACTGTTACAGACCCAGTGAGTGTTCCAATGA
ATAAATGAACCCCACACCAATAAGTCCATTAGGAGAGGCAAACCTGGACAGGAAGAGACA
AGGTGCCTGTGACCTAGATTGGTCACTGTGTCATCACCTGCCCTTGCAGAGCTGATAAAG
GGATTCAGCTGTGACTGTTGGTTACACCATAAAAACACATTTCTCTAAGAAAGCAAGGAG
GAGCAAAAGAACAGAAATTCCTGCTACTTAGGGACTAGTGCACTTGTCAGCAGTGTGTCA
TATCACTTACCTCTCAGGGGCAGGATTTTCTTAGAAGCTTTAGTTAGGGATGTGGAAGAA
AATCTCCATCTATGCTTCACAAAGATCTGTGTCTCAGGACCAGGTCCAAGGAGAGCCCAC
TGGTGTGATTTCTGAGAGATTAGTAAATCCTGCTGCCCCCTAAGTGGCTCCATACCACTG
GCTGATAACTGAAATTCCACTATTTATTTATTTATTATTATTATTATTATTTTTAGATGG
AGTCTCGCTCTGCCACCCAGTCTGGAGTGCAGTGGCGCGATCTCGGCTCACTGTAACCTC
TGCCTCCTGGGTTCAAGTGATTTTCCTGCCTCAGCCTCCTGAGTAGCTGGCATTATAGGC
GCACACCACCACATCTGGCTAATTTTTGTATTTTTAGTAGAGATGGGGTTTCACCGTGTT
AGCCAGGAAGGTCTCGATCTCGTGACCTCCTGAACTGCCCACCTCAGCCTCCCAAAGTGC
TGGGATTACAGGCATGAGCTACTGTGCCTGGCCTGAAATTCCACTATTTTTTTTTTTTTT
TTGAGACAGAGTCTTGCTCTGTCACCCAGGCTGGAGTGCAGTGGCGCGATCTTGACTCAC
TGCAAGCTCCGCTTCCCAGGTTCACGCCATTCTCCTGCCTCAGCCTCCCGAGTAGCTGGG
ACTACAGGTGCCCGCCACAACACCAGGCTAATTTTTTTTTTTTTTTTTGTATTTTTAGTA
GAGATGGGGTTTCACCGTGTTAGCAAGGATGGTCTCGATATCCTGACCTCATGATCCGCC
TGCCTCGGCCTCCCAAAGTGCTGAGGCGTGAGCCACCGCGCCCAGCCGAAATGCCACTAT
TAAAGCTTCATGTTGCGTTGGATGCCGTGGCTCATGCCTGTAATCCCAGCACTTTGGGAG
ACTGAGGAGGGCAGATCACTTGAGTCCAGGAGTTCAAGACCAGCCTGGGCAACATGGTGA
AACCCCATCTCTACTAAAAAT
>127
GCCTGAGCATTCCCGCCACACTGATCTGGAAATGCCAAGAGATGGAGTGGGCGCGCCTGG
GCCCTGCCCTCACCCATACTGACCCACATCCACCATCATCCATTGATGTTTCTTGCCTGA
ATTAATTCTTACACTGATGACCGTCAAATAGTGATTTTCTCACCATTTATTTATTTATTT
ATTCATTCATTCTGTTTATTATTATTTGACACAGGATCTTGTTCTGTCACCCAGACTGGA
GTGCGGTGGCACAATCACAGCTCACTGCAGCCTCAACCTCCTAGGCTAAAAAGATTATTC
TGTATTTAATAGTTGGCTTTTTACGGTAAGAAATAATTTTCTTCATTTTCATTTGTTCAT
TTGTATATCTGTATCTGTGTGAACACAGAAACTTCTATTTTATTCAATGGATTATAATTA
TTTATTTTGATTCTCATATTGTCCCAGATTTGGTCAGTAGAGGCCCTTTCAAGCTGGTTT
TGGTATCTTTTTGACACACCCTCATCATTCTTGGAGAAGTGCCTTACAATAAGATATCCC
AGGCTTATGTTGTTCTTTCCCTGCCACAGCCCTGGAATCAGCTATTTGTCCAAGGAAACC
ATCATTCCTTGTAGTGGAAAATGCTTCTGGGAACTAAGATCTGAGCACTATGTTTACTCA
GTACTCAGGACTATTGTTACTGGGATGTCAGTCCTACACACACACGTGCGCACACACACA
GAGAGAAACTTATATCTCTTTTCATTATTTCTTTATCTATTTATAGTTATCTCTATCTAT
CTGTCAGAGGCATTTGAAACAGCAACTCCATCTTGAATAGGGCCTGAGTGAAATGAGGCT
GAGACCTGTTGGGCTGCATTCCCAGGAGGTTAAGGCATTCTAAGTCACAGGATGAGACAG
AAGGTTGGCACAAGGTACAGGTCATAAAGACCTTGCTGGTAAAATTTCAGTAAAGAAACC
AGCCAAAACCCACCAAAACCAAGATGGCGATGAGAGAGACCTCTGGTCGTCCTCACTGCT
GCACTCCCACCAGCGCCATGACAGTTTACAAATGCCATGGCAACCTCAGGAAGTTACCCT
ATATGGTCTAAAAAGGGGAGATATGAATAATCCACCCCTTGTTTAGCATGTCATCAAGAA
ATAACCATAAAAATGGGCAACCAGCAGCCCTCAGGGGAGCTGCTCTGCCTATGGAGTGGC
TATTCTTTATTCCTTTACTTCTTTTTTTTTTTTGAGAAGGAGTTTCACTCTGTCACCCAG
GCTGGAGTGCAGTGGTGCGATCTCGGCTCACTGCAAGCGCCGCCTCCCGGGTTCACGCCA
TTCTCCTGCCTCAGCCTCCCAAGTAGCTGGGACTACAGGCACCCGCCACTGCGCCCGGCT
AATTTTGTTTTTGTATTTTTAATAGAGACAGGGTTTCACCGTGTTAGCCAGGATGGTCTC
GATCTCCTGACCTCGTGATCTGCCCACCTCAGCCTCCCAAAGTGCTGAGATTACAGGCGT
AAGCCACCGCACCTGGCCTCCTTTACTTCTTTAATGAACTTGCTTTCACTTTATGGGCTT
GCCTTCCTGAATTCTTTCTTGGGTGAGATCCAAGAACTTCTCTTGGGGTCTGGATCGGGA
CCCCTTTCTGGTAACATATCTATCTACCTACCAGCCTACCTGCCTGCCTATCTAAAGCAC
AATTTACACAGTGGTAATACCATGAAGATCATTTTGGTTCCCCCCTTTCCATGTCAGTGT
TTCCCTTCTCCAACAGTGGAAGCCTGGCTCCCATTATCTCAATTTACCTGTATGTAGCCA
ATCTCCCAATTCATGCCCCACCCAGCTCACCCCTCCTGAGCCTGCGTCCTCTGAACTGGC
TACCTACCTCATTCAGATTATTGCTTTTTTTTTTTTTTGGATGAAGGAAAAAAAGCAAGA
AGCTTTCACTCGTGTCCATGTGAAGAGACCACCAAATAGGCTTTGTGTGAGCAGTGAGCA
ACAAGGCTGTTTATTTCACCT
>128
CTCAAAAATCCTTTTCTGTATAGATTAGAAGCCAGAGAAGAATAGGGGGACATGGAGTGG
TGAGGAAGACACTCTGGGGAGGTTGAAGCTGATTTGGGCAAATGAGCTTCAGGGTTTTTT
TAGCATCTGCCAGGGACCTCCCTTCCCCCTTTCCAGCAGCTGCCTGCCCTCCCTCCTCCT
TCCCCCACCTTTAGTGTCCAGTCAGCAGCAGCTCAGGCGCCTCCCTCTCCCTCCTTTTTG
GCCATCCCTGCCCTTAGCTATCTGGGCATCTGTTCCTCATTCCTGCATCCAAACATTTTC
TCCAGGTTGGCTGTCAGTCCGGCATTGTGCTGCAGGGGTCTCAGCTGGAGCAGAATTGCC
TTCACATGAGCATGAGCATTCGGACAGGTCTGGACTTGTCCCTCTGACAAGGAGGAAGCG
GTGGCAGGAAGCCTGTGGGCCCTCCTGGGAGAGAGGGGAGAGTTAGTTTTACACGGGCTC
CAACTGTGTGATGTTTCAGCGACAAGAAGAAGGAAGAGCATGAAGAGTAAATCGGAGCCT
GTCACTCAGACTTGTGTCTTCTGTCCTGGTGGACTGAGTGTGGCGGGCTGCAAGCACAAG
GAAAGTCAAAGATGTGCTTTTTTACCCACAACAGGGTGGCAGGGTCGAGAGTCGATTGGC
ACAGGGCAGCCAGCGTGTGACTGTGGGCACCAGCAGGAGACAGCACCAGCTGTGGCATCT
GCAGTAGCCGCCACCTTGACTGCCAGCCCTGCCGCTTCAGCAGCAGGCACCTCCATGTCC
TTGGAAGGGATAACCAGCCTCTCCACCTGGACAGTGGGCCTTAAGCGAGCCTTCCCTTCT
TGCAGCCAACTGAGGCAGCCGGCACCCTTGCTTGCCAGATACCCTGAAGCGTTCTGGAAA
AAGTCAGGGAAGACCCACAAGCATGGGTCACTGTCAAACCAGAGAAATTCCTCTGACTTT
AGTTTTTTTTTTTTTTGCCCAGGTTGATGTGGCTTAGGGCACATGGCTTATCCACAGTAT
AATCATGAGAACCAATATTTACTAAGTCCTCACTCTGGGCCAGAAATTCTTCTAAGCATT
TACCAACTCACTTAGACTTGCAAGAGCCTGTGAAACAGATGTCATTCTTGTCTCCATTTG
ACAGAGGAGGTAAGAATATTCTCAAGGTTATATAGCTAGAAAGTGGCAGTGGCCAGGGTG
CGATGGCTGACGCCTGTAATCTCAGCACTTTGGGAGGCCAAGACAAGTGGATTTCTTGAG
CCCAGGAGTTTGGGACCAGCCTGGGCAACATAGTAAGACCTCATCTCTATAAAAATTTAA
AAATAAATAAATAAAAAGTAAAAATACAGCTAGAAAGTGGCAAAGTTATGGTCTCAAATC
AGACAGTTTGAACTCAGAGCCCATGTGCTGGCCTCTCAGACTGGGATCTACTCAGTCACT
GGACAACAACAAATCTCCAGTCTTCATCAGATTATCTGATTTTTTCCAAATTGCTTAGGA
ATTCTTTAAACATCAAAAATTCATTATATAACCATTATGTAAATAACATCATTAAAAGCA
TGTTCAAATGAGAAAAAGAAGTCACTACTAAACTTACCACCCCAAAGCAACTGATTTTAT
ATATGCATGCTTTTTTGATCCTTGCACTCACATGTTCCATATAGTGAAATATAATTCTGT
ATTATGATTATTTCCTGATGTTATAACATTGTATTATAAGTGTATTTTCATAAGGTTATT
TTCTGACATTTTAATTGCTGGGTAGCATTCCTTCAAGTTGATGTACCATAATTGACTTAG
CTACTTCCCTATTTTGAACATTTAGATTGTTTCCACTTAAAAATTTGAAAAATAAACAAA
CTCTTTGCTCTCATTTTTTCCTTTTATCAAATGCCTTGACCGTCCAGACGCAGGAGAGAT
GTTTAACCTGTGCAATTGAAGCTATTTTGATAACCTTTAGCTTATCCTTAAGGTTTATGC
AAAGGTTAAAAGTGTATGAGC
>129
CCGACACAGCTGATAATGGTTGGTACCAGTCAAGGGAAGAGGTCAAGGGCTTATGATGTG
TGCTCTGTTTTCACATTCCATGAGAATTACCACTTGTGCCAAAGTCTTCTTTCTCTTATG
CCCATATTAATTTATTTGAGGCTGTTAGAATCTTAATTTTGCAGAGTACTTTACGATTCA
GCATTACTCTCTGGGACTGTTAAACTGTGTTCCATTTTCTCAGCTTGACATTTTTTTTCC
TCTTGTTTTGAACTTAAGCACTTCTGCAAGGAAAGAAAAACCATAGTGTACAATAAAATC
TAAACTGTTTACAACTCTAAATTTGGTGCAATTCATTTTATGTACATTTTGTTCCATATG
ACTTTAGTGTCCTTCCAGTCTTGGGTTCTTCTGCCTAAACTGTCAAAGGAGCTGGCTTTC
TTTGGGAGAGAGAGCCTGCAGTGTCCTGGCATACCAGCTTTCGGATCAGTGTTCTCTGTG
GGAGACAGTTTTTGGCCCTGACTCTTCTTCCTGTGGCCCCTTAGTCTGGGTGGCAGCAGT
GCAGTGGTTAAGAGGCTGGGCTCTGGAGCTGTACTCCCTGGGTTAAGCTGCACACTCTGC
TACCTGCTGACTACATGACCTTGAGCAGGTATATAGTCTGGCAATAATGGCAGAATAAAA
GTATGATAGTGCCTTCATCATAGGGCTGTTGTGAGGATCCAGTGAGACCGAAGGCATGTA
GTGTTGTGCTTGCCATACGTAGTAAGGGCCTCATACATGGATGTGGCCATACATATGACT
TCTGCCCATTGCACTGACCCCAGGGTTTTGGCTTGGTAATCCGTAGATGACATGGCCTTT
GATGTGTCCTGGTTTGCGGTGCACTCTTTTGGCCTGGACAAGGCTCCTGTGCTCCTGTCT
TCCCTGGATCGGAAGGGCATCGTGACCACCTCCCGGAGGGACTGGAAGAGCGACCTCAGC
CTGGAGCGCGTGAGTGTGCTGGAATTCTTGCTGCAAGTGCATGGCTCCGAGGACCAGGAC
TTTGGCAACTACTACTGTTCCGTGACTCCATGGGTGAAGTCACCAACAGGTTCCTGGCAG
AAGGAGGCAGAGATCCACTCCAAGCCCGTTTTTATAACTGTGAAGATGGATGGTAAGAAT
GTCACCCAAATTTCTCAGTGTTTGGGAATGTCTTCTTCTTGTGCCAGGCTGTAGCTGACA
GAACCCAGGTGGCCACAGTTTGAGGAATGTGCCATAGCACGTCCTGCTTTCTTTCTAGAC
CTGGCCTGAGCCTGCACCCAGAAGGGCACCAGCAGCCCTTGCAGTTTCCCCAGCTTTGCT
ATTATGTGCTAGTGTCACCATTGATAAATAATTTTCAAGACTTACTAGAAAAATTTTCAA
GGCTTTGCCTCTTCCATAAATTTATAGAAACTCGCTTTATGGTGTCCGAGGGTTGGCATG
GATTCTGCTAGGCACAGGCAGAGAGCAGCCTTGAGAGAGAGGGCTCAGGTCAATAGGGGA
GGCTATAGCTTAGGGACCTGCTACTCTCACTACCACTGGTTTTGCTTCTTAAGAGAGACT
CATGGCTGGGCACAGTGGCTCACGCCTGTAACCCCAGCACTTTGGGAGGCCGAGGCGGGC
GGATCATGAGGTCAGGAGTTCGAGACCTGCCTGGCCAACATAGTGAAACCCCGTCTCTAC
TAAAAATACAAAAAAGAAAAACAAAATTAGCCAGGAGTGGTGGCGGGTGCCTGTAATCCC
AGCTACTCGGAGGCTGAAGCAGGAGAATTGCTTGAACCCAGGAGGTGGAGGTTGCAGTGA
GCCGAGATCGCACCATTGCACTCCAGCCCAGGCGACAATGGGATACTCCATCTCAAAAAA
AAAAAAAAGAGACTCCTTCTGGAGTCAGTGGCACAGAGTGGGTACTTCACGGAGCCCCAA
GATGGGAGGATGAGCTCCCAGCCTCGTTGGCCCACGATGAACACCAGGGTCAACCTAACT
AGACAGTCAGAGCTTTGTTCC
>130
ACATGAAGCCTTGTCTTCGTCAGTGCTGGGGTTTCCTTCCACCTGCCCCCTTTCCCAACT
TGGAATGCAGTGACTTTGCTTTTTTATTATTTTTTTAATTTTTAAATTTTTTTAAGGACA
GGATCTTGCTATGTTCCCCAGGCTGGCCTTGAACTCCGGGGCTCAAGCAATCCTCCTGCC
TTGGCCTCCCAAAGGGCTGGGATTTCAGGCGTGAGCCACCGCACCCAGCCTGCTGTTACT
TTTCATAATCTTTTGGCATTTTTGTCAAAGCAAGTATAAAGGCCTTGTCTGTGATTCCTG
GTCTCTATAGGCTTTTGTCCAACAGGAAGTGGTTGCTAAACCATATACTGTATATGCATT
GCTAAAAGCAATGATCCAATAGTGGATCATTAAAGTTTTTTCTTTATTAAAAACAGTATT
ATTGTGTTCCACTAAAAATTGTCCTGTTGGCCTCAAGTATCCAAGTTATACTCATGAGTC
CTATGGAGCGATATCACATGTGCTTTTTAACTTCAGAAAATTCTGCTGGATATTCTTAGC
CAAAAAAGAGAGTAAGAAATCACAATTTACAGCAATTTAGTGTAAAATATTTAATATATA
TATTTAATTCAGTATACAATATTTTATTTTTTAATTTAAAAAGCATACATTACTATATGT
GTCATACATTTGTGCATACATCTTGCTTACTAAGAGTGCATTCAGAAAACCATGTGTACT
GTCCTTTCTGGGTGATTTAAGGAAGAGTCATGAGCGTTTTTTACTCTAAGGATTTTGTTT
TTTTTGGGTTTACCTACCGCTATAGAATTGAACTCCCACATAAAATGTGATCCCTGTGAC
ATCCTTACAGAGGGTGTCATCTCTCTCTGGTACTGAAAGGACAGAGGCTGTGGGCTCTCT
AAATACCTGCCTTGCTTTTGTTTCCCAGTGAAAGATTTTCAAGTCAACATTACAGCTGAC
AGCTTGTTTGCTGAAGGGAAACCCTTAGAACTGGTTTGCCTGGTTGTAAGCAGTGGCCGT
GACCCACAGCTTCAAGGCATTTGGTTCTTCAATGGGACTGAAATTGCTCACATTGATGCT
GGTGGAGTCCTGGGCCTGAAGAATGACTACAAAGAGAGAGCAAGTCAAGGAGAGCTCCAG
GTTTCAAAGTTAGGCCCCAAGGCTTTCTCTCTCAAGATCTTCTCTCTGGGCCCAGAGGAT
GAAGGCGCCTACAGATGTGTGGTAGCAGAGGTCATGAAAACACGCACAGGTTCCTGGCAG
GTGCTTCAGAGAAAGCAGTCACCAGACAGCCACGTGCACCTGAGGAAGCCAGCAGGTACG
TAAAGTCAAGGCCAGGCATGCATTGGGCTGCTTTCAGATGCCCCCTTGTCAGTGGAAGAC
CCCTTCGTGGATACAATGGGGATCTTCATGAAGAGCAGGTTTCAATCAGATCACATTGGA
GGTGGAGTGGAGTGGAGTAAAGGAAGGCACCCAAACTAGCTGAAGACCCGAGTCCTATTC
CTGAGTCATTAAGTAGTCTGTGACCATGAACACACCACTTTACGTCTCTAAGTCTCAGCT
CCTTCATCTGTAAAATGATGGCACACAACTAGATGGTCTTTAAGTTCCTTCTTGCTATCT
TAGAGTCTATTTATTTTTTGTTCTAATTTTTATGTATTAGATATTTCTTAAAGCAGAGAA
CATGTGTATTAATGAAGCCCTCTGCCTTTGTGTGTGTGTGTGTGTGTGTGTGTGTGTGTG
TGTGTGTGTGTGATATGAATAGGTTAAGAGTAAAAAGCTACACTTTGTCCTCCTTCCTGA
GGAATGAACACCCGTGTTATCCTACCTTGAGACCCTGCCGGCATTTTTCAGTTGCCTTCT
GTTAGTCTCCTACTATGTTGACCTGGTGTGGGAAATAGTACTTAGTCATAATTCTGACTC
ACAGTAAGAAATGAAGAGGTAATTGATAGTGGGCAGACTCCATCCTCTGCATTTTGCTGT
GATGTGGTGAGACGCCGGTCC
>131
TGGACTGGGCCACCTTCCAGCTGGAGATCACCTTCACTGCCATCACAGACAGTGGCACAT
ATGAGTGCAGAGTATCTGAGAAGTCTCGGAACCAGGCCAGAGATCTGAGCTGGACTCAGA
AGATTTCAGTTACTGTAAAGTCTCTGGGTAAGTGTCAAAGGAAGTCCTTTTCTGCACCTG
TATATCACTCAATTCATTCTGCAGTGGAACTGGATTGCGTGTTATCCTGAATCCCCCAGT
GATGGTATGTGTACCCTAGGACACAGAGCTAGTCTCTGGCTACCCTCTCTGTCAATTAAT
CTTTAAAGATTCTTCATTTTTGTAAAGATCATCTTTAGAGTGCAACTTGTAAATTGTTGT
TCAAGGTTAAAAACAAAATCCTATGGATCAGCTTATAGACGAGTATAGCTGAGCCTCTTA
CCTTCTGGCTTTTGACAGCTGTGGCCCTGGGATTGCAGAGCCCATTGAAGCATGTGCAAA
AGGGTTCTGATACTGAACCCACGCATGGGGGTAAGGGAAGGAGGCCAGACGACTAGGGTG
GGGAGTGCTCCACCCACTCAGCAGCAGCTGTCTAAGTAGCAGATTGGAGAAACACTGCCT
ATTTGTTGTGGCTGCTGGGAACAGTCTTAGAAAAGGATCAACTTTGCAAAATTGAGGTCA
CAGTTCAGGACAGACTGTACTGGGAATCAATTTCTACTCTATAAAATAGGAAACTCCAAA
TGTACAAATGCATGGTCCTAGTCAAAGAGGTGGCAACTAGAAAAACTTGAAAGTGCTATA
TTTTAATCTGGTAAATATATTAGAAATTCTGTTTCATTTTTCTGTCTAGAGTCAAGTTTA
CAAGTTAGTCTGATGAGCCGTCAGCCGCAAGTGATGTTAACCAACACCTTTGACCTGTCC
TGTGTCGTGAGGGCCGGTTACTCTGACCTCAAGGTGCCACTCACTGTGACGTGGCAGTTC
CAGCCAGCTAGCTCTCACATCTTCCACCAGCTTATTCGAATCACCCACAATGGCACTATT
GAATGGGGGAATTTCCTATCCCGGTTCCAAAAGAAGACGAAAGTGTCGCAGTCTTTATTT
CGTTCACAACTCCTAGTCCATGATGCCACTGAGGAAGAGACAGGAGTGTATCAGTGTGAA
GTAGAAGTTTATGACAGAAATTCCCTATACAACAACCGCCCCCCGAGGGCTTCTGCCATC
TCTCACCCACTGAGGATAGCCGTCACTTTACCAGGTAAGTGTGACTTGAAATTAATCCCT
GTTTTAAAAACAAACAAATAGCAATCCTCCCATTTTGGGTAAGTTATAACAATAAAACAT
AAAATACTTTCTCCCATATTTGTTCTATCTAAGTAAGCACCACATGATGAATGATACCCA
GGTTAACATTGAGTTAGTATGCATGGGTTGGCCATACTGGTTGTTAAAACATTGAAATAC
CTTCCATGCTGGCTAATTGCTGCTCTCTACCCATTCCCCATTTTCCCCTAAGTTCCCACC
ACCCAGCAACTAAAGGGTACCACGTGGCACAGCAGGGGGCCTCTAGGACCTGGCTAGAGG
GGAGAAGAAATGTTTTGGATTAGTCACTGTCCAGGCCTTACCAGTTAGTAAACATTTGCA
GTGTCTCTGCTAGTGGTAGGGATAAGGTAAATTCCACTGGAATACATCCACCTACTTCTT
TGTAAGGTGTTAATGTATAAGAGTCAGAGAATTTATTATTACAATCAAATATAATCCATC
TCATCAACTGATAATAGAGCATAGGAGTTAAAAGTGAGATACTACCTAGGCAAAGTTCTG
CTGTGTCATGTATCTTCTCTCTTATAGTTTGCATTCTCTTAGGAAGAGTGATGGAGAGAC
GTTGGAGTCATTTAGATCTGACAGTCACTGGATAGCAGAACAGCTTTGGATGAGACACTT
AATCTGCTGAAGCCTTAGTTACCTGATCTGTAAATTGTTAATGTGCAATTTAAATATGGT
GACATATATAACATGCCGAGT
>132
TTCATCCTATACCTGCCTCCAGATTCAACACGACTTTTTCCACAGGGCTATCGTGAGGGT
CCAAAGAAACAAACTCTTCCTTACAAAATGTAAATATTAGCTGTTATTTTAAAACTATAA
ATGTTAATTCTTGGCTAGGAGTGGTGGTTCATGCCTGTAGTCCTAACACTTTGGGAGGCC
AAGGTGGGAGAATTGCTCGAGGCCAGGAGTTGGAAACTAGCCTGGGCAACATAGTGAGAC
CCTGTCTTTACAAAAAAAAAAAAAAAGTAAATGCTTATTTTTACTTTTCACTATTCCCAA
ATTTAAGTAACTCCTGATTGCTTATGAAAGTTCAAACTGTTCTTGACTGGTGGTCATGGA
AAAGAAAAAGGAAAGTTGAAACTGATCCTAGAATTTAAGACCACCTTTAAATGCACCGAG
CTATTTTTCTAACCCTTCTCCCTTTAGGAATCCCTGTATTCTCATCAGACTGTTCACTGC
CCAGTTGCTCTCTGCTTAGAACACCCTTCCACCTCTTCCCAGGTAATGAGAAGCAGGCCC
ATCCAGAGCCTAGCTCAGCTCTGACCTGCCTCAGGCTCCTTCCTGAGGGCCAGCCCAGAA
CGTGCCCTCCCTTCTCTTTTTTAAATGGATTTAAGGGAGTGGGAAGGCAGGTGAACCTCA
GGAGGCTGAACATGTGTGAAGACAAGAGGAGGAAGTGCTTGAGTGGCACTAAGGTTTGAG
ACAGGAGCTGGGAGGGGGAACTAGGCCCCAAAAGAGCTGAGAGGAAGAACAGGGCAGGCT
CCCTGTGAGGGACGTGCATTTCAGCGAGGTCATCAGTCAGTGTGGTCATCAGTCAGCGTG
GTCATCAGTCACCCTGGTCATCAGTCACCGTGATCTGGGCCTCAGGCAGATGGATGGCCT
GACAGGGAGAGTGAGCTGTAATCTAGATTACCTTTGCAACACCCTAAAGCCACCGTGACT
GTTTTGAATTTCATTCCTTTTCTTGCCTTCAGGAAACCTGTGCCTGTCACTGAAGAGATT
CAGAGAAGCACTTGGGCTGGCTGCTTCTCGGAAAGCCTAGCCCTGGGATCAGTGCACTGT
TTATTCATTAATAAAGCTGGAAACAAGTACGTCTATTGCCCTCAGAGCTTCTCTCTACGA
AAGCCCATACACCTGTCTTAGGCAGTCTGATTTCTCTATGTACAATGTCATATTTGTACA
CTCCAAGTCTTCTGTCATCCACTATCTTTATTTTATAATGGCAGAAAGTCCTCCCAGTGA
AAAGCAGACCACTGTATCCTAGAAGTAAGTAGAGGATGTATTGTTCAGTCTTCCAAAAGA
TCTACCAGGAGTTCCAATGCAAATCCTCGCCTGCTGGGACCTACATTCTCATATTTTAGA
CTGGGCCCCAGTTCTGTAGGTGTAGCTATGTAGAGCTTGTGAGAATTTAGGTATGAAAAT
CAGGCTGCCAGACCCACCCCTTGAGGGCCTGGCTTGCCTGAGCAATTTCCCGGCTGCAGC
CCCTGCGGCTGCTCTGGTACCATAACAACCCTTGCCTGCCTATGTCAAGGGGCATTCTGA
AACCCAAGGCAGGGAGACACTCCCTGTCCTAGGGTGGAGGCAACCTTATGTAGAACCCTT
CTGTGGTCCTGACCATCTGTAGCAGACACAAAGGAAGCTTCCCAGGCCTTCCAGCCTGGA
ATCTGTAGTTTTCTTACTCCCTGGAGCTGCCTTCAACACAGGGCCTGCCTCGTGATTTCA
GATTCTGTTACTTGGTCTTTTCTCTCTGGTCCAGCCTGACTTCCAGGGCACCAGTCTTAG
TTTTCTTCTATAGATTTCAACATTCCCCTGGTAGAGACTCCCAACCTGATGCTATGTGCT
GTGTCCTGTACCTACCCCACCTTTGGTTGCCATTCTGACCCACTGAAGCCCAGGGCCTGA
CACTGACCTGGAGATGGGCTACGGAGCTCTTATGAATCACAAGATGTCTGTTTTATTTTC
TAAGCCTTCTATACATTCTGA
>133
CTCCAGGTGTGTGCTTTTTCAAAGCTGCACATCAACAGAAAGGACGATGATGGAGGATGA
AATGTTCCCAATATTTGCTGTCCCTAAGGTCTCGGGAGGATTGTACTTTGCTACCCTGTT
GACAGCAGGATTGGTCATGTAACTTGCTTTAGCCAATGAAATATGAATGGGAGGGACATG
GGCTATCTCCAAGAGGAGGCTGTGAGAGGCAGTGCATGCTTGGTTGTGCTTTCTCTCCCT
CTGGGCGAGACTGGTAATGGAAGACTAGATGGAAGTGGTCCACTGGCCTGGGGCCTGGAG
GAAGGTTCATATGGAACTGAGCTTATGCCAAACCATGATGGGCACATAGAATGAGCCAGA
AATAAACCATGCTGTTAAAAGCCACTGAGATTTAAAAGTTGTTTGTTATTGGTCATAACT
TTGCCAATCCCGAATGAAAAGACAACCTTCCCAAATAGAGGAGAACTAGGCTTTAGCTAA
GAACATATATGTGGAGTGAACACAAAGGTGAATTCTAAATGGATCAAACTTTATATGTGA
TAAATGAAGCCGTAAAAGTACTAGAAGAAAATAGGAATTACCTTCATAAGCTGAGAGTGG
GGAAGGGCTTTCTAATTATTATTCAAAACTCAGAACCTTTGAAGGAAAAGATTGCATTAC
AAACTGCATTACTTAAAAATTTCATACTTGATAGAAAAATAAACTAACACCACTATCACC
AAGAAAAGAAATAAAAACCAAGCAAACAAATGTCATAAGTGTGGTAGATTGTTTGCAAAA
ATAGCCACAAAATTCCTTCCTTTTATTCACATCTTTGGTATTCCCTTCCCATCCTAACTC
TAGCCTTGCCATATTACTTGCTTTAGCCACAGGGACAATAACAAATGTGATGCAAGTAGG
GTCTTAAAGCACGTGGGCATTGGTGCTTGCTCTCTTGCTGTTTCCTGGAACCTGTGACCA
CCATACGAATACAGATGAACTGTCTCAGCGGAACCCAAACCATAGAATCTTGAGCAAACA
AGTGACTGTTGCTTCTAGCCAAACAATTTTGGGATGGTTTGTACACAGAAAAAAATAACT
GACGTAAGGAGCAAAATCAACATGAGAAAGTTATTTGCAACTCATACCACAAACAAAGGG
CTTAGGTTTCTAATACACACTTTTCCCTATGTAAATTTCCTTCTTATAAAATATGAAAGC
CCAACAACTCAGTAGAAAAATGGGCAAAGATTATGAACATACAGTTCACGGTGAAGAAAA
TACAAATAGTTGTTTAAATATATGGACATACGCTCAATCTCATTCATAGTAAGACAAATT
CAGATTAAAACTCCCTCAAGATAGAATTCTTACCTGTCAGATTGGCAAAAATACAAGGGT
TTGGTAACATGCTGAGCTGGTAAAGACATGAGGAAACAGGCACTCTCATACACTGTGGGT
GGGAGTAAAACCTGATGGAGGACAATTTGGCAACAGCTATGAAAATTACAAATGCACAAA
TTGTTTCATCTAGTAACTGTATTTCTAGGAACTTATCCTACAGTGTACTCATATAGAAAG
TGACATATGCACAAGGTTATTCAGTATTGTTTATATGCAAATGTTTATATGCAATATGCA
GTATTGTTTATAATAGCAAAAGATTGGCAATGACCTAAATGCCCATCAATAGGAGAATGC
AGGCTGGGCACGGTGGCTCATGCCTGTAATCCCAGCATTTTGGGAGGCCGATGTGGGTGG
ATCACCTGAGGTCAGGGGTTCGAGACCAGCCTGACCAACATGGAGAAACCCCATCTCTAC
TAAAAATACAAAATTAGCCGGGCATGGTGGCACATGCCTGTAATCCCAGCTACTCAGGAA
GCTGAGGCAGGAGAATTGGTTAAACCCAGGAGGTGGAAGTTGTGATGAGCCAAGATTGCA
CCATTGCACTCCAGCCTGGGCAACAAGAGCAAAACTCTGTCTCAAAAAAAAAAAAAAAAA
AAAAAAAAAAAAGGACTGCAT
>134
AGGCTATAATGCAAGTCTGGCTCTTCTGGAGCAGGTACATGAATGGAGCCAGCCTGCCAT
ACTAGGTTCTATGGGAAACTGGGAGCACATGCCCCATGTAGCAGGGAAGCCAATACTTAC
CTCCAATAGCCAGGAGCCTTTGGGATTGAGGACCCAGTGTTGCCAGTCATAGCTATTTTT
AAGAGATGTTAGAATTTTGTTTGTTTATATGTGAAATCACTTGCATTTTAAATATTGGCT
CAGATTTTTAAATGTCTTTTAAAACACTGGCAGGCTAAACAAAATCCAGCCCATGGGCTG
CCAATTCATCCTCTGCAGCATAGTAACAGTGAGGGATGAATGCTAAAGCCAGGCAGACCA
GTGTGAATCCTGGCTCAGACCCTTGGTATGGCCATGGGTAAGGGAACCTCCCAGCCCTTC
TACCTCCTAGCACTAATGGTCCAATCTCATAGCATTCTTGGGAAGACTGCAGTAATATAG
GTGAAGCACTTAATGTGCTGCCAGTTACATCAGTACGCAAGAAAAGTTAGCACCGCCATT
ATAATAACCCTGAATCATAAAGACCTGAATGCCCTTAGTCAGAGCACCACCCAGAAAGCT
CTCTAAGGCAAAGCCAGCACTCGTCTGCTAAAAGCCCTCTGTCCCTCTCAGCTAATTTCT
GAACCAGTATCTTCCATGGCTTTGTGATCCCTGCTGGGAATTCAATGTTAAGGTAACATA
GCAGCTTGTCATGTACTTCCCTGTGGCGTTTCTCTCTGGGGAGACAGAGACAAATGGAAA
GAATGGACAAGGCGGGCTGCTCAAAGCACTCTGGATAGCCTTGGAGGATGCATGGACAGA
GGAAAGCCCAGCTTCAGCCAGGAGGCCCCAGGGTGTTTGTTCCAGCAGATAAACATCCTT
CCAGGAACAGTTTAGATCATCTGATATAAAAAAGTGGCCTCTGACCCAAGGCAGTTTTGT
TCTGTTCTTTCTCAGCCAGTCAAGTGTAAGTGAAGAATGTGGCTGAGATTGGGATCTGGC
CTGGAGTGCCTCACAGGGGGACACGACGGTTTAAATGCGGCTGAACCTTCTTTGGAATGC
TGCCTGACTGGTGCTTCAGGTGTTACTTAAATTCTTAGCAAAGACAAAAGGAATCGAAAA
CAAGGTATACTAAACTGACCATTGTGCTATAGGGGCCTAAGGAAAGCTTCCCCTCCCCAC
TCTAAAATTTCACTGAGGGCCGGGGGCGGTGGCTCACCCCTGTAATCCCAGCACTGTAGG
AGGCTGAGGAGGGCAGATCACCATGAATATTCAGTGTGAATATTCATGTGAGGAGTTTGA
GACCAGCCTGGCCAACATAGTGAAACCCTATCTCTTCTAAAAATACAAAAATTAGCCGGG
CATGGTGGCAGGCACCTGTAGTCCAGCTACTCTTGAGGCTGAGGCAGGAGAATCTCTTGA
ACCCGGGAGGCAGAAGTTGCAGTGAGCCGAGATTATGCCACTACACTCCAGCCTGGGTGA
CAGAGACTCTGCCTCAAAAAAAAAAAAAAAAAAAAATTTCATTGAAAAATCAACTCACAA
AAGGCAGATTGATTGAAGAAAAGGCATACAAATTTATTAACATGCACACAGAATGAATTG
CAGAGTGATTACCCCACCCCAACGGGATTCAGAAACTTATGTACCATCCTGGCAAAATAG
GTTATGGGGTGATGGAGAAGAGAAATTCTGTTATGGGAATTGCTGGAGAGAATGAACGGT
TCAAGGAACAGAGATGAACTTGTATGTTATCTTGTGAAAGGATCTGTTCAGGATCTCAGA
CAGATGAAGAAACTTCTTTTTTTTTCTTTTTAGTAGAGATGGGGTTTCACCATGTTGGCC
AGGCTGGTCCTGAGCTCCTGGCCTCAAGTGATCCGCCCACCTCGACCTCCCAAACTGCTG
GAATTACAGGCGTGAGAGACCATGTCTGGCCAGATAAATGAACTTCAACATCATCCTGTC
TTTGGGACAGACTGGGGGGGC
>135
CTTGACTGGACTAAAGGGTGACCAGATAGCTGGCAAAACATTATTTCTGTGTGTCTGTGA
GGCTGTTTCCAGAAGAGATTTACATCTGAATCCATGGACTGAGTAAAGAAGATCACCCTC
ACCAATGTGCGTGGGCAGCATCCAATCCTTTGAGGGCCTGAACAGAACAAAAAGGCAGAG
AAAGGGTGAATTCTTTTTCTCTCTTCTTGATCTGGGACACCCATCTTCTCTGCCCTTGGA
CATCAGAGTGCCTGGTTCTTGGGCCTTCAAACTCTGGGACTTAAACCAGCAGCCTCTCTT
GTTCTCAGACCTTCGGACTCAGTCTGAATCACATCACTGGCTTTCCTGGTTCTCCAGCTT
GCAATTGGCATATTGCAGGATTTCCTGTTCCTCATAATCATGTGAGTTTATTCCTAGAAT
AAATATGTATATATATATCCTACTGGTTCTCTTTCTCTGGAGAACCCAGACTAATAGAGG
GTCTGTCCATGGATGCCACACCCTGGTCTGTAGGAAGGCAGGACCCTGGGGTGTGGGCAG
GATCTGGAACGGGGGGGCAGATTATTAAACCAGGGACACAGGATGGTGGCCATGTCAGTG
TAGCATGGCCTTTACCATCCAGGAGCCCTGGCTCACTCCCAGCTCTGTCACTTGCTGGAC
TTGGCTAATCACTTAATATCTCTGTACCTCAATTTCCTTATCTGTCATATGGGAATAATA
ATGGTTCTAGTTGTGATGATTCCCTATGATAATGCAGGTAGAGCACACAGCACAATGCCC
AACAGCCAGTCAGACCTCAGTTAAATATTAACAACTCTTTTGAAATTAATATTATGCATA
AAATAATGTATGTTACACAAACTGGAGACCTAGAAAGACTCATGCTTGGAGATGTAGGCA
CAAGAGCTCATTTGCAGAACAGGAGTTTCCAGGAGTACCAGTTGGGCCACGGGTACACTG
TGGCCTGTGTCTGGGCTCTCAGGAAGGTCACTAAGCTTCTTGATGGGAGCTGAGGCAGCT
GAAGGTTGGCCTCTCAGGCCAGTGTGGCTTGAGGGCTGGGTGGAGCAAGTCTGCAGATGG
TGATGTTGACTCAGCTGTGAGGAGCTGGGGGCAAAGGGAACAGAATCAGCATGGGAGGCT
GCTCCACGGCCATGATCTGATTCAATGTGTCCATGCTCCCTGGTAATGCTTCAGACAAAA
CATAGGATGGGAGGCAGCAGTTGAAGCCACTGCCCACAACGTGGCCTGGGGTTTGGCTGA
AGATTCTAGTCACGCTGGGGTTCCCTATCTGCAGGCTGGGATGCTTGCAGGTAAAAAGTG
TGCTGCATGCCCCAAGTGGCGGTTTTGATCAGCAGGAGACGTTTCTCAGGCTTTCCTGTG
TGTGGAATGGTTCTTATGCCTCTGCTAAGCATCTCTGCTTTGTCTGATCTCGAGAATGTG
TGACTTACACAACAGGTACTGGATCAGCATGACATTGCCCTTGTGTGAAGCCAGTATTTG
GAAGGGAGGTTGGCTCTGATTTAGACTGAGCCAAGAGCAAGCCTGGGGTCCTACTACTTC
TAAGCAGTGGGACCTTGGGCCATTCCTGAGCTTTCCTCGCTGCCTGGATGTCTTAAAAAT
GGAGATAATTCTTGTGAAGCCCTGAGGTTGAAAGTTCAGTAATTGTTAGCTAGTCACCAA
AATTCTTTAAAAAGCTGTTGCATACATGATCACAGTTCCCCCTCCCAATAAAGCTGTGGT
GTGAATGAGGCATTATTATTATACTCATTTTACAGAGGGAGCAAAGGTTCAGAGAGGTTA
TGTGGAGGGCTGCCTGGCACACATGCCCAGGTCTTTCACCCAGAAGCTGGGTGCTCCATT
TCCTATGCCATGGGTTCCCAAATATTCCCCCCAGCTGCTTAAAATTCTGATTTAGAGGGC
TTGAGGTGTGTTCAAGAAGTGACCTTTTTAGCAATCACCCCTGTTGGCAACCTGGGAGCG
TTCCTAGAGTTGCTGCTTAAT
>136
ATACCCAAGTCCCTCAGGAAAAAAGGAACAAAACAGGTTGTACTGTGTAAACAGTAGAAA
CTTCTCCAGGTAGAGGTCTGCTTCCCTCCAGGGCTCAGCATTAAGCTCCAAGAAAGGAGG
GGGAAAGGAGGGGGAGAGGAGGAGAAGAGGAGTGGGAGAGGAGGGGGAAGAGCGGGGAAA
AGGAGGGGGAAAGGAGGGTGCCAGAGCTACCCAGGAGCTGTCCAGGGGTCACTGTCATCC
TAAAAAACACACTGCTGTTCAAAAGTGGCCAGCTCTGGAGCCACCTGGCCTGAGTTTGAA
TCCTGGCTCCTCAGCTTACTAGCTCTGAGGCTTTAATAGGTCATTTAATTTTTTTCCATA
TGAAACAATAGATCCTACCTCCAGGAAACAGCCCTGGGTACAGGCCCCAGCACACTTGGG
CACTTAATAATGGTTGGCTACTACTGTGACTATCGCTACCAGACCAAGCAGTCTCTCCTC
ACTTTCAGCTGCAACTTCTCCAGTGTATGGCCAGATTCAGTCAGGAAGAAACAGGCAAAA
GTATGAGTGTGGAGATGAGGCAAACCCAACAGAGGATTCAGGTTAGCTTTGCTCAGAAGG
CCCCATCATCCACCTTCCAAAGCCTTTCCTCAAATCAGTGTGACAAGGGCCCACTGAGGC
AGGCCAGATGAAGGGACAAGCCACCTTCCCAGCCAGACCCTCAGGCTGACATTGCCAGGT
GCCACTTTGGAAATGACAGCTGCTAAGAAGCCAGCCCTGCCCTCCCAGACGTGACCGTGC
AAGGCCGCTGCTTAGCGCCTTGTGACCAAACAAGTGGGTGCCCAGAGGAGCTGTCCACTC
TTCCTCTCACTGTCCTGGCATCAGGAAGACTCGGCTATTGTTTTTTTGGTCCTGGAAACT
ATGTCCTCATCTCAGGCTTTCTCCATTACCACCAACCCCGCTCTGCTTGGATGGCTGCCC
TGGGGAATTTGTTCTGTGCAAAGCAAATAAAAACGTATTTCGAACTGGATCACTGGCAGC
AAGGGCAGTTCTAACTGCCCTCTAACCCGTTAAACTAGAACAAAGACCAAGTGTCATTCC
ATGGAACCATGAAGGCCAATCCCCTACCCCTCAAGAGATACAGACTAAGGCCAGAAGGGC
CTTGGGACCTAGGGATAACACCCTTGCTGTGCGAATGGGAACCCCAAACTCAGAGAGGAG
AAGCAGCTTACCCAAGACATAGAGCAAGTTACAGAGAGCCAAGACTGGAACCCACAGCTC
TGAACTTCTCTCTACCCAGCTTCCCCAGCTGGTTTTGTGTGGGACAGATATAATTCTTAG
ATGCTTTCCAGAGCTTTAAGCTCAATGAAGTAGAAGCTGGTTTACCCTGAATTCTAACTA
TTAGAAATGCCCATTTAGGAATTCTCAGAAATAATGATAATGGTTATCCATAATAAGGAC
AGCAAAGCTTTGGAAGATTAAAAAGTAATTTTTTCATCTCTAAAGATTAAATTATGTTGA
GCAGAGTTTGGGAGTTGCCAAATGCTCAGTATAAAAGTGGGCATTTTCAGGCTGAGTGCA
GTGGCTAGCATCTGTAATCCCAGCACTTTGGGAGCATAATTTGAGCCCAGGAGTGTGAGA
CCAGCCTGGGCAGCATAGGGAGACTCCATCTCTACAAAAAACAAAAAAGATAAAAATTAT
CCAGGCCGGGTGTGGTGGCTCACGCCTGTAATCCCAGCACTTTGGGAGGCCAAGGCGGGT
GGATCACGAGGTCAGGAGACCGAGACCATCCTGGCTAACATGGTGAAACAGCATCTCTAC
TAAAAAAATACAAAAAATTAGCCGAGCGTAGTGGCAGGCGCCTGTAGTCCCAGCTACTCG
GGAGGCTGAGGCAGGAGAATGGCGTGAACCCAGGAAGTGGAGCTTGCAGTGAGCCGAGAT
CGTGCCACTGCACTCCAGCCTGGGCGACAGAGCGAGACTCTGTCTCAAAAAAAAAAAAAA
TTATCCAGGCATCATGGCACG
>137
GAGCGGGGAAAAGGAGGGGGAAAGGAGGGTGCCAGAGCTACCCAGGAGCTGTCCAGGGGT
CACTGTCATCCTAAAAAACACACTGCTGTTCAAAAGTGGCCAGCTCTGGAGCCACCTGGC
CTGAGTTTGAATCCTGGCTCCTCAGCTTACTAGCTCTGAGGCTTTAATAGGTCATTTAAT
TTTTTTCCATATGAAACAATAGATCCTACCTCCAGGAAACAGCCCTGGGTACAGGCCCCA
GCACACTTGGGCACTTAATAATGGTTGGCTACTACTGTGACTATCGCTACCAGACCAAGC
AGTCTCTCCTCACTTTCAGCTGCAACTTCTCCAGTGTATGGCCAGATTCAGTCAGGAAGA
AACAGGCAAAAGTATGAGTGTGGAGATGAGGCAAACCCAACAGAGGATTCAGGTTAGCTT
TGCTCAGAAGGCCCCATCATCCACCTTCCAAAGCCTTTCCTCAAATCAGTGTGACAAGGG
CCCACTGAGGCAGGCCAGATGAAGGGACAAGCCACCTTCCCAGCCAGACCCTCAGGCTGA
CATTGCCAGGTGCCACTTTGGAAATGACAGCTGCTAAGAAGCCAGCCCTGCCCTCCCAGA
CGTGACCGTGCAAGGCCGCTGCTTAGCGCCTTGTGACCAAACAAGTGGGTGCCCAGAGGA
GCTGTCCACTCTTCCTCTCACTGTCCTGGCATCAGGAAGACTCGGCTATTGTTTTTTTGG
TCCTGGAAACTATGTCCTCATCTCAGGCTTTCTCCATTACCACCAACCCCGCTCTGCTTG
GATGGCTGCCCTGGGGAATTTGTTCTGTGCAAAGCAAATAAAAACGTATTTCGAACTGGA
TCACTGGCAGCAAGGGCAGTTCTAACTGCCCTCTAACCCGTTAAACTAGAACAAAGACCA
AGTGTCATTCCATGGAACCATGAAGGCCAATCCCCTACCCCTCAAGAGATACAGACTAAG
GCCAGAAGGGCCTTGGGACCTAGGGATAACACCCTTGCTGTGCGAATGGGAACCCCAAAC
TCAGAGAGGAGAAGCAGCTTACCCAAGACATAGAGCAAGTTACAGAGAGCCAAGACTGGA
ACCCACAGCTCTGAACTTCTCTCTACCCAGCTTCCCCAGCTGGTTTTGTGTGGGACAGAT
ATAATTCTTAGATGCTTTCCAGAGCTTTAAGCTCAATGAAGTAGAAGCTGGTTTACCCTG
AATTCTAACTATTAGAAATGCCCATTTAGGAATTCTCAGAAATAATGATAATGGTTATCC
ATAATAAGGACAGCAAAGCTTTGGAAGATTAAAAAGTAATTTTTTCATCTCTAAAGATTA
AATTATGTTGAGCAGAGTTTGGGAGTTGCCAAATGCTCAGTATAAAAGTGGGCATTTTCA
GGCTGAGTGCAGTGGCTAGCATCTGTAATCCCAGCACTTTGGGAGCATAATTTGAGCCCA
GGAGTGTGAGACCAGCCTGGGCAGCATAGGGAGACTCCATCTCTACAAAAAACAAAAAAG
ATAAAAATTATCCAGGCCGGGTGTGGTGGCTCACGCCTGTAATCCCAGCACTTTGGGAGG
CCAAGGCGGGTGGATCACGAGGTCAGGAGACCGAGACCATCCTGGCTAACATGGTGAAAC
AGCATCTCTACTAAAAAAATACAAAAAATTAGCCGAGCGTAGTGGCAGGCGCCTGTAGTC
CCAGCTACTCGGGAGGCTGAGGCAGGAGAATGGCGTGAACCCAGGAAGTGGAGCTTGCAG
TGAGCCGAGATCGTGCCACTGCACTCCAGCCTGGGCGACAGAGCGAGACTCTGTCTCAAA
AAAAAAAAAAATTATCCAGGCATCATGGCACGTGCCTGTAGTCCCAGCTACTCAGGAGGC
TGCGGTGGGTACATCACTTGAGCCCAGGAAGTTGAGGCTGCAGTGAGCTATCATTATGCC
ACTGTCTTCCAGCCTTGGTGACAGAGTGAGACCCTGTCTCTAAAAAAATTAAATAAATAA
ATAAAAGTAGGCATCTTCAAA
>138
CAACCAAGGTGGTGCTTAAAAAACTTGTTTACAGAGCCCTCAGATTCTAAGGGGGGGCTT
CCCTAACCAACCAGGGGATGGAGGTAGGAGCAGTATAGACTCCAGGCCTTCCCACCCAGC
TTCAAATCAAGTAGCTCTACTTTTATTCATTTTATATATTTAGGTTGTCATAGGTTTTTG
TTTGAACCAAGAGACTCACAGCTAAGAGATGCTTAAAACCCCACCAAAGTAATATTTGCT
GATCAAAATCAAGAAAAGCATAACTCAATACTGAGTTACCAAAAAAAAAAGGAGATCGAA
AGTCATTGCAAAGGGGTTAATTTGATCTTCTCAAGCTCTATTCATGAACTCATTCATCCG
GAAGACAAATACATAGCAGCAGGCACTGTGCCAGTCCCATGTCGGGCACTGGGGAGACAG
AGGTGAAGGAAACTTGATGTCTGCTCTCCAGAACTTCACAGGGAGACAGACAGGGGAATG
ATAGCTCTCTAGAGTGGTGTCCTGATCAAGGTGTGGATTAAGGACGGCGGGGAGACAGAG
GTGACAAGGATTCGCCCTGAGAAGTGGGGAGAGAGGCTTTGTCAGGGAGAGCTTCACCAG
GGTCTTAAAGGATGCCTACGGTCAGCCGGAGAGGGAGGAGGAGGGGCGTGCACCGATTCC
CACGGCTGCAGCAGGGGGCGCGGAAGGGTAAATGCGTTTACTGGGCGAGGGAAGTCGCGG
CTTTCTCCTCAGGCTGAACCTGGGCATCTGTCTCTGAGGCTAAAGCGCTTCAGAGCCCTC
ATGTCTGTCAGGGGCTCCCGCACCGTGTCTTTCTGAGTACTGCCACCTAGTGGCCACTCT
CAATTCCCACATTTCCCTGGACAGCCTGGAGTCATTTGTCTTCCCACTGATTTGAGGGTT
AAGCAAACAGTGAGCACACACAGTGGATAAGTGACTTCTCCGGTAGCACACAGTTTGTGA
GGCTGGGGCTGGAACAGAACCTAGCTCTTGTGATCCCAGGACCAGGTCTGGTATGGGCCG
GTTTGCCCCCGTCCACACTCGCTCTGGCAGGTTGAGGCTGAAGGTCAAGTCGATAGATGA
CTACTCTGGAGCGCACTTCAAATCCTCTTCCCAGGCTTCAGAGGGGTAGGGACACTTTAA
GAGAGAAGGAATGTGGGAGTAAGTGGATGAGCTAGAGAGAAAAGAAGATATATATTGTTT
TCCCCACCTCACTCTCACCAGTCCAGCCTTCAAACCTATCTCAGCAATGAGAAAAGGGGG
CTAATGATGTTCTGGGACTGGATAGAGACCATCGCTTCAGGCATTAGGTTGCCACCATGT
CGACAGGAGAGGGGAGGGGCTCTCAGCCATCTTTTTTTCTGAGGAATGGCTGGGGGTGGG
GGAGTCCCATGGCCACAGTCAAAGAATAATAGCAGGGTCCCAGGGACAGGACTAGAAGTT
TCTGAAAACACCTGTCAGTTGCTGAAGGTTAAAAAAAAAAAAAAAAAAAAAAGCTGGACC
ATACCAGACCTAGTCCTATTTGAATCATATTTAAATATGATTCTCTGCTCAAGATGACAA
TTTGCATGCAACATGTTTCAGAAGCCCATCTGGTGTTACAAAATCCACTGTGGTTTCAAC
CTGTCCTTTCAATCAACCATCCTGGTTGGATTATAAAGACTTTACAATAAAAATCATAGG
AATAATAAGGATAATAGAATTGACACAGTAGAAAAAACAAAACGAGGAACCAGATAGTAA
AGGAGGTGGCAGAAAAATCTATATATTGAACAACACAACTTTTGGCCGAGGAGGACTATA
AAACTGAGCCTAATCTTTGGTCTTAGCATCCCATCAGCCTGGGAGGGAAAATAATGCCCT
GAATGAGCACCAGGCATCCCATTCAGGTCCCATCAGGTAGGTATCTTCATCTTCATTTTG
TAGAGGAGGAACCTAAACCTCATGGTGGTTATTTGGCTTTCCTGAGGTCATGCAGTTCTT
ATATGATAGAGGCACTCTGTG
>139
ATCTCTGGATAACAATGCAACCATCAAGGACTTCTGCCCTGGCTGATGATACCACACCTT
CTTAGCTCCCCATGGTTCTTTTGGGTCTCGTAGCTGTGTTAAAGTCACAGGGGAGATCAT
AATAGGCCACACAGACATAATAGGCCACACATAATAGGCCATACATATGTTCCCCAGAGG
AGGGTCCCTTCCCTACTTTTCCCCTACCAATGGTCAATCATGAAGGCCACACATTAAATA
CCCAAGGAGTCACATGTAAGTCATACTGCATGCCCTCCCCTAAGGGGGCTACAATAGCCA
ATCATCTGTAATGGAGGGCTTGGAGGGTCCATGGCCAACACCAGGTTTTCTGTTCCCCTC
CCTTCAGGGGCACCAGAGCAGGCAACAACAGATTACCATTTGTCCCCATACCTGGTCGGA
GGAGGTCATTCTTGGTGTGTATCTGTAGCAGGATGGGGGCAGCGGGCTGGTGTAACAGTG
CCTCCACCGGGGCTGGGCTGCCTTTCTGTGGCCACTTATTCAAGATTTGAAGCACCAGGT
CCAACCTGGAACTCCAGCCCCCAAGGATGGGGAAGTAACATGCAAACATAACCTGTTCTT
CAGGAGTCTGTTATATTGCTCAATCATGCCAGCGGCTTGTGGGTTATAAGGAACATGGAA
CTCCCATTGTATGTCCATCTGCTGTGCTCACTGTCGTATTTGATGTCCAGTAAAATGTGT
TCCCCTATCACTTTTGATGGCCAGAGGAAGGCCATATAAGGCACTTAAGTGTTGCAGGGC
TCGAATGCTGTGTTGCTGGTTGGCCAACCTGCAAGGGTAGATGAGCAACAAGCCGGTGGC
TATGTCTGCAGCCATCAGCGCATATGTGTAGCCCTGCAATTTTGGCAGTGGCTCAGCGTA
ATCTATTTGCCATCTGGTCAAGGGCATCTGCCCTACTGTCACTTGTTGTGTCACATTGGG
CAGTTGTCTTTGTCTCAGGTATGCTTGAGCACATGCTGGGCACTTCTGGCAGGCCTCCAA
AATGTCCTGTGAGGGCAAAGACAGATGCCAGCACCTATTGACCTGTTGCATCAGTTAACC
CCCGCTTGTCCCAGTTTCCTGTGTAGCCACAAGGCTACATCTCATATAGGTGCCAACTCT
AACCACCTGACCTTGGCCAAGGCATCTGCCTCATCATTACCAGAGTGACCAAAGACATAT
GGGCTGACATGTGATAGATAGTTACATCTTTCTGATGACCTGTTTCCCAGAGGTCTTGCC
ACATAGTTTGTCCCCAAATGGGCTGATGGCCTACAAGCCAATTCTGTAACTTGCAGGTAG
TCAACCATAAAGTTAAACCTCAATAGACTCCCCAGCTATTGGTGCAAAGTATCATAGGTG
ACTCCTCTCTGGGAATCACCATCCTCAACCACTCTGAGTTCAGCCCACTGGGTGCTTTGT
CCACACCCAGTATCAAACTATATGGTGTCAGTGTCGGCTGGATTGCCACAGCAGTCCAGG
CAGCAGCAGCACCCTGGCTGGACCCATCTGTATACCATGCCCCATCAGGAACGAGAGGAT
ACCCTTTCTTTAACAGTGATGGCTCAGGGTCTAGGGGTGCCTCAGGCCCCATGGCCTTAT
CTTCCATTAGGACTATAGGCCCCAAGGCTTCTTGTAACTCTGCTGCTAAGGGAGTTGTAG
TCAGCATACTCTGCTGTTCCAAGTAGGCACCCCGCTTCGCTAAAGTGGTTGTCTGTGCTG
TCCCAGTCTGGAGGGTCACTACTCAGGAATGTACCCACCCGACTATTGGGTAACTCATCT
GCACGATGACTGTAGCCCAATCCGTCACAGTCTCATAAGCCTGAAGAGCAGCATATGCAG
CAGCTAATTCCTTCTGTATTAATGAGTACTGGAGCTCAGCTCCCTTCCACAGCTGGGACC
AAAAACCTACTGGCGTTCTAAAGCACTCCATGCGCTGCCATAGGACCCAGCCAAAACCGT
CTGTGGTTACATGTACATCAA
>140
CTTTATGAACATCGATACAAAAATCCTCAACAAAATACTGGCAAACTGAATCCAACAGTA
CATCAAAACAGTTTTTATCATAAGAGGTTGAGAAAGAGTCAGAGCCTATTGGTTTACTCA
GGAGAAAGTGCTTCGGGGACCATGTAGTGAGATGGCCTGAAGAAATTTTTATTAACAAAA
TTTTCTGTTTAAAAGATGGAGAACAGTCATTTTCTATTATTATATACTTTCTTCGCATCT
GGAGCTAACATAGTTAAAAATCCAATTCAGGAGTGACCACAGGAATACTGTTAGACATGT
TAACAATTCACTCAAGTTCGGCATCCTCCAGAAATACTCTGGAAAAATCTTTGCAAGGTC
ACACCTCACTAGAATTTTGACCAAATAAAGCCATCCTATGTAGAGTGACTACCACGTAAT
CTCCCTGGAATAGCCTCCAATGCAATAAAGTTCTAGTTTCCTCAAATGCTCACTTGCAAC
TGTCATATCACACGTGCAAAATTTTTATTTGAAAACTTTTCTAACTATAAGACAAGAAAG
TACAGTACAATATTTCTGTTCATAGTTCACCCAGAATATTATGTACTCAGCAAAGGTCAG
GACTAACAGCTCTCTGCAGGAATGTTTGTTTTCAACCCTTCATAGCAAAATAAGATTCTT
CAAATAAGACAGCAATAATCTGGTATGGAGATAGTCAAATCTCCTGGCTTTTATTCTGAA
CACAACATCTGAGTCTACTCCAACTCATTTCAGGACGTATCTACTTGAGGAATCTTGATG
CTTTTGTCACTTCTTTTCTCGCTCTCCCACCTCCGGGTCAGTTGCCAAAGCATGTTAACT
CTGCAACAGGAGATAATCATTGACCAAGACTCACAGGACTTTCTGAACTGTTTCTGTGGC
ACTGTGTTCTTTTCAGGAATTTGCCTGGGCAAAGTGCTTGCATTTATTATATTAGATTTG
GGCTGACAGAGACCATTTCCCAAAGATATAATTCTGGTAATTTCTTTAAATATCTAGGGT
TATGCGGTTGGTCTTGATTTACAAAGGATGTGATAGTGATGATGACAATGATACTTTGCT
AGTTGGATATAGTGCTTCATAGTTTACAATTTACCTGCAGCTATATTTTGAGGGGATAAG
AAGAGAACAAAGAACAGAGATAAAGGCCACATAAAAAAAAAAAAAAAAAACCCCGAGAAG
CTAGGGTCTTCTGATTTTAGAGCATGTATTCTTTTTGAAAGACTCAATCAAGGTAAGTGC
TATAAACAAGCAAACCAAGAAGTGGTAGTAGTAGAAGAAAAAATCTTCAAGCCCTAAAAC
ACAGCACAATATTAAGGCATTCTTTCTAAAATGGGACAGACACTCTTTCATTCACCAAAT
AATGAATTCTTAGTGAAAATATATCCACCCTTTCAATCTTTACAAATAACTCACTCAATA
CGAGAAGTCATATTAACTCCTCCCCTTATATTTAAATATTTAGACAAGGGCAAGACATTG
ATTTTCTTGCTTTCTGTTCTTCCTACCTTCACCACATAATTGTAAGAGATGGCTTTATAA
TGCGTGGCTTTTCATTAAGAAAATTGATAACTTTCAATATTATATACTGTATAAAGTCAA
ACAAAACATAAAAATGGGTGTGAAACAGTTAAATACCACTCGCATATATAGTGGCAATGA
ATAAGCCATTAAAAAAGTAATGTAATAAAGGATTACATATTTATATATCATACAAGAAGT
AAGCAGGGCTTTCAATAAATGTGAGAATCCAAGGTGGCACTTAGCCCCATCAGCTAGTGA
AAAAAAAAAAAAAAAACACATATTAAATGCCAGTATTCTGCTCAGCACCAGATAGTATTG
GAGACAGACAATGCATACTTTGCCCTACTGAAGTTCACCATCTAGGTGGGAAGTTGCTGT
CTTTCACCAAAACCCATCTAGAGGATTAATAAAACTCCTCTTATTACTCTAGCAATTTAA
AGAAAATATTTTGTAGCAGAA
>141
GAGTATGTACCAAAAAACTTATGACACACACACACACACACACACAGAGAGAGAGAGATA
CACTGCATTTACATTACCACAGTGGCCAAACTAATACGATGGATAGCAATATAATCCTGC
TTATTTGTAGAACACTTCCACCCATTTGAGGCATCATTGCTACCCAGGAACTTAATAGAC
ACATGGGTATGCGGTAGTAAATATGAATGACCTTTATTTTTTTACGGACTCAGATACCAG
CTGGTCCCAGTGAAAAGCTCAATAATAAAATAATAACATTCACTGAATGATACTACTTTA
CATAAAATGAAATACTTTACACATATTTTCCTTAATGTAGATACCTGTTTTATCTCCATT
TACAGATAAGGAAATGGAATATGAGCAATGTTAACAAGTATATACAGCTAGTTACATCTA
GGATAATGTAGATTTGTCTACTTTGGAGCTCAGGCTTTTAATCACTGCACTATATTATTT
TACCAATAAAAACCTAAGAATTAATATTAAAGCTGTACATAGCACAGGACTCATCTAAAT
ATCCTTCCTAATTTTCAAGCATCAAACTGACCCCTTCTAGCTCACTGCCAAGTTGTGATA
CTTTTTTATTTTCATTACACCCCAACATCTGATAACATAATGAGAAAAATTAGAACTTAT
CCATGGCACTCTCCTTACTTTACCCAGATACAGGTATAATAAGTCTTCCATGTTGATTCT
GAAGCCAGACCGTCTGAATTTGATTCCTGATTTGCTACTTATTGTGTGACTTTAGGCAGA
TTGCACGACCTCTCTGTGTTTCAATCTCTCCCCATCTATGAAATGAGATTAATAATAGCA
CCTACTCACAAAGGCCCAAATCAATGTCCACTCAAGAGCAGCAGTTGCAAGCATTACTTA
TCTGTCCTGATCTGAGAAGTATGACATGAGATAAACACACTGGCCTTTTCAGACACAATC
AAGTTCATCAGCCCCTGAGGGCATCATCTCAGAAACTGCTTCTTACTCACTCCACAACGC
TCTTTTGTGACTGCCCTTTTTCTTCAAATATATGCCTTTCTAACTTTATTATATCAAGAT
TAAAATGTCAGTTGAGGGGAGAGTTCTACATACTACATTTAGTCAAAGCCTTTACTGCCC
TAAGAGTGACTTTGAGCCCAAATAACACTGAAAAATTGTGATCTGGGTTTTCTGATCAAT
ACTCCCTTGCCTGGCATACTTTCTCCTGGGATTTTTATATCTTTGCCTTCAAGTCCTACC
AGCATGTAGCATGCTGTTAATAGTCAGGACATAAATACATCATTACTGGACAGACAACTG
TTCAGAAAAGCAAAAGGAACGATAAGTAAATATTGTCCAGGGAGAGATGTTTGCATGAAA
GCCGAATTTAAATTTTCCCTTCTGGGATAAGTAAAGCCGAGCTTTGGTCTGTGAGTGTGG
CTGGGAGTGTGAGCTGGGAAGGAGTGGTCTGGTCTTGGCGCTCCCCTGGACTAGATGTGT
GGCCTTGGCTGTTTTAGTGGCCCCACAGCTCAATTTCCTAATCAGCAAATGAGGATAGAA
TATCATCTTTCACTCCCAGGAGCTGTGACAGTGAATTAAGGCAAAAGCAGAGTCTTTGGG
GTCCCTTAGTAAGAAAGAAGAGCTGAGCGAGTTGAAGGTTCAGCCACACAAGCTGGGTAG
CTGAAGCATTTACATCATTATATGCTCAAACAACAATTTCTGAGACTTGATTTCAAGTAA
ATATTTTTCGAGAACCTAGACTCACCCACTAGAATGTTTTTGAGCTGTAGAACACCAAGG
AATTTGGCTGTAAAGCTTTTATTTTGGCCTTTGCTTAGCTTTGAGCACAGGATTATATGT
AGACCTGCTGTTTTATTTTCATGGTTAGAGTTTAGAGTCTAGGCGTCTGAACAAGTTATA
TCTTTCCTGGGGTTTAAAAGTCTGAAAAACAAAATAAAGTCTCTCCTTGCCTTTTTTCTT
AGTCTGGATTTAAACAACACC
>142
TCGCTAGTAATGGCTCCACTCTCCTCCCAGTTGCTCAAGCAGGAAACCATAGGGGTGATT
TTATCTTCTCCTTTTCCTCTCAGCCAAGATCCAACAGGTACCAGGACCTTCAAGGTGAGG
TCTGAAATTCCAACCTGGTGTATCTCTCTCCTCCTCTGCTTCCACTGCTGGACCCCGCTT
CCAGTCCTCATCTAAACTTTGGCACAGACATTCTGATTAATCTCTTGATCCCCTGGCTTT
CTCATATCCCCTATACCAGTCCATTTTATATCCTTGAGGCAAGGTTAACTTCCTACACTA
CAATTCTGCTTCTGTTTTTCTTTTTCTTTTTGAAACAGGATTTTGCTGTGCCACCCAGGC
TGGAGTCCAGAGGCATGATCTCTGCTCACTGCCACCTTCACCTCCTGGGACCCATCCATC
CTCCTACCTCAGGCTTCTTATTAGCTGGGAGTGTAGGCATTCACCACTATGTCTGGCTAA
TTTGTGTATTTTTGGTAGAGACGGGGTTTCACCAAGTTGTCCAGGCTGGTCTCAACCTCC
TGGATGCAAGCGATCCACCTGCCTCAGTCTCCCAAATTGCTAGAATCACAGGTGTGAGCC
ACCACCCCTGGCCTGTTTCTCTACTTGTTCCAAATATAAATAAGGGGTTTTCTGTGACAT
GGTGCTGGAGACCGAAAATCACAATTCTGCATTACCTACAGAATTAAATTCAAACTTTTC
CCTCTTATACCCAACTCTCCACAATCACCCTACTCTCCTTAAAAATTTTGGTGAGTCTCC
CATGACCCTAGCCGTGCTTATATTCCAGGCACACCTGACAGCTCATTGCTCAGATTACTT
TTCTGAAATGAGATGGGGTAGAAACAGATGTTTGCTCTTTCCCAAAAAATTGCTAAACGT
GCTGACTTCTGTGCCTTTGTTTAATTGTTCCTTCCATGGAGTGTACATCCTCCACTCTAA
CAACCCAACTCTAACCATCCTCGAACACCTATGTAACATCATCTTTATCAGGAAACTTCC
AAGCCAGATTCGGAAACCCTTCCAATGACCTGACCTATGTTCTTGCAGAGCTCCAGAACA
AGACCAAGATGACAGTGCTAGAAGGAGACATTCTGGATCAGTCATGCCTGAAGAGAGCCT
GCCAGGACATCTCGGTAGTCATCCACACCGCCTCTATCATTGACATCTTCGGTGTCACTC
ACAGAGAGTCTATCATGAACTTCAACGTGAAAGGTACAGTAGCCTGAGGAGGAGATGGAG
CAAGGTGGAGCAAACAAGGATCAGAAAGATAAACAATGAAGGAAGAGAAGTCCCTCCGCT
GAACACCTGCTATGCTCTGGGCCAAGTGTCTTTGCTAATCACTACCAACTGGGGGAGTTC
AAAGCTGCTACCTTCAGTTTTTTACATGAGAAGACTAGGGCTGAGAGATGGCAAGTAACT
TGTCCAAGGCCCCCCAGGTAAGTAAGTAAGTAGGAGAATGAGACTTTAAACTCACCCCTG
TGTGACTCCAAAGGCTGTGGATGCTCTTTCTACTGTGGCTCCAATCAAATTCAGCTAAAC
TCCGACTTCAGACTCTTGATATCCAGCCACCCCTTGCCTCTGTGGGCCAGAATCAAATCT
TCCAAGTGCCACTATAGTCATCATTTTAAATCTTGTTGTACACTGATGAGAATGAAATGG
GAAAAATCCCTTGTCCCCTTCACAGTGCGTGTGATGGGGGTGTGGCTCCCTCCTTCAGTG
CCCCTGCTCAGACCACTAGGGGAGCATACGGATGAGCAGGCTGGAGGGCTCCAACTCCAA
AGCAGCATCTAGGGGCAAATGTTCACAGCTCCTGAAGCCCCAGTGGGCATGTGTTACATG
GTGCTCTTTTAGTTTTGCTCTTTTAGTTTTGCCGTCTATAGGCAGCTTGTGTTAACCAGC
TCAATTAGACCTTAGACCGTCCAGCTTGCCACAAGGACGGAGGGCTTTCTATATCCTGGG
TTCTTCTCTTAGTGTACCAGA
>143
TTCACCTCCTGGGACCCATCCATCCTCCTACCTCAGGCTTCTTATTAGCTGGGAGTGTAG
GCATTCACCACTATGTCTGGCTAATTTGTGTATTTTTGGTAGAGACGGGGTTTCACCAAG
TTGTCCAGGCTGGTCTCAACCTCCTGGATGCAAGCGATCCACCTGCCTCAGTCTCCCAAA
TTGCTAGAATCACAGGTGTGAGCCACCACCCCTGGCCTGTTTCTCTACTTGTTCCAAATA
TAAATAAGGGGTTTTCTGTGACATGGTGCTGGAGACCGAAAATCACAATTCTGCATTACC
TACAGAATTAAATTCAAACTTTTCCCTCTTATACCCAACTCTCCACAATCACCCTACTCT
CCTTAAAAATTTTGGTGAGTCTCCCATGACCCTAGCCGTGCTTATATTCCAGGCACACCT
GACAGCTCATTGCTCAGATTACTTTTCTGAAATGAGATGGGGTAGAAACAGATGTTTGCT
CTTTCCCAAAAAATTGCTAAACGTGCTGACTTCTGTGCCTTTGTTTAATTGTTCCTTCCA
TGGAGTGTACATCCTCCACTCTAACAACCCAACTCTAACCATCCTCGAACACCTATGTAA
CATCATCTTTATCAGGAAACTTCCAAGCCAGATTCGGAAACCCTTCCAATGACCTGACCT
ATGTTCTTGCAGAGCTCCAGAACAAGACCAAGATGACAGTGCTAGAAGGAGACATTCTGG
ATCAGTCATGCCTGAAGAGAGCCTGCCAGGACATCTCGGTAGTCATCCACACCGCCTCTA
TCATTGACATCTTCGGTGTCACTCACAGAGAGTCTATCATGAACTTCAACGTGAAAGGTA
CAGTAGCCTGAGGAGGAGATGGAGCAAGGTGGAGCAAACAAGGATCAGAAAGATAAACAA
TGAAGGAAGAGAAGTCCCTCCGCTGAACACCTGCTATGCTCTGGGCCAAGTGTCTTTGCT
AATCACTACCAACTGGGGGAGTTCAAAGCTGCTACCTTCAGTTTTTTACATGAGAAGACT
AGGGCTGAGAGATGGCAAGTAACTTGTCCAAGGCCCCCCAGGTAAGTAAGTAAGTAGGAG
AATGAGACTTTAAACTCACCCCTGTGTGACTCCAAAGGCTGTGGATGCTCTTTCTACTGT
GGCTCCAATCAAATTCAGCTAAACTCCGACTTCAGACTCTTGATATCCAGCCACCCCTTG
CCTCTGTGGGCCAGAATCAAATCTTCCAAGTGCCACTATAGTCATCATTTTAAATCTTGT
TGTACACTGATGAGAATGAAATGGGAAAAATCCCTTGTCCCCTTCACAGTGCGTGTGATG
GGGGTGTGGCTCCCTCCTTCAGTGCCCCTGCTCAGACCACTAGGGGAGCATACGGATGAG
CAGGCTGGAGGGCTCCAACTCCAAAGCAGCATCTAGGGGCAAATGTTCACAGCTCCTGAA
GCCCCAGTGGGCATGTGTTACATGGTGCTCTTTTAGTTTTGCTCTTTTAGTTTTGCCGTC
TATAGGCAGCTTGTGTTAACCAGCTCAATTAGACCTTAGACCGTCCAGCTTGCCACAAGG
ACGGAGGGCTTTCTATATCCTGGGTTCTTCTCTTAGTGTACCAGAAAAATTGAATCACAC
CTGAGCTTGGAGAATGAGTGCAAGCTTTTATTGAGTGGAGGTAGCTCTCAGCAGATGGAG
GAAGCCAGAATAGAATGGTTTTCCCCCGGAGTGTGCTGCTCAGTGGCCTGACACTTCCCT
AACTGCTTGGCCAAACTCTGCATCCTTCTGCTGGTCAGTGCATCCCTCTCAACATCCAGC
TGCCCTGTGTTTCTTCACTGATGTGCTTCCCTCAACATCTAGCTGCTTCTGTCTTCTTCC
CCTGATCTGCTCCTCTTGACATCCAGCAGCTTGTGTGTGTCTGCTAGAATCTTGGGCCTT
TTTAACAGGCACAGAATTAAACATGTGTATTAAACAAGGAAAGAATTTAGTGCCAAAGAT
TACAGAGACAAGAAGTAAAAT
>144
CCAGAAAAATGGTTGTTCTGGAGCTAAAGACTTTAAAACCTGTTTTGTTTTTGTTTTACA
TTACTTTGGCATCTGCTGAGTTAAACAGTGACTAGAAAGTCAAGAGAACATCAGAGGCTG
TGTGAAGCAGGCAGAAGGGCATGAAGTTTAATGGTGGAAACTGTAGAACCCCAGAGAGCT
GATAGCTAAGGAGAAGTACCTTCTACAAAAATTTAACAAAAGGCGTTTTCTATGAAAGAT
CAGTAGTACTCCAGCCCTGACCCCCAGGAGGCCTTCGGGGGCCTCATGAGAGGCCAGCTA
TAGCTCTAGGTCCAACTCACTGTTTCACAAAAAGAGTTTTCAGAGATTTGAACCTAGACA
ATTTCAGAACAGGAACAAACCTTAGAACGAATCTATAAGTCATCCATCTTATAGATTCTG
GGAAGATGGTGGTGGCATAGTTTTCAAATCTCTGAATCCCCACATAAAAACAGAAGAAAA
CAAAAATTTGCAAATCAATATTTGCAATAAAGCTAAGTGATAGTGTGTCTTGTTAGTAGA
AGCCCCGCAAAAAAAGTGGATGAGGATAAACCAACAGTCATGAGACCTGCAGCAGCATCT
GAGAGGGAGGAAGCAGAGGGCAGCAATGATGTGTCTAAGGAATGTGAATCTCTGAATACC
CAGAGAACTCACTGGAGAGCAGGCAGACCGATTCAGCAGCAGTAGCTCAAATCAGAAGTA
GTTTTGCCTACCCCAATGCTGATGAGTTTAAGCTCCACTCCCCAACCCCAGATAAGATCT
CAAGGGCTGGCACAGCATAAACAGTGCTGTGCTGATAACTTGCACAACCTGATTTGTAGT
GTTTGCTGATTTCCATGATGTAAACACTCTCATCACGGTCGATTGCAGGCTACCGACATG
AACATGACGCTGGGAAGTGTTATACACAGTTGACTCTGATTGGAGGCAGCTGTGAACTCT
GGGAAGAGCCAGGGCTCTTTTCCAGGACTGGCTGGACCTTTGGGAGTGAAATAAAAACTG
AGCAGGAATAAGGACAACAGCAATGAAGGGAAGAGAAGGTTGATATAAAAAGTGGGGATG
GAACAGAGCCAGGGCATTTCAGAGAGCAAGCGGCCATGCTTCAGAACACTACCCAAAAAA
CAAAGAATAGGGAGCTCTCCAAAGTTGGATGAGTTGCCTCTAACCGCCCCACCTTCTAGA
AGTTCAGGAAAGGTAATGTTACATAAAAATGTACCGAGGTAAAATCCCGAGCAAAGTTAT
TATAAAGCATTTAACTCCATGGTTTCCAGACTTGTAGCACACGATAATCACTGGAAGCAA
AAACGAAAACAGAGAATACTCTTTCTGTGCCATTTATTGTGGATATGAGGCCACACTCCT
GACTACCTACAATAAGTTAAACTGACCTAACCAAAGCCATGACATTGACAGCTGTTGTCT
TCAGCAGCCTCCTTCCACCCACTCAACTCGCTGCATCCTCCTAACTTTCTCCCAGTTTTC
TAGAGATTTTCAGCTGCAGGGGTATCATGACAACTAATATTTCAGTGATTAATTTTAGCT
GAGTAAAATTTCCTTCCCCAGTACTTTCATACAATAGCTGTAGTATTGTATGTTTTCATT
GTATGACCCTCTAGGAATCACTAATGTGGGGATTTCAAAAAAAGTATAGGCTGGGGTAAT
GGGGAAGAAATTTTGGGTCAGAAGAGTTCAACAGTTCCAGTTCTTTGGCAGACTAGAAAG
AAGGGCTGTTCATGTCCTTAGGAGGGGCAAGAACCGGGGACCCTTTGGGAATTGCAGTAG
CACTTATTCAAGAACCATCTGCTTTGGGTGTGCACTCGGTAACTCAGGTTCAAAAACATT
TGATTTTCAAGATTCAAATTCCTGGGTGTGGTAGCATACGACTATAATCCCAACTACACC
AGAGGCTGATGTAGGAATATCCCTTAAACCCAGGAGTTCAAGACCAGTCTCGAAACCATT
GTGAGATCCTCCTGTCTCATT
>145
TGCTCATGAAGTTGCCCTCAGGTCTTTCCTGTATCCTCTCAGTTCCTGCTGTTTTCAGTA
CCTGCTGCTGGTGGATAAACACTGCAGCCCCCAGCCCTCAGGTAATACTCTGACGCGTGT
GTATTGTGTGGGAGTCTTGAATTCCCAGAGGGATGAAAGCTCAAGCAGTCCACAGTTCAT
AATTTATTAACACATCTTTTCTTAGCTGCCTCTCTTCACTATGGCAATTTCCCCTTCCCC
TGCAGCCCTGCAGGCATTTCCTAGGATCAGCTCCCAAAGAGACCAGCTCCACATGAATTC
CTGCCTCAGAGTCTGAGCCTGGGGGAACTCAAAACCAAGGCAGTGATCTGCCTTTCCCAT
AAACATACACATGTGCCTGTGTGCACAGGTACACATGCACACACAATGAATTTTATTGGT
GCGTGGCAGACATACCTTAACGTTACCCCCAGTGAGTCATGCCCTTTGTTTAATTCTCTC
CCCTTGAGAGTGGAAGGAACCTGTGACTTATCTGTAGCCAAGCGAATATAAGATGATTAC
TCCTGTGACTGTGTTCCATTACAGCAGACTAGAGAGAGAGATTCTCTCCAGTTTTGAAGA
ACACGGCTACTATGTTTGAACTGTCTATGGGGTTTACAGGATGAGAACTGTGGCTGGCCT
CTAGGAGTAGGGTCTAGTTTCTAGCCAACAGCCAGTGAGAAATAGGGGCCTCTGTCCCAC
AACCACCAGGAGATAAATTCTGTCAAAACCCAAGTCTGGAGCGGATTCTTAAAGCCTCTG
ATGAAAACACAGCCCTGCTGACACCCTGACAGCAGCTTTACATGACCTCAGACAAGAGGA
CCCAGCTAGGTCATGTGTACACTTTGGATGCACAGAAATTCAGAGATAACAAATGTGCGT
TGCTTGAAGCTGCTAAGTTTGTGGTAATTTATTACGCAACATAGAAAACTGTTCTCTATG
GGAACTTCTGACCAGAGTTGGAGCATTATTTCTTTCCACTCTAGGAATTTGTTGGCAGGG
ATCTGACCTCAAGGTGCCTTTCTTTCTTTCTTTTCTTTCTTTCTTTCTTTCCTTTCCTTC
CTTCCTTCTTTTCTTCCTTCCTTCTTCTTTCTCTTTCTTTCTTCCTTCCTTCCTTCCTTT
TTCTTTCTTTCCTTCTTTCTTTCTTTCTTTATTCTTTCTTTCTTTCTTTCTCCTTCCTTC
CTTCCTTCCTTTCTTCTTTCTTTCGAGATAGGACCTCACTCTGTTGCTCAGGCTGGCGTG
TAGTGGCATGATCATAGCTCACTGCAGCCTTGAACTCCTGTACTCCAGCAATCCTCCTGC
CTTGGCCTCCCAAGAAGCTGGGACTACAGGTGCCAGCCACCAGGCCCAGCCCACTTTGCT
CTTTGGTTTGTTTTGAGAACAGCCAATATTGCCACCCTTTCTTGTTCCTCCTGAATGATT
TTTACTGAAAGTAAATTTTAGGATGGCCCAACAATTCTCTGTTGAATACGTATTTCTTCA
ATAATGCTTCTCCATCATTGCTTCTGCAGGGCTTGCCAACACAGCCTGATTTTTCCAACG
TCAGGACCAGGTCAAGGCTCACAGGACCTTGTTCCATGGCTCATTTCAAAAGTCTGTGGG
GTAAAGTTCTGTCCTTCCTGAACATGAGTGTCATATATTTAACTTATGAATTTATGCAAT
CTTCTAAAATGCTATAAAGCCGAAGCTCTCTCTTACTCTGCTATGAGAAATTTACCAGCA
TTATTTGGCAGCTCTGCCTATTTCCAAACACAGTTTTACAGGCTTCCAAGAACTTCCCTG
CAGCTGTGGAGGCATTTTCTGGAGTGAAACCACATTAGCCTCCTCTTGTTCTTCCTTTCT
GATATCTGTACTCTTTCCAGTCAAGATTCAAATATTTCTTCCTAGAGAGAGTGATGGGGG
AAGCTTCTTCTGGCATCTCAGCATTTCAATTTGGCTAAGTAGAGCTGCTCCCTGGCTGTC
CCACACCCCAGCCCTCATCTC
>146
AATGCAAGCATCACGAAGAAGGTTCTGAGAATGCTTCTGTTTAGATAGGTGAGTTTTCTC
CCGTATCCAAAGAAATCCTCAGAAAGGTCCAAATATCCACTTGCAGATTCTACAGAAAGT
GTGTTTTGAAACTGCTCCATCCAAAGGAATGTTCAGCTCTGTGAGTTGAACTCAATCGTC
ACAAAGTGTTTCCTGGGAATGCTACTGTCTAGTTTTTATGGGCAGTTATATCCTCTCCTG
CCAAAGGCCTCAAAGCGGTCCAAATCTCCCCTTTCAGATTCTACCAAAAGTGTGTTTCCA
AACGGCTCTATCAAAGGGAATGTTCAACTCTGTGACTTGAATGCAATCATCACAAGGCCG
TTTCTCAGAATGCTTCCATGTAGCTTTTATGAGCAGATATTTCCTTTTCCACCCCAGGCC
TCGAAGCCCTCCAAATGTCCCCTTGCAGATGCTAGAAAGAGAGGGTTTCAAAGCTGCTCT
ATCAAAAGGAAAGTACAACTCTGTGAGTTGAATCCAAATATCACAAAGAAGTTCCTGAGC
ATGCTTCCGTTTAGCTTTTATGGGAAGATAATCCCTTTTCCATCGAAATGTTCAAAGAGG
TCCACATATCCGCTTGCAGATTCCACCGAAAGAGTGTTTCCAAACTGCTGTATCAAAAGG
AATCTTCAACTCCGTGAGTTGAATGCAATCATCACAAAGAAGTTTCTGACAATGCTTCTC
TCTAGTTTTTATGTGAAGATATTTCCTTTTCCACCACAGGCCTGAAAGCGCTCCAAATGT
CCACTTGGAGACTCAACGAAAAGAATGTTTCAAAACTGCTCTATGAAAAGCAATGTTATC
CTCTGGGAGTTGAACACAAGCCTCACAAAGGAGTTTTTGAGAATGCTTCTGTTTACTTTT
TATGCTAGACAGAAGAATTCTCAGTAACTTCCTTGTGTTGTGTGTATTCAACTCACAGAG
TTGAACGATCCTTTACACAGAGCAGACTTGAAACACTCTTTTTCTGGAATTTGCAAGTGG
AGATTTCAGCCGCTTTGTGGTAAATGGTAGAAAAGGAAATATCTTCGTATAAAAACTAGA
TAGAATGATTCTCAGAAACTCCTTTATGATGTGTGCTTTCAACTCACTGAGTTTAACATT
TCTTTTCATAGAGCAGTTAGGAAACACTCTGTTTGTAAAGTCTGCAAGTGGATATTCAGA
CCCCCTTGAGGCCTTCGTTGGAAACCGTATTTTTTCATATTATGCTAGACAGAAGAATTC
TCAGTAATTTCCTTGTGTTGTGTGTATTCAACTGACAGAGTTGAACTTTCATTTAGAGAG
AGCAGATTTGAAACACTGTTTTTGTGGTATTTGCAAGTGGAGATTTCAAGCGCTTTGGGG
CCAAAGGCAGAAAAGGAAATATCTTCGTATAAAAACTAGACAGAATCATTCTCAGTAACT
GCTCTGTGATGTGTGCGTTCAACTCTCAGAGTTTAACTTTTCTTTTCATTCAGCAGTTTG
GAAACACTCTGTTTGTAAAGTCTGCACGTAGATATTTTGACCACTTAGAGGCCTTCTTTG
GAAACGGTTTTTTCTCATGTAAGGCTAGACAGAAGAATTCCCAGTAACTTCCTTGTGTTG
TGTGCATTCAACTCACAGAGTTGAACGTTCCCTTAGACAGAGCAGATTTGAAACACTCTA
TTTGTGCAATTTGCAAGTGTAGATTTCAAGCGCTTTAAGGTCAATGGCAGAAAAGGAAAT
ATCTTCGTTTCAAAACTAGACAGAATCATTCCCACAAACTGCGTTGTGATGTGTTTGTTC
AACTCACAGAGTTTAACCTTTCTGTTCATAGAGCAGTTAGGAAACGCTCTGTTTGTAAAG
TCTGTAAGTGGATATTCTGACATCTTGTGGCCTTCGTTGGAAACGGGATTTCTTCCTATT
CTGCTAGACAGATGAATTCTCAGTAACTTCCTTGTGTTGTGTGTATTCAACTCACAGAGT
TGAACGATCCTTTACACAGAG
>147
GATATTTCCTTTTCCACCCCAGGCCTCGAAGCCCTCCAAATGTCCCCTTGCAGATGCTAG
AAAGAGAGGGTTTCAAAGCTGCTCTATCAAAAGGAAAGTACAACTCTGTGAGTTGAATCC
AAATATCACAAAGAAGTTCCTGAGCATGCTTCCGTTTAGCTTTTATGGGAAGATAATCCC
TTTTCCATCGAAATGTTCAAAGAGGTCCACATATCCGCTTGCAGATTCCACCGAAAGAGT
GTTTCCAAACTGCTGTATCAAAAGGAATCTTCAACTCCGTGAGTTGAATGCAATCATCAC
AAAGAAGTTTCTGACAATGCTTCTCTCTAGTTTTTATGTGAAGATATTTCCTTTTCCACC
ACAGGCCTGAAAGCGCTCCAAATGTCCACTTGGAGACTCAACGAAAAGAATGTTTCAAAA
CTGCTCTATGAAAAGCAATGTTATCCTCTGGGAGTTGAACACAAGCCTCACAAAGGAGTT
TTTGAGAATGCTTCTGTTTACTTTTTATGCTAGACAGAAGAATTCTCAGTAACTTCCTTG
TGTTGTGTGTATTCAACTCACAGAGTTGAACGATCCTTTACACAGAGCAGACTTGAAACA
CTCTTTTTCTGGAATTTGCAAGTGGAGATTTCAGCCGCTTTGTGGTAAATGGTAGAAAAG
GAAATATCTTCGTATAAAAACTAGATAGAATGATTCTCAGAAACTCCTTTATGATGTGTG
CTTTCAACTCACTGAGTTTAACATTTCTTTTCATAGAGCAGTTAGGAAACACTCTGTTTG
TAAAGTCTGCAAGTGGATATTCAGACCCCCTTGAGGCCTTCGTTGGAAACCGTATTTTTT
CATATTATGCTAGACAGAAGAATTCTCAGTAATTTCCTTGTGTTGTGTGTATTCAACTGA
CAGAGTTGAACTTTCATTTAGAGAGAGCAGATTTGAAACACTGTTTTTGTGGTATTTGCA
AGTGGAGATTTCAAGCGCTTTGGGGCCAAAGGCAGAAAAGGAAATATCTTCGTATAAAAA
CTAGACAGAATCATTCTCAGTAACTGCTCTGTGATGTGTGCGTTCAACTCTCAGAGTTTA
ACTTTTCTTTTCATTCAGCAGTTTGGAAACACTCTGTTTGTAAAGTCTGCACGTAGATAT
TTTGACCACTTAGAGGCCTTCTTTGGAAACGGTTTTTTCTCATGTAAGGCTAGACAGAAG
AATTCCCAGTAACTTCCTTGTGTTGTGTGCATTCAACTCACAGAGTTGAACGTTCCCTTA
GACAGAGCAGATTTGAAACACTCTATTTGTGCAATTTGCAAGTGTAGATTTCAAGCGCTT
TAAGGTCAATGGCAGAAAAGGAAATATCTTCGTTTCAAAACTAGACAGAATCATTCCCAC
AAACTGCGTTGTGATGTGTTTGTTCAACTCACAGAGTTTAACCTTTCTGTTCATAGAGCA
GTTAGGAAACGCTCTGTTTGTAAAGTCTGTAAGTGGATATTCTGACATCTTGTGGCCTTC
GTTGGAAACGGGATTTCTTCCTATTCTGCTAGACAGATGAATTCTCAGTAACTTCCTTGT
GTTGTGTGTATTCAACTCACAGAGTTGAACGATCCTTTACACAGAGCAGACTTGAAACAC
TCTTTTTGTGGAATTTGCAAGTGGAGATTTCAGCCGCTTTGAGGTCAATGGTAGAAAAGG
AAATATCTTCGTATAGAAACAAGACAGAATGATTCTCAGAAACTCCTTTGTGATGTGTGC
GTTCAACTCACAGAGTTTAACCTTTCTTTTCATAGAGCAGTTAGGAAACACTCTGTTTGT
AAAGTCTGCAAGTGGATATTCAGACCTCCTTGAGGCCTTCGTTGGAAACGGGATTTCTTC
ATATTCTGCTAGACAGAAGAATTCNNNNNNNNNNNNNNNNNNNNNNNNNNNNNNNNNNNN
NNNNNNNNNNNNNNNNNNNNNNNNNNNNNNNNNNNNNNNNNNNNNNNNNNNNNNNNNNNN
NNNNNNNNNNNNNNNNNNNNN
>148
TTTTCCACCACAGGCCTGAAAGCGCTCCAAATGTCCACTTGGAGACTCAACGAAAAGAAT
GTTTCAAAACTGCTCTATGAAAAGCAATGTTATCCTCTGGGAGTTGAACACAAGCCTCAC
AAAGGAGTTTTTGAGAATGCTTCTGTTTACTTTTTATGCTAGACAGAAGAATTCTCAGTA
ACTTCCTTGTGTTGTGTGTATTCAACTCACAGAGTTGAACGATCCTTTACACAGAGCAGA
CTTGAAACACTCTTTTTCTGGAATTTGCAAGTGGAGATTTCAGCCGCTTTGTGGTAAATG
GTAGAAAAGGAAATATCTTCGTATAAAAACTAGATAGAATGATTCTCAGAAACTCCTTTA
TGATGTGTGCTTTCAACTCACTGAGTTTAACATTTCTTTTCATAGAGCAGTTAGGAAACA
CTCTGTTTGTAAAGTCTGCAAGTGGATATTCAGACCCCCTTGAGGCCTTCGTTGGAAACC
GTATTTTTTCATATTATGCTAGACAGAAGAATTCTCAGTAATTTCCTTGTGTTGTGTGTA
TTCAACTGACAGAGTTGAACTTTCATTTAGAGAGAGCAGATTTGAAACACTGTTTTTGTG
GTATTTGCAAGTGGAGATTTCAAGCGCTTTGGGGCCAAAGGCAGAAAAGGAAATATCTTC
GTATAAAAACTAGACAGAATCATTCTCAGTAACTGCTCTGTGATGTGTGCGTTCAACTCT
CAGAGTTTAACTTTTCTTTTCATTCAGCAGTTTGGAAACACTCTGTTTGTAAAGTCTGCA
CGTAGATATTTTGACCACTTAGAGGCCTTCTTTGGAAACGGTTTTTTCTCATGTAAGGCT
AGACAGAAGAATTCCCAGTAACTTCCTTGTGTTGTGTGCATTCAACTCACAGAGTTGAAC
GTTCCCTTAGACAGAGCAGATTTGAAACACTCTATTTGTGCAATTTGCAAGTGTAGATTT
CAAGCGCTTTAAGGTCAATGGCAGAAAAGGAAATATCTTCGTTTCAAAACTAGACAGAAT
CATTCCCACAAACTGCGTTGTGATGTGTTTGTTCAACTCACAGAGTTTAACCTTTCTGTT
CATAGAGCAGTTAGGAAACGCTCTGTTTGTAAAGTCTGTAAGTGGATATTCTGACATCTT
GTGGCCTTCGTTGGAAACGGGATTTCTTCCTATTCTGCTAGACAGATGAATTCTCAGTAA
CTTCCTTGTGTTGTGTGTATTCAACTCACAGAGTTGAACGATCCTTTACACAGAGCAGAC
TTGAAACACTCTTTTTGTGGAATTTGCAAGTGGAGATTTCAGCCGCTTTGAGGTCAATGG
TAGAAAAGGAAATATCTTCGTATAGAAACAAGACAGAATGATTCTCAGAAACTCCTTTGT
GATGTGTGCGTTCAACTCACAGAGTTTAACCTTTCTTTTCATAGAGCAGTTAGGAAACAC
TCTGTTTGTAAAGTCTGCAAGTGGATATTCAGACCTCCTTGAGGCCTTCGTTGGAAACGG
GATTTCTTCATATTCTGCTAGACAGAAGAATTCNNNNNNNNNNNNNNNNNNNNNNNNNNN
NNNNNNNNNNNNNNNNNNNNNNNNNNNNNNNNNNNNNNNNNNNNNNNNNNNNNNNNNNNN
NNNNNNNNNNNNNNNNNNNNNNNNNNNNNNNNNNNNNNNNNNNNNNNNNNNNNNNNNNNN
NNNNNNNNNNNNNNNNNNNNNNNNNNNNNNNNNNNNNNNNNNNNNNNNNNNNNNNNNNNN
NNNNNNNNNNNNNNNNNNNNNNNNNNNNNNNNNNNNNNNNNNNNNNNNNNNNNNNNNNNN
NNNNNNNNNNNNNNNNNNNNNNNNNNNNNNNNNNNNNNNNNNNNNNNNNNNNNNNNNNNN
NNNNNNNNNNNNNNNNNNNNNNNNNNNNNNNNNNNNNNNNNNNNNNNNNNNNNNNNNNNN
NNNNNNNNNNNNNNNNNNNNNNNNNNNNNNNNNNNNNNNNNNNNNNNNNNNNNNNNNNNN
NNNNNNNNNNNNNNNNNNNNN
>149
ACGATCCTTTACACAGAGCAGACTTGAAACACTCTTTTTCTGGAATTTGCAAGTGGAGAT
TTCAGCCGCTTTGTGGTAAATGGTAGAAAAGGAAATATCTTCGTATAAAAACTAGATAGA
ATGATTCTCAGAAACTCCTTTATGATGTGTGCTTTCAACTCACTGAGTTTAACATTTCTT
TTCATAGAGCAGTTAGGAAACACTCTGTTTGTAAAGTCTGCAAGTGGATATTCAGACCCC
CTTGAGGCCTTCGTTGGAAACCGTATTTTTTCATATTATGCTAGACAGAAGAATTCTCAG
TAATTTCCTTGTGTTGTGTGTATTCAACTGACAGAGTTGAACTTTCATTTAGAGAGAGCA
GATTTGAAACACTGTTTTTGTGGTATTTGCAAGTGGAGATTTCAAGCGCTTTGGGGCCAA
AGGCAGAAAAGGAAATATCTTCGTATAAAAACTAGACAGAATCATTCTCAGTAACTGCTC
TGTGATGTGTGCGTTCAACTCTCAGAGTTTAACTTTTCTTTTCATTCAGCAGTTTGGAAA
CACTCTGTTTGTAAAGTCTGCACGTAGATATTTTGACCACTTAGAGGCCTTCTTTGGAAA
CGGTTTTTTCTCATGTAAGGCTAGACAGAAGAATTCCCAGTAACTTCCTTGTGTTGTGTG
CATTCAACTCACAGAGTTGAACGTTCCCTTAGACAGAGCAGATTTGAAACACTCTATTTG
TGCAATTTGCAAGTGTAGATTTCAAGCGCTTTAAGGTCAATGGCAGAAAAGGAAATATCT
TCGTTTCAAAACTAGACAGAATCATTCCCACAAACTGCGTTGTGATGTGTTTGTTCAACT
CACAGAGTTTAACCTTTCTGTTCATAGAGCAGTTAGGAAACGCTCTGTTTGTAAAGTCTG
TAAGTGGATATTCTGACATCTTGTGGCCTTCGTTGGAAACGGGATTTCTTCCTATTCTGC
TAGACAGATGAATTCTCAGTAACTTCCTTGTGTTGTGTGTATTCAACTCACAGAGTTGAA
CGATCCTTTACACAGAGCAGACTTGAAACACTCTTTTTGTGGAATTTGCAAGTGGAGATT
TCAGCCGCTTTGAGGTCAATGGTAGAAAAGGAAATATCTTCGTATAGAAACAAGACAGAA
TGATTCTCAGAAACTCCTTTGTGATGTGTGCGTTCAACTCACAGAGTTTAACCTTTCTTT
TCATAGAGCAGTTAGGAAACACTCTGTTTGTAAAGTCTGCAAGTGGATATTCAGACCTCC
TTGAGGCCTTCGTTGGAAACGGGATTTCTTCATATTCTGCTAGACAGAAGAATTCNNNNN
NNNNNNNNNNNNNNNNNNNNNNNNNNNNNNNNNNNNNNNNNNNNNNNNNNNNNNNNNNNN
NNNNNNNNNNNNNNNNNNNNNNNNNNNNNNNNNNNNNNNNNNNNNNNNNNNNNNNNNNNN
NNNNNNNNNNNNNNNNNNNNNNNNNNNNNNNNNNNNNNNNNNNNNNNNNNNNNNNNNNNN
NNNNNNNNNNNNNNNNNNNNNNNNNNNNNNNNNNNNNNNNNNNNNNNNNNNNNNNNNNNN
NNNNNNNNNNNNNNNNNNNNNNNNNNNNNNNNNNNNNNNNNNNNNNNNNNNNNNNNNNNN
NNNNNNNNNNNNNNNNNNNNNNNNNNNNNNNNNNNNNNNNNNNNNNNNNNNNNNNNNNNN
NNNNNNNNNNNNNNNNNNNNNNNNNNNNNNNNNNNNNNNNNNNNNNNNNNNNNNNNNNNN
NNNNNNNNNNNNNNNNNNNNNNNNNNNNNNNNNNNNNNNNNNNNNNNNNNNNNNNNNNNN
NNNNNNNNNNNNNNNNNNNNNNNNNNNNNNNNNNNNNNNNNNNNNNNNNNNNNNNNNNNN
NNNNNNNNNNNNNNNNNNNNNNNNNNNNNNNNNNNNNNNNNNNNNNNNNNNNNNNNNNNN
NNNNNNNNNNNNNNNNNNNNNNNNNNNNNNNNNNNNNNNNNNNNNNNNNNNNNNNNNNNN
NNNNNNNNNNNNNNNNNNNNN
>150
ATATCTTCGTATAAAAACTAGATAGAATGATTCTCAGAAACTCCTTTATGATGTGTGCTT
TCAACTCACTGAGTTTAACATTTCTTTTCATAGAGCAGTTAGGAAACACTCTGTTTGTAA
AGTCTGCAAGTGGATATTCAGACCCCCTTGAGGCCTTCGTTGGAAACCGTATTTTTTCAT
ATTATGCTAGACAGAAGAATTCTCAGTAATTTCCTTGTGTTGTGTGTATTCAACTGACAG
AGTTGAACTTTCATTTAGAGAGAGCAGATTTGAAACACTGTTTTTGTGGTATTTGCAAGT
GGAGATTTCAAGCGCTTTGGGGCCAAAGGCAGAAAAGGAAATATCTTCGTATAAAAACTA
GACAGAATCATTCTCAGTAACTGCTCTGTGATGTGTGCGTTCAACTCTCAGAGTTTAACT
TTTCTTTTCATTCAGCAGTTTGGAAACACTCTGTTTGTAAAGTCTGCACGTAGATATTTT
GACCACTTAGAGGCCTTCTTTGGAAACGGTTTTTTCTCATGTAAGGCTAGACAGAAGAAT
TCCCAGTAACTTCCTTGTGTTGTGTGCATTCAACTCACAGAGTTGAACGTTCCCTTAGAC
AGAGCAGATTTGAAACACTCTATTTGTGCAATTTGCAAGTGTAGATTTCAAGCGCTTTAA
GGTCAATGGCAGAAAAGGAAATATCTTCGTTTCAAAACTAGACAGAATCATTCCCACAAA
CTGCGTTGTGATGTGTTTGTTCAACTCACAGAGTTTAACCTTTCTGTTCATAGAGCAGTT
AGGAAACGCTCTGTTTGTAAAGTCTGTAAGTGGATATTCTGACATCTTGTGGCCTTCGTT
GGAAACGGGATTTCTTCCTATTCTGCTAGACAGATGAATTCTCAGTAACTTCCTTGTGTT
GTGTGTATTCAACTCACAGAGTTGAACGATCCTTTACACAGAGCAGACTTGAAACACTCT
TTTTGTGGAATTTGCAAGTGGAGATTTCAGCCGCTTTGAGGTCAATGGTAGAAAAGGAAA
TATCTTCGTATAGAAACAAGACAGAATGATTCTCAGAAACTCCTTTGTGATGTGTGCGTT
CAACTCACAGAGTTTAACCTTTCTTTTCATAGAGCAGTTAGGAAACACTCTGTTTGTAAA
GTCTGCAAGTGGATATTCAGACCTCCTTGAGGCCTTCGTTGGAAACGGGATTTCTTCATA
TTCTGCTAGACAGAAGAATTCNNNNNNNNNNNNNNNNNNNNNNNNNNNNNNNNNNNNNNN
NNNNNNNNNNNNNNNNNNNNNNNNNNNNNNNNNNNNNNNNNNNNNNNNNNNNNNNNNNNN
NNNNNNNNNNNNNNNNNNNNNNNNNNNNNNNNNNNNNNNNNNNNNNNNNNNNNNNNNNNN
NNNNNNNNNNNNNNNNNNNNNNNNNNNNNNNNNNNNNNNNNNNNNNNNNNNNNNNNNNNN
NNNNNNNNNNNNNNNNNNNNNNNNNNNNNNNNNNNNNNNNNNNNNNNNNNNNNNNNNNNN
NNNNNNNNNNNNNNNNNNNNNNNNNNNNNNNNNNNNNNNNNNNNNNNNNNNNNNNNNNNN
NNNNNNNNNNNNNNNNNNNNNNNNNNNNNNNNNNNNNNNNNNNNNNNNNNNNNNNNNNNN
NNNNNNNNNNNNNNNNNNNNNNNNNNNNNNNNNNNNNNNNNNNNNNNNNNNNNNNNNNNN
NNNNNNNNNNNNNNNNNNNNNNNNNNNNNNNNNNNNNNNNNNNNNNNNNNNNNNNNNNNN
NNNNNNNNNNNNNNNNNNNNNNNNNNNNNNNNNNNNNNNNNNNNNNNNNNNNNNNNNNNN
NNNNNNNNNNNNNNNNNNNNNNNNNNNNNNNNNNNNNNNNNNNNNNNNNNNNNNNNNNNN
NNNNNNNNNNNNNNNNNNNNNNNNNNNNNNNNNNNNNNNNNNNNNNNNNNNNNNNNNNNN
NNNNNNNNNNNNNNNNNNNNNNNNNNNNNNNNNNNNNNNNNNNNNNNNNNNNNNNNNNNN
NNNNNNNNNNNNNNNNNNNNN
>151
TCTGCAAGTGGATATTCAGACCCCCTTGAGGCCTTCGTTGGAAACCGTATTTTTTCATAT
TATGCTAGACAGAAGAATTCTCAGTAATTTCCTTGTGTTGTGTGTATTCAACTGACAGAG
TTGAACTTTCATTTAGAGAGAGCAGATTTGAAACACTGTTTTTGTGGTATTTGCAAGTGG
AGATTTCAAGCGCTTTGGGGCCAAAGGCAGAAAAGGAAATATCTTCGTATAAAAACTAGA
CAGAATCATTCTCAGTAACTGCTCTGTGATGTGTGCGTTCAACTCTCAGAGTTTAACTTT
TCTTTTCATTCAGCAGTTTGGAAACACTCTGTTTGTAAAGTCTGCACGTAGATATTTTGA
CCACTTAGAGGCCTTCTTTGGAAACGGTTTTTTCTCATGTAAGGCTAGACAGAAGAATTC
CCAGTAACTTCCTTGTGTTGTGTGCATTCAACTCACAGAGTTGAACGTTCCCTTAGACAG
AGCAGATTTGAAACACTCTATTTGTGCAATTTGCAAGTGTAGATTTCAAGCGCTTTAAGG
TCAATGGCAGAAAAGGAAATATCTTCGTTTCAAAACTAGACAGAATCATTCCCACAAACT
GCGTTGTGATGTGTTTGTTCAACTCACAGAGTTTAACCTTTCTGTTCATAGAGCAGTTAG
GAAACGCTCTGTTTGTAAAGTCTGTAAGTGGATATTCTGACATCTTGTGGCCTTCGTTGG
AAACGGGATTTCTTCCTATTCTGCTAGACAGATGAATTCTCAGTAACTTCCTTGTGTTGT
GTGTATTCAACTCACAGAGTTGAACGATCCTTTACACAGAGCAGACTTGAAACACTCTTT
TTGTGGAATTTGCAAGTGGAGATTTCAGCCGCTTTGAGGTCAATGGTAGAAAAGGAAATA
TCTTCGTATAGAAACAAGACAGAATGATTCTCAGAAACTCCTTTGTGATGTGTGCGTTCA
ACTCACAGAGTTTAACCTTTCTTTTCATAGAGCAGTTAGGAAACACTCTGTTTGTAAAGT
CTGCAAGTGGATATTCAGACCTCCTTGAGGCCTTCGTTGGAAACGGGATTTCTTCATATT
CTGCTAGACAGAAGAATTCNNNNNNNNNNNNNNNNNNNNNNNNNNNNNNNNNNNNNNNNN
NNNNNNNNNNNNNNNNNNNNNNNNNNNNNNNNNNNNNNNNNNNNNNNNNNNNNNNNNNNN
NNNNNNNNNNNNNNNNNNNNNNNNNNNNNNNNNNNNNNNNNNNNNNNNNNNNNNNNNNNN
NNNNNNNNNNNNNNNNNNNNNNNNNNNNNNNNNNNNNNNNNNNNNNNNNNNNNNNNNNNN
NNNNNNNNNNNNNNNNNNNNNNNNNNNNNNNNNNNNNNNNNNNNNNNNNNNNNNNNNNNN
NNNNNNNNNNNNNNNNNNNNNNNNNNNNNNNNNNNNNNNNNNNNNNNNNNNNNNNNNNNN
NNNNNNNNNNNNNNNNNNNNNNNNNNNNNNNNNNNNNNNNNNNNNNNNNNNNNNNNNNNN
NNNNNNNNNNNNNNNNNNNNNNNNNNNNNNNNNNNNNNNNNNNNNNNNNNNNNNNNNNNN
NNNNNNNNNNNNNNNNNNNNNNNNNNNNNNNNNNNNNNNNNNNNNNNNNNNNNNNNNNNN
NNNNNNNNNNNNNNNNNNNNNNNNNNNNNNNNNNNNNNNNNNNNNNNNNNNNNNNNNNNN
NNNNNNNNNNNNNNNNNNNNNNNNNNNNNNNNNNNNNNNNNNNNNNNNNNNNNNNNNNNN
NNNNNNNNNNNNNNNNNNNNNNNNNNNNNNNNNNNNNNNNNNNNNNNNNNNNNNNNNNNN
NNNNNNNNNNNNNNNNNNNNNNNNNNNNNNNNNNNNNNNNNNNNNNNNNNNNNNNNNNNN
NNNNNNNNNNNNNNNNNNNNNNNNNNNNNNNNNNNNNNNNNNNNNNNNNNNNNNNNNNNN
NNNNNNNNNNNNNNNNNNNNNNNNNNNNNNNNNNNNNNNNNNNNNNNNNNNNNNNNNNNN
NNNNNNNNNNNNNNNNNNNNN
>152
AACTGCTCTGTGATGTGTGCGTTCAACTCTCAGAGTTTAACTTTTCTTTTCATTCAGCAG
TTTGGAAACACTCTGTTTGTAAAGTCTGCACGTAGATATTTTGACCACTTAGAGGCCTTC
TTTGGAAACGGTTTTTTCTCATGTAAGGCTAGACAGAAGAATTCCCAGTAACTTCCTTGT
GTTGTGTGCATTCAACTCACAGAGTTGAACGTTCCCTTAGACAGAGCAGATTTGAAACAC
TCTATTTGTGCAATTTGCAAGTGTAGATTTCAAGCGCTTTAAGGTCAATGGCAGAAAAGG
AAATATCTTCGTTTCAAAACTAGACAGAATCATTCCCACAAACTGCGTTGTGATGTGTTT
GTTCAACTCACAGAGTTTAACCTTTCTGTTCATAGAGCAGTTAGGAAACGCTCTGTTTGT
AAAGTCTGTAAGTGGATATTCTGACATCTTGTGGCCTTCGTTGGAAACGGGATTTCTTCC
TATTCTGCTAGACAGATGAATTCTCAGTAACTTCCTTGTGTTGTGTGTATTCAACTCACA
GAGTTGAACGATCCTTTACACAGAGCAGACTTGAAACACTCTTTTTGTGGAATTTGCAAG
TGGAGATTTCAGCCGCTTTGAGGTCAATGGTAGAAAAGGAAATATCTTCGTATAGAAACA
AGACAGAATGATTCTCAGAAACTCCTTTGTGATGTGTGCGTTCAACTCACAGAGTTTAAC
CTTTCTTTTCATAGAGCAGTTAGGAAACACTCTGTTTGTAAAGTCTGCAAGTGGATATTC
AGACCTCCTTGAGGCCTTCGTTGGAAACGGGATTTCTTCATATTCTGCTAGACAGAAGAA
TTCNNNNNNNNNNNNNNNNNNNNNNNNNNNNNNNNNNNNNNNNNNNNNNNNNNNNNNNNN
NNNNNNNNNNNNNNNNNNNNNNNNNNNNNNNNNNNNNNNNNNNNNNNNNNNNNNNNNNNN
NNNNNNNNNNNNNNNNNNNNNNNNNNNNNNNNNNNNNNNNNNNNNNNNNNNNNNNNNNNN
NNNNNNNNNNNNNNNNNNNNNNNNNNNNNNNNNNNNNNNNNNNNNNNNNNNNNNNNNNNN
NNNNNNNNNNNNNNNNNNNNNNNNNNNNNNNNNNNNNNNNNNNNNNNNNNNNNNNNNNNN
NNNNNNNNNNNNNNNNNNNNNNNNNNNNNNNNNNNNNNNNNNNNNNNNNNNNNNNNNNNN
NNNNNNNNNNNNNNNNNNNNNNNNNNNNNNNNNNNNNNNNNNNNNNNNNNNNNNNNNNNN
NNNNNNNNNNNNNNNNNNNNNNNNNNNNNNNNNNNNNNNNNNNNNNNNNNNNNNNNNNNN
NNNNNNNNNNNNNNNNNNNNNNNNNNNNNNNNNNNNNNNNNNNNNNNNNNNNNNNNNNNN
NNNNNNNNNNNNNNNNNNNNNNNNNNNNNNNNNNNNNNNNNNNNNNNNNNNNNNNNNNNN
NNNNNNNNNNNNNNNNNNNNNNNNNNNNNNNNNNNNNNNNNNNNNNNNNNNNNNNNNNNN
NNNNNNNNNNNNNNNNNNNNNNNNNNNNNNNNNNNNNNNNNNNNNNNNNNNNNNNNNNNN
NNNNNNNNNNNNNNNNNNNNNNNNNNNNNNNNNNNNNNNNNNNNNNNNNNNNNNNNNNNN
NNNNNNNNNNNNNNNNNNNNNNNNNNNNNNNNNNNNNNNNNNNNNNNNNNNNNNNNNNNN
NNNNNNNNNNNNNNNNNNNNNNNNNNNNNNNNNNNNNNNNNNNNNNNNNNNNNNNNNNNN
NNNNNNNNNNNNNNNNNNNNNNNNNNNNNNNNNNNNNNNNNNNNNNNNNNNNNNNNNNNN
NNNNNNNNNNNNNNNNNNNNNNNNNNNNNNNNNNNNNNNNNNNNNNNNNNNNNNNNNNNN
NNNNNNNNNNNNNNNNNNNNNNNNNNNNNNNNNNNNNNNNNNNNNNNNNNNNNNNNNNNN
NNNNNNNNNNNNNNNNNNNNNNNNNNNNNNNNNNNNNNNNNNNNNNNNNNNNNNNNNNNN
NNNNNNNNNNNNNNNNNNNNN
>153
CGTCTTTATAATACTCCTAGTGATAAAACAAGTAAGGATGGCTGGTTTGCAGTCATCTGA
GCAGCCTCTCTAGTTTCATAGATACGGTTTCTCTCTGATATTGAACGACTTCCAAATGTC
AAGCGAAATGCTACATCACAAGGATAACCGTATGTGAAAAGAACCGTTTTTCTTTGTAAT
CCTAAACTTTCTAGTCTGAGCTTTAAAAGCCATTATTTGAAGAAAAGCGCACAGGCTCCA
GCTGGCCGCCAAAGGGGTCCTTTGCATCACAGGCTAAGGACCTACTTCTTTGGCAGAGAC
CAGGGACGGGGATGGGAGGGAAAGGAGGTAGAGTCAGGTGTCACTTCCTCCGCCCGCTCC
CGCAGCTGGTTGGTCGGCCGAGTGGCAGAGGGTGGGGCGGAAGAGCAGATGGGGACGGGA
AAGGCGCTGTCGGTGACATCACAGATAGGGCGATTCCTATGCAGAGGAGGCAGCTCAGGG
GCTGCTGCTTCGCCAGGAAAGATTTCTCGTGCTGTGGGAGCTAGTCCAGGACTTCCGGTT
GGACGTGATAGTCCCAGCTGTGTGTCAGGGCTAGGAGGACTTGAGGCGGCATGGGGGCGG
GGTGGGGGAATGCGCGGGGCAAGTGACCGTGCGTGTAAGGGGTGAGGCGTATGGAGCTGT
GGCAGGGCGGAGGTGCGTTCATTCATACTTATGTAACAGGAGAAAATACGGCCATGAAGT
TGGTGTTTTCCGGGGGCGGTTTTTCCATTGTACTCAGTATGTGCTGACTGACTCCTGTTA
CTTCCACATGTGGGGAAACTGGACTGTAATTTGTGGTGGTGGGGAATTGCGTTCGCGCTT
TCTTCTGGAGGTTGTAGTGTAAAAAGCAGTTTGTCTACCAAGTGATACTTTCAGCTTTTA
CAAATGCTGAACAATATCCGTGGTGTGTTTTCATGTCACCTCCTCTCCCTTCTTTGTTAG
AAAAAAATGGAAGAGCACGTGGATGTTTTGAGATGAGAAGAGGTGCGTTCACCACCTTCA
CCTCCGTGTAGGCTTGTTATTAAGGGAAAGGGAACAAAGGAGTCTCACTTATGTAAGATG
ACCTTACATGAGAAGAAGAAATTCGAGTTGGTGAAAAGAAAGAAATTCAATTTCAGCCGG
GCGCGGTGGTTGACACCTGTAATTCCAGCACTTTGGGAGGCCGAGGCAGGCGGATCACGA
GGTCAGGAGATCAAGACCATCGTGGCTAACACGGTGAAACCCCGTCTCTACTAAAAAATA
CAAAAAAATTAGTTAGGTGTCATGGCGGGTGCCTGTAGTCCCAGTTACTCGGGAAGCTGA
GGCAGGAGAATGGCGTGAACCTTGGAGGCGGAGGTTGCAGTGAGCCGAGATCGCACCACT
GCACTCTAGCCTGGGGGACAGAGCGAGACTCCGTCTCAAAAAAAAAAAAAAAAAAAAAAA
GAATTCAATTTCAACAGTCTAATATCCTGGCATGCAAGAGAGAAATTCTAAGACTGTCTC
AACTGTAGAAATGTTCAGGGGGAAAAAAAATAGATGATTATTTATTCTGTTTCATTCATT
GTCTCGTTGAGTTTGTCACATGCCAGGTGAGGTGCCTTACCTGTGTTCATAACCTCAAGA
CATAAAAGGGAAGGAATTTTAGAATGATTCAATGATATCACTGTTTTGCCTAATAAGCAA
ATAATTCAGTAAGAGACACTTATTAACAAATCTAAGAATAAAGCTTCCTTTTAAATCACA
AAATTGCCTTTCTTCACATTATCTTTCTTTACATTCTTTGACAAAGTACCCCAACCCATC
AATATTGTCTGTCTTATCCAAACTGAAGGATGATAATCCAGATTTAAGAAAATATCTATC
AAAATAATGACAACATTGAGCATGTACTCAGTATCTGCTGGGTATAGGGCACAACAAATA
TCTCTCGAGTTAGTACCAGGCCCTGTGCTGAGGCCTCCACTCCTCTCTAGCTCATGTGCA
CTGAGCAGCGAGTGCCACTGG
>154
TGTGACAGTATTGTTAAATAAGTTGTATCAAGTGGAACATGCCAGAATGTTTCACAAAGT
TTATTGAAGCTAGCATTTACTGTTGCTATAGAAACAAACTACCATAGTTGAATTTAAAAG
GTTGGTACAGAATCAATTGGGCAGACACGAATAGCTCAAATTAAGCAATTAAGAATTCAA
GACTATAATGAATGAAACTCTCCTCTGATCCAATAATGGGTTAATCCTTTCTTAATATCA
AATATCTTCCAGTAGAACTCAGTAGAGTTCTGGCTGTGAACAGTTTATGCCTTAATCTTT
TGACTGACAATACTGTACTTGAATACTTGAATTCCTGTCTCTTTTATGAATGAGTCATCA
CTAATCCTCAAATGAACTATTAATTCTAATTAATATGGTCCAGATGTTATAATACTTTAC
TGGTGGATTAATAGGCTTTCCCCAAACCTTTTACCTTATGCTCTAATCATTTACAGGCAT
TTTGCGGATGAAGGCTTTAATGCTCCAGGAAGAACTAACTAGAGAACTAACTGCCTTACA
GAAAACCATTGGGAGGAAACGTCTATAAATCTGAAAACAAGAACAAATTTTAAAAGTTGG
AAAAAAAAAAGAGGTAAGAGGAAAAGTTCTAGTGCCAGAAATGAGATTAAATGTCTTCTT
TTTATAGGAAAAAAGTGAAGTAGGAATCTTTACCTTTTTGTTTTAAAAGGTATACAATTT
TGATAATGGGAAAGTCAACAGATTTTACAAAAAGGATTGTGAAAATCAAATTATCTGAGT
GCAAATCACGTTTACTAAATGAGACAGAGCAAAAGGTGCAGCAAAAATGGGGTCATGACT
AATTTTCTCAAGTCCAGAATATTTCTAACCTCCACCTAGACCGAAATCACGTGAAGCCAG
AGGCCAGCTAGCTATAATCAGAAAGGCACTATGTAGCCGTTTTGTATACCTGGACCCGGA
GCGGCAAATAATCTTCACAGAGATCATCCCACAGCTCCTGCAGGTCTGAAAGCTCCAAGG
GATAACTCACAGGTGTCTTGTAAAGGGGTTTCAAAGACCTGTTAAGGAAACCGGAACTAA
CTCCATCTGTCATGCTAGGGCCAGGCTTGGCTCCAGGTAGGCTGGATTTCACTGGAATCG
GAAGCCTGCTCCCTCGGGGGCTCTGGATGGGCTTATAATCAAGACCTTTAATCATGCTAA
GAGCTAATTCCAGCTTGTGATTACACCCATGCTGCGGAGCCTGATCATCTGAACAACAGT
CACACTTTCCAAGTTCCTTTGCACTTCTCTCAGTCTCCTCATCTTTCTGTTGTGGAGGGC
TAGCCTGGACGCTTGCATCCAAAGATTCCACAGAGGAACCAGGCGTCTCTTCCTCCATGC
TTTCTCCATCTGGGGGTACCTTTGTGCTTGCTAAGTCGGGTGGCCCAACCTCAGACAACG
CTGGTTCTTCAGTGCAAATGCTGGTCGACCACCTGCTAGAAGGGCCGCAGGAGATACTTC
TGGCCACCTTTCGAGGTACCTTACAAATGGCTTCATAGTCAGAATCAGCAACCCGCAAAG
CGGCACAACCACGGCATCTCCTGGGTCGGTTTCCAGGGCCTTCTGAACCATGGCAGCTGT
GTGGCTCCTGGATCTGATCCTCATTCTCCACCCAGCACTCAAACCCTGAATAGGCGAAGT
CCTCCTGGAGCAGTGCAGAGTATCTCGCATCGGGTAAGACGGACATGTCAACCGTCCCAT
TCCCCGCCTTGATCTCCGCGCCAGAGTCATCGTTATTCTTCCGATACATACTGGCAATGC
AGAACTTGAGGCGATCCTTCTCCAGTAGCAGCTTTTGCAAGCGCTCAATAGAAAGCGCTT
CAATCCGGGCAATAACTGTGTCGAATCGATAGATTCGATCAAGCATGAAAGCACACTTGC
TGCAAGCGAACTCGGCTTTGCCATCGCGGGGGACATCCTTGCCCAAGACGTGCGAAAGCA
GAACCTGGAGATTGAGCTTGG
>155
CCCGAGGCGGCGGCGGCGGCGGCTACTGGGTGACCACTCAATGGCTCTTCGCCGCGCTCT
GTCTCCCGCCTCGGTGGTCTCCGGTCAGCATGGCACAGCCCAGTGGGGTCCCCACTCTGC
AGGGGCGCGCCCCTGCCCCGCGCGCCGACTCCGGGTACCAGAGCCGTCAGCCCCGCCCCT
CGGGCAGGGGGCGGGCGTGGAAACGCCTAAGAGGATGCTGAGTGACAGAGGCGCAGGCCG
CGCTCCGACCCTGCCATGTCTCTCCCCAGCTGTCTCTCCCGCCAGCCGCCGCGTCCTCAA
CGTCCTCCCCTTTTAGCAGACTGGGCTCCCGGAGCAGCAGCGGCCGGCCGCGCAGACGCA
AAGCCTCGGGGATGGAGGATCAGATTTCAAGATGGCGCCAGCGGCTTCGCGTCTGCGGCC
TCCACAAGGCTCTTCTGGGAGCTGTAGTCCGGTCAGCGGGCTTCCGGCTCTGCGCATGCG
AGGTAGCCAGCGCGACCCTCGCCCCAAATCCGGTTGCACACCTGGCTCACGGCGAGTGCG
GAGCAGAAAGCACTACTGGCGCGGGCCACAGCCAGCCGCTTTCATCTGCTAAGACCTCAC
CTGAAAGTCGCACCAGTGCCCTCAAGGATCCTCCCGCCTCTGCAGGATGTCGAGGCTCCT
CCTCGCGGGGAGGAGAAAGACGAATCCCCTCCCTGCATTCTCGGACAGTGCCACGTCCTC
CGGCTGCCAGCGGGGCAGCGCCGCTAGGTACCGCTGCGCGCCGCCCCCGCTTCCCGCCAG
CAGCCTCACCTTTCCCGGCCCCGCCCCGCCTGGGTTCTAAGGGCCTGAGGCTGCGAGGCA
GGCGAGGGAAGGCTTGGTAACGGAGGGGCGGGGCCGTGCAACCCTTACCTCGACTCTGAA
CAGGAATGTCCAGAAAAGAGTAGAGGAGTGTTTCTCCCTTGATGTGGGTGGGGGAGGGTT
AGTACCCGTGGGTGACTTGCCCTTCTTTAGATAAAAAAGCACAGAGCAGTCACCTGAGAA
AGAGTCCGGCACATACAATGTGAATCTGGTTAACCAAGATCTTGAAGATAGTAGAAGAGA
AATGGGCTTTTTTAAGGATGCAGCCAGCCGCGAGTAGATTACCACCATTGAAGTCCCTTT
CCCTCAGGTAGAGGGCAGTCATTATTTTAGGACAGGGGACGGTAGACAAACACTAGCGCA
AAAGACAGTGCTTCTTTCCGTAAGAGCTGGAGTGTCTGGGAATGCAGCTCGCGCCAGAAA
GGACTGGGAACTTCACTGACTTCGGTGAAAACCATGTCTTACTCAGCATTGTACAGTGAT
AGGTCCTCCACCCTTGGGTCCAAAACTTAGATTGCACACAAAGAGGAGGGAAGCTGGAGC
CCTGACTAGGTAGAATGCTGGTACCTCCGGCCATTTTTAATAAGGAATTATCTTCCTGGC
TTGAGAGGCATTCAGACACGTAACAAGAGGAACAACCTCAGCAATCACTTGCAGTCCCCT
AGAGCAGGACATTTCCCAGTTCTAATCATGCTAAATTTTTACTAACTTGACCTTGTAAGC
TAAGGCCAGCAACATCTAAGTTTTTCTGAACCTCATCCCCAGGACAGAGTCCATACTCCT
AAGCCTGAAGACATCCAAATGCCATCTCTGAGAGTTCATAATAAGCCCCCAAACTTCTTA
TTGAAGACTAAATGAGATGATTTTGAGGAAATGCTTTAACCGTGTTTCGCTCATTAAATA
ATAGCTAATATTATTATTTTACTATGAATTGGAATATTTTCAGTAACTTTAAAACATTAT
GGGGCCCTGCCTACATAAGATTGTATTGTTCTCTTAATCACCAAAGCAAAATCTTGTAGC
TCCATTGTAAGAGAAAAGGACAGTTCTTAGAGCTTTGGGCTTAGTAGGTGATATGATTTG
AATATATGGCCCCACCAAATCTCATGTTGAATTGTAATCCCCAGTGTTGGAGGTGGGGCC
TGGTGGGAGGTGTTTGGGGCG
>156
CCGGCCGCGCAGACGCAAAGCCTCGGGGATGGAGGATCAGATTTCAAGATGGCGCCAGCG
GCTTCGCGTCTGCGGCCTCCACAAGGCTCTTCTGGGAGCTGTAGTCCGGTCAGCGGGCTT
CCGGCTCTGCGCATGCGAGGTAGCCAGCGCGACCCTCGCCCCAAATCCGGTTGCACACCT
GGCTCACGGCGAGTGCGGAGCAGAAAGCACTACTGGCGCGGGCCACAGCCAGCCGCTTTC
ATCTGCTAAGACCTCACCTGAAAGTCGCACCAGTGCCCTCAAGGATCCTCCCGCCTCTGC
AGGATGTCGAGGCTCCTCCTCGCGGGGAGGAGAAAGACGAATCCCCTCCCTGCATTCTCG
GACAGTGCCACGTCCTCCGGCTGCCAGCGGGGCAGCGCCGCTAGGTACCGCTGCGCGCCG
CCCCCGCTTCCCGCCAGCAGCCTCACCTTTCCCGGCCCCGCCCCGCCTGGGTTCTAAGGG
CCTGAGGCTGCGAGGCAGGCGAGGGAAGGCTTGGTAACGGAGGGGCGGGGCCGTGCAACC
CTTACCTCGACTCTGAACAGGAATGTCCAGAAAAGAGTAGAGGAGTGTTTCTCCCTTGAT
GTGGGTGGGGGAGGGTTAGTACCCGTGGGTGACTTGCCCTTCTTTAGATAAAAAAGCACA
GAGCAGTCACCTGAGAAAGAGTCCGGCACATACAATGTGAATCTGGTTAACCAAGATCTT
GAAGATAGTAGAAGAGAAATGGGCTTTTTTAAGGATGCAGCCAGCCGCGAGTAGATTACC
ACCATTGAAGTCCCTTTCCCTCAGGTAGAGGGCAGTCATTATTTTAGGACAGGGGACGGT
AGACAAACACTAGCGCAAAAGACAGTGCTTCTTTCCGTAAGAGCTGGAGTGTCTGGGAAT
GCAGCTCGCGCCAGAAAGGACTGGGAACTTCACTGACTTCGGTGAAAACCATGTCTTACT
CAGCATTGTACAGTGATAGGTCCTCCACCCTTGGGTCCAAAACTTAGATTGCACACAAAG
AGGAGGGAAGCTGGAGCCCTGACTAGGTAGAATGCTGGTACCTCCGGCCATTTTTAATAA
GGAATTATCTTCCTGGCTTGAGAGGCATTCAGACACGTAACAAGAGGAACAACCTCAGCA
ATCACTTGCAGTCCCCTAGAGCAGGACATTTCCCAGTTCTAATCATGCTAAATTTTTACT
AACTTGACCTTGTAAGCTAAGGCCAGCAACATCTAAGTTTTTCTGAACCTCATCCCCAGG
ACAGAGTCCATACTCCTAAGCCTGAAGACATCCAAATGCCATCTCTGAGAGTTCATAATA
AGCCCCCAAACTTCTTATTGAAGACTAAATGAGATGATTTTGAGGAAATGCTTTAACCGT
GTTTCGCTCATTAAATAATAGCTAATATTATTATTTTACTATGAATTGGAATATTTTCAG
TAACTTTAAAACATTATGGGGCCCTGCCTACATAAGATTGTATTGTTCTCTTAATCACCA
AAGCAAAATCTTGTAGCTCCATTGTAAGAGAAAAGGACAGTTCTTAGAGCTTTGGGCTTA
GTAGGTGATATGATTTGAATATATGGCCCCACCAAATCTCATGTTGAATTGTAATCCCCA
GTGTTGGAGGTGGGGCCTGGTGGGAGGTGTTTGGGGCGGTGGGGGGGGCAGATCCCTCAT
GGGTTTGTGCTACCTTTGCAATAGAGAGTGAGTTTTTCTGAGATCTGGTCATTTAAAAGT
GTGTGGTGCCTCCACCGCTCCATCTTGCTCCTGCTCTGGCCATGTGACTTGTTTGCTCCC
CCTTCACCTTCCTGAAGCCTCCCCAGAAGCCAAGCAGATACCAGCACCATGCTTCCTATA
AAGCCTGCAGAACTGTGAGCCAATTAAACCTCTTTTCTTTATACATTACCTGGTCTCAAG
TATGTATAGCAATGCAAGAATGGCCTAATATCATAGGCTATAGAATTTTGCATATGTAAT
TTCATCTACTATGTATATTCT
>157
CGAGGCTCCTCCTCGCGGGGAGGAGAAAGACGAATCCCCTCCCTGCATTCTCGGACAGTG
CCACGTCCTCCGGCTGCCAGCGGGGCAGCGCCGCTAGGTACCGCTGCGCGCCGCCCCCGC
TTCCCGCCAGCAGCCTCACCTTTCCCGGCCCCGCCCCGCCTGGGTTCTAAGGGCCTGAGG
CTGCGAGGCAGGCGAGGGAAGGCTTGGTAACGGAGGGGCGGGGCCGTGCAACCCTTACCT
CGACTCTGAACAGGAATGTCCAGAAAAGAGTAGAGGAGTGTTTCTCCCTTGATGTGGGTG
GGGGAGGGTTAGTACCCGTGGGTGACTTGCCCTTCTTTAGATAAAAAAGCACAGAGCAGT
CACCTGAGAAAGAGTCCGGCACATACAATGTGAATCTGGTTAACCAAGATCTTGAAGATA
GTAGAAGAGAAATGGGCTTTTTTAAGGATGCAGCCAGCCGCGAGTAGATTACCACCATTG
AAGTCCCTTTCCCTCAGGTAGAGGGCAGTCATTATTTTAGGACAGGGGACGGTAGACAAA
CACTAGCGCAAAAGACAGTGCTTCTTTCCGTAAGAGCTGGAGTGTCTGGGAATGCAGCTC
GCGCCAGAAAGGACTGGGAACTTCACTGACTTCGGTGAAAACCATGTCTTACTCAGCATT
GTACAGTGATAGGTCCTCCACCCTTGGGTCCAAAACTTAGATTGCACACAAAGAGGAGGG
AAGCTGGAGCCCTGACTAGGTAGAATGCTGGTACCTCCGGCCATTTTTAATAAGGAATTA
TCTTCCTGGCTTGAGAGGCATTCAGACACGTAACAAGAGGAACAACCTCAGCAATCACTT
GCAGTCCCCTAGAGCAGGACATTTCCCAGTTCTAATCATGCTAAATTTTTACTAACTTGA
CCTTGTAAGCTAAGGCCAGCAACATCTAAGTTTTTCTGAACCTCATCCCCAGGACAGAGT
CCATACTCCTAAGCCTGAAGACATCCAAATGCCATCTCTGAGAGTTCATAATAAGCCCCC
AAACTTCTTATTGAAGACTAAATGAGATGATTTTGAGGAAATGCTTTAACCGTGTTTCGC
TCATTAAATAATAGCTAATATTATTATTTTACTATGAATTGGAATATTTTCAGTAACTTT
AAAACATTATGGGGCCCTGCCTACATAAGATTGTATTGTTCTCTTAATCACCAAAGCAAA
ATCTTGTAGCTCCATTGTAAGAGAAAAGGACAGTTCTTAGAGCTTTGGGCTTAGTAGGTG
ATATGATTTGAATATATGGCCCCACCAAATCTCATGTTGAATTGTAATCCCCAGTGTTGG
AGGTGGGGCCTGGTGGGAGGTGTTTGGGGCGGTGGGGGGGGCAGATCCCTCATGGGTTTG
TGCTACCTTTGCAATAGAGAGTGAGTTTTTCTGAGATCTGGTCATTTAAAAGTGTGTGGT
GCCTCCACCGCTCCATCTTGCTCCTGCTCTGGCCATGTGACTTGTTTGCTCCCCCTTCAC
CTTCCTGAAGCCTCCCCAGAAGCCAAGCAGATACCAGCACCATGCTTCCTATAAAGCCTG
CAGAACTGTGAGCCAATTAAACCTCTTTTCTTTATACATTACCTGGTCTCAAGTATGTAT
AGCAATGCAAGAATGGCCTAATATCATAGGCTATAGAATTTTGCATATGTAATTTCATCT
ACTATGTATATTCTGACTCAAAAACCAAGAATAGAAAAGCAGTTCAAGTAAAACCACAGC
TGCATTTTTGCCTGCCTCTAGGTATGTGAGCTTCAAAGTTGGAAGAAATTAAGCAACATG
CTTTGGAATCTATGGTGATCTATAGAAAGGCAAAGTTTCTGGACTCACCCTGACTGATGG
AAAGACAGACTGCCTGCCAGGACACTACCCTGCTGTACCCAGTCTTAAGTATAATAAAGA
TCTCATTTTTTACTGTCAATGCAAGCCACATTTTCCTATTAGGAAAATGTGAATGAAACA
AAGTGCTCTTCAAGAGCAAAC
>158
GTTATTTACACACAAGCAAACAAAAATTGAGAATTGAGACAAATAGGACAAATGGTCCCA
AGTCCACTATTGAGGAAAAAGAAACTGATTTGGAATAAAAAATAGTCCAGCATGAATGTG
TCAGTAATTAAGACTTATCTGGATAAGTTTGCCGTCTCTCAATTTGTCACAATAATGGCA
AATATTTATTGAGAGCTTACTATGTGATAGGCATTATGCTGAGTTCAGCTAATTGACTCA
TTTCATCCTCCTCTAGACCCTATAAGATAGGTGTTATTACTGCCCTTGCTTTAGCTCAGA
GAAATTATGGTATTTTTCCCAACACAAATAGTAAGTAGAAAAATCAAGATTTCACCCCAG
GTCTCGCCAATTTATAGCTCTTAGCCGTTATGCCCAGCAATAACAGAATAGTAAAAACAA
GGACAATTTGGTAGGCAAGTAAAATCAGTAGGCTGTTTACCATAGCTATAGAAGTATGCT
ATGCATAAACCTCAAAGATTGCGCAGGAAAAGTATCATCCAATCTCAAAGATGAGAAAAC
CAAAGAAGTTTCAATCTCAGAGAAGTCAGGCAGCTTAAGGGTCATAAAACAACGCAACAC
AACTCTCTCAACTCATATCTAAGGGCTAAGTCCACTTTAACCTTCCAATATCATTACATC
ATATTTAAACATTGACTCTATCTGGTCAAGGACGACAACATTTTATTTCTCCTGACCCTT
TTGCTATCAGATCTGGCCTTGTCAGTTTTTCAATTTCATTCTTAGAATGGAAACTTAATT
CACACAAGTTGAACAAGTAGTCATCAGGGGGCAAAACCCAGTGGATGATGGTTTTGTGTG
CTGTTTGGAGACTGGGTGTTTACCACACAGCAGTGGATTTCATAAATTCCAGGGTCAGAC
AAGATTCCAGTAGCGACACACTTGACTAATATGAGAAAATGCAGGATTAGGCAATCAACA
ATGAGGAAGTCAGCCAAGTTGCCACCCAAAAATTACTTACCACAGCAGCTGCAGTCCAGA
AATGCTAACAAGCCAGTCTCCCTAGGAGTGGGCCATACTCAGCTGTGGACCACTCACAAC
ATTTTCTCACTTTATTTTGCTTCAGAGTCAGTGTACTGCAATGATTTCTCCTTTGCTTGC
TTTATATGTTTAAAATTGTCTTCCCTAAAAGCTGAACTTAAAATTAATGTTTGCTACCAA
AAGGGGGTAGCAGTGCCTAGTCATGTAGGCATATGTCCCACTCTGTCGGTACAGAGGGTA
AGCAGCCTCTTCCTTTTTAAAAAATTTATTACGATGATTTACAAAAATTGAAGCTTACAG
GATAAACACTCAACAAAAAAGTAGCCAGTCTCAAGAAACCAATTTTTATGTATGAATTAA
TATTATTTTATTAATCCATGGCCAGGATGATTCTTAAGATTATTTCTTAATTCTCTGAAC
AGCTTAAAAGAGAGAAACTCCTTCTTTTTTATTTACTTGCTTTGAGGTTGATACTCTTAG
GTTTTTAACATAACTCTCTAGCTTTGACAACTCCTCTTATAATTTAAAATCCTTATAGCT
TCCATTTACAAGTAAGGATTATATCTATTTTAGTCTCCTCAATCAGCTACCTAGGAGAAG
ACTTGCCACTTGGAAAGAGAAAGATAGCACCCACTCTCCAGTTCTCTTCTCCCAAAGTTG
CCCGTATTTCCCTTCCCTGAAGCCAATCAAATACTTTATTGTTTCTCGCTAAGAGTAATT
TTTCACTCTTAAGTACAAACAGCTCAACAAAAATTCCCGGTAGCATAAATATGCACATCA
ATAAAATAATTACTACTCACAATAGACTTTCCATTACATATGTTTCACAAGCATTGGTTT
TCTTAAAAAGAACCACGCATACAGCACTCAAATTATTGCAGATTCTAACTCAGTAGAGTT
TGATTTAATGTTTTTACAATATTTTTTTTAAAGAAGTGTCCTTCCAACGCTAAGGAAAAA
AATCAGAATCAAGAAAATTCT
>159
GAGTGAGATCAAATGATTCAGACAGCCATCTGATTCAGCTTTAAAAAAAAAAAATCCTGG
TGGGGGCGCAGTGGCTCACGCCTGTAATCCCAGTACTTTGGGAGGCTGAGGCGGGTGGAT
CGCCTGAGGTCAGGAGTTTGAGACCAGCCTGGCCAACATGGTAAAACCCCGCCTCTATTA
AAAATACAAAAATTAGCCAGGTGTGGTAGCAGGCGTCTGTAGTCCCAGCTACTCCGGAGA
ATCGCTTGAACCCAGGAGGCGGAGGTTGCAGTGAGCTGAGATCGTGCCACTGCACTCTAG
CCTGGGCGACAGAGTGAGACTCTGTCTCAGAACAACAACAACAACAACAAAATCCTTTCC
CTCAAATTACCTAAGAAATTGTCCTTTCCTTCTTTGCCCTGAAGACAGTTAATGGGGAAA
GTTCCTCCCTCTGCACAGTGAATAAATCCATCCACTATTCCTACCCTAACCCTAAGGCAA
AACCTCCCACTCATCCTCTGTCTCTCGCCATCTCTCTGTTACCAACCCTCACTTGGCAAT
ATCCTTCTTGACACGTGGCAGCTCCAATGAGGCACACTCATTACATAGCCACGTAAAAGA
TAAAAGGTGAATCTGGACCAACTTCTGGAAAATTTGGACTTAAAACATGGAAATGCAGGA
GAGACAGGAAATAGAGTTAAATCCCCCAGATTTAGCTATACACATTAATTGAATTAACTA
AATAATCATTTGGGTCTCATAGACACCAGCTATTTCCCTGATCCAAGATGTTATCTAGCA
GCCTGTATCGCTTCCCAGTCATCCATCCTCTTGACAGGACAGAGCACACATAGAAAATGG
TATTTGTATAGTCCTCTGGGGTAAACAGTTGGAGAGTTAGAATCTCTGATAAGGTCAGAG
GCAACCAGTCCCCGGTCACTTGGGCCACTTCAGGTCCTGCTTGTCCAGACACAGAGAGGG
CTGAGGAAACCAATATTGTGGTGACCAGCTACGAGGCTTAATCCTCATAACCCATAGCCC
AATGTCCTCTTATCAAGGTGCTGTCCTATCTCACCCACAGCTCAGCCAATCCAGTAGGTC
TTCCTTCCCCACCCTGATCACTGACCCATCAATCAAGATAGCCCTCCCATCCAAGGAAGA
GGCCATTTCCCCTCCCACTCCACCCAGGCCAACTGCTATCCCACAGGTTACTCTCTTCTT
CATTTTAAGGCAAGCTATTCCAAAGACTAAAAATGCCTAAGATTCTGTCTTAAAAGCTTA
TCTGCATAGTCATCTTCAAAAGCAAACATGAATTTCTCAAGGAACGGAAACACCCTTAGC
CCCTGCCCTTTTCTCCATAGCATCATTCTCTGCCCCACCAAGCCGGAACTAGGAGGGCAC
TTTCTCTAGGAGAGGTATGACCTGGAGATGATCTGCTTCAGAGCCACCTCAGGGATCTTG
CTTAAAAATGCATATTTTCCCAGGCAAAGTGGCTCATGCCTATAATACCAACAACAGTGG
AGGCTGAGGTGGGAGGATCTAAAGGCCAGGAGTTTGAGACCAGCCTGGACAACATAGTGC
CACCCCTTTGGTACGAATTTTTTTTTTTTTTTTTTTTGAGACAGACTCTTGCTCTGTCAC
CTAGGCTGGAGTGTAGCGGCGCAATCCCGTCTCACCGCAACCTCCGCCTCCTGGGTTCAA
GCAATTCTCCTGCCTCAGCCTCCCAAGTAGCTTGGACTACAGGCATATGCCACCACACCC
GCTAATTTTTGTACTTTTTAAGTAGAGATGGAGTTTCACCATGTTGGCCAGGCTGGTCTC
GAACTCCTGACCTCAAGCCTTCTGTCTTCCTTGGCTTCCCAAAGTGCTGGGATTACAGGC
ATGAGCCACTGTGCCCTGCCAATTTTTTTTTTTTTAATTATCTGGGCCTGGTGTCCTGTG
CCTGTGGTCCCAGCTGCTCAGGAGGCTGAGCCAGAAGGCATCACTTGAGCCCAAGAGTTG
GTGGCTGCAGTGCTATGATGG
>160
CTCACTTGGCAATATCCTTCTTGACACGTGGCAGCTCCAATGAGGCACACTCATTACATA
GCCACGTAAAAGATAAAAGGTGAATCTGGACCAACTTCTGGAAAATTTGGACTTAAAACA
TGGAAATGCAGGAGAGACAGGAAATAGAGTTAAATCCCCCAGATTTAGCTATACACATTA
ATTGAATTAACTAAATAATCATTTGGGTCTCATAGACACCAGCTATTTCCCTGATCCAAG
ATGTTATCTAGCAGCCTGTATCGCTTCCCAGTCATCCATCCTCTTGACAGGACAGAGCAC
ACATAGAAAATGGTATTTGTATAGTCCTCTGGGGTAAACAGTTGGAGAGTTAGAATCTCT
GATAAGGTCAGAGGCAACCAGTCCCCGGTCACTTGGGCCACTTCAGGTCCTGCTTGTCCA
GACACAGAGAGGGCTGAGGAAACCAATATTGTGGTGACCAGCTACGAGGCTTAATCCTCA
TAACCCATAGCCCAATGTCCTCTTATCAAGGTGCTGTCCTATCTCACCCACAGCTCAGCC
AATCCAGTAGGTCTTCCTTCCCCACCCTGATCACTGACCCATCAATCAAGATAGCCCTCC
CATCCAAGGAAGAGGCCATTTCCCCTCCCACTCCACCCAGGCCAACTGCTATCCCACAGG
TTACTCTCTTCTTCATTTTAAGGCAAGCTATTCCAAAGACTAAAAATGCCTAAGATTCTG
TCTTAAAAGCTTATCTGCATAGTCATCTTCAAAAGCAAACATGAATTTCTCAAGGAACGG
AAACACCCTTAGCCCCTGCCCTTTTCTCCATAGCATCATTCTCTGCCCCACCAAGCCGGA
ACTAGGAGGGCACTTTCTCTAGGAGAGGTATGACCTGGAGATGATCTGCTTCAGAGCCAC
CTCAGGGATCTTGCTTAAAAATGCATATTTTCCCAGGCAAAGTGGCTCATGCCTATAATA
CCAACAACAGTGGAGGCTGAGGTGGGAGGATCTAAAGGCCAGGAGTTTGAGACCAGCCTG
GACAACATAGTGCCACCCCTTTGGTACGAATTTTTTTTTTTTTTTTTTTTGAGACAGACT
CTTGCTCTGTCACCTAGGCTGGAGTGTAGCGGCGCAATCCCGTCTCACCGCAACCTCCGC
CTCCTGGGTTCAAGCAATTCTCCTGCCTCAGCCTCCCAAGTAGCTTGGACTACAGGCATA
TGCCACCACACCCGCTAATTTTTGTACTTTTTAAGTAGAGATGGAGTTTCACCATGTTGG
CCAGGCTGGTCTCGAACTCCTGACCTCAAGCCTTCTGTCTTCCTTGGCTTCCCAAAGTGC
TGGGATTACAGGCATGAGCCACTGTGCCCTGCCAATTTTTTTTTTTTTAATTATCTGGGC
CTGGTGTCCTGTGCCTGTGGTCCCAGCTGCTCAGGAGGCTGAGCCAGAAGGCATCACTTG
AGCCCAAGAGTTGGTGGCTGCAGTGCTATGATGGTGACACTGCACTCCAGCCTGAGCAAC
AGGGCAAGAACTGTTTCTAAAATAAATAAATTTTAAAAATGCAAATATCCACCCCAGCCC
CACCCTCTCCCCCCACCTTCCCCCACATTACTACATCGGAATCCCTAGGGTGAGGCATGG
AATCTACATTTTAAACCAGCTCCCAAGGTGATTGTTCCGCACAGTTCCACGTCAGTGTTT
GAGAGAGGCTCTGATTTATTCCAGTCCTCTTTCTTTACAGAGAAGGAAAGCAGAAAGCAG
GCACCAGAGAGGTGAAATGAGCTTGTCCAAGGTCACAGGTTGTTAAGGTGACCAGAGCTG
GACGAAACCCCACCTCTCTCGCTGACTAGCACAGCGCCAGCTAGGAAGAGCCTAGAATAG
CGACCAACTGGCAGGCCAAACCGTCCCCTGCCCCTGCCCCTGCCTCGGAGAAGCGGGCCC
CTGCACTCACCCGCTTGTAGATGTCCTCCCGGCTGGCCTCATACTTCTGTTGCATGCGCT
CCTCCAGGAAGTAGATGCGCA
>161
ATCAGCCAAGACATAGGTATCACTCTTTCAAAAGAAGACATGAAAATAACCTGCTTTGGA
TTCAGTCACATTACCCCAGGGATGGTGTATGGTCTCTCCACCCACCTCTGAAACTTACCT
TTTGCATTTTGCTTTTGGTCCTGGCAATGCACCCTACAATCCTCAGTTTTCATTAACAAC
TAATATCCACAAGGCACTGGAGTATATTGCAGTTGGCTCAATCTTTCTAGAGCCCTAGAC
TGAATGTTAAGAAACAGGTGATTTTTTTCCCCTTTCCACCTACTTTTATATTCACATAAT
CTTTCAGTTTCTTTTCTTTACAATGTCTATTTTTGATGATTTTAAAAGAAGTACATGCCT
CGTAGAAATTTTGGAAAAGAGAAAAGTGTACAGAGAAAAATAAAAATAATCTTTAAAATT
CTACCACCTGAAGGCAACATTGATAAAGATTTGTATGTATTTAGTTGTTCTTCAGTTTAT
TTGCCTGTGTGAATTCTGCAAATGGAAATAATATTGAATGTAACAGTTCTGCATCTTGCT
TTTATTTACACTACGGAAATCAAAGGTTGTGAGGAATATATTTTTAGAGGAAGAGAAAGA
GTCAGGGAAGGAGGAGCAGGAGAAAGAGGCAGGTGGGAGGAGGAGGAGAATTTCTCAGCA
GCATTATAGACCTGTTGAGGATTAGCAAGAATGAATCTAGAGTCTCTCTTCTCAGTGCGG
TTTTATAACATACTAAAACAACACTCATAGAATCCTCTAGGATTTTAAAATAAAATTGAC
TAAGGGTTACCAAGCCGGGAGATGGTTAAGGCAGTTAGAGATTCTAAAGCAGCGTTGAGA
ACACGATTCAAAGAGCTGACTCTGACGTCTAGGTTCAGTATGGAGGTGAATAAACAGCAG
ATGGCCTGGAAGATACAGAGAGTTGAGGAACTGGAATACATGACGCAGTAAACAACATTC
AGAAAGAATGAGGAAGTGGGGAACTTGACCTGTGGTCAAGAAGTATAATTTCAGCATTAA
GGATCCTAAGGGTGGAAAATCTGGAAGAAAGATGAGCTACAAAAGATGGCTGTGCTGATA
GCATACTGAAGTGAATTCGAGTTAAGGCTATGTCAGGTCAAGGTATAACAGTGATGTATG
TCCATGCCTAGTGACCCCTCTAGAATGTCAGTCTCTGGAAGGGAGGGTTTTTAGATCATT
CACTATCATCTGTCCAGCATTAAAGAAGTCTAGATCATAGGAATTGGATGCGTATTTCTT
TTTTTTTTCTTTTCCCGTAACTGAGGAAACAAGACACATATTTCTTAAACAATGATAAAT
ACAATCTGAATGTATAATGGTGTCAAGTTTGATAACCTGTTGTATCCATTCTACAATAAG
GAGACACCCACCAAACAGATATTCCCATCGGCCTTTTGGGGAATGTTCTCTGGAAAGCTC
TTAATAGATGACCTTCTAAGTGCTAGAGGCAATGTTAGATGCTGAAGACTTATAGACAAA
AACGTTTCATTCTGCCGATAAACTTGGAGTATGGAAAATATCAAGTTAACCAACTAGCTA
CATGCTACAACAGAGTAGGCAGAGCGTGTTCTGGCTACACCCAGATCTAGGTTCTAAAAA
TAATTCCTAAAGGAGGTACTTCTGAATCTAACCTCTGAAGGGTATACAAATTTATCCCAG
CAAAGGCAAGGCTAGATGTGTAGGTGGGAACAACTGGTATATTAAGGCCCACTCATAATA
ATTTTAGCTCAGGGTAAATTAAGTCGCAATGACTCTCCAACCAGCTCCCCGGGTCTGCTG
GCAATAATGCTGCTCCTGTGGTGCCAATAACCTGAAAATCTCCAAGTAATACAAGAAAGT
TATACACAGAAAACCTCCAAGTGATACACAGAAAAACCTAAAACCAACTCAATTCCAAAC
TTTACATGTTGTCATTTGGTAGACACAAATGTGAACTTCTTCCTGCAATAAAAACCTATG
TTGACTTAGTTTAAAAGCAGC
>162
AAGCACAGCCCTCTCGGAGAGGCCCAAGAGGAGCAGAAAGGAGCCAAAAGTAAAATCATC
ACTTTTGATCTAGACAGAATCTAGACAGCCTACTTCTTCTGTCAACAAACCCTAAGCTTC
AATTTGCTCCTTCTTTAATATTCACATTATACCATTCACTCCTGTTGAGCTTAGCAATCA
ACTAAAAGCACCCAAGTCTTTTGCATAAGCCCCAAATTTACCTTCTGTGTTTGTACCGTC
TTCACTCTCTCAGGAGTCAGAGCGCTCATTTGGCCCCACCCCAATTCTCCAAAGCTAAAT
CCCACAGATGGAAGCATATCTGTTATAGAGACACCGCTGGAATAGTCTCCCTACCCTCCC
ACCCACTAAAAAACAGAAACGAAGTCTTTGTCTCAATACATGGTCTCTTATCCTTACCCT
TTCCTTGAATGGGGCTTCATTTTAAAGTGTGTCTGGGGGAAGGACTGGAAGAAAACGCAG
TTTCACAGGCCATCTCCAAAATCTGACCTAAAAGCCAACTGTTGCCTGGCCTCAATAAAG
CCTGAGCAGTGTGGTGCCCTGATCTCTTTCCTTCTCCATTCCTCCCCCAAGTGGGCTCCA
ACTGGAGGTTGTGGAGATGAGTGCTGCTGGGCTCTGCTCACTCAGTCCCTTTGCCTTTGT
GTGAGTAGTGACAGATGAGGCTGAGAAGGAAAACGTGGCAGGGTGAGAATAAACCTGATA
TTGTTCAAAGCATCTGACATCAAACATATCTCTCAAGAAGACCTACTGGAATCCCTCTAG
CCACACGAACAAGGAAACGACAGAGAACCATTTCTACAGAAAGTTCCAGGCGGCCTCCCT
GGGTATTTTTAACATCAGGACTCGGTGGAGGGGAGAGTCATTAAGCAAGGGAAACCCCGT
AAAACAGAACATGTGAAAATGACCAAGAGAGGTGGGCTGGGAACCAGGCAGGGCGAGGCT
ACAGAAAAGGGAAGCTGTCACGGGACCCTGGTGGTGAGGGGCGACCTCTCTCTCCCTAAG
GGCGCTGGGGGAGGGGAGGGAGGAGGACCACCAAGTCTGGAGCGCGGCGAGAAGGAAACA
GCCCACCTACCTCGTCCAGGTCTGCTCCATTTTCCAGGCTCTTTCCTTAGTCTCAGGACG
CTCCTCACCCGGGAGGGGAAGCAGCCTGGGAAAATGAGAAGCCTTGCCCACGAATCTCCA
GCGCAAAAGGCAGCAGCTTTTTCCTCCCCAGCTCCTTTCTGCGTCGGCGGCGAAGAGAGA
GCTCTGCTCCCTGCTTTTTTAGAAAATGGATTTGACGTGGCCGAACCTGCGGCTAGCCGT
GCGACCCGCACAAGGGAGGGACTGTTCTCAGTAGGAGGCTGGACTCAGAGCGGCGCGGCG
CCCGGGGCTGTTTCGTGAGCTGGAGCCAGCGGCTGCCCGGGCGGCGGTGCGCGCACTCTC
CAGGCTGAGACACGACTGGCTGGCACGAGTTGCTCGGCACCAGCTGAGCTGTCAACCGCG
AGCGGAGGCGGGGCTCCCGACAACCAGTGTGCTGGGGCAGAATCGGCCCAGGTTACACGC
CCCCTGAACCACCCTCGCGTCTCCCCGACCCCTCTCTCGCTGGCTCAGATGAATGATGAC
GGCAGAGGGCAGAGAGCTTAGAGGACGCGGTACCAAGCCCCGTCCCTCGCCCATCCCAAC
GAAGGTCTTAGAATACAATCAACCAACTACAGGAAGAATTTGTAGAGGAGGTTTTCTTGT
GTGTCTGCATCGCCCCACCCACAGGTAACCCCAGAGCCAGAGATGGAGTCTAGGAAGGTT
TAGGAGCAATCCCGGCTGAATGCAGATGTATACCCTACGTGGTCATGGAACACGATGTTG
TCTTCCTAGAGATGTGACATGCCAGTTTCACCATTAATCCAGGGACAGGACCCTTCATCA
GGAAGGGAAGCATCCCAACAAAACCTTACAGCCCTATTAGCTGCCTGTATCCCAGACATC
TCCTGTTTTAGGGTATTCTAC
>163
ACATTATACCATTCACTCCTGTTGAGCTTAGCAATCAACTAAAAGCACCCAAGTCTTTTG
CATAAGCCCCAAATTTACCTTCTGTGTTTGTACCGTCTTCACTCTCTCAGGAGTCAGAGC
GCTCATTTGGCCCCACCCCAATTCTCCAAAGCTAAATCCCACAGATGGAAGCATATCTGT
TATAGAGACACCGCTGGAATAGTCTCCCTACCCTCCCACCCACTAAAAAACAGAAACGAA
GTCTTTGTCTCAATACATGGTCTCTTATCCTTACCCTTTCCTTGAATGGGGCTTCATTTT
AAAGTGTGTCTGGGGGAAGGACTGGAAGAAAACGCAGTTTCACAGGCCATCTCCAAAATC
TGACCTAAAAGCCAACTGTTGCCTGGCCTCAATAAAGCCTGAGCAGTGTGGTGCCCTGAT
CTCTTTCCTTCTCCATTCCTCCCCCAAGTGGGCTCCAACTGGAGGTTGTGGAGATGAGTG
CTGCTGGGCTCTGCTCACTCAGTCCCTTTGCCTTTGTGTGAGTAGTGACAGATGAGGCTG
AGAAGGAAAACGTGGCAGGGTGAGAATAAACCTGATATTGTTCAAAGCATCTGACATCAA
ACATATCTCTCAAGAAGACCTACTGGAATCCCTCTAGCCACACGAACAAGGAAACGACAG
AGAACCATTTCTACAGAAAGTTCCAGGCGGCCTCCCTGGGTATTTTTAACATCAGGACTC
GGTGGAGGGGAGAGTCATTAAGCAAGGGAAACCCCGTAAAACAGAACATGTGAAAATGAC
CAAGAGAGGTGGGCTGGGAACCAGGCAGGGCGAGGCTACAGAAAAGGGAAGCTGTCACGG
GACCCTGGTGGTGAGGGGCGACCTCTCTCTCCCTAAGGGCGCTGGGGGAGGGGAGGGAGG
AGGACCACCAAGTCTGGAGCGCGGCGAGAAGGAAACAGCCCACCTACCTCGTCCAGGTCT
GCTCCATTTTCCAGGCTCTTTCCTTAGTCTCAGGACGCTCCTCACCCGGGAGGGGAAGCA
GCCTGGGAAAATGAGAAGCCTTGCCCACGAATCTCCAGCGCAAAAGGCAGCAGCTTTTTC
CTCCCCAGCTCCTTTCTGCGTCGGCGGCGAAGAGAGAGCTCTGCTCCCTGCTTTTTTAGA
AAATGGATTTGACGTGGCCGAACCTGCGGCTAGCCGTGCGACCCGCACAAGGGAGGGACT
GTTCTCAGTAGGAGGCTGGACTCAGAGCGGCGCGGCGCCCGGGGCTGTTTCGTGAGCTGG
AGCCAGCGGCTGCCCGGGCGGCGGTGCGCGCACTCTCCAGGCTGAGACACGACTGGCTGG
CACGAGTTGCTCGGCACCAGCTGAGCTGTCAACCGCGAGCGGAGGCGGGGCTCCCGACAA
CCAGTGTGCTGGGGCAGAATCGGCCCAGGTTACACGCCCCCTGAACCACCCTCGCGTCTC
CCCGACCCCTCTCTCGCTGGCTCAGATGAATGATGACGGCAGAGGGCAGAGAGCTTAGAG
GACGCGGTACCAAGCCCCGTCCCTCGCCCATCCCAACGAAGGTCTTAGAATACAATCAAC
CAACTACAGGAAGAATTTGTAGAGGAGGTTTTCTTGTGTGTCTGCATCGCCCCACCCACA
GGTAACCCCAGAGCCAGAGATGGAGTCTAGGAAGGTTTAGGAGCAATCCCGGCTGAATGC
AGATGTATACCCTACGTGGTCATGGAACACGATGTTGTCTTCCTAGAGATGTGACATGCC
AGTTTCACCATTAATCCAGGGACAGGACCCTTCATCAGGAAGGGAAGCATCCCAACAAAA
CCTTACAGCCCTATTAGCTGCCTGTATCCCAGACATCTCCTGTTTTAGGGTATTCTACCT
CCTCGTTTTTCAGTTTCGCCAGCAACTGGGCTCTACCAATAGCTTCAAGGAGGGAGAAGC
TTCCTGACTCCCAGAACACTAGAAAAGCCTCAAGACAGTAGCCATCAGGACCTCGACACT
CCCTTGTGACTGTTTTAAGAT
>164
GGAGTCAGAGCGCTCATTTGGCCCCACCCCAATTCTCCAAAGCTAAATCCCACAGATGGA
AGCATATCTGTTATAGAGACACCGCTGGAATAGTCTCCCTACCCTCCCACCCACTAAAAA
ACAGAAACGAAGTCTTTGTCTCAATACATGGTCTCTTATCCTTACCCTTTCCTTGAATGG
GGCTTCATTTTAAAGTGTGTCTGGGGGAAGGACTGGAAGAAAACGCAGTTTCACAGGCCA
TCTCCAAAATCTGACCTAAAAGCCAACTGTTGCCTGGCCTCAATAAAGCCTGAGCAGTGT
GGTGCCCTGATCTCTTTCCTTCTCCATTCCTCCCCCAAGTGGGCTCCAACTGGAGGTTGT
GGAGATGAGTGCTGCTGGGCTCTGCTCACTCAGTCCCTTTGCCTTTGTGTGAGTAGTGAC
AGATGAGGCTGAGAAGGAAAACGTGGCAGGGTGAGAATAAACCTGATATTGTTCAAAGCA
TCTGACATCAAACATATCTCTCAAGAAGACCTACTGGAATCCCTCTAGCCACACGAACAA
GGAAACGACAGAGAACCATTTCTACAGAAAGTTCCAGGCGGCCTCCCTGGGTATTTTTAA
CATCAGGACTCGGTGGAGGGGAGAGTCATTAAGCAAGGGAAACCCCGTAAAACAGAACAT
GTGAAAATGACCAAGAGAGGTGGGCTGGGAACCAGGCAGGGCGAGGCTACAGAAAAGGGA
AGCTGTCACGGGACCCTGGTGGTGAGGGGCGACCTCTCTCTCCCTAAGGGCGCTGGGGGA
GGGGAGGGAGGAGGACCACCAAGTCTGGAGCGCGGCGAGAAGGAAACAGCCCACCTACCT
CGTCCAGGTCTGCTCCATTTTCCAGGCTCTTTCCTTAGTCTCAGGACGCTCCTCACCCGG
GAGGGGAAGCAGCCTGGGAAAATGAGAAGCCTTGCCCACGAATCTCCAGCGCAAAAGGCA
GCAGCTTTTTCCTCCCCAGCTCCTTTCTGCGTCGGCGGCGAAGAGAGAGCTCTGCTCCCT
GCTTTTTTAGAAAATGGATTTGACGTGGCCGAACCTGCGGCTAGCCGTGCGACCCGCACA
AGGGAGGGACTGTTCTCAGTAGGAGGCTGGACTCAGAGCGGCGCGGCGCCCGGGGCTGTT
TCGTGAGCTGGAGCCAGCGGCTGCCCGGGCGGCGGTGCGCGCACTCTCCAGGCTGAGACA
CGACTGGCTGGCACGAGTTGCTCGGCACCAGCTGAGCTGTCAACCGCGAGCGGAGGCGGG
GCTCCCGACAACCAGTGTGCTGGGGCAGAATCGGCCCAGGTTACACGCCCCCTGAACCAC
CCTCGCGTCTCCCCGACCCCTCTCTCGCTGGCTCAGATGAATGATGACGGCAGAGGGCAG
AGAGCTTAGAGGACGCGGTACCAAGCCCCGTCCCTCGCCCATCCCAACGAAGGTCTTAGA
ATACAATCAACCAACTACAGGAAGAATTTGTAGAGGAGGTTTTCTTGTGTGTCTGCATCG
CCCCACCCACAGGTAACCCCAGAGCCAGAGATGGAGTCTAGGAAGGTTTAGGAGCAATCC
CGGCTGAATGCAGATGTATACCCTACGTGGTCATGGAACACGATGTTGTCTTCCTAGAGA
TGTGACATGCCAGTTTCACCATTAATCCAGGGACAGGACCCTTCATCAGGAAGGGAAGCA
TCCCAACAAAACCTTACAGCCCTATTAGCTGCCTGTATCCCAGACATCTCCTGTTTTAGG
GTATTCTACCTCCTCGTTTTTCAGTTTCGCCAGCAACTGGGCTCTACCAATAGCTTCAAG
GAGGGAGAAGCTTCCTGACTCCCAGAACACTAGAAAAGCCTCAAGACAGTAGCCATCAGG
ACCTCGACACTCCCTTGTGACTGTTTTAAGATCATGGAAAAGGCCTCTTTGGAGATGGCA
TTGCCTCAGGCCCTGTACCATGTACTTATGTATCAAGATTTAAACAAGGCAGACATACTA
TAATTAGAGTGCTTGCCACCC
>165
CTGGGGGAAGGACTGGAAGAAAACGCAGTTTCACAGGCCATCTCCAAAATCTGACCTAAA
AGCCAACTGTTGCCTGGCCTCAATAAAGCCTGAGCAGTGTGGTGCCCTGATCTCTTTCCT
TCTCCATTCCTCCCCCAAGTGGGCTCCAACTGGAGGTTGTGGAGATGAGTGCTGCTGGGC
TCTGCTCACTCAGTCCCTTTGCCTTTGTGTGAGTAGTGACAGATGAGGCTGAGAAGGAAA
ACGTGGCAGGGTGAGAATAAACCTGATATTGTTCAAAGCATCTGACATCAAACATATCTC
TCAAGAAGACCTACTGGAATCCCTCTAGCCACACGAACAAGGAAACGACAGAGAACCATT
TCTACAGAAAGTTCCAGGCGGCCTCCCTGGGTATTTTTAACATCAGGACTCGGTGGAGGG
GAGAGTCATTAAGCAAGGGAAACCCCGTAAAACAGAACATGTGAAAATGACCAAGAGAGG
TGGGCTGGGAACCAGGCAGGGCGAGGCTACAGAAAAGGGAAGCTGTCACGGGACCCTGGT
GGTGAGGGGCGACCTCTCTCTCCCTAAGGGCGCTGGGGGAGGGGAGGGAGGAGGACCACC
AAGTCTGGAGCGCGGCGAGAAGGAAACAGCCCACCTACCTCGTCCAGGTCTGCTCCATTT
TCCAGGCTCTTTCCTTAGTCTCAGGACGCTCCTCACCCGGGAGGGGAAGCAGCCTGGGAA
AATGAGAAGCCTTGCCCACGAATCTCCAGCGCAAAAGGCAGCAGCTTTTTCCTCCCCAGC
TCCTTTCTGCGTCGGCGGCGAAGAGAGAGCTCTGCTCCCTGCTTTTTTAGAAAATGGATT
TGACGTGGCCGAACCTGCGGCTAGCCGTGCGACCCGCACAAGGGAGGGACTGTTCTCAGT
AGGAGGCTGGACTCAGAGCGGCGCGGCGCCCGGGGCTGTTTCGTGAGCTGGAGCCAGCGG
CTGCCCGGGCGGCGGTGCGCGCACTCTCCAGGCTGAGACACGACTGGCTGGCACGAGTTG
CTCGGCACCAGCTGAGCTGTCAACCGCGAGCGGAGGCGGGGCTCCCGACAACCAGTGTGC
TGGGGCAGAATCGGCCCAGGTTACACGCCCCCTGAACCACCCTCGCGTCTCCCCGACCCC
TCTCTCGCTGGCTCAGATGAATGATGACGGCAGAGGGCAGAGAGCTTAGAGGACGCGGTA
CCAAGCCCCGTCCCTCGCCCATCCCAACGAAGGTCTTAGAATACAATCAACCAACTACAG
GAAGAATTTGTAGAGGAGGTTTTCTTGTGTGTCTGCATCGCCCCACCCACAGGTAACCCC
AGAGCCAGAGATGGAGTCTAGGAAGGTTTAGGAGCAATCCCGGCTGAATGCAGATGTATA
CCCTACGTGGTCATGGAACACGATGTTGTCTTCCTAGAGATGTGACATGCCAGTTTCACC
ATTAATCCAGGGACAGGACCCTTCATCAGGAAGGGAAGCATCCCAACAAAACCTTACAGC
CCTATTAGCTGCCTGTATCCCAGACATCTCCTGTTTTAGGGTATTCTACCTCCTCGTTTT
TCAGTTTCGCCAGCAACTGGGCTCTACCAATAGCTTCAAGGAGGGAGAAGCTTCCTGACT
CCCAGAACACTAGAAAAGCCTCAAGACAGTAGCCATCAGGACCTCGACACTCCCTTGTGA
CTGTTTTAAGATCATGGAAAAGGCCTCTTTGGAGATGGCATTGCCTCAGGCCCTGTACCA
TGTACTTATGTATCAAGATTTAAACAAGGCAGACATACTATAATTAGAGTGCTTGCCACC
CTGAAGCTCCTTTTTAGCTTTCAAATAAGACCGTTTTATTAAATGACATAATCACTGTTA
TTATTAGCACTATCACTGACCTTTTTTTTATCTGAAAAAGGCTTTATAGTGCCCACATGT
GGCAATGTTAATTTCGTTGTACTTGTTTCAGAGATGATAAATTTGAGACCCCAAAAGGCC
CAAAGTCTCTGCTAAGGTTCT
>166
GCACTCACCTGAGGTGCGAAGTTTAAAGCGTGCCAAAATCTCGGTAATCAAGATAAATCA
TATTTTAATGCAATATTTTAGAAAAATAGTAATGCAAAAAAAATCCGCAATGAACAAAAT
ATCAAAACTTTAAATAAAGACAGGATCTGACCCTGCATTTTCATGATTCAGGGAGTGTCT
TACTTGCTTCGTCCTAGTCCAGGCCCAACTTGTTCATCCCCAGATGATGTGCCAAAAGCC
ACATCTTTAGGTGTCTCCTCTGGTGCTCTCTAGTGCTATGTTCTGCTGACCTTGTTGGCA
ACAGCTCTCTGTCTGTTATGAATGGTTGGACATCAGGTGGCACCTTTAAGATACCACAAG
GTAAAAGCAACTCTCTGAGCCAAGGCCAGCTCTTCCAACCTCCTTCCAAACAGTCTTACG
TCTCAAGGGCAAGTTTCTGTGATGTATAGGGCATCAGGGAGAGGGTAGAATGGGGTAGAA
AGGGGAGATAATGGGAGAGGGAAAAAAGAACAGGTGACCTCATGAGTTGGCACTAATGTA
ACTAGAGTGCAATTTTTCAAGAGTCTATCTTTTTTAAGAAAACCTTGAGCCCCAACTCTT
ATTTGGAGGCACCTGCTCACTCACCTCCAAAACCAAATCCACCTCACCTCTATTCTTCTT
TTCACATTGTGTACGGGTAGTTCTGGAAATCAAAGTGGCCATGCTGCTTCCTCCATGCAG
CCTGTAGTGAATTCAAGTAGTGTAGGATACTTCAAACTGGAGCTTCTCTACTGTGAATAG
CTGCTCATCCCCAAGTACCAAACCTAATTTTGTGACAATGAAAACCATCTGCAGGTGCCC
CCTGCTGGTGGTACTATCCTAGAGACTTGCCTTCACTGATGTATTTTGTTTGGTCAATGG
TCCAGAAAGTCACAGTCACAGTCACCAACACTATTCCCTATGCCCTTACACCTAAGCAGG
TTCACTTATTTATGCTACCCGCCAGGCACCTGCAGGTGTGTGGCATTTGCATTTTCCTTC
TATGGCTTCCTAGTTCCTCATGGTGGGAACCTGGGGCCCGACTTCTTGCCTCTCAAACTA
TTAATATGTCTGCCTCACAGGGCCAGGCACTTCTCTAGTCTTGAGTCACCCATGTCATTC
TTTTAACCTACCCTCGGGTAGGACACTGGAGCCATAGATGTGAACCTTAGCCTTTAAGGC
ACGCAAGAAGACACTGAAGTCCCCAGGGCCAGTCACTGCCAGCAATGTCTTCCAGCGGTG
GTTGAAGGGATGACTGAGGCAAGCAGAGTCTGAGTTTGTTATTGTTCTGAGGATATAGAC
AAAAATCTTTAATAAGGCTTACATAGCTTGGCATAGTCTTCAGCCTCAGCTCTGGTTATA
CTCCCCCTTCCCTTTTGTGCTTAGTTTGTACTAGTCTTGTTCCAGAAGAAGAAAGGGAGA
ACTAATTCTGCTGCTCCTCTGGTGTCCAGGAGCTCAGGTAATGGATGCAGACTGTAATAG
GCAGTCTCTAAGTTGGTCCCCAGTGATCCCTGGTCATCAAACCCTTGTGTAATTCCCTCG
CCTTGAGTCTGGGATGGATCTAGTACTCATTTGTAATGAATACAGTGGGGCAGCAGTGAT
GGAATGTTGCTTCCGAGATTAGATTATTTTTTAAAAAGCAAAAACAACTGTGGCTTCCAT
TTGGAGTATGCATGCTCTCTTTCTTTTAGATCAGTTGTGCTGTGGGAACTAAGCTACCAT
GTTATAAGCAGACCTATTGTGTGGACAGGAACTAAAGCCTGCCAAATACCGTGTGCGTGA
GTCTGAAAACGGACCTTTCAGCCCCTGTCGAGTCTTGAGATGACAGCAGCCCCAGCTGAG
TGCTTGACTGCAACCTCATGAGAGAACTTGAGGCAATTCTAACCAGCTAAGCTGCTCCCA
GATTTCTGACCCTCCAAAACTGTGAGTACTAAATACTTGCAGTTTTCAGCCACTGAGGTG
ATTTGCTATGCAGCAATAGTA
>167
CAACCTGCCCTCTTGCTCTAACTTGTCTGACCCATGGTTTAAAATGCCCAAAAGCTGATG
TACTCAAATTATAGTACACTTACCTGTTCTGCACCAGCATTTACTTTTGTCTGGAGGAGA
TCACCATGCATGGTCCTATACATGTCTAATGGCATGGAATGATGAAGGGTAGTGTCTTTT
AGGATAGTTGGATACATATATATATATATATATATATATATATATATATGCGGAATGCTA
CATCACAAGAATAAGAATGTGAAAAGAACCAGTTTCTTTTGTAATCCTAAACGTTCTAGT
CTGAGAATTAAAAGCCATTGTTCGAAGAAGGGTGCCCAGGGTCCAGCTGGTCGCCGAAAG
CTTGCTCCGCAATACAGGCTAAGGACCAGCTTCTTTGGAAGAGAACAGATGAGGGAAGCA
GGAGAGAAAAAAGGAAGAGGCAGACGTCACTTCCCCTTGCCGGCTCCGGCAGCGGGTTGG
TCGGCTGAGCGGCAGAAAGGCAGACGGGGACTGGGAAAGGCACTGTCGGTGACATCACGG
ATAGGGCGACTTCTATGTAGATGAGCCAGCGCAGGGGCTGCTGCTTCGCCACATGCTGCT
TCGCCACGAAGGAGTTCCCGTGCCGTGGGAGCGGGTTCAGGACCGCTGGTCGGACCTGAG
TGTCCCAGCTGTGTGTCAGGGCTAGGAGGGCTGGGGGGAGGGGGGGTGTGCGCGGGGCAA
GTGACCGTGCGTGTAAAGGGTGAAGCGTGTGAGGCTGCCGGCGGGGCGGAGAGTGCAATA
ACTCATACTTACCTGGCAGGAGAGATACCCTGGTCACGAAGGTGGTTTTTCCAGAGCGAG
TCTTATCCATTGCACTCCGGATCTGCTGACCCCTGCAGTTTCCCCAAATGTGGGAAACTT
GACTGTATAATTTGTGGCAGTGGTAGACTGCATTCGCGCTTTCCCCTGTATTTTTGTCGT
TTTAAAAATAGGTTTTGTTTGCTGCAGAAACGCATACTGGGCGTCAGCGTAAGCTGAGAA
TCAGGTCTTTGTTCCCATCTGTAACTTCACTGAAACTAAAAATTTGGGACATCGTGGTTC
TCACGTTTGTAATCCCAGCAATCTATGAGGTACGTCGATAGGTTATGTTTATGTTAATAT
CGCTCGACCTCAGGCGTGTGTGGGCAAATATAGTGAACCCGTCTCTACTAATCTCTTATC
TTTTTTTGTTGTTGTTCTATAGAAATAAAACTAAGCTTTTCTTTTCCCTATGGGATTAAC
AGCAAACAGTCCGCTGGAGTGTATGGCGCGATCTCGCCTTACTGCAACCTCTGCCTCCTG
CGTTCAAGCTATTCTCCTTCCTCAACCAGAGAATACTCAGCCTCCCGAGTAACTGGCATT
ACAGGCTCAGGCAACCAAAAAATTAGGTCCGGCTAATTTTTTGAATTTTTAGTAGAGACA
TGGTTTCACCGGGCCGGGCGCACTGGCTCGCGCCTGTAATCCCAGCACTTTGGGAGGCGG
AAGCGGGTGGATCATGAGGTCAGGAGGTCAAGACCATCCTGGCTAACACAGTGAAACCCC
ATCTCTAATAAAAATACAAAAAAAAAAAAATTAGCCGGATGTGGTGGCACGTGCCTGTAG
TCCCAGCTACTCAGGAGGCTGAGGCAAGAGAATCGCTTGAACCCGGGAGGCAGAGGTTGC
AGTGAGCTGAGATCGCACCACTGCACTCCAGCCTGGGCGACAGAGTGAGACTCCGTCTCA
AAAAAAAAAAAAAAAAAAAAGAGTGACAGGGTTTCACCATGTTGGCCACCCTGGTCTTGA
ACTCCTGACCTCAAGTTTTCCGCCTGCCTCGCGGCCTCCCAAAATGTTGGGATTACAGGC
CTGAGCCACCGCACCTGGCCTGTTTACAGACTTTACAGACACATTTTGTTTACAAGCTTT
ACAGGTACAGTTCAATTGCGATTAGTGTATATTATGTTTGGCCCAAGACAAGTGTCTTTT
TTTTTTTTCCAGTGTGGCCCA
>168
CAAACAGATGCTCCCTAACACCTAGCTGAGAATATTTTAACTCACTACAAAGGCCTTTCA
AAACCCCATTCAAAATTTCCCACCAACAAGAAGAGAACCAGTATTTCCCTCTGGAGCCGT
CCTAAGGCTGTTCTCCCTGGAGCAGTGTCGGAGCGATTTTGGACTCTTCTCAGAGCTGCT
CAGCTTGTCTGCCTTCGCCCAGTTGAGAAGCCCATCGTGGATTCGAAGTATGTGGTCACT
ACAGACACTAGAATCCCCAGATTCCTCTTTTCTTTTTTTTTTCTTTTTTTTGAGACCGAG
TGCAATGGCGTGATCTCGGCTCACCGCAACCTCCGTCTTCCAGGTTCAAGCAATTCTCCT
GCCTCAGCCTCCCGAGTAGCTGAGATTACAGGCATGCACCTCCACGCCCGGCTAATTTTG
TATTTTTAGTAGAGAAGGGGTTTCTCCGTGTTGAGGCTGGTCTCGAACTCCTGACCTCAG
GTGATCCGCCCACCTCGGCCTCCCAAAGTACTGGGATTACAGGCGTGAGCCACCGCGCCC
GGCCCAGATTCCTCTTTTCTTGATGAATTTGGGGTGAATGGAGATGATTTCTGGAATCAG
TTACCATAAAAGGACAGTAGCCGCTGTGGCGATTTAGAAGTTCATGTTTCCATGGTAGCT
AAGCGAGAGGGTTAAATAAAAACACAGCGCCCAACGTGGGGCTCGAACCCACGACCCTGA
GATTAAGAGTCTCATGCTCTACCGACTGAGCTAGCCGGGCACTGATTACTGGCGTCTTCT
TATGTGGAATCATTTTCCACTGACGGAGCGGTTGTATGATCTAATTGCATATTATTGCGT
GTGAAAGAAGTTTCAGGACCTAGGACTGGTGGACACGGCAGTAGCCTTTTCATAATAGCT
TTTTGCCATGAAGGAATTCGGGGTTTAGAGAGCGATGGGGGCTGCAGAGAGCCAGGAAGT
CTCGCGGAGGACTCGGGAATCACGAGTCCTGCCTGAAACCTTAGTGTTTTCCGCACATTC
CTTCCACTGAGGGAACCTCCTCACCCACTTCAGAGGAGGGTGCGAAAGAGCCCAAGGAAA
CTCAGATGAGAGGCGCAAAGACCTCTCTGCAAAGCATTTTAATTCTCCATCCTGGAAGAG
GCACTGAGTTCCAGAGTCACAAGGGAAGGGTTCTCTCCTCTGCTCAAGTGAAGGCCAAAA
GAACAACCGTGGTCCCAGCTCCGTGGGCCTCCATATCGCTCTAAAGCTTCCCGCCTGGGC
TGCTTAGCACCTTGGTGGGCGAGCCGCAGTGTGAGCCAACTGGAACTATTGTTGTTTGAG
ACAGGGTCCCGCTCTGTCGCCCAGGCTGGAGTGCAGTGGCGCGATCATAGTTCATTGCAG
CCTCTACTTCCCGGGCTCAAGCGATGCTCCCACTTCACCCTCCCTAAGTAGCTGGGACCA
AAAGCGCCCGCCACCATCTTAAAAATTCTTTTTCTGGCCGGGGGCGATGGCTCAAGCCTG
TAATCCCAGCACTTTGGGAGGCCGAGGCGGGTGGATCACGAGGTCAGGGGTTCGAGACCA
GCCTGACCAACATAGTGAAACCTCGTCTCTACTAAAGATACAAAAATTAGCTGGGCGTGG
TGGCGGGCGCCTGTAATCCCAGCTACTCAGGAGGCTGAGGCAGGAGAATTGCTTGAACCC
GGGAGGCGGGGGTTGCAGTGAGCCGAGATCGCGCCACTGCACTCCAGCCTGGGCGACAGA
GCAAGACTCTGTCTCAAAAAAAAAAAAAAAAAAAAAAATTCTGACATTGTGGGGAGGCGT
CTCAAGCTGGTCGCGAACTCCTGGGCTCCAGGGATTCTCCCGCCTCCGAGACTTCCCAAA
GCTGCTGGGATTACGTAATGGCGCGAGCCACCACGTCGGCCTGGAGCTATTGTTATTCAC
CGAATCTGTGGACTGCACTTCCGCGGGGATGCCTTAAGCGAAGGCAGAATTACAAGCATG
TGTCACTCTTTTAAAAGTGTT
>169
CCCGAGTAGCTGAGATTACAGGCATGCACCTCCACGCCCGGCTAATTTTGTATTTTTAGT
AGAGAAGGGGTTTCTCCGTGTTGAGGCTGGTCTCGAACTCCTGACCTCAGGTGATCCGCC
CACCTCGGCCTCCCAAAGTACTGGGATTACAGGCGTGAGCCACCGCGCCCGGCCCAGATT
CCTCTTTTCTTGATGAATTTGGGGTGAATGGAGATGATTTCTGGAATCAGTTACCATAAA
AGGACAGTAGCCGCTGTGGCGATTTAGAAGTTCATGTTTCCATGGTAGCTAAGCGAGAGG
GTTAAATAAAAACACAGCGCCCAACGTGGGGCTCGAACCCACGACCCTGAGATTAAGAGT
CTCATGCTCTACCGACTGAGCTAGCCGGGCACTGATTACTGGCGTCTTCTTATGTGGAAT
CATTTTCCACTGACGGAGCGGTTGTATGATCTAATTGCATATTATTGCGTGTGAAAGAAG
TTTCAGGACCTAGGACTGGTGGACACGGCAGTAGCCTTTTCATAATAGCTTTTTGCCATG
AAGGAATTCGGGGTTTAGAGAGCGATGGGGGCTGCAGAGAGCCAGGAAGTCTCGCGGAGG
ACTCGGGAATCACGAGTCCTGCCTGAAACCTTAGTGTTTTCCGCACATTCCTTCCACTGA
GGGAACCTCCTCACCCACTTCAGAGGAGGGTGCGAAAGAGCCCAAGGAAACTCAGATGAG
AGGCGCAAAGACCTCTCTGCAAAGCATTTTAATTCTCCATCCTGGAAGAGGCACTGAGTT
CCAGAGTCACAAGGGAAGGGTTCTCTCCTCTGCTCAAGTGAAGGCCAAAAGAACAACCGT
GGTCCCAGCTCCGTGGGCCTCCATATCGCTCTAAAGCTTCCCGCCTGGGCTGCTTAGCAC
CTTGGTGGGCGAGCCGCAGTGTGAGCCAACTGGAACTATTGTTGTTTGAGACAGGGTCCC
GCTCTGTCGCCCAGGCTGGAGTGCAGTGGCGCGATCATAGTTCATTGCAGCCTCTACTTC
CCGGGCTCAAGCGATGCTCCCACTTCACCCTCCCTAAGTAGCTGGGACCAAAAGCGCCCG
CCACCATCTTAAAAATTCTTTTTCTGGCCGGGGGCGATGGCTCAAGCCTGTAATCCCAGC
ACTTTGGGAGGCCGAGGCGGGTGGATCACGAGGTCAGGGGTTCGAGACCAGCCTGACCAA
CATAGTGAAACCTCGTCTCTACTAAAGATACAAAAATTAGCTGGGCGTGGTGGCGGGCGC
CTGTAATCCCAGCTACTCAGGAGGCTGAGGCAGGAGAATTGCTTGAACCCGGGAGGCGGG
GGTTGCAGTGAGCCGAGATCGCGCCACTGCACTCCAGCCTGGGCGACAGAGCAAGACTCT
GTCTCAAAAAAAAAAAAAAAAAAAAAAATTCTGACATTGTGGGGAGGCGTCTCAAGCTGG
TCGCGAACTCCTGGGCTCCAGGGATTCTCCCGCCTCCGAGACTTCCCAAAGCTGCTGGGA
TTACGTAATGGCGCGAGCCACCACGTCGGCCTGGAGCTATTGTTATTCACCGAATCTGTG
GACTGCACTTCCGCGGGGATGCCTTAAGCGAAGGCAGAATTACAAGCATGTGTCACTCTT
TTAAAAGTGTTAATTAAAAAAAAAAAAAACCGCCACCCCAGCAAGTTAGAACCACCTGCC
GTGACTCGGATTCGAACCGAGGTTGCTGCGGCCACAACGCAGAGTACTAACCACTATACG
ATCACGGCGAGCCACTAACCAGGCGGCGCGCTACAGCTGGATTTAATGCCTCTTGAAATA
GGAATGGCTATTTCGTGCTACTTTTATTTGGCCAGTCCCTGACGTCCGCATCAATCAATT
CCAAACTTTTTCACTCTGCAACCTTGAAGCTCCGACACCTGAATCAGTTTCTTAGACTCT
AAATCCCTCGATGCCAGCGATAGCACCACCCGCTCCGCTGGGCGGCGGCGGGCCAAGGTC
CTGACTAGAGGGCAGAAAGCG
>170
TAGGACTGGTGGACACGGCAGTAGCCTTTTCATAATAGCTTTTTGCCATGAAGGAATTCG
GGGTTTAGAGAGCGATGGGGGCTGCAGAGAGCCAGGAAGTCTCGCGGAGGACTCGGGAAT
CACGAGTCCTGCCTGAAACCTTAGTGTTTTCCGCACATTCCTTCCACTGAGGGAACCTCC
TCACCCACTTCAGAGGAGGGTGCGAAAGAGCCCAAGGAAACTCAGATGAGAGGCGCAAAG
ACCTCTCTGCAAAGCATTTTAATTCTCCATCCTGGAAGAGGCACTGAGTTCCAGAGTCAC
AAGGGAAGGGTTCTCTCCTCTGCTCAAGTGAAGGCCAAAAGAACAACCGTGGTCCCAGCT
CCGTGGGCCTCCATATCGCTCTAAAGCTTCCCGCCTGGGCTGCTTAGCACCTTGGTGGGC
GAGCCGCAGTGTGAGCCAACTGGAACTATTGTTGTTTGAGACAGGGTCCCGCTCTGTCGC
CCAGGCTGGAGTGCAGTGGCGCGATCATAGTTCATTGCAGCCTCTACTTCCCGGGCTCAA
GCGATGCTCCCACTTCACCCTCCCTAAGTAGCTGGGACCAAAAGCGCCCGCCACCATCTT
AAAAATTCTTTTTCTGGCCGGGGGCGATGGCTCAAGCCTGTAATCCCAGCACTTTGGGAG
GCCGAGGCGGGTGGATCACGAGGTCAGGGGTTCGAGACCAGCCTGACCAACATAGTGAAA
CCTCGTCTCTACTAAAGATACAAAAATTAGCTGGGCGTGGTGGCGGGCGCCTGTAATCCC
AGCTACTCAGGAGGCTGAGGCAGGAGAATTGCTTGAACCCGGGAGGCGGGGGTTGCAGTG
AGCCGAGATCGCGCCACTGCACTCCAGCCTGGGCGACAGAGCAAGACTCTGTCTCAAAAA
AAAAAAAAAAAAAAAAAATTCTGACATTGTGGGGAGGCGTCTCAAGCTGGTCGCGAACTC
CTGGGCTCCAGGGATTCTCCCGCCTCCGAGACTTCCCAAAGCTGCTGGGATTACGTAATG
GCGCGAGCCACCACGTCGGCCTGGAGCTATTGTTATTCACCGAATCTGTGGACTGCACTT
CCGCGGGGATGCCTTAAGCGAAGGCAGAATTACAAGCATGTGTCACTCTTTTAAAAGTGT
TAATTAAAAAAAAAAAAAACCGCCACCCCAGCAAGTTAGAACCACCTGCCGTGACTCGGA
TTCGAACCGAGGTTGCTGCGGCCACAACGCAGAGTACTAACCACTATACGATCACGGCGA
GCCACTAACCAGGCGGCGCGCTACAGCTGGATTTAATGCCTCTTGAAATAGGAATGGCTA
TTTCGTGCTACTTTTATTTGGCCAGTCCCTGACGTCCGCATCAATCAATTCCAAACTTTT
TCACTCTGCAACCTTGAAGCTCCGACACCTGAATCAGTTTCTTAGACTCTAAATCCCTCG
ATGCCAGCGATAGCACCACCCGCTCCGCTGGGCGGCGGCGGGCCAAGGTCCTGACTAGAG
GGCAGAAAGCGTCAGCTGCAACCCGGGACCACGCCGCCTCTCGCCTCTCTCCTCTCACCT
CTCTGCCTCCATTTCCCTCTTCCCCCTCCAAGGAATCAAGCTGCTTCGCCCAGGGATGAG
AGGGGCAGCCTCGAAGGATTTTTCAAATTACATCTGCAGCCTGTACCACGGAATTGAGGT
TTCTCTTCCCAGAATGGTGGAACCGGAAGAAAAACGGAGCTAGTGAGCTGGGGAGGGGAT
GAGAGCCCCGTCTTAATTTCTTGCTTCCCTCACAGGTACAAGAAGCGCTGTGTACTCTCT
GGCATTGTGGGAGCTTGTGCTGACTTCCTCATCTTGACTCATAAATATATCAGAGCCACC
TCTGCCGATTCAGAAAAACAAATCCAACCAGCCTCTATTTCAGACACTTCCTTAGACCCC
TAGGAGAGTTATTGTTAACTTCCCTAGACCCCTAGGAGAGTTATTGTTTGGACGCCAGCG
GCCGAACCCATCAGACGGGCT
>171
TGTACTTGCATTTGCATAAAACATCTCTAACATCATGAAGAAACTTAACAGCGGTTACTT
CATTAGAGAGAAAATAAATGGTAGAGGTGAAAGGTTTATCAGTTCTGCCCTTTTGTATAT
TTGAATCCTAAACCATGTAAATATATTACCTTTTCGAAAATCCAGTAATTAAATTGAAAG
AAAATACGTTACTGAAGGATATTTATTTCCACTGCAAAGTGTTAGAAATACATTGTTAAC
CTTAAAAATAGCTGGTGTTGGCCGAGCATGGTAGCTCACGCCTATAATCCCGTCACTTTG
GTAAGGCAGAGGCGGGTGGATCACCTGAGGTCAGGAGTTCGAGACCGGCCTCACCAATAT
GGTGAACCCCGTCTCTACTACAAATACAAAATTAGCCGGGCGTGGTAGCGCAGGCCTGTA
ATCCCAGCTACTTGGGAGGCTGAGGCAGGAGAATCGCTTGAACCCGGGAGGCGGAGGTTG
CAGTGAGCCGAGATCGCGCCACTGCACTCCAGCCTGGGGCAACGACAGCGAAACTCCGTC
TCAACAACAACAAAAACAGCTGGTGATAAAATAGTATTATAGCATACTTCCACTTTGTTT
CAAAACCTAGATATTGAGTGGTCTTCGGGTGATAGAATGGTGAGCGATTTCTTTATTTGT
GTTTTTCTACATTTTCTGTATTTCAGTTTTCAGTGGGATGGGGAAGATTGACTAGCAGAT
AACGTTTATTTAAAAGATCCTGAGAGAAAGCAGTAAAAGAAGATGTTACTCTTTCCCTGA
CCGGGAATCGAACCCGGGCCGCGGCGGTGAGAGCGCCGAATCCTAACCACTAGACCACCA
GGGAAGCTGCTAACCCTTCCCGGTTGCAGCTATATGATTCTACTAAGTGCTGCGGTTCGT
GCCTGTAACTGCTAAACACTGAAGCCAAAGTGGCCAGATTGCTGGAGCTCCTAGTTCGAG
ACCAGCCTGGGCAAAGTGGCAAACCCGGGCTCTATCAAAAGCACAAAAAAATTAGCCGGG
CGTGGTGGCGCTTGCCTGTAGTCCCATCTACCCGAGAGGCCGGATCGCTTGAGCCTGGTA
GGCGGAGGTTGCAGCGAGCCGTGATCGTGCCACTGCACTCCAACTTGATGACAGGGCCAG
AGCCTTCCTCAAAAAAAAAAAAAAATTACATTATTCTAACTAAAAGTTTATTTCCACTTA
TTCTTTTTCATATTATTTTTCACTGCCTAGATTCTGAGATTCTTGCATACTGGGCCTTTC
CTATGTTGGGGCTTCTTCCCGGTACTTCTTTCCTGCAGTAGAAAACATTGTGAAAGAATT
CTCCAGCCCGGCTCTCAGAGCCTAGGGAGCATCGTGTACACGTGATTACAGTCCCCAAGA
CCAGAGACCAATGTCCGGAGAGAAGAGGGTGAGACAGAGAGGAAGCTCACCTCCTTGTAG
TTGCAGTGATTTCCGAAATTGTGAACATTAGAAAAGTAGAGACCCAGCTACGTCTTTGCC
AAAAACAACCAGGAACTTTTCCTTAAGGAACATAAAAGACGTCATGCGAGTAACACTAGG
AGATCCTGGGCCCACTGTACCTTTTTTCATGTCGTGTGAATTGTAGGCCAAACTGTTAAA
ACAAATATTACAGACGAGTGAAAATCACTCAGCCTAGAGGTACTTGGTGCTCAGCAGGAT
CTGAGCTCAACTCACTAGTGGGAGACTAAGAGAAACTCAGGGCCTTTAACCTTTAAAAAT
TACGAGGTCCCGGGCGCGGTGGCTAATGCCTGTAATCCCAGCACTTTGCGAGGCCGAGGC
GGGTGGATCACGAGGTCAAGAGATCGAGATCATTCTGGCCAACATAGTGAAACCCCGTCT
CTACTAAAAATACAAAAAGTAGCCGGCGTGGTGGCGGGCGCCTGTAGTCCCAGCTACTCG
GGAGGCTGAGGCAGGAGAATCGTTTGAACCCGGGAGGCGGAGGTTGCAGTGAGCGGAGAT
TGCGCCATTGCACTCCAGCCT
>172
TCCCACCCCTAATTATCTCCACAAAGAGCTATATAAATTGGGCAGGGGTATGTGTACAGT
CATCTCAGCTCTAACAACCCCAGTTCTTCTTTCAATTCTCCTTTCTCCCTTCATACAATT
GAGATGTTTGTCCTTTGCACTTTCCCCAAGATAGCAAAGGTGATACAAATGTGGAAGGAG
GGGAAGTGTAGAAAATAAACTGTCATCATCCTCTATTCCCATCTCCAGGGAACAGACAGA
TTATATGAACTCTGACCAAATGATTTGCTTGTCTGAAGAAACAAATAATAGGTACAGTTA
CTCTCTGTATCCTAAAGAAAGACACGAGGGTCCAGAGTCCTTCTTCAGTATATAGCCTCG
TCCATATTGTCATCACTGTCACCACCAAAGTCCTCTCCATTGTCAAAATATGACATGATG
TAATCAGTTTCCTGAAATGGAAAAAAAAAAAAAAGTAAAAGTCAATTTGGCATTCACCTT
CCTTCCTGTGTACCAGACCCCTTTCCTCTCAGTCACACCATTCCAGGCCTGAGACATCTC
TTCCAGCTGTAGTTTGTAGAAGGGGGGCAGATGAAGTAGAGAGAAGCCCCTACCCTGGGG
GGCACTATCTCTGTTGGCATGCCAACCCTCTGAGGAGAGCAACCCTAGTATAAAGAGGGT
AAAGGGAGGGGGACTAAGGTGGAAGGAGTCCCCTTCACCTCTTCATGTTCTTCTTCATCA
TACTCTTCTTCTTCCTCCTCTTCCTTCTCTTCTTCTTCTTCTTTCTCCTCATCCTCCTCT
GAAGTTACTTCTTCTTCCTTCTTCTCCAGGGTCTCATGTGGGGATGAATAGGAATAGAAA
CTCAGGTTCAGTTCACAGAAGGGAAAAATTGAGGCACACATGGGCCAAGAGAGAGGGAAT
GGATCCAGGGCTCAGGAGGTCTCTATGCACACTTCCTCCTCACCTCTAGTTTCTGTATTG
TTTCCTCCTTATCTTCTGTGGTCTTAGGGGGCCTCTTGGGGAGCAGAATTGTAATCCCTG
GTGGAGGGATCAAAAGGTAAACCTTCAGAGAGCAAATTTTGCCAGCTTTATAGCCCATCC
TCATGCAAAGAACATGTCACTCTGCTGCCCTCATGTGGCCACTATGACATCTAGCAACAA
CACTTGGTAGATTGGGTATAGGAACTGGGATGGAAGGTGAGACCAGCAGCAGCCTCGGCC
CTCAGGCTGATGAAGGAAACCTCTCTTCTCCCTCCTTTTTTCCAGATACACTCACGTTCC
TTCTGTAGCTTCCGCACTCGGATCTTTAGCTCCCGGGGTAGACGCCGCCAATCTGGGAAT
AGTGGGAACGTAAATGTCAATAGGACCCTGCCTGGGGTCTCCAGTGAATACTGACTGGTT
TTAAAGGGGGGTGAGGGTTTTAAAGGAGAGGAAGGAAGGGGCTGGGCCAAAGTTGTTCAG
TGGCTTGGATATCTCCTGAGTAGTGGGAACTATTTAATAGCTTTTTCAGGTAGAATCTGA
GAATGTGTTGGACCATAACTAAGGCTCTAGCTTGCAGATGCTGGATCGGGGAATGGGGTG
GGGTCATGGGCGTGGTGGGAATAGCTTGAAGCATCCCATGCATTTGAAAGAAGGGCAGTC
AATGAAAGGGCCCATCACCTACCAGGGTTCCAATCGATGGCATTGTCAATCGGACCTGAC
ATCTGATATTTGTCTGAATAACGCTCCACATCTGAGGGGTGGAAGGGTCAAAGTTTTATC
CCTTCAGAGACCCAGAACAGGACTGTTCCTGAGAGTCCAGCCCTCTCAATACTGAGGAAT
TATCTGTTTCCTTACCCCAAACCCAGAGCCCAGGGGGTCAGCTTCAGTGAGGACCTTATC
ACTTTTTTTTTTTTTTTTTTTTGAGACAGAGTCTCGCTCTGTCCCTCAGGCTGGAGTGCA
GTGGTACAATCTCAGCTTACTGCAACCTCCACCTCCCAGGTTCAAGCGATTCTCCTGCCT
CAGTCTCCTGAGTAGCTGGGA
>173
TGACCAAATGATTTGCTTGTCTGAAGAAACAAATAATAGGTACAGTTACTCTCTGTATCC
TAAAGAAAGACACGAGGGTCCAGAGTCCTTCTTCAGTATATAGCCTCGTCCATATTGTCA
TCACTGTCACCACCAAAGTCCTCTCCATTGTCAAAATATGACATGATGTAATCAGTTTCC
TGAAATGGAAAAAAAAAAAAAAGTAAAAGTCAATTTGGCATTCACCTTCCTTCCTGTGTA
CCAGACCCCTTTCCTCTCAGTCACACCATTCCAGGCCTGAGACATCTCTTCCAGCTGTAG
TTTGTAGAAGGGGGGCAGATGAAGTAGAGAGAAGCCCCTACCCTGGGGGGCACTATCTCT
GTTGGCATGCCAACCCTCTGAGGAGAGCAACCCTAGTATAAAGAGGGTAAAGGGAGGGGG
ACTAAGGTGGAAGGAGTCCCCTTCACCTCTTCATGTTCTTCTTCATCATACTCTTCTTCT
TCCTCCTCTTCCTTCTCTTCTTCTTCTTCTTTCTCCTCATCCTCCTCTGAAGTTACTTCT
TCTTCCTTCTTCTCCAGGGTCTCATGTGGGGATGAATAGGAATAGAAACTCAGGTTCAGT
TCACAGAAGGGAAAAATTGAGGCACACATGGGCCAAGAGAGAGGGAATGGATCCAGGGCT
CAGGAGGTCTCTATGCACACTTCCTCCTCACCTCTAGTTTCTGTATTGTTTCCTCCTTAT
CTTCTGTGGTCTTAGGGGGCCTCTTGGGGAGCAGAATTGTAATCCCTGGTGGAGGGATCA
AAAGGTAAACCTTCAGAGAGCAAATTTTGCCAGCTTTATAGCCCATCCTCATGCAAAGAA
CATGTCACTCTGCTGCCCTCATGTGGCCACTATGACATCTAGCAACAACACTTGGTAGAT
TGGGTATAGGAACTGGGATGGAAGGTGAGACCAGCAGCAGCCTCGGCCCTCAGGCTGATG
AAGGAAACCTCTCTTCTCCCTCCTTTTTTCCAGATACACTCACGTTCCTTCTGTAGCTTC
CGCACTCGGATCTTTAGCTCCCGGGGTAGACGCCGCCAATCTGGGAATAGTGGGAACGTA
AATGTCAATAGGACCCTGCCTGGGGTCTCCAGTGAATACTGACTGGTTTTAAAGGGGGGT
GAGGGTTTTAAAGGAGAGGAAGGAAGGGGCTGGGCCAAAGTTGTTCAGTGGCTTGGATAT
CTCCTGAGTAGTGGGAACTATTTAATAGCTTTTTCAGGTAGAATCTGAGAATGTGTTGGA
CCATAACTAAGGCTCTAGCTTGCAGATGCTGGATCGGGGAATGGGGTGGGGTCATGGGCG
TGGTGGGAATAGCTTGAAGCATCCCATGCATTTGAAAGAAGGGCAGTCAATGAAAGGGCC
CATCACCTACCAGGGTTCCAATCGATGGCATTGTCAATCGGACCTGACATCTGATATTTG
TCTGAATAACGCTCCACATCTGAGGGGTGGAAGGGTCAAAGTTTTATCCCTTCAGAGACC
CAGAACAGGACTGTTCCTGAGAGTCCAGCCCTCTCAATACTGAGGAATTATCTGTTTCCT
TACCCCAAACCCAGAGCCCAGGGGGTCAGCTTCAGTGAGGACCTTATCACTTTTTTTTTT
TTTTTTTTTTGAGACAGAGTCTCGCTCTGTCCCTCAGGCTGGAGTGCAGTGGTACAATCT
CAGCTTACTGCAACCTCCACCTCCCAGGTTCAAGCGATTCTCCTGCCTCAGTCTCCTGAG
TAGCTGGGACTACAGGCACACACCACCACGCCTAGCTAATTTTTGTATTTTTAGTAGAGA
CGGGGTTTCACCATGTTGGCCAGGATGGTCTCAATCTCCTGACCTCGTGATCCACCCACC
TCGGCCTCCCAAAGTGCTGGGATTACAGGCGTGAATTACTGCGCCCGGCCCCTTATCACT
CTTCTAACCTGTTCCTTTTCCACCCAAAATTACGATTTTTTTTTTTTCAGACAGAATCTC
GCACTGTCGCCTGGGCTGGAG
>174
GTGGAATGCATTTCCTTTAGCTATATATTTCTTATTTAGAATATTTGTAGGATATTGACT
AAAGAACAGGTATCAAAAAATTGAATGATCTACAAGAGAGATAAGAGAGTTCCCTTACTA
AAGATGTTTACATAGAAGCTGGGTAAAAATTTACTACATAGGGTTTGTAAGAAGGATGCA
TGGCTCTAGTAGAGGATTCCCTATGATCAGCATGATTTAGCATTGTGTCTGGCATATAGT
AGGTGCTCAATAAATATTTATTGAATGAATAAATACATCATTTCTATGGGCCTTTCCAAA
CTTGAGAAATTGTGATCCATAAAGCCTCCCCTCACCATTCCAGTTCTCCTTGCTTTCTTC
CTTCTCTAGATTGTAGAAACAATTATGAAACACTAATATTATGAACCACTAATTTAATGG
CTCTTAATTACATACTGTATTGTCTTTTATTGTTCCCTAGTTATGTTAGGAGTTTAAATT
CTGCCTCCCCAAAAAGAGTGCTAGTTACCAGAAATCAATTCTATTTAACTAACGTTTATT
GGGCACTATATATTAACTACTAGCACCTGTCCTACAAAACCTTCTATTCTAAAAGGCATA
GAAACGTTAAAGAGAGACAGTGCACTAAGTGTCCTAATAAAGGTATATACAAAACGCTAT
CGTAGACGGGGGAACAATTCATTTTGCAAGAAAGGCGGCCCAGGAAAACTACAGGTAGCA
TTTCAGCTAGTCTTCATAGATAACAGGAGTTTGTCAGGCTCTTGGGATAATATTAATAGA
TTAGGGGGAAGTTGATGCTATAGCAAAGACAGATACAAGAGGCTGTCTCGTTTTCTGCTT
TAATGTCTCTCCCCATGCGCGATAGAAAACTGCCATTCTCTAGTATACAATCAATACAGA
AATGGAAGCCCAGGGGAGAAACGGTAGGGAGCCAGAAGGGGGCTGATCCAACAACCTGAC
GGAAAGCGTTGTCTATTTCGCAGCCTGGCCGGGGTGAACAAGTTTGGCAAGTGTCGGACC
GAACCAGGTCAAGCCTTACCTGCTGCCCCTCCCCAAAGCGGAGCCCAAGCCGCGACCAAC
TTGAAATGTACTGGGCTTCCTCAAGTCGGTGGCGTTCTAAGCCCGCCTCCCGGAGCTCCC
TATTGGTGAGTTTTCTCGGCCAATGCAGGAGAAGCCGAGGAGGGAAGTCCGCCCTCTTGA
AGCCTAGGAAGAGAAGGAGGGAGGGAGCGAGTACGCCCGGAACCGAAGCTTGCGAAGCGG
GTCGCAGAGAGAGATGGGCGTTGCAGAATCAGCTGGGGTCACTTATTTCCGGTCTCACTC
CAGATGAAGGAGCCACTAGCCGGCGAGAGTTCACCGAGGGAACGTGACACTCATATCTCA
TCGAGGGACCGTGTTGAGGGAGCCCCTACAGAGAGGCCAAAGGAGGAGAGGGCCTACGGA
GAAATGAACCTCTGTAAAAGCTGCTCTTTAGGGATCAGTCTTTTTGTGACTCTAGCTTCA
TAGCTTGGTCTCTCCATTACTCCAGCCTTCCTTTCAATCATACACTGCCTCTCTCCAGCA
CCACCAATGGATACTTCTTTTCTAAAAATGTTTTTCTGTGGGTTGCTGCCGTGTCTGTGA
GAAGGTGGGCAGAGGGTTCAAGAAAGGAAGGATTTGGGATCAGCGTACCAGGGTTGGGGA
GACAGGGCAGGAGCCCAGCTTTTTCTGCATTTTCCACTACTTTCCACTTCCTGCGAGCTC
CTTGGGAAAGCCAGCAGAGTGGAAGGAGGAGTCCTATTTTCACAGAAAGCAGAAACAAGG
GAGAAAGGTTCAGAATGGAGATGAAATCTAGGAGTTAGTCAAGAAGAACATCCCAGATGT
CAGAGAAAATGGCCTGTAGACTGGGAGGCTGTAGGTGTAGTGGCAAGCGCCCAGTCTTTG
CCATAGGACAGAAACATAGCTGTGAAGCTTTGGAGAGCTTGCTTAACCTTATTAAGTCTG
TTTCCTCATCTGTAACAAGAA
>175
GGTTAAATTATTCTAAGCCAAATAAAATAAATTTGAATTCCATTTTTGGAAACAGAACAA
AAGTGAAGACCTCAGATAAGTCTGAGAGCTACTGGCAAGGTTCCCAGTCTAGGCATTTGG
CAGTGACGCTTATCTTTTCTTCTACAGCTTGGCTTCTTTGCCCATAAGAAAATCCCTGAG
GAAGAAAAAAGAGAAGAGAAGTTGGAGCAATGAATGTAGAATAAGGGTCTAGAAAGTCCT
CCCTGGCAGCTTCTTCAAGAGACTTGCATAAAAGCAGAGGTTTGGGGGCTCAGATGGGAC
AAGAAGCCGCCTCTGGACTATCTCCCCAGACCAGCAGCCTGACTTGACTTTTGAGTCCTA
GGGATGCTGCTGGCTAGAGATGAGGCTTTACCTCAGACAAGAAGAGCTGGCACCAAAACT
AGCCATGCTCCCACCCTCTGCTTCCCTCCTCCTCGTGATCCTGGTTCCATAGCCAACACT
GGGGCTTTTGTTTGGGGTCCTTTTATCCCCAGGAATCAATAATTTTTTTGCCTAGGTGCC
TGACTCCTTTCAGATTCCCTCTTTATCTTCCCTCACAGTTTGGAAAGGATGAGGGTTATC
TTCCTCGATTCTTCCACCCTCTCACTTTCCTGCCTGTTCCCCACTCCACAGGAGGGAGCT
GACGTTGGCTTGAAAGGAGTAAAGTCAACATCTGCTGCTTTCCTGTGGACTCTGGTGATT
CATAGAGCCGGATGGGGAGAGTCAACAGGAAAAAAGGAGGGAGGAGGAAAAGCCACAAGA
GACATTCTGTACAATTCCAAGGAACAGAGAAGCCTTTAGACAGGCAACTGCCATCCCCCC
TGAAACCTGAGACCTGTAGTGCACTCGACCGCCCTCAGGTGTTGGTGAAACAGAGCTGCC
CCCAGGCTCGCTGGGCATAGGCTTCCTGATTCCAAGCCTTTTCTGGGAGCAAAGCCAGGG
CCTGGTGCCTGATTTTCTGAAGCCAGGAGCCCTCAGGTGGCTGGAGCTGGAATAGCAGGG
AGGACTGGGTGTACCTAGGCAGTATTTTCTCTACTTCTCTCAAGTCTTATACTCACTCTT
GAGCCCTCCTTGGGGCCTGCTTAGAAAGCAGACAGGAGAGAGAGTACTGCTACTTGATGA
TGGGAAATGCTTTCACTTTACCAGCTTTGGGAAGCAGCAGCCCCATGGGATCTAAAAGTG
TGGAGTCTGCATTAAGAAACCTACATGGGTGGCATGGGGCTCTGGGGAGCAAGCCCTTAC
TTGCTCAGCACTGGTTATGTAGCACAAATAGCTCCTAGGAAAATGTTTCTGGGGCAACCC
TAGAACCCTGGTCATATTTTGCAGGGTTTCTCTGGTGGAATCAGTTTGCCAGCCCTTGCT
TGATGCTTACTGGAAATCTCCAGGTTAATTTCTATCTCTGATCCCTCCCCAACCCACTCC
ATATTTGGGTCATGGACAGTAAAGGCAGTTGGATTCTCATAGACAACTGGGTAACTTATA
TTTCTTTGTAATCAAGACTTGAGATATCGAAGTCAGTTATTGGTCTCCAGAGTGCAGCTC
TGGGAGCCTTTTGAAGAATCAGCACTCATTAAGAGCTGAGAAGAGAGAAGACCTGATTGG
GTGGTTGACTAGCAGTCACAGAACCTGTCCTCCCAGGCTGTTCCTGAGGCCTGACCACAG
TATTTATTTTGGCATGTCTCTGGCCTTCTGCAGAGGCCCACCCTCATGGGCATTGTCTCT
GTTTCCCAGTGGGGTGGACAGTATATCAGATGGTCAGAACAAATAAAGTTCAGTGTCAAA
TGACTTTTGGCTCTATATGTATTCCCTAGGATATAGACTGCTCAGTAATAGTGAGAGGTA
GATACTTGTTTTGCCTGGGATTTTACAGAGTGGAGTCCCTGGAAGGCAAAGTTAAGAAGT
ATTTTAAATGTTTTCTGTGGCTTTCCCACAGGAGATGTATTCTAGCCTCCTGTAATTCTC
ACCTGCTTAAGTGACCAGAAA
>176
AGAATAAGGGTCTAGAAAGTCCTCCCTGGCAGCTTCTTCAAGAGACTTGCATAAAAGCAG
AGGTTTGGGGGCTCAGATGGGACAAGAAGCCGCCTCTGGACTATCTCCCCAGACCAGCAG
CCTGACTTGACTTTTGAGTCCTAGGGATGCTGCTGGCTAGAGATGAGGCTTTACCTCAGA
CAAGAAGAGCTGGCACCAAAACTAGCCATGCTCCCACCCTCTGCTTCCCTCCTCCTCGTG
ATCCTGGTTCCATAGCCAACACTGGGGCTTTTGTTTGGGGTCCTTTTATCCCCAGGAATC
AATAATTTTTTTGCCTAGGTGCCTGACTCCTTTCAGATTCCCTCTTTATCTTCCCTCACA
GTTTGGAAAGGATGAGGGTTATCTTCCTCGATTCTTCCACCCTCTCACTTTCCTGCCTGT
TCCCCACTCCACAGGAGGGAGCTGACGTTGGCTTGAAAGGAGTAAAGTCAACATCTGCTG
CTTTCCTGTGGACTCTGGTGATTCATAGAGCCGGATGGGGAGAGTCAACAGGAAAAAAGG
AGGGAGGAGGAAAAGCCACAAGAGACATTCTGTACAATTCCAAGGAACAGAGAAGCCTTT
AGACAGGCAACTGCCATCCCCCCTGAAACCTGAGACCTGTAGTGCACTCGACCGCCCTCA
GGTGTTGGTGAAACAGAGCTGCCCCCAGGCTCGCTGGGCATAGGCTTCCTGATTCCAAGC
CTTTTCTGGGAGCAAAGCCAGGGCCTGGTGCCTGATTTTCTGAAGCCAGGAGCCCTCAGG
TGGCTGGAGCTGGAATAGCAGGGAGGACTGGGTGTACCTAGGCAGTATTTTCTCTACTTC
TCTCAAGTCTTATACTCACTCTTGAGCCCTCCTTGGGGCCTGCTTAGAAAGCAGACAGGA
GAGAGAGTACTGCTACTTGATGATGGGAAATGCTTTCACTTTACCAGCTTTGGGAAGCAG
CAGCCCCATGGGATCTAAAAGTGTGGAGTCTGCATTAAGAAACCTACATGGGTGGCATGG
GGCTCTGGGGAGCAAGCCCTTACTTGCTCAGCACTGGTTATGTAGCACAAATAGCTCCTA
GGAAAATGTTTCTGGGGCAACCCTAGAACCCTGGTCATATTTTGCAGGGTTTCTCTGGTG
GAATCAGTTTGCCAGCCCTTGCTTGATGCTTACTGGAAATCTCCAGGTTAATTTCTATCT
CTGATCCCTCCCCAACCCACTCCATATTTGGGTCATGGACAGTAAAGGCAGTTGGATTCT
CATAGACAACTGGGTAACTTATATTTCTTTGTAATCAAGACTTGAGATATCGAAGTCAGT
TATTGGTCTCCAGAGTGCAGCTCTGGGAGCCTTTTGAAGAATCAGCACTCATTAAGAGCT
GAGAAGAGAGAAGACCTGATTGGGTGGTTGACTAGCAGTCACAGAACCTGTCCTCCCAGG
CTGTTCCTGAGGCCTGACCACAGTATTTATTTTGGCATGTCTCTGGCCTTCTGCAGAGGC
CCACCCTCATGGGCATTGTCTCTGTTTCCCAGTGGGGTGGACAGTATATCAGATGGTCAG
AACAAATAAAGTTCAGTGTCAAATGACTTTTGGCTCTATATGTATTCCCTAGGATATAGA
CTGCTCAGTAATAGTGAGAGGTAGATACTTGTTTTGCCTGGGATTTTACAGAGTGGAGTC
CCTGGAAGGCAAAGTTAAGAAGTATTTTAAATGTTTTCTGTGGCTTTCCCACAGGAGATG
TATTCTAGCCTCCTGTAATTCTCACCTGCTTAAGTGACCAGAAAGTATAAAGGTCTGGGA
AGCACAGAGGTTTAGATTGAAATCCTATCTGCCATTTATTAGCTGTATGGCCTTCAGCAA
ATCATAACTTCCTTGAGGCTCAGATAATAAAAGGCTGTGTATTACAGTGGTTAACAATGA
AGGCAGATTTGGGTTTAAATCTAGGCTACACAACTTAAAAAGTCTGTTTGACCTAGGACA
GACTTAACTTCTCTAAGTCTT
>177
GATGCCATACCCATACAATGGCATACTACACCAACATTTAAAGTTATTTAGTACGATGCG
TATTCATGTAGAAAATTATTCATAATAGGCTGGCGCGGTGGCTCAGGCCTGTAATCCTAG
CACTTTGGGAGACCGAGGTGGGCGTATCATGAGGTCAGGAGTTTGAGACCAGCCTGGCCA
ATATAGTGAAACCCCTTCTCTACTAAAAACACACAAAAAAATTAGCTGGGCGTGGTGGCG
GGTGCCTGTAATCCCAGCTACTAGGGAGGCTGAGACAGGAGAATCGCTTGAAGCCGGGAG
GCAGAGGTTGCAGTGAGCCGAGATCGCGCCACTGCACTCCAACCCGGGCGACAGTGCGAG
ATTCTGTCTCCAAAACAAAAAAAACCAAAAAAAATTACTCATAATATATTAAGTGACAGA
AGCAAGCTGAAAAAATATAAAAATTCAATTATTGTAAAAAAAAAGGAAAAATGTATGCAT
AGGAAAAGACTATGCATCAAATTTATCTCTATGGGATTATGCGTGATTCTGATTTTCCTT
AAAGATTGGGAGATGATTTTGCGGTCTGTCACAGACCTTAGTTTCTACACTTCCCTGCTT
GGAAGAATTAAGGTCACTGTTCACAGCTCGGTGGGAGTGAACAGGCAGTGTTATTCTCAG
TCCATAAAGGAAATGATAATTTCGAAAAAGAAATTTAGGAGGTAAAGGACTGCTTCTCAA
CAGGGTGTGTCAAACAGGAGATGAGGTTACGTTGTTTGCAGGACAGTATTCAATTCTTAA
ACTTCTACTCCTTGACAAAGTTGACACAATCAGAAACGGACGTAGTTAATTTTATGATTA
CTTCCTTATTACAAATTGCTACCAAACATTGTTTACTTATTTCTTCCAATTCCTAAGAAG
CCAAGTCTTTGCCTCCCCGTCCCCACCCCGCCTCAGTATCACCAGAGACCTATTTCGTCC
ATCCACATATCTTTGGAGAAGCATTCCCAGATCCTTTGCCATCCTCGGAAAGGGCTTCCA
AGGCGCTTGGCTCCTAGCTCTACACTTCCTTTACACAGGTTCCCGTTTCGGACGTGGTCT
CTTGGTCCAGTCAGTGCCGCCACGTTCAGACAGCATTTTCCACTAACCTCAGGGTCAGCG
CAATCCGGGGGCTCCAACTCCAATTCGGCTGAGCTTCCCGCGACGGCTTCCTACGGCTCC
CGCTGGCCTTCTAGGCCGAGGTGGAGCCCACCGCCCTTTCTAGGACGCGGATCGCCACCG
AAGAAGACGCGGAAAAGCAAAAAGCGCGTGCCACTCTACCCCAGAGTTTCGGCGGCTTCC
GGGGACGCTCTTTCTTTCTTCTCGCTGGAAGACTGGAGGACCAGCGAGGGGCTGTTTGTG
GAGCCGGCGGGCGGGCCGTTTGTCTCTCCTTCCTGCGCCTCTTTGGTGCTGGGAGGCGGG
CCGCAGGGTAGCTGTTGGCGCCGCCGCGTTTCTGGGCCTGGCCAACTCACGTGACCGACG
CGGGCTCTGAAGCGGTGGGCCGCACCGAGGCGGCGGCGGCGGCGACGACTGCAGCTCGGG
AGGTAGCGGCCTGGCGAGGGACGGGCCGGCTGCCCTCTCGGACGGCCGCGGCGGAGGGCA
AAAATGGCGGAGGCTTCGGCGGCCGGGGCGGACTCGGGCGCCGCTGTAGCCGCCCACCGG
TTTTTCTGCCACTTTTGCAAGGGCGAGGTCAGCCCCAAACTACCGGTAAGAGCGCTGTGT
TCTCTATACTTGGGAACCTCATAGATTCCTGGCCCCGATTTCCCGGAACTGGGTCTGGAG
CTTTCTGCACATCATTGACTCGCCCGACATCGGTCTGCCGAATACCTGCTGCCCACTTCT
AAGCCGCCGGCCCTAAACCCTGGGCATCACGGCCTCGGCCCCGTACCTCCTGCCCACCTC
TTAATTCATCCTGGGCTGCTCCACCTGACCTCACCTCTTTACCTCCCGTGTCCTTAATTT
TTTTTTTTCTTAGCAAGTTTC
>178
AGATCGCGCCACTGCACTCCAACCCGGGCGACAGTGCGAGATTCTGTCTCCAAAACAAAA
AAAACCAAAAAAAATTACTCATAATATATTAAGTGACAGAAGCAAGCTGAAAAAATATAA
AAATTCAATTATTGTAAAAAAAAAGGAAAAATGTATGCATAGGAAAAGACTATGCATCAA
ATTTATCTCTATGGGATTATGCGTGATTCTGATTTTCCTTAAAGATTGGGAGATGATTTT
GCGGTCTGTCACAGACCTTAGTTTCTACACTTCCCTGCTTGGAAGAATTAAGGTCACTGT
TCACAGCTCGGTGGGAGTGAACAGGCAGTGTTATTCTCAGTCCATAAAGGAAATGATAAT
TTCGAAAAAGAAATTTAGGAGGTAAAGGACTGCTTCTCAACAGGGTGTGTCAAACAGGAG
ATGAGGTTACGTTGTTTGCAGGACAGTATTCAATTCTTAAACTTCTACTCCTTGACAAAG
TTGACACAATCAGAAACGGACGTAGTTAATTTTATGATTACTTCCTTATTACAAATTGCT
ACCAAACATTGTTTACTTATTTCTTCCAATTCCTAAGAAGCCAAGTCTTTGCCTCCCCGT
CCCCACCCCGCCTCAGTATCACCAGAGACCTATTTCGTCCATCCACATATCTTTGGAGAA
GCATTCCCAGATCCTTTGCCATCCTCGGAAAGGGCTTCCAAGGCGCTTGGCTCCTAGCTC
TACACTTCCTTTACACAGGTTCCCGTTTCGGACGTGGTCTCTTGGTCCAGTCAGTGCCGC
CACGTTCAGACAGCATTTTCCACTAACCTCAGGGTCAGCGCAATCCGGGGGCTCCAACTC
CAATTCGGCTGAGCTTCCCGCGACGGCTTCCTACGGCTCCCGCTGGCCTTCTAGGCCGAG
GTGGAGCCCACCGCCCTTTCTAGGACGCGGATCGCCACCGAAGAAGACGCGGAAAAGCAA
AAAGCGCGTGCCACTCTACCCCAGAGTTTCGGCGGCTTCCGGGGACGCTCTTTCTTTCTT
CTCGCTGGAAGACTGGAGGACCAGCGAGGGGCTGTTTGTGGAGCCGGCGGGCGGGCCGTT
TGTCTCTCCTTCCTGCGCCTCTTTGGTGCTGGGAGGCGGGCCGCAGGGTAGCTGTTGGCG
CCGCCGCGTTTCTGGGCCTGGCCAACTCACGTGACCGACGCGGGCTCTGAAGCGGTGGGC
CGCACCGAGGCGGCGGCGGCGGCGACGACTGCAGCTCGGGAGGTAGCGGCCTGGCGAGGG
ACGGGCCGGCTGCCCTCTCGGACGGCCGCGGCGGAGGGCAAAAATGGCGGAGGCTTCGGC
GGCCGGGGCGGACTCGGGCGCCGCTGTAGCCGCCCACCGGTTTTTCTGCCACTTTTGCAA
GGGCGAGGTCAGCCCCAAACTACCGGTAAGAGCGCTGTGTTCTCTATACTTGGGAACCTC
ATAGATTCCTGGCCCCGATTTCCCGGAACTGGGTCTGGAGCTTTCTGCACATCATTGACT
CGCCCGACATCGGTCTGCCGAATACCTGCTGCCCACTTCTAAGCCGCCGGCCCTAAACCC
TGGGCATCACGGCCTCGGCCCCGTACCTCCTGCCCACCTCTTAATTCATCCTGGGCTGCT
CCACCTGACCTCACCTCTTTACCTCCCGTGTCCTTAATTTTTTTTTTTCTTAGCAAGTTT
CCCTCTGATAACTCTCCCCTCAATTTTCTTGCATTCTTTTATACCTGGTCTTTTTCCTAC
GATGACCTCCCCCCACACTTCTTCCACTGTGTCTTCTCACCTTCCTCTGTGTTCTTTTCC
ACTTTTCACCCCCCACCGCCCCCGCCACCTCCCTTGTCAGTGAAGCGAAATAGCGGATTG
CTGAGGATTGTCACTCTTCGGTTTTTTCTAGGGAAGGAAGCACAGAAAGGGGGTTGGAAG
GTATCTGTGGGGCGAAAAGGGGGATTTTGCTCTTCAGTGGTTTCCAGGGTCCTTGTGACA
GTGAAGACAGCAGCGTACTAA
>179
TCATGTAAATGGAATCCTAGTATGAAAATGAATGAACTACAGCTACTCACAGCAACGTGA
GTGAACCTCACAAACATCATATTGAATGAAATAAACCAGAGACAAAAGGAATACACCAGG
CCTGTAATCCCAGTACTTTGGGAGGCCAAGGCGGGAGGATCACTTGAGGTCAGGAGTTCG
AGACCAGCCTGGCCAACATGGTGAAACCCTGTCTCTACTGAAAATACAAAAAATTAGCCA
GGCATGGTGGCGGGCACTTGTAATCCCAGCCACTCGGGAGGCTGAGGCAGGAGAATCACT
TGAACTCAGGAAGCGGATGTTGCAGTGAGCTGAGATTGCACCACTGCATTTCAGCCTGGG
CTGTAACAGAGTGAGACTCCATCTCAAACAACAACAACAACAACAGCAATTTTTAAAAAT
TTCTAAAAACCATACAATAACAACTATTTATACATGATGAAGGTGAGACCCAGAGAGTTA
AAAATGAATTACTCTGGATCAAACACCTGGGAAATGGGAAATGGTGGCGTCAGAATTGAA
CTCAGGTGTTCTTTCTTTCTTTTTTGTTTTGTTGTTTTTTTTTTGGAGACAGGGTCTCGC
TCTGTCATTGAGGCTGGAGTGCAGTGGCATGATCACGGCTCACTGCAACCTCTGCCTCTC
AATCAAGTGATCCTCCCACCTCAGCCTCCAGAGTAGCTGGGACTACAGGCATGCACCACC
ATGCCTGGCTTTTTGTACCTTTTGTAGAGACAAGGTTTTGCCATGTGGCCCAGGCTGGTT
TCGAACTCTTGAGCTCAGGCAATCTGCCCGCTTTGGCCTCACAAATTGCTGGGATTGCGA
TGAACTCAGGTGTTCTGATCCTAAATCCAGATTTTCCCATTCTACCTTCTGCTTTGAAAG
ATATAGAGGAGGCCAGGAGGGCTTAGCCCCGAGGTGGAGGAAGATAAGCTGGTATGAGGA
AGCTGCTCAATGTCATTTTAAACCGTTTATCCATGGGCTCAGGTCATGTCTTTGTTGGGG
GCCAAGCCAAGGCCCAGCAAAGACAAATGGCTCTTCCAGTGTGGGTGGAAGAGGGGTGAG
GTCACCCAGTCCTCAGCCTGTGGTTTGCTTTGCCTCAGTGCCGGGAGCAATCTCTTGCCC
TGATTTGCATTGTGGGCTGAGGATTCAGGTCAGTGAGAAGGCCAGTGATAGAATTGTCTG
TGTGGGTGCTGCTGATAGGGATCAGCTGCTGATCATGGCTAGGGCTAGCGGCTGAGCACA
CGGGCACCAGCCTACTGCTCGGGCAGCAAGGCAGCAGGATGGAGGGGTTTGTAAAAATGC
CTTCCACCTACCCTGCTGGGCTTGCCCGAGAGGCTCTGAGTGTGTGAAGGGGAAGACAAT
TATCGCTAGGCTGGAGAATAGAAAGAGCACCATCAGGTGAGAAAGAGAAGAAAAAAAGAG
AGGGGAGAGAGTGGATAAGAAGAAGGAAGCCTGGGACACAAGAACAAGGGCTTTGCTTGC
TCTAGGGCTTTGCTTGCTAAACTCCTAGGGAGCACACAAGTGAGAATCCAGGGCAGAGGG
AAGCAGGATGGGTGCCCTGAGTGCTTGGCCCCATTTCCTGGGGCTTACTGGCCTCGTGGG
TGGGAGTTTTATAGGCTACTGCTCCTTGGGGAGGCCTCAGTGATTGAGGATACTCCTGTA
TGAGCCTCGGCCCTGACCCCAGGATGGGGGACTGGAGGATCCTAACAGGATTGGGGGTTG
GTTGGGTGTAACCAAGGTATCTGCCAAAGGGAGAGTACCAAGGAAAGCGGAGGCACCTCC
TCCCTGGCTGTCCTTCACCCCCTCTCCCCTCCTTGTTCTCTGGGAGTGGCTGGCGAGCAG
CGGCCTCCCCGCAGGGCCAGGCAGGTGGGCCAGAGCTTTTGGTTTGCTGAGGTTTGTCAG
ATTTTCCAGCTCAGGGCCCAGCCAGCTGGCAGGAAGCAGGACAGAGGTCACTTGAATTCA
GACCACATGTCCCTGTTAAAT
>180
TGTAGTTTCTGTCAGTCACTATACAGGTAAGTTTTACCTGTTCTAGAAATTCACCTTGAT
GGCGCCGCATAGGATGCACTCTTTTCATCACTCAGCATAATGTTTTTGAGATTATCCATG
CTATCTCATGTTTTGTAATGTGTCCCATTTTATTGCTGGGTAGTTCGGGTAGTTGGAGTA
GATCGCAGCGCATTCTGCTGACAGGTCAGACTGCGGTTCCGACCTGCGGGCCTCGGTGAA
TATGCGCAAGGGCACCTGGGCGCGGGCAGAGCCGTTCCCATCCACAAAATAAGCATGTTA
TGTCTACAACCGAAGGGGGTCACAGAGCCCCAAAGGCCCTGCTTTCATCGCAAAGAACTG
AGCCCGTCGGCATACAGTTTCTACCTGGCTCTATGAGGTGAGAACACATTCCCCGCCAGC
ACAGAAATCCTATAAACTCCTGTGGGGCAGCGGTTAGAAGCAGAGGCTGTTAAAGGTAAC
TCTAGAGGCTGCGGAAAAACACGAAGATTTTCACAGAGCGTGAGAACCCAGGAGACTGGA
GACCACGGGCCAATCTCTGCTAAAAGCAGCCCCACGTAGAAAGGAAAGCGCTCTGGGGCC
ATCGCGCTAGTTAGCTTATGTTAAACAATCTCACCTCGGCTGACCTTATAATTTCTCCGG
CGGCAAGGACAACAACCAACGCGTTACTTTCTATTTCATAGCCTCCTAACTACAAGGAAA
AACACTTCGGATGCCGTCCAGGATATAACACGATAGACTGCATGCAGTCTATCTTTCCAC
ACTGCAAAAAAAAAAAAAACGGGGGAAAAGAGCGAACGCAGTCTCCCACTACCACAAATT
ATGCAGTCGAGCTTCCCACATTTGGGGAAGTTGCACGAATTAGCTTCGCCCTGCGAAAAC
CACCTTCGTAAACACGATTTTTCTTCTGCTAGGTAAATGTGAGTCTGCACGCTTCCGCCC
CGGCACAGCCTCATACGCCTCACCCTTTACACGCACGGTCACTTGCCCCGCGCACCCTCG
AGGCCTCCTAGCCCTGATACACAGCTAGGACTCTCAGGTCCGACCAGCGGTCCTGGACTC
CCTCCCACAGCACGGGAACTCCTTCGTGGCGAAGCCGCCGGTGACGAAGCAGCAGCCCCT
GCGCTGCCTCATCTACATAGAAGTCGCCCTATCCCTGATGTCACTGACAGCGCCTTCCCC
GTCCCAGTCAGCTTTTCCATCCCACCCTCCGCCACTCAGCCGAACAACATGCTGCCACAG
CCTGCGGGAGAAGTGACGTTTGCCTCTCCTTCTTTTTCCTCCCTTCCGCGCCGCTGGTCT
CCCCCAAGGAAGAGGGTTTTGATTTTTGTTTTGTTTTGTTTTTTGTTTTGAACCGGAGTC
TCGCCCTGTCGCCCAGGCTGGAGTGCAGTAGCACGATCTCCGCTCACTACAACCTCCCTT
CCCGGGTTGAGACGGTTTTTCTGCCTCAGGCTTCCGAGTAGCTGAGATTACAGCCCGGCT
AATTTTTGTATTTTTAGTAGAGACGGGGTTTCACCACTTTGGCCAAGCTGATCTCGAACT
CCTGACCTCAGGTGATCCGCCCGCCCCGGCCTCCGCAAGTGCTGGGATTACAGGCGTGAG
CCACCACGCCCGGCCAGAAACGGGTTCTTAGCCTGTGTTGCTGAGGACCTCTTTGGCGGG
CAGCTGGAGCCTGTGCACCCTTCTTCAAATAATGGCTTTTAATACACTGACTAGAACGTT
TGGGATTACAAAAGAAACCAGTTCTTTTCACATCGTTATTCTTGTGATGTAGCATTCTAC
TTGAAATTGGAAGCCGTTCAATATCAGAGAGAAACCATATCTATGAAACTAGAGAGGTTG
CTCAGATGACTGCAAACCAGCCATCCTTAGTTGTTTTACCACTAGTAGTGTTATAAAGAT
GGTTGTCCAATTTCGTGAATCTTGTAGGGTTTTTGCAAATACAGCAATGTACAAAAATAT
GCTGCCTCAGCAGAGCACACT
>181
TTCCCTTACACACCCTATGAAACAGCCACCTCAAGGGTCACTTGCTCACAGGAGGGGTTT
GCTGGAGATCATGGGGATGAGAACCACTGTGCTTTCTTCATCAGTTAGGCCAGCACCTGA
TCAGGGAAACTAGTTGTTGATGGTTCACATGAGAATATAGCACTGAGATGACACATGATT
GAAACTACAAACCCACACATGAAAGAAACCACCGGGGCTCTACAGAGGATGCAAGCCATG
GCCATACATGGAGGAAGGGACACTAACTGCCTCAGTGGAGGGAAGCCACCTCAGAGGAGG
TAGTAGAGAATCTGGCTTGAAACACAGGAATCATGAAACAGCCCTCCAAAATAATGGGGG
GAAAATGCCAGCATAGGTGGATGGCCAGAGAAGAGAGAAGGGCGCTGCTCAGGATATGTG
ATGAGAAGGGTGCTGCTCAACATAATGTCTGAAAAGAGAGATGCCCTATCTTAAGGAATG
AAGTCTGTTATATAAAATTCTCCAGGTGAGCTGTTGTGGCCAAGAGTTTGCAATGATCCC
TCATCATTCCCCTCTCTGGCCTGTTTTGATACCTACAGCCTGCTCTTGTGAGAAGGGGTT
GGGTGACAGAGGAATCACCTGGCACAAGAGAAAGGGGTTCCACCCATCGAATGAGCATAA
AACTGGATCCAAGAACCAGATTCAAAACACTCTGAATTTACAGGGCCTGGCTGCAGAGAT
GATCCATCTCACCTGCACAAGTTACAGGAAACAGAACATATAGAGGCCACCTAGGAGAAT
AGTAGAGCTTTGTGACCTTCAGGCTGGAGTACTCACAGGCTACATCGAGAGCAAAGCAGG
TGAGCTGATCCTCCAATGAGTACAACGTGCTGTTGTAAGGTTGCTGGCAGTCAGACAGGT
CATGGGGGAGTGAAGGAGTCAAGTAAACTTCATCCAGGGAGTCCTGTGGGACGTCCTGTT
CCTCCACCTCTGGCAGATCCGGGCTCAGCCTGGTGGGTGAAGAACACAGAAGATAAACAT
TAGAGGGAACAGAAACTACAGTGCCCAATTGATTCTACAGAGAGTCTGACAGGAGAAGCC
AGAGGAAGCAAAAAACAGTCCCCTCAGGCAGAGAATGATCCTTCTCTGTCTCCAGCAGGA
GACAGAGCAGCAGGTGCTCAGTGCTCTGGGTAGGCAGTGAGCTGGAAAGGAAGGAGATGG
AATGATCCCTCTACCAAAGAGCTATGACACGGCACATGCAGCAGACCCTTGTGTCTTCAT
AGACTGATAGAGTTACTGTGACCTCAACACCTCTTGTTCTCAAAATTTTGGCATGATATG
AATTATGTGTATTCACATTCCTGCTCTCAGATATTTGCCAATATAATGGCAAAGACCCAG
ACATTGGATGAGCATCTCAAGTTCACTTTAAGCCAAAAAGGCAGAAAAGGAAACTGCAGA
AAATGTGATTGATCAGTTCAACAAAGTCAATTGAATAAAGATTAGTACAATTTTGAAGGA
ATCAATAAGAGAAACAAATACAAATATAGGTGTAAAATGAAAAGAGGCAACTTTATTAAT
ATTGTACCAATAATATTAATATTGACTAATAATCCTGCTTAATAATTATTCCACACTGAT
AATCTTAACATTACTAATATGGCGATTTCATAGTTGGCTGAATGAATGGACAGGTATGTT
CTGTTATCCCTGTATCTGGCATCTCCAGATATCAAAAATAAATTAAATGTCTGCAATTGC
TCAAAGTTACCTGGGGCATTGTGGGTCTTGGTCTTCTTCTTCTTCTTGATTTTTTTCAAT
GTCTGCAACAAAGTCAGACAGGGACAGACACATTAAGTCTATTCCCCTATTCATGCAACA
ATCCACTGTCCAATCCTAAAACAGGAACATCTGTCTCCTGAGCATGAGAAGAGGACACTG
TGAGAGATATATTCCAGGAGGCCTGAGGGTCAGACATGATACAGATTCCTTGGTTTTTGT
CTCTGAACCTAAGGGTGAAAT
>182
AGAATTTCATTTAGCCACCTCAGGGCAAAGGTGAGAAACTACCACCTATGGTCAGCAACT
CGTGCAACCTACCCTCTGAAGTTGTCCACCAGGGATTACAAACTACAAATTCAGCAACGC
TATGGAAGAGAGCCATTCGTGCTCGGAGGATCGGGGATGGGGGGATGTCTATTGTCCCCA
TCCTAAAAATGTGGCCAACAGATTAGTCAGAACACCAGGAAAGCAAGAACTCCGCCTCTT
TATCCTATTTTGAGGCGGCACTTCAAGAGGAATTATCATCCAACACCTCTGTCCCCGATA
AATCCCTTTAATTCAAAAAACCATAGCCCGGTTCGGCGCGGTAGAAAAGAACCAAGAAAG
GGAAGAGGAGCCCAGAAATCAACCCGCTGCAGTACTGACACCAACTGCGGGCATGGGACG
CTTACCTTGGAGTCAGGGAGGCTGAACACGCTGGGGTCGTCCGTACTCCCCACCATGATC
TTGTGCTCCTTCCCCGGGGCATGGCCGCCTGCGCCCTCGGAGCGTGCAGCCTTGGCGCCG
TGGCGCTCCCCGGACACCCGGTCGCTGGTGGTGTTTCCCATGGCTGCAGCTCGTCGGGGA
CCACCTACCGCGGGGAACGACACCGGGCTGGGAACACCTCAGCCGCCGCGTCAGGGGCGC
CCCCCGGCCCCGCCCCTGCGCCTCGGGACAGGGCAAGGGATTCCCCGCCCCAGGGAAGCC
GAGCCCTGGAGCCCTCTCCCTCCTGGCCTGCGGGAACGCCTGCAAATACCCCGGTGCCCT
CACTGGCCCTAGCTCAGGAAACCCGCTATCGGGACCTCCCCCGCGTCCCCGCGCTCACTG
CCAGGGGCGCCCCCACTCCAGTCACCTCGGGCGATGCGCTCCCTCCTCCAAGGGCCACTG
ATGTGATGGCTGTTCTGCAGATCAGGCCACCAATAAAGTTATTGAAATTGAAGCCGCACC
CCTCGCTGGCGACCAGCGATTCCTCCTAAAATGGCTACAAGGCCGGCGGCGCGGAGTCCG
CCCAGTGCGCGTTCCCTGCGGCCTGCAGCCTCGGCGCCCGGGACCCGCCGGCCTCTCTAG
CCGCCGCCGCCGCCGCCTCGATGGTGGGCAGTCGCACGCAGCCTCCAGCGCCAGGAGGGG
GCGCCAGGCAGGGCCTGTCCCGCCTGGGGAGACTGCGCCCGGGATAATAGGAGCGCTTGG
CCTCTGAGACTACCCGGCAGAAGGGACGTCCCCAAATGACACTCGGAGGCCGCCTCCCTG
GGCTCCGGTGCTCGGTGCCGGGAGGAGCGGCACGGCTTTCTACCCCGCCTCAGGTGCGCC
AGCACGTTTTCTGGGCAGCATCTGTGTGTTAGGCGACCGGAGAGGTGGGTTCCTTATAGG
GAATAAGAAAACTGAAACTGACTTCCAACTGCAGGCAGAAGGAAGCAGTGGTCATTGCTG
GAGGTTAAAACTGTTCTGACCGGGCGCAGTGGCTCACGCCTGTATTCCCAGCACTTTGGG
AGGCTGAGGCGAGCAGATCACGAAGTCAGGAGATCAAGACCATCCTGGCCAACAAGGTGA
AACCCCGGCTCTACTAAAAATACAAAAATTAGCTGGGCGTGGTGGCGCGCGCCGGAAGTC
CCAGCTACTTGGGAGGATGAGGCAGAAGAATCGCTTGAACCCGGGAGGCGGAGGTTGCGG
TGAGCCGAGATCGCGCCATTGCACTCCAGCCTGGCGACTCAGCGATACTCCGTCCCCCTC
TCCCCGCCCCAAGAAAAATCTGTTCAGTGGGGAGCGACAAGGAAGGAGCTTTCAGCCCGA
CTGGGGTCGCAGGGAAGAATTCAAGATGGCGTGTTTAGGAGCTCTAGCTCCTTGACAAAT
TAGTAAAATGTTAGTCTTAGGAGAAGAACGAAAAGGCTCTCCTAGGCTAAGAAACAGCAT
ACACAGTGAGAAACCTCAGAAGAAATAAAATTCAAGGAAGATAGCAACAACGAAAACATC
AGAAGGAACACTAAAGGTATA
>183
TAATGAAATAATTCATGCTAAAGTAGGAAAGGCTGACTTCCCTTATCCCTTCTAGAGGTG
TTTACATTTTTAAAAAATTATTAATAATGCAAGTGAATTTGTAATTGGTGAGAGCTGTAG
CAGTGAAACAAAATAAAGTGAAAAATGGATATTATGTAGAAGGCATTTTGGAAGAGGTGT
GTTGCAATCTGGGTAGAACAGCCCAGATAGGGTCTAATTCTTGTTCCATTCCTTAAACCC
CCTCCAGCGCATTTACACACATACATGCCAAACACACCTCATCAGTTACCTTGGCTTCTA
GTCTTTTTCTTTTCTTTTTTTTTTTTTTTTTTTTGGAGACAGAGTCTTGCTCTGTCACCC
AGGCTGGAGTGCAATGGTGTGATCTCAGCTCACTGCAAGCTCTGCCTCCCGGGTTCACAC
CGTTCTCCTGCCTCAGCCTCCCCAGCAGCTGGGACTACAGGCGCCCGCCGCCATGCCCGG
CTAATTTTTTTGTATTTTTAGTAGAGACGGGGTTTCACCGTGTTAGCCAAGATGGTCTCC
GTCTCCTGACCTCGTGATCCGCCCACCTTGGCCTCCCAAAGTGCTGGAATTACAGGCGTG
AGCCACCGCGCCCAGTCTGGCTTCTAGTCTTTTCCTCATCAACCAGATAACTATTAGCAT
GATAGCATTTCAGAACTGGAAAGGGTTTTAGAGCTAATGTCATTAGCTTATTTTATAATT
GAGGAAATAGGGTTCAGATAGCAAGGCTCGTGCTCACAGTTCTTCTGCCTAAGAATCTAG
GACATTTTCATCTATACTCCATGCTTAGCTTTCATAAGTCTTGTAAAATAAACTTAGAAA
TGCTCATGCATTGACCTTGTTCACTTATCCACTTGGAATTTCTTTTTTCTCTTTGGAGTT
GGCAGGTGGAAGCCATCAGTGCTGGAGGCAAGATAGTCTGACCTGGTGTTCTTACCAACA
TGTTCTGGCCTGGAGGCCTGGCATTCTCTGTCCTCTGCCAAGTGGAGGAATTGGAAAATT
AAAGGTTGTTTGGGGGCCTGGGCACATGCTTTCTTTTTCTTTAACTACTTATAGGAGATA
TCATGAGATTTAAAAATGCATGTGAAAGTGTTAGGATCATGATTGCCTCTTTCTTCTTTC
TCTCATTGAGCATTTGTATTTTCACTCTAACAATTGGAACAAGTCTTTTTGCTGCCTTAG
CAGTACAGCATAGTGGTGGGGATCCTGGTCTCTAGAAAGGCAGACCACCTGGGGCCATAT
CTCAGCCACTACTTCCTGGCTGGATTACCTTAACACGCTCCTTCACTTCTGTGCCTCAGC
TCCTTCATCTAGAAAATAGACACACTGATAGTTTACACTGTATGGGGTTGTTTAATATAT
GGAAATTCTTAATAAATGTTAGTTGCTGTCATCACCATTATCATCAATATCTATGGGCCT
TTTTAGTTTGCTTTTTTATTTAAAAAATTTTTTTATACTTAAGAAAGGGAAGCTTTTCTG
GTCTTAGCTGCCTTTCTCTATTGCCTAGCAATCTGAAAATAGTGCAGTCATTGAAGGTTA
AGTCGACCCTTTATGCAATTCTTGCCTGGGAGGCCTCATTGTGTATAGTGAGTCACCACC
ACTTAGAAGTGGACAGTGAGTCAGTAGCCTATTAAGGGGAGGTCAGAAGTTCCCCTGGCT
CAAAATGAAAGGATCCAAACCCAACCCTGGGGTACAGAAAAAACAGTGTACTTATATGGC
TGACTGGACTTGAAGTGCCATGGAGTACCTGGACTACTCCAGTGAGAAGGCATAATATGG
CGGGTAAACGCTGGGGCTTTAGAATCACACAGGCCTCAGTTGGATTTCAGCTCTACCTCT
GCCTTGCTGTGTGACCTCAGACAAGTTGCTTAACCTCTCTGTGCCTCGTTTTTCTATCAT
CTGTAAATGGAAATGATCATAACAAAAATTACTTCATGATACAAATGAGTGGGAAAATGC
TAAGAATCAAGTAAATACTTA
>184
GTAAAATAAACTTAGAAATGCTCATGCATTGACCTTGTTCACTTATCCACTTGGAATTTC
TTTTTTCTCTTTGGAGTTGGCAGGTGGAAGCCATCAGTGCTGGAGGCAAGATAGTCTGAC
CTGGTGTTCTTACCAACATGTTCTGGCCTGGAGGCCTGGCATTCTCTGTCCTCTGCCAAG
TGGAGGAATTGGAAAATTAAAGGTTGTTTGGGGGCCTGGGCACATGCTTTCTTTTTCTTT
AACTACTTATAGGAGATATCATGAGATTTAAAAATGCATGTGAAAGTGTTAGGATCATGA
TTGCCTCTTTCTTCTTTCTCTCATTGAGCATTTGTATTTTCACTCTAACAATTGGAACAA
GTCTTTTTGCTGCCTTAGCAGTACAGCATAGTGGTGGGGATCCTGGTCTCTAGAAAGGCA
GACCACCTGGGGCCATATCTCAGCCACTACTTCCTGGCTGGATTACCTTAACACGCTCCT
TCACTTCTGTGCCTCAGCTCCTTCATCTAGAAAATAGACACACTGATAGTTTACACTGTA
TGGGGTTGTTTAATATATGGAAATTCTTAATAAATGTTAGTTGCTGTCATCACCATTATC
ATCAATATCTATGGGCCTTTTTAGTTTGCTTTTTTATTTAAAAAATTTTTTTATACTTAA
GAAAGGGAAGCTTTTCTGGTCTTAGCTGCCTTTCTCTATTGCCTAGCAATCTGAAAATAG
TGCAGTCATTGAAGGTTAAGTCGACCCTTTATGCAATTCTTGCCTGGGAGGCCTCATTGT
GTATAGTGAGTCACCACCACTTAGAAGTGGACAGTGAGTCAGTAGCCTATTAAGGGGAGG
TCAGAAGTTCCCCTGGCTCAAAATGAAAGGATCCAAACCCAACCCTGGGGTACAGAAAAA
ACAGTGTACTTATATGGCTGACTGGACTTGAAGTGCCATGGAGTACCTGGACTACTCCAG
TGAGAAGGCATAATATGGCGGGTAAACGCTGGGGCTTTAGAATCACACAGGCCTCAGTTG
GATTTCAGCTCTACCTCTGCCTTGCTGTGTGACCTCAGACAAGTTGCTTAACCTCTCTGT
GCCTCGTTTTTCTATCATCTGTAAATGGAAATGATCATAACAAAAATTACTTCATGATAC
AAATGAGTGGGAAAATGCTAAGAATCAAGTAAATACTTAAAAAAAGGTTATTATTATTAT
TATTATATTACCACATCATCATCATTAATGGGAGTCGGGACAGACAGTTCAGGGATCAGG
GATAATGGAGGAGCAAATTAAGGGGGAAAATAACAGGAACAAGTCTGTGTCTTTGATGTG
GTGAGTTTTAGGTAGTGACACCTCATTTAGCTGGTGTTAAGTATGAAAGAAGTCATAATT
TATTCTTTACTGCATACCTATGAAGGAATGAGTGATGTGTGTTCTCATAATTTCCATTTT
GTAAAGGAAGATTCTGAGGAATAGAGTCTAAACAATCTTCATGAAAAAGTACAGAACTGA
TTCAGCAGCAGTTAGGAGCTAAGCTTCCATTCAGATCCTGTTGTATAGGGATAACTCTTC
TGGCCTAGGCAGAGGAGACCTTGTTAGGTCTGTGAGTCCACAGTATCTAAAAATATGAAT
GTCATATAATCATCCTGTCATTCTTCTTCCTGATCTCAATTGGCCCTCCTGATTTCATGC
CATCTGCAAATTTGCACATCCTTTGTGCTCCTTTTTGCTCACATTTTATGCCTTCTTTTA
CCATCTCATTTACTCTGCATGTTTCAATCTTTCTGGGCTTCCATTTTTCTTCTTTTTTTA
ATGCAGTGTTGTTTCTCTCTCTCTCTCTCTCTCTCTCTCTCTCTCTCTCTCTCCACTCCT
TTACAGCCCCCACCTCCTCCCTCCACACCAATCAAATTCCTGCTTGTTTCTTGCCATATT
CATTATCCTACCTCATTCCCCTCTTATTCCTAGAAAACAGCACACTCACCCTCCCCTCCT
CCAACTCTCAGGCCCACCCTC
>185
AGCAGGAGGCACGCACCCAGAGAATGCTGGAGCTGCAAGGGGAAAGGACCCACTTCCACA
GCAGAGAAAAACAAAGAGGAAAAAGGCATACAGGCAGCGAGCGCTAAGGGACGCACCCAG
CAAGCAGTGGGCCAGTGCCACTGCCCCCAGCAGCTGTTTCTGCTGCAACCCGAGAGGAAC
TCGGTGAGCCTGTCCCGTTTGTGACTGCAAGCTCAGGATTTCAATCAATGCATTCCAGTA
ACCCTAAAGTGAGGAGCTCTCCATCAGGAAACACACAGAGGTAAGGGCTGGGCTGGGGCC
TCTTCCTGCAGCCCCTTGGGGATGCCATAGGCACACCATGAACACTCATTGGTGAAACAG
TATGTTGAATTAGAAATAAATGAAACCCAAATGGGAAAGGAAGAGAAAATAGACTAGTAA
ATAGTAATATAACAGTAAGCAGGATACAGTGTAATCAAAGCTTATGTTAGAGTTTTCCTT
TGTTATTCTTTTGTCCATCATTCCCTGACCTCTCCCCGCACCTCCCTGCCAAAGCACAAA
CGAAAGGACCATAGAGACCAACCAGTACAGTTTGCCTAAGTTTGCAAACAAGGAAACTGA
GGCCTGGAATGGTGAGGAAGCCTAATGTCGTAGAACTAAAACGTTATTCCCCGGACTCCC
ACTGTGACACTTTTTCCTCGGTTTCACAGTAGTTAAATTGTTACTTTAAAAGAATTTTGT
CCTCACTCCCTGAGGGCAGTGGTTGGTTTATCTGCTTTGGTGTAATACTGCTTGTTGGGA
GGGATTAGTATCCTGGAGGATTTCCCTAACCTGACAGTCACCAGCTCCCGTGCTCTTTGG
GACCAGCTTGCATTTTCCAGCAGGGAAGTGAGGCTCTCCTACAGCTGTTCCTTGTCATCA
GCCTGGGGGTGGGTAGTATTTTGATCTTAACGATGCCTGTTTGTTTACTCTGAGCTAGTC
TTAGTGTAAGAGTCACCTCTCTATGTACATAGAAACCGTTGTCCTTTATTGACAGAAGCC
CTGGAGATGGGTCCCCATGTGACTGTAGGGTTCCTGAAACCTGGCAGGCCACTCTGCTTG
ATCCTCCTCTCTGTTGATAGCTCTGAGATGGGATCAGGGGTGGCGGGAGCAAGCAAATGG
CTGAGGTGAATCATGGGGTGGTTATTTTAGTCCTAAGGGTCTCCTTGACCCCCAATAGAA
ACTGCCTCTCTCTAATTTGTGCTGACCAGCTGTATCTGGTGTCTGATCTTCCTTTGTTAT
TTGTTTCTTTTAGTAGCCCTAAGTCAAAGCAGGAGGTGATGGTCCGTCCCCCTACAGTGA
TGTCCCCATCTGGAAACCCCCAGCTGGATTCCAAATTCTCCAATCAGGGTAAACAGGGGG
GCTCAGCCAGCCAATCCCAGCCATCCCCCTGTGACTCCAAGAGTGGGGGCCATACCCCTA
AAGCACTCCCTGGCCCAGGTGGGAGCATGGGGCTGAAGAATGGGGCTGGAAATGGTGCCA
AGGGCAAGGGGAAAAGGGAGCGAAGTATTTCCGCCGACTCCTTTGATCAGAGAGATCCTG
GGACTCCAAACGATGACTCTGACATTAAAGGTATGTCTATAAGATCTTTGAGACTCAGAG
GGAAGTAGGTGTTCCTGAGGGAAGGCCTCTGACATTCGACAGAGGCCAGAGAGCCTAATA
TCAGACAAGTGGGGAGAGTAGGTATCAGATTCATGAGTTCTCACAGTTTATGATGGAACT
ATTTCTTCTCATTTTGTTACTAACTGAAGAATTGTTTGGAACCTCCTAGTTGAGGAGTTC
TTGCCCTTAAGGATGCAACGGTTTAGGGGTTATGGTAGGATGTTTCACAGGCCTATCCCT
GTTCGTACACGTTTCTGGCCTCTATGCTGTTTGTACTTTAGTTTCAAGCCAGTAGCTCTA
GTTTGTCTGTGCCAGTGGCCCCCACTGGGGTAGTTTTTCTGGTATCCCCTTCTCTTCTCC
ATCAGAGCAATCCTCCAAGGC
>186
CAAAATCATAAGGAAAATTTAGTGATCTAATATAAAAAGGCAAAGTAAGAGACTGAAAAA
AAAATCAAAGAATCAAAATGAAAGAAGAAATCCCGGTTCCAGAGAGCAAGTGGTAAAGCC
AGAGTAAGGCTAACTAGAAACCTGGTAATAGAATTAAGTGCCTTCCAAATGTATTTATTT
ATGTGGAAAATGCTTTAGAAGTTTAATTTCATGTGCGGCCAACCTTGAAAAATGGGTTTC
CAGTTGTACAATGTAAAGACACAATCCTGAAGGTTTCTAGAAAGCAACTGTTATTATGAA
GAGTATACCTAACATCAATTTTGGACAATCTTTTCGACCTCCTCCAACATCAACCTGGAA
GACCAACGATACAAAAGCACTCCACAGGTGTAATACCTGGGAGTTTGGGGATTTCAGGTT
GCCTGTTCCTCTTCACTAGGCCTTTCTGCTATAAAAAGTCACATCCAGGAAAGATAATCA
TTTTTTTTTTAAACTATTTGTGCTTTAGTCATAATTATCCTGACAAAACCAGACAGATTT
TTAAAACATTACTGCCACAGACTAGCCCATTTTAAATTTGTTCCGACCTCAGATCCCTCC
CACTATAGGTTTAGTAACCTTAAATAGAAAAGGAGAACCCTAGAATACAACACTTGTTAC
AAAAAAAAAACTTCAGGAGATCTCAAATGGCCTCCAGCAAACCCTGAGAAAAAGCAGTTA
TAAAGTTTGTTTCCAAAGGCAACGACCTCTTATCCACTGTAATCTCAGTTAAGAGTGGTT
CCTATCACTAAAGTCCCTTCAGCCCTTCAGCTCTGACAAACCACCTTCAAAATGGTCACA
CAGAAGTGCACTGCACCCTTGTATTCAAGTTCACCTAGACCCTTAATAGAAATGCTGACC
TGGGGCACTACTCCACACCTGCTGAATCAGAATCTGCAACGTAGCAGGATCCCCAGGCGA
CTCCCATGCGTCTTAAGCAGCGCTTACTGATGGCTGCGCCATCAGGGCAAAACTGGAAGT
TCCGGGGCTGTCCTAACCCCAGCAGGTCCTTTGCTCAAGAGCCTGGGGAGTCACTGGCTA
CTGCTGTTTTCCCTTCTTCTGGACCCAACCCGAGCCCCGCTCCGCGCGAGTAAAGCTCTG
AAGATGTGTGTCAGGGCGAGACTCCTGGCCTGGCACACGGTCCTCGCCCCACCAGCCCCA
GCCCGGGCCGACCTCTCACCTGCTCCTCCAGCGGGAGCGGCTTGAGAGGACTCCGAGCCC
CGTGTCGAAACACGACCTGCACCATTTTCAACTTCAGCAGGCTGCGGTCGACCGGACACT
GGCCATCGGCCTCCTGCAGCTCGGCCAGGGCCACCCGCCGCTGGTGCAGGCAGTACGCCA
GCGAGGTCAGGACGCCCACTGGGGTCCACAAGCGCATGCTGAACACACCAGTGATCATGG
TGGTAGGCCCTCGCTGCCCTCCGGGTTGAGGCTGCAGGAGGCAAACACAAGTCTTCTGCG
GGCGCCGGGGCTCAGCGGGCGCCCCCAAGTCCGCGGGAACCTGCGGATGCGTACATCCAG
CCCTTCAGCAAGCAGGGACCGCTGTGCCTCCCGGCCCTGAGGGAGACCCCGAGTGGGAAC
GGGGGAGAGAACAAGAGGTGGCAGCAGCGAAGAGTCCCTGGGAGTTTTAACCCGGGTCGG
GGTTGGTCGCTCCTGCTGCACACCGGGCCGGGGGAGATCGGATCCTTATCTTTTGCCCGA
CGAGGAACATTAAACTTGTATTTCAAGTTTGGCCTCCAGCACTCTTGAAGGAACAGGAGC
CGGCCCTGAGTTCCCTGGCGGCAGCGGCTCCACCAGCAAGGACTACTCGATTCCACTTTT
CTATAAGCAAGCTCCTACCCACCTCCTCACCTACTCAGGGACCCGTCCCAAGTGGACCCG
CGCACAGGAGCACGGGAAAACGAGTCCTGTGGTGACACCTCGCCTGGAGACTCAGAGCTG
CGGAAACTACAACTCCCACAA
>187
ACCTCCTCCAACATCAACCTGGAAGACCAACGATACAAAAGCACTCCACAGGTGTAATAC
CTGGGAGTTTGGGGATTTCAGGTTGCCTGTTCCTCTTCACTAGGCCTTTCTGCTATAAAA
AGTCACATCCAGGAAAGATAATCATTTTTTTTTTAAACTATTTGTGCTTTAGTCATAATT
ATCCTGACAAAACCAGACAGATTTTTAAAACATTACTGCCACAGACTAGCCCATTTTAAA
TTTGTTCCGACCTCAGATCCCTCCCACTATAGGTTTAGTAACCTTAAATAGAAAAGGAGA
ACCCTAGAATACAACACTTGTTACAAAAAAAAAACTTCAGGAGATCTCAAATGGCCTCCA
GCAAACCCTGAGAAAAAGCAGTTATAAAGTTTGTTTCCAAAGGCAACGACCTCTTATCCA
CTGTAATCTCAGTTAAGAGTGGTTCCTATCACTAAAGTCCCTTCAGCCCTTCAGCTCTGA
CAAACCACCTTCAAAATGGTCACACAGAAGTGCACTGCACCCTTGTATTCAAGTTCACCT
AGACCCTTAATAGAAATGCTGACCTGGGGCACTACTCCACACCTGCTGAATCAGAATCTG
CAACGTAGCAGGATCCCCAGGCGACTCCCATGCGTCTTAAGCAGCGCTTACTGATGGCTG
CGCCATCAGGGCAAAACTGGAAGTTCCGGGGCTGTCCTAACCCCAGCAGGTCCTTTGCTC
AAGAGCCTGGGGAGTCACTGGCTACTGCTGTTTTCCCTTCTTCTGGACCCAACCCGAGCC
CCGCTCCGCGCGAGTAAAGCTCTGAAGATGTGTGTCAGGGCGAGACTCCTGGCCTGGCAC
ACGGTCCTCGCCCCACCAGCCCCAGCCCGGGCCGACCTCTCACCTGCTCCTCCAGCGGGA
GCGGCTTGAGAGGACTCCGAGCCCCGTGTCGAAACACGACCTGCACCATTTTCAACTTCA
GCAGGCTGCGGTCGACCGGACACTGGCCATCGGCCTCCTGCAGCTCGGCCAGGGCCACCC
GCCGCTGGTGCAGGCAGTACGCCAGCGAGGTCAGGACGCCCACTGGGGTCCACAAGCGCA
TGCTGAACACACCAGTGATCATGGTGGTAGGCCCTCGCTGCCCTCCGGGTTGAGGCTGCA
GGAGGCAAACACAAGTCTTCTGCGGGCGCCGGGGCTCAGCGGGCGCCCCCAAGTCCGCGG
GAACCTGCGGATGCGTACATCCAGCCCTTCAGCAAGCAGGGACCGCTGTGCCTCCCGGCC
CTGAGGGAGACCCCGAGTGGGAACGGGGGAGAGAACAAGAGGTGGCAGCAGCGAAGAGTC
CCTGGGAGTTTTAACCCGGGTCGGGGTTGGTCGCTCCTGCTGCACACCGGGCCGGGGGAG
ATCGGATCCTTATCTTTTGCCCGACGAGGAACATTAAACTTGTATTTCAAGTTTGGCCTC
CAGCACTCTTGAAGGAACAGGAGCCGGCCCTGAGTTCCCTGGCGGCAGCGGCTCCACCAG
CAAGGACTACTCGATTCCACTTTTCTATAAGCAAGCTCCTACCCACCTCCTCACCTACTC
AGGGACCCGTCCCAAGTGGACCCGCGCACAGGAGCACGGGAAAACGAGTCCTGTGGTGAC
ACCTCGCCTGGAGACTCAGAGCTGCGGAAACTACAACTCCCACAAGGCTGCGCGTACCGC
GGCTCCCAAGAAGTGGCTTGTACCCGCCCCCCTCGCCTGCGGGCCTCGCCCCTCCGGCCC
AGCCAGCCGTTTTCCAGGCGTGGATGGCCCACGGACGTGCCTGGTCCGGCAGTGGAGTGG
TAGTGAATCTGTCGGGCCATGGAGTTTGCCAGGCAGGAGGATCGCGAGCGCAGGAGTAGA
ACTGGGTGGTGGAGGGGAGTAGTTTGAGTCTAGTTTTGAATGTAGAAGACTTCCTTCCAG
TCCTGGAAGCCTGGTTGCTGCAGCGAGGAGCTGAGACACCTGCCGAGTGATTGCCATTTG
CGAAACACAGCACTAGGTGCT
>188
TCCAGGAAAGATAATCATTTTTTTTTTAAACTATTTGTGCTTTAGTCATAATTATCCTGA
CAAAACCAGACAGATTTTTAAAACATTACTGCCACAGACTAGCCCATTTTAAATTTGTTC
CGACCTCAGATCCCTCCCACTATAGGTTTAGTAACCTTAAATAGAAAAGGAGAACCCTAG
AATACAACACTTGTTACAAAAAAAAAACTTCAGGAGATCTCAAATGGCCTCCAGCAAACC
CTGAGAAAAAGCAGTTATAAAGTTTGTTTCCAAAGGCAACGACCTCTTATCCACTGTAAT
CTCAGTTAAGAGTGGTTCCTATCACTAAAGTCCCTTCAGCCCTTCAGCTCTGACAAACCA
CCTTCAAAATGGTCACACAGAAGTGCACTGCACCCTTGTATTCAAGTTCACCTAGACCCT
TAATAGAAATGCTGACCTGGGGCACTACTCCACACCTGCTGAATCAGAATCTGCAACGTA
GCAGGATCCCCAGGCGACTCCCATGCGTCTTAAGCAGCGCTTACTGATGGCTGCGCCATC
AGGGCAAAACTGGAAGTTCCGGGGCTGTCCTAACCCCAGCAGGTCCTTTGCTCAAGAGCC
TGGGGAGTCACTGGCTACTGCTGTTTTCCCTTCTTCTGGACCCAACCCGAGCCCCGCTCC
GCGCGAGTAAAGCTCTGAAGATGTGTGTCAGGGCGAGACTCCTGGCCTGGCACACGGTCC
TCGCCCCACCAGCCCCAGCCCGGGCCGACCTCTCACCTGCTCCTCCAGCGGGAGCGGCTT
GAGAGGACTCCGAGCCCCGTGTCGAAACACGACCTGCACCATTTTCAACTTCAGCAGGCT
GCGGTCGACCGGACACTGGCCATCGGCCTCCTGCAGCTCGGCCAGGGCCACCCGCCGCTG
GTGCAGGCAGTACGCCAGCGAGGTCAGGACGCCCACTGGGGTCCACAAGCGCATGCTGAA
CACACCAGTGATCATGGTGGTAGGCCCTCGCTGCCCTCCGGGTTGAGGCTGCAGGAGGCA
AACACAAGTCTTCTGCGGGCGCCGGGGCTCAGCGGGCGCCCCCAAGTCCGCGGGAACCTG
CGGATGCGTACATCCAGCCCTTCAGCAAGCAGGGACCGCTGTGCCTCCCGGCCCTGAGGG
AGACCCCGAGTGGGAACGGGGGAGAGAACAAGAGGTGGCAGCAGCGAAGAGTCCCTGGGA
GTTTTAACCCGGGTCGGGGTTGGTCGCTCCTGCTGCACACCGGGCCGGGGGAGATCGGAT
CCTTATCTTTTGCCCGACGAGGAACATTAAACTTGTATTTCAAGTTTGGCCTCCAGCACT
CTTGAAGGAACAGGAGCCGGCCCTGAGTTCCCTGGCGGCAGCGGCTCCACCAGCAAGGAC
TACTCGATTCCACTTTTCTATAAGCAAGCTCCTACCCACCTCCTCACCTACTCAGGGACC
CGTCCCAAGTGGACCCGCGCACAGGAGCACGGGAAAACGAGTCCTGTGGTGACACCTCGC
CTGGAGACTCAGAGCTGCGGAAACTACAACTCCCACAAGGCTGCGCGTACCGCGGCTCCC
AAGAAGTGGCTTGTACCCGCCCCCCTCGCCTGCGGGCCTCGCCCCTCCGGCCCAGCCAGC
CGTTTTCCAGGCGTGGATGGCCCACGGACGTGCCTGGTCCGGCAGTGGAGTGGTAGTGAA
TCTGTCGGGCCATGGAGTTTGCCAGGCAGGAGGATCGCGAGCGCAGGAGTAGAACTGGGT
GGTGGAGGGGAGTAGTTTGAGTCTAGTTTTGAATGTAGAAGACTTCCTTCCAGTCCTGGA
AGCCTGGTTGCTGCAGCGAGGAGCTGAGACACCTGCCGAGTGATTGCCATTTGCGAAACA
CAGCACTAGGTGCTTTATATTTAGTCATTTACTACTCCCTTCTCTGTTTTTAAAAAAATT
CTCAAGCTTAAGTCATTGTAATCATGTAGAACTTTCAGGTCACTGATGTGTTTACTTCCA
TCCAGAATACTTCTTGTGGAA
>189
TTGTGTACTTTTGATTTTTGAGCAGCCTTTCACCGAATACAAAATTTACACATGATGAGG
GTGGGGGTAGAAAAAGAGTCTAGCTCAGTAAATCTGCATTTTTACATCAGAGGAAGCAAT
CAGATATGCATTTGTCTCAGGTGAGCAGAGCGATGACTTAGAGTTCTGTCCTTCGTCCTA
CCTGTGAGGATAAGCTATCAATTTACATTGTCAGGGTAAAACTCAACAGAACCCTTTTAG
GGTAAAGATCTTGAGGCTCACAAGGAATTTCGTAGTGGTCAAATCATGAAGGAGGTATGT
GGCTTTTTTATCTTTGTAACTATCTTATTTAGGAATAAAATGGGAGGCAGGTTTGCCTGA
TGCAGTTCCCAGCTTGACTTTTCCCTTTGGCTTAGTGATCTTGGGATCCTGAGATTTATT
TTTCCTTCACAAGATGTTTATTTTTAGTCTCCTTGTTCCTGGAAAGGGGTCCCAATCCAG
ACCCCAAGAGAGGGTTCTTGGATCTCACTCAAGAAAGAATTCGAGGCAAATCCATAGAGT
AAGATGAAAGCAAGTTTATTAAGAAAGTAAAGAAATGAAGAATGGCTACTCCATAGGCAG
AACAGCCCCAAGGGCTGCTGGTTGCCCATTTTTATGGTTATTTCTTGATTATATGCTAAA
CAAGGGATGGATTATTCATGAGTTTTCTGGGAAAGGGTTGGGCAATTCCTGTAGCTGAGG
GTTCCTCCTCTTTTTAGACCATATAGGGTAACTTCTTGGTGTTGCCATGGCATCTGTAAA
CTGTCATGGCGCTGGTGGGAGTGTAGCAGTGGACTATCAGAAGTCACTCTTGTCACCCTT
TTGATTTTGGTGGGTTTGGGCCGGCTTCTTTAATGCAGCCTGTTTTATCAGCAAGGTCTT
TATGACCTGTATCTTGTGCCGACCTCCTGTCTCATCCTGTGACTTAGAATGTCTTAACCT
CCTGGGAATGCATCCTAGTAGATCTCAGCCCTATTTTATCCAGGGCCTATTCAAGATGGA
ATTGCTCTGGTTTAAACACCTCTGACATCATCATGCTAGGTGGTTAAGCTCCTCGAGGGC
AGTGATTTTGTCTATTTTATTGACTGTTCTATGTTTAGTGTCCAGCACAGTATTTGGCAC
ATAGCAAGACTCAAATATTTGTTAAATAAATAATTGAATATAAAGCTCTGCAAAATTCTG
TCTACCTTCCCTGATTATTAATCTGGAGCAGCTTCTATCTCTTAAATTGCAAAGAGCTGC
AGCTCCAGTCAACTATTTTCACTGCTCTGAGCATTCAGTGACCCATATTTGTTTTCTGAC
TCAATATATATAGTGCATTTGCTGGAGTGAAGAACTTCCTGATTGAAATCTGATCTTGTA
AGGTACCTGGATGTGCTCTGGTGAACAGTAGGCTGAGGCAGACATCCGGGCTAGAGTGAC
TCATAGAGTTTAGGGTGCAGGCGCTTACTCCACCTGTTATATAACCTGTTTGTGTAAGCT
CATACCTGGCTTGGAGCCACTGTTGTTTGAAAAGGTATAATTGTCCTGCTGATGCTGTAC
ACAGGGGACATGGCTTGGCTCAGCTCTTGGGCATGGCTCAACATGGCTCAGCACACTGGC
ACCCAGAGAAAGAGAGAGAGAGCCAAAGATGTCTGTCTTGCAGGCAGGCAGGTGGGAGCC
AGGAACCAGCTTTTGCCCAGAGAAAGAGTTAAGCTGCTGACCCTGAAAGCAAGGGAGAGT
CAGCCGTGCAGCTCTGCATGGAAGTGGCCGGCTCAAGCAGCTGAAACAGAGCATACAGTG
TAAGAGAGCTGCTGATGAGAGAGCTACTGAATAAAGCCATATTTCACCTACACATGGCCG
CCCGAAGTGTTCTTTCAGCTATCCACCCACTCCCCTCAGACCTAAGCATGGGCTGGACCC
TGACCCTGGATCTAACAATTGGTGACATTGGCAGGATGAGGTGTGGTACCCAGTGGCAGT
GGTGCTGCTTGGATGGGCCCT
>190
TATTTCTTGATTATATGCTAAACAAGGGATGGATTATTCATGAGTTTTCTGGGAAAGGGT
TGGGCAATTCCTGTAGCTGAGGGTTCCTCCTCTTTTTAGACCATATAGGGTAACTTCTTG
GTGTTGCCATGGCATCTGTAAACTGTCATGGCGCTGGTGGGAGTGTAGCAGTGGACTATC
AGAAGTCACTCTTGTCACCCTTTTGATTTTGGTGGGTTTGGGCCGGCTTCTTTAATGCAG
CCTGTTTTATCAGCAAGGTCTTTATGACCTGTATCTTGTGCCGACCTCCTGTCTCATCCT
GTGACTTAGAATGTCTTAACCTCCTGGGAATGCATCCTAGTAGATCTCAGCCCTATTTTA
TCCAGGGCCTATTCAAGATGGAATTGCTCTGGTTTAAACACCTCTGACATCATCATGCTA
GGTGGTTAAGCTCCTCGAGGGCAGTGATTTTGTCTATTTTATTGACTGTTCTATGTTTAG
TGTCCAGCACAGTATTTGGCACATAGCAAGACTCAAATATTTGTTAAATAAATAATTGAA
TATAAAGCTCTGCAAAATTCTGTCTACCTTCCCTGATTATTAATCTGGAGCAGCTTCTAT
CTCTTAAATTGCAAAGAGCTGCAGCTCCAGTCAACTATTTTCACTGCTCTGAGCATTCAG
TGACCCATATTTGTTTTCTGACTCAATATATATAGTGCATTTGCTGGAGTGAAGAACTTC
CTGATTGAAATCTGATCTTGTAAGGTACCTGGATGTGCTCTGGTGAACAGTAGGCTGAGG
CAGACATCCGGGCTAGAGTGACTCATAGAGTTTAGGGTGCAGGCGCTTACTCCACCTGTT
ATATAACCTGTTTGTGTAAGCTCATACCTGGCTTGGAGCCACTGTTGTTTGAAAAGGTAT
AATTGTCCTGCTGATGCTGTACACAGGGGACATGGCTTGGCTCAGCTCTTGGGCATGGCT
CAACATGGCTCAGCACACTGGCACCCAGAGAAAGAGAGAGAGAGCCAAAGATGTCTGTCT
TGCAGGCAGGCAGGTGGGAGCCAGGAACCAGCTTTTGCCCAGAGAAAGAGTTAAGCTGCT
GACCCTGAAAGCAAGGGAGAGTCAGCCGTGCAGCTCTGCATGGAAGTGGCCGGCTCAAGC
AGCTGAAACAGAGCATACAGTGTAAGAGAGCTGCTGATGAGAGAGCTACTGAATAAAGCC
ATATTTCACCTACACATGGCCGCCCGAAGTGTTCTTTCAGCTATCCACCCACTCCCCTCA
GACCTAAGCATGGGCTGGACCCTGACCCTGGATCTAACAATTGGTGACATTGGCAGGATG
AGGTGTGGTACCCAGTGGCAGTGGTGCTGCTTGGATGGGCCCTAGTGGAAATGTGAGAGG
CAATGGACAGGGCCCCCATGAGTATGGGGAAGGCCCTGAAGTACCTGGAGGTGCACAACA
CCAAGGAGGAACATGCCTTTGCCAGCAGAGTCAGATGGGCGTTTGTGACTGTGCTGCAGG
AAGTGCACGCCCAATCCCTGTGAGACACAGTGCAGGGAGGAGGAAGAACTTCTGTTGCAG
GCTTGCCCAGTGATCCGTCTGAAAATAGAGCATGGACAGCTGTTGGGCCCCAAGGGTGAG
CCCAGGGACCCTCCCCAGTTGTGATGGAACACATTTCCTATAGTCCCGGTGCCCCTACTG
AGTTGTGGGAGTTAAGCAAGTAATGTCGGCAGTCATGTACAGACTTAGTGCAAGTCATTC
AGGAGAAGGACGTTGCTGTGCAACCCAGTCCCACCCAAGTGCTCCGGTTCAAAAAATACC
TGCTGCAGTCAGGCAAAAGTGTAAAGCCTTTTCTGTTTGATAAGAGAACTGACCAAAGTG
CCAGGATGGGTACATTCATGGGTAACAACCCCCCGGACTGGGAAAGTGGTTAGCAACTGC
ATATGCTGCCCTTCGGGCTCATAAGAGTGTGGCAGGATGGGCTACAGTCATCGTCTGGAT
GACTTACCCAATAGTGGGATG
>191
AAACCCGTGTATTGGACCTATGTGTCTAAAATCTATGTCTCCCTCAGCTTAGGGGGTGGA
GTGTAAAGTACATGGATGTGCTTTGGTCAACAATAGACTGAGGTGGACATCTGGACCAGA
ATGACTCAGCAAGTTTAGGGTGCAGGCGCATACTCCACTTTTTATACAACCTGTTTGTGT
AAGTTCGTACTTGCCTTGGAGCCACTATTGTTTGAAAAGGTATAACTGCCCTGCTGATGC
TGTGCATGGGGAACATGGATCCGCTCAGCTTCTGGACATAGCTCGACATACCTCAGCAAA
CTGGTGCCCAGAGAGAGAGAGAGAGCCAAAGCTGTCTGTCTTGCAAGCAGGCAGGGGACA
GCCAGGAACCAGCTTGTGCCCAGAGGAAAAAAGAGTTAAGCTACTGACCCTGGAGGCAAA
GGAGAGCCGGCTACACAGCTGTGCATGGGAGTGGCTGGCTCAAGCAGCTGAAACAAAGCA
AACAATGTAAGAGAGCTGCTGATGAGAGAGCTACTGAATAAAGCTGTATTTCACCTACCT
ATGGCCCCCACAAGTGTTCTTCCAGCTATCCACCCAGTCCCCTTGCATGGGCTGGACCCT
GACCCTGGACCTAACAGATCTAAAAACAAATTTCCCTCATTGGAACCACCACCACCAACA
CACACATAAAGTTAGAGTCATTTTTTGTTTGTGTTTTTTTGGATCATTTTATGCCCACTG
CAGATACTCCAGTATATACAAAAATAATAGTGTCAGAGGCGTTTGAGCCAGAGCAACTCC
ATTTTGAATAGGGGCTGGGTAAAATAAGGCTGAGACCTACTGGGCTGCAGTCCCAGGAGG
TTAAGGCATTCTTAGTTACACAATGAGATAGGAGGTTGGCACAAGATGTAGGTCACAAAG
ACCTTGCTGATAAAACAGTTTGCGGTAAAGAAGCCGGCCAAAATCCACCAAAACCAAGAT
GGTGATGAGCGTGACCTCTGGTCGTCCTCATTGCTCATTATATGCTAATTATAATGCATC
AGCATGCTAAAAGACACTCCCACCAGCCCCGTGAGGGTTTACAAATACTGTGGCAATGTC
AGGAAGTTACCCTCTATGGTCTAAAAAGGGGAGGAACCCTCAGTTCTGGGAATTGCCCAC
CCCTTTTCTAGAAAACTCACGAAAAATTTACTTTTTGTTTAGCATATAATCAAGAAGTAA
CAATAAGTATAAGCAGCTGAGTGGCCCATGCTTCTGCTCTGCCTATGGAGTATACATTTT
TTATTCCTTTACTTTCTTAATAAACTTGCTATCACTTTACTCTATGGACTTGCCCTGAAT
TCTTTCTTGTGTGAGATCCAAGAACCCTCTCTTGGGGTCTGGATCGGGACCCATTTCTGG
TAACAACAGGGTCTCACCCACAGTGTCTTCTGGCCCTGCCAGGCCCTCCAGCTAAGCAGG
GAATTATACTAAGCAAGAGGAGCAAGTCAGCGAAGGAGCTCTGGGGCTAGGGCGGCTGTA
AGGGCTCTAGGGGCACATGGCGGCTCTATGCTGTGGCCTAAGAGAGGCATTTTTAACATC
TGGGTGGTGACCCTGCTGCCATCAGAGTTCAGGAATTGCTGAGAGGAGAAGCAGCACCTG
TTCCCTGGGTCTCTGCAGTGGCAGCAGCTGAGATGGTAATAGGTGTGCTGATGCCTGAGG
AAGTGGAATCCCAGCTGAGGGAGTGGTCAAGCGCTGGCAGCAGCTGCGAAGGGCAGGGGC
CCAGCTGGTTAAGGAGAGAGCCCTGGCTTCTCCGCCTTCACAGTAATCCCTTCACCTGTG
CTCTTGGGCCCATCCTGACTTTTCCTCACAGTCTCTTGCTTCAACCACTTCCCCTACTCA
TTTCAGGCTTCCTCCTATTCCATGGTCTTTCTCCCCTCAGCCTGCAAATATGCTTTGCTC
TCCCCTTTTCTAAAAACCTCTTCTGTCTCCTGGGACCACTTCTCTTAGGTCTTAGCCATC
CCTCAAAAAAACAAACACACA
>192
AGGCAAAGGACTGTGTGGAAAGCTTCTGCCTTTTCTGCCTCTGTCCCTCATCAGGAAGGT
CTGGGTCAAGATATTGGCAGGTAGGCACCGGTGGTTTTGTTTTCTGTAGCATGCTTTTAT
GAAAGTTTGAACTTAGGTTTTCACTTGTGACTAATTCTTGTTAGTTTTTTTTTTTTTCCT
TGAGATGGAGTTTTGCTCTTGTTGCCCAGGGTGGAGTGCAATGGCGGGATCTCGGCTCAC
CGCAACCTCCGCCTCCTAGGTTCAAGTGATTCTCCTGCCTCAGCCTCCCAAGTAGCTGGT
TTTACAAACGTGCCACCACGCCCAACTAATTTTGTGTTTTTAGTAGATACAGGGTTTCTC
CATGTTGTTCAGGCTGGTCTCAAACTCCTGACCTCAGGTGATCTGCCCACCTCGGCCTCC
CAAAGGGCTGAGATTACAGGCGTAAGCCAATGTGCCCGGCCCCTGTTAGTTCTTACCTGG
AAAATGCACGGAGGTACTTTCTCCAGCCCTGAAGAAAAGAAGTGATCTGCTCCCGATGAC
CCTTTCAGGGGCTACAAGTGACCAGGGACGCTGCAGAGGTGTCACGGTCACTACTCACCA
TGTGAAGGCGGCCTCGTAGAGCATTCCCCATCAGAAGAACGTCTTTATGAATCCCCTTTC
CTGCTCTTATGGGAGGGTATATGAGCGATGGGTCCCCCAGAGCAGATGCACTCTGTGGCC
ACCTGGTGGTTAGAAACAGTGGGAGCCACTGAGACAGTGATACACAACTCCGGTGATATC
TGTAGGAGTGACTACATAAGCAGGACACTGTGACCCAAAACACATCCCAGATTTTGGTCA
TCTTTGCAAAGCTCCTGAATTATGGGAAATCAAGCTTCAAAATCTGAGCATACTTTGAAG
AAACAACCGCGTTTAGAACCACCAGCTGAGTTTCTGTATAACAGTTATGAAGCATCCTCT
TGTAAATATCCAAGAAACCTGACCCACCTAACCAGAAAAACTCATAAGTAGAATGGAGAA
AATGGGGATCTTTTGAAATGACTAAAATAATTTATTAGGGCACACAATTGGAAAAATTTG
GTTTTAGAATCAGGCAAATTGAATGGGAGACTTACTTCCAATGATACCTAGAAATTTCTA
AAAGAACTACTGAGAAAATTGCCTCCATTGAGGATTTAAACTGGGGATATCTGATGCTTT
TTCTGAATTGAGAAATATTGAGGAGGCTTCGTCTCTTTCGCCTCCAACTCCTCCTTTTCC
TCCTGCCCCTGCACCTGCATAGTCTCCCTTACCTGAGCCCTCCTGTCCTGCCTTGCCTCT
TCTTCCATCACCATCACCTGAGGAAAGTCCCCAGGGCTCTGGCCCCTTCCCTGAAAGTTC
TGTTCTGGCAGCCCCTTTCAAGGTAAAACCCACAGGAAGAGGGGAGCCTGCTATTGTGTA
TACTGCTTCACCATAATGTGAATTAAGAATATTGTAAAAGACTTCCCTTTTCTAAATTGA
AATACATTTTCCTCTTCTCTTTCTAAAGCAGGCTCTGCTTTAGATTTAGAAGTAGATTGG
AGGAGAATTTAGCAATGCACTTAAAAGGCCAAATAAATCTGTCATTGATATTTTAAATGG
ATGAAAATAATTTATTTATTTATTTATTGAAACAGGTTCTCACTCTGTCACCCACGCTGG
AGTGCAGTGGCTCCATCATGGCCCACCACAGCCTCAAACTTCTGGGCTCTAGCAATCCTC
CCACCTCAGCCTCCGAGTAGATGAGGCCACAGGTGCATGCCACCACACCTGGCTAATTCT
TCAACTTTTTATAGAGAGGAGGTCTCACTTTGGTTTCCAGGCTGGTCTTGAACTCCTGGG
CTCAGTCAATCCTCCCGCGTCAGCCTAATATTTACACTGACCACGGAGATGCATTTGGAG
AAGGTGGTGATTTTGGAATGCTTTAGAAGCAACCTAGGTTTCTTATTTCACCAGGTCAAC
CCATCAAAAATGACCAATAAG
>193
TGATTTATATGAAAGCAAAGGACAGGAAAAACTCGCCTGATAGATTTGGAGTCTGTGGAG
TATTGTCAGAGTTTGGGGTTGTATTCTACAGATTAAAAGTAATCAGTTGAGCACCTCAAA
ATTTCCCCCCAATTTTTTTTTCTCCAAATTTGGACCACCTTGTTTCTCTCTTTGCAGAAT
ATAAAGTGCTAACATGAGGTTAAGTGCTAAGGTCTAGAGAAGGTGGAAGAGATGACAAAC
TCCAGCACCATGCCTGCGTGTCCAGCGTGCTCTGCTGGGACAGCATATTTGTACATTGCT
GTATTTGAAAAAACCCTACAAGATTCATGAAATTGGACCACTGTCCTTATAACACTACTA
GTGGTAAAACAAGTAAGGATGGCTGGTTTGCAGTCATCTGAGCAGCATCTCTAGTTTCAT
AGATATGGTTTCTCTCTGATACTGAACGGCTTCCAATTTCAAGTAGAATGCTACATCAGA
AGAATAACGATGGGAAGAGAACCGGTTTCTTGTGTAATCCAACATGTTTTAGTCTGCGCA
TTACAAACCATTATTTGAAGAAGGGTGGACAGGCTCTGGTAGCATGTTAGTCGGCTGAGT
GGCGGAAGATGGGGCGGGAAAGTTGACGGAGACGGGAAAGGCGCTGTCGGTGACATCACG
GATAGGGCGACTTCTATGTAGATGAGGCAGCGCAGGGGCCGCTGCTTCTCCACCTGCTGC
TTCGCCACGAAGGAGTTCTGTGCTGTGGGAGCGAGTCCAGGACAGCTGGTCGGACCTCAG
AGTCCCAGCTGTGTGTCAGGGCTAGGAGGGCTCGGGGACGCGCGGGGCAAGTGACCGTGC
GTGTAAAGGTTGAGGCGTATGGAGCTGTGGCGGGGCGGAGGTGTGCAAATCCGTAGTTAC
CTGGGAGGGAAGATAGTATTGTGAAGATCGTTTTTCCAGAGTGAGGTTTTTTCTATTGTG
TGTACTGATCCTTGCGATTTTCCTAAATGTAGGAAATTCCACTGCATAATTTGTGGTAGT
GGGGGGGGCTGCGTTAGTGAATTCCGCTGAGATACTGCAGTGCAAAACGTGAGCTCTACG
CGAAGGGCTACTCTTAGTTTCTATGGGTTTGTAGCTTTGACGGCATGTTAAGTGTCGTCC
TTACTGTCTCAAGCGTGAGAAACAGAAAGTATCGCGTTACGGTCCTCTCCGCCGCTGTCG
TGAGCTTATTTAACACAAACTAAGTGGCCGCAGGGCTCTTCCCCAACCTTTCTATGTGGG
GCTGCTTTTTGCAGACTTTGCTTCATGGTCTCCAGTCTCTTGGGTTCTCTGTGAAAACCT
TCGTGTTTTTTCGTAGCCTCCAGAGTCACCCTTCACACAGCCTCTGCTTCTAACCGCAGC
CCCCGCAGTAGTTTGTAGGATTTCTGTGCTAGCAGGGAATGTGTTCTCACCTCCTAGAGC
CAGGTAGAAACTCTACGCAGACGGGTGCTGTTCTTTGGGATGAGAGCAGTGTCCCCGTTC
CGTTGTAGACACAACACGCTTGCTTTCTGTAGGGGAACGGCTCTCCCCGCGCCCAGGTGC
CCTTGCTTATATTAACCAAGGCCCGTAGGTCGGAATCGCAGTCTCACCTGTCGGCAGAAT
GTGCTGCGATCTACCCCAACTACCCGAACTACCCAGCAATAAAATGGGACACATTACGGA
AACATGAGATAAAATGGATCATCTCAAAAACATTATGCCGAGTGATGAAAAGAGTGCATC
CTGTGTGGCGCCATCAAGGTGAATTTCTAGAACAGGTAAAACTAACCTGTATAGTGATAG
AAAATACATCATTGATTGCTGGGGTAGGGGGAGGGCGGGACTGACTGCAAGGGCACAGGA
GGACCTTTTAAAGTAATAAACACGTCATCAAACTTGAAATGGATGCTTTTATATATGCTT
TTATATATTTTTAATATATTTTTAAAATGTATAATTATATTTAATATATAATTTTTATAT
ATTTTAAATATATACAATATA
>194
ATTGGACCACTGTCCTTATAACACTACTAGTGGTAAAACAAGTAAGGATGGCTGGTTTGC
AGTCATCTGAGCAGCATCTCTAGTTTCATAGATATGGTTTCTCTCTGATACTGAACGGCT
TCCAATTTCAAGTAGAATGCTACATCAGAAGAATAACGATGGGAAGAGAACCGGTTTCTT
GTGTAATCCAACATGTTTTAGTCTGCGCATTACAAACCATTATTTGAAGAAGGGTGGACA
GGCTCTGGTAGCATGTTAGTCGGCTGAGTGGCGGAAGATGGGGCGGGAAAGTTGACGGAG
ACGGGAAAGGCGCTGTCGGTGACATCACGGATAGGGCGACTTCTATGTAGATGAGGCAGC
GCAGGGGCCGCTGCTTCTCCACCTGCTGCTTCGCCACGAAGGAGTTCTGTGCTGTGGGAG
CGAGTCCAGGACAGCTGGTCGGACCTCAGAGTCCCAGCTGTGTGTCAGGGCTAGGAGGGC
TCGGGGACGCGCGGGGCAAGTGACCGTGCGTGTAAAGGTTGAGGCGTATGGAGCTGTGGC
GGGGCGGAGGTGTGCAAATCCGTAGTTACCTGGGAGGGAAGATAGTATTGTGAAGATCGT
TTTTCCAGAGTGAGGTTTTTTCTATTGTGTGTACTGATCCTTGCGATTTTCCTAAATGTA
GGAAATTCCACTGCATAATTTGTGGTAGTGGGGGGGGCTGCGTTAGTGAATTCCGCTGAG
ATACTGCAGTGCAAAACGTGAGCTCTACGCGAAGGGCTACTCTTAGTTTCTATGGGTTTG
TAGCTTTGACGGCATGTTAAGTGTCGTCCTTACTGTCTCAAGCGTGAGAAACAGAAAGTA
TCGCGTTACGGTCCTCTCCGCCGCTGTCGTGAGCTTATTTAACACAAACTAAGTGGCCGC
AGGGCTCTTCCCCAACCTTTCTATGTGGGGCTGCTTTTTGCAGACTTTGCTTCATGGTCT
CCAGTCTCTTGGGTTCTCTGTGAAAACCTTCGTGTTTTTTCGTAGCCTCCAGAGTCACCC
TTCACACAGCCTCTGCTTCTAACCGCAGCCCCCGCAGTAGTTTGTAGGATTTCTGTGCTA
GCAGGGAATGTGTTCTCACCTCCTAGAGCCAGGTAGAAACTCTACGCAGACGGGTGCTGT
TCTTTGGGATGAGAGCAGTGTCCCCGTTCCGTTGTAGACACAACACGCTTGCTTTCTGTA
GGGGAACGGCTCTCCCCGCGCCCAGGTGCCCTTGCTTATATTAACCAAGGCCCGTAGGTC
GGAATCGCAGTCTCACCTGTCGGCAGAATGTGCTGCGATCTACCCCAACTACCCGAACTA
CCCAGCAATAAAATGGGACACATTACGGAAACATGAGATAAAATGGATCATCTCAAAAAC
ATTATGCCGAGTGATGAAAAGAGTGCATCCTGTGTGGCGCCATCAAGGTGAATTTCTAGA
ACAGGTAAAACTAACCTGTATAGTGATAGAAAATACATCATTGATTGCTGGGGTAGGGGG
AGGGCGGGACTGACTGCAAGGGCACAGGAGGACCTTTTAAAGTAATAAACACGTCATCAA
ACTTGAAATGGATGCTTTTATATATGCTTTTATATATTTTTAATATATTTTTAAAATGTA
TAATTATATTTAATATATAATTTTTATATATTTTAAATATATACAATATATATTTTTATT
ATTTTATAATTTTTTCAGGTATATATATCCTTCTTTATTATTTTTCCTTCTTTTTCCTTT
TGTAGGGCCTGTGGGGGGACAGTCTAGCTAAAATATACATTCTTCTCTCTGTAGATATAC
CACAAGACCATGAGTCAAGTGTTGCCCGAATGTCCGAGGCCCAGGTCGCCCTGAGAAGGG
GTGGGGACTTCCTGGGTCGCTGGGTCCCTGGCGGGGGGGTCCGGGCCTCCGATTGCACGG
GGCTAGGAGGCTCGCCCAGGAAGGGGACCCTGCAGGCTCGGTGATCCCAACAGGATGATT
CAGCAATTTCCCCGTGGTCCG
>195
TATTTGAAATAACAACAACAACAACAAAAAACCCTTCAAGATTCATAAAATTGGACAACT
GTCTTTGTAACACTTCTAGTGGTAAAACCAGTAAGGATGGCTAGTTTGCAACCCATCTGA
GCAGCCTCTCTGGTTTCATAGATATGTTTTCTCTCTGACATTGAACGGCTTTCAACTTGA
AACGGAATGCTACATCACAAAGATAAACAGGTTTGAAAGGAACCGGTTTTCCTTGTAATC
CTAAACGTTCAAGTCTGCGCATTAAAAGACATTATCTGAAGAAGGGTGCACAAGCTTCCT
GTTGGCCGCCAGAAGGGTTCTCTGCAGGACACAGATCAAGTACCACAGTCTTAGGGGGAG
ACCAGACGCGGGATCTCTGCACACCTCCCCAAAGGACAATGGCAGGAGGAAAAGGAGAAA
GAGACAGACGTCACTTCCTCCGCCAGCTCCGGCAGCGGGTTGATCGGCTGAGTCGGCGGA
GGGTGGGGCGGAAGAGCAGACGGGGACTGGGAAAGGCGCTGTCGGTGACATCACGGATAG
GGCGATTTCTATGTAGATGAGGCAGCGCAGGGGCTGCTGCTTCGCCACTAAGGAGTTCCC
GTGCCGTGGGAGCGGGTTCAGGACCGCTGGTCGGACCTGAGAGTCCCAGCTGTGTGTCAG
GGCTAGGAGGGCTGTGGGCGGTGGGGGGGTGGGGTGGGGGGGGGGGGCGTTCGCGGGGCA
AGTGACCGTGCGTGTAAAGGGTGAAGCGTGTGAGGCTGTGGCGGGGCGGAGGTGCAAAAG
CTCATACTTACCTGGAAGGGGAGATACCATGATCACGAAGGTGGTTTTTCTCAGGGCGAA
GCTTATCCATTGCGTTCCGGATGTGCTGACCCCTGCGATTTCCCCAAGTGTGGGAAACTC
GAGTGCATAATTTGTGATAGTAGGGAACTACGTTCGCGCTTTCTCTTGGTGTTTCTGTGG
TGCGAATAGTAGGTGAGCCGTAAGTGTTTTTGTAATTCAGGGTGCGGGCTCGTGTTTTGT
GGCTGTGTTCTGTCCGGTCAGTTGTTTCCGTTCGCAACGGTTAGTTTTCCTTTGTGAGGC
CATGTTTGGGGACAGCTTAGAACTATCCACTTGCTCTCTTGGGAGGCGAATTTCAGTCTC
TGTTGGTTGGGTTGTTCTCCCAGGTTAGCTGCCGCGGTACTTGCTAGGTGGAGCTCAGGG
ATCAAGGGTCGGGAGCTTTCTGGTTTGTTCAGTGCTCCCAGGGCTTCTAACATCTCTTAA
AAACTCTGGTGTTTTCTGTCATCCTCGGAGTTACCTCTTAGCCTCTGTTTTTTTGTTGTT
GTTTTTTCCCCCCCTCCCTAAGACAAGTCTCGCTGTACCGTCCAGGCTGGAGAAGTGGCG
CGATCTTCCCATCTCAGGCTCCCGAGTAGGACAACCGCACGCCACCACACCCGGCTAGTT
TTTTCTCTTTTTTTTTTTTTCTTTTCTTTTCTTTCTCTTTCTTTTTCTTTTTTCGTAGCG
GTTTCACCATTCTGCTCAGGCTGGGCTCCAACTCCTGGGCTCAAGTGGTCCGCCCAGCCT
TCTGAAGTGCTGGGATTACAGGTGCGATCCATCTTGCCCTGGCAGCTCCTGCTTTTCACC
ACAGCATTCACGGGAGTTTGTAGGATTTCTGTGCTGGGGAAACGTGTACTCAGTTAATAG
AGCCAGGTGGAAGTTGTACTCAGAACTGGTGGTTTTCTTTGGAATGAAAACCGTGCATGT
TGGGGGCTCTTAGTGTCCCCGTTCGGTTGTAGGCATAACACCCTTGCTTTGTGTAGGGGG
AGGGCTTTGCCCATGCCCTGGTGCCCCGGCGCAGGGCATCGAGGTCTGCAGTTCAGAACC
GCAGTCTAACCTATGTCTTGGCGGAATACCCTGCTAAGTCTCCCTGGAATGTAAGATGGG
AGGTCTTGTGAGGAGGTTTCTACAAGTAAGAAAACAAATTTCCATTCGGTTTTTATTGAC
AAAATTGAAAATTATAATAAC
>196
TTATTTTAGGTATAGTAATTTGTTAAAGCCAAGAGCTCCTATGGAATGAAGTTAGATGGG
AGGGGGGCATTGAGTAGTAAGGTCATCCTTATAATAGAGATGCCACTCTTGCAGATATTG
ACAGCTATTGGGCCCAAAAAATTGTAACCAAATGTTGGAAAGACAAGATATGAGCAACTT
CTGATTGCTGCAGTCTCAAATATCAAGAAATACCGTTATCCTCAGGACAATGAATACACA
ATCAAAAAAGACTCACAGACTAGATTAGCTGTCATGTATCATCAAACAGGGACTGGATCC
TTGTCAAACACCACCCAACAGAGATTGTCCCCAGAAATTCACTTCATAACATCAAAACCA
GAAACCCACATTGATGCCACTGATGGCAGAAATCAGTGATGCAAAAATGAGAGAGAGAGA
AAGAGAGAGAGATAGAGGAAGGATTTGTCCAATTACAATGCTTAGTATATAAAAGCAAAT
GAGATCAATTTTTGCTCATGAACACAGAAGAACTGAGGGAACAAGAGCCAATAGCTCTAA
GGATCCAAGTCTGCACCAGGGGCCTGCAGGATTCTGTTGGCTCCCATGATGGGTCTCAGA
TGGGCTAATTTTTATGGACATAGCCTCTGAAAAAAATTAGTCAAGAAATAATATACAGAC
ACTTATCTGCATGCCCATTCTCCATTAATATAGAAGGGAAACTGGCATTAGATGGTTTTC
ATCAAATAAAAGTAAAATCAAGATTTATAAATAAAAGAGGAAAGAGGAGAAAAAAATGTC
TGGGACCATTGTGATTTTGCTCCCTTTGGATAAGTGACTTGGCAGAAGGCTGTCAAAGAG
GTCACTGTGACCTGTCTTCTCTGGACCAATGTGACTTGGTCACCACAGGAAACAATTACA
GGCTGGGCACAGTGGCTTATGCCTATAATACCAACACTTTGGGAGGCTGAGGTGGGCGGA
CCACTTGAGCTCACGAGTTGGAGAGCAGCCTGGGCAACATGATGAAACTCTGTCTTGGAG
AGCAGCCTGGGCAACATGATGAAACTCTGTCTGTACAAAAAATACAAAATTTAGCCGGGC
ATGGTGGTCCATGCTAGTAGTCCCAGCTACTCAGGAGGCTGAGGTGGGAGGATCCCCTGA
GCCCAGGGAGGTCGAGGCTGCAGTGAGCCATGATTACACCACTGCACTCCAGCCTGGGTG
ACAGAGTAAGACCATGTCTCAAAATACATAAATTAAATTTGAAAAAGAAACAAGGCCAGG
CACAGTGGCTCATGCATATAACCCCAGTACTCTGGGAGGCCAAGATGGGAGTATCACTTG
AGCTCAGGAGTTCGAGACCAGCCTGGGCAACATAGTGAGACCTCATCTCTAAAAACTACA
TACATATATATATTAATAAATATGTATAATAAAATATAATATATAATCAAATATATACAT
ATTATACATAATATATAATTGTATATATTTACTTTCAGATAATTATAATAAAATATGTAT
ATATTTTATTATATATACAATAAAATAAAAAAGAAACAATTACAGATGTTGGAGGAGTTT
AAAATATCTCAGCCAGGTGCAGTGGTTCAGGCTGGTAATCCCAGCACTTTGGGAGACTGA
GGCAAGAGGATCACTTGAGCCCAGGAGGCTGAGGCTTACAGTAAACTATGACCATACCAC
TGCACTGCAACCTGGGCAACAGAAAAAGACCCTATCTCAAAAAGTAAAATGTCTTAGAAG
TTTAGCTGTCCATCCTATGCAACTGAATACCTGTGTGTGATGTCCACCATGTCCTCCTGT
TGTACCTCCCCCTTACTTAAGCCAGGAAGGCACTTGTCCCGTTATTAGAATATCATTGGC
ACATGGCCAGGCGTGCTGGCTCATGACTGTAATACCAGCATGTTGGGAGGCTGGTCAGGA
GTTTGAGACCAGCCTGGCCAACATGATGAAACCTTGTCTCTACTAAAAATACAAAAATTA
GCCAGGTGTGATGGTACAGGC
>197
ACTCCTGACCTCAGTTGATCAGAAGTAGGTGAGGTCAGAAAACATACCCTGGGAGAGGCT
GGCACAATGCCCAGATCCGCCATCGCTAGGCCTGGGGTTTTCTTCTGTAGTATTCATGTA
GTGCAGGGACAAAACCAATTAGATACTTCTGGGAGTTAAAAAGAGATTAATTTGCCGGGC
GCGGTGTCTCACGCCTGTAACCCCAGCACTTTGGGAGGGTTCACGAGGTCAGGAGATCGA
[truncated: 619,912 more chars]
